# Supplementary material for: Global impact of somatic structural variation on the DNA methylome of human cancers
Source: Genome Biol. 2019 Oct 15;20:209. doi: 10.1186/s13059-019-1818-9 (PMC6792267; doi:10.1186/s13059-019-1818-9)
Supplement: Supplementary file 2 — Additional file 2. Related to Fig. 1. TCGA and ICGC cancer cases examined in this study. [file 13059_2019_1818_MOESM2_ESM.xlsx]

## Sheet: tcga_RNA-seq_w_WGS
		cancer type coloring	cancer type coloring	cancer type coloring	cancer type coloring	cancer type coloring	cancer type coloring	data platforms	data platforms	data platforms	data platforms	data platforms	SV calls	SV calls	SV calls	SV calls	SV calls	sample info	sample info	sample info	sample info	sample info	sample info	sample info	sample info	sample info	patient info	patient info	patient info
donor id	Project	cancer type	cancer type color	cancer type RGB	tissue class	tissue rcolor	tissue RGB	RNA seq available	RNA-seq profile id	DNA meth profile id (450K)	copy by SNP array	copy by pcawg WGS	Zhang Cell Reports LOW PASS	Zhang Cell Reports HIGH PASS	present study Meerkat High pass	PCAWG High pass	low pass WGS only	purity	polidy	total # SVs	global SV index (correct for high/low pass)	overall DNA methylation (median beta of all 450K probes)	overall CGI DNA methylation (median beta of all CGI probes)	overall promoter-associated CGI DNA methylation (median beta)	overall body-associated CGI DNA methylation (median beta, 450K UCSC annotation)	cell cycle mRNA signature	Status	Follow-up (days)	age
TCGA-BL-A0C8	BLCA	Bladder-TCC	Gold	(238, 173, 14)	bladder	gold	(255, 215, 0)	TRUE	TCGA-BL-A0C8-01A-11R-A10U-07	TCGA-BL-A0C8-01A-11D-A10W-05	TRUE	FALSE	yes	no	no	no	yes	0.923	NaN	102	1.51161	0.425797	0.0600867	0.0359158	0.490001	0.362508	Alive	1219	73
TCGA-BL-A13I	BLCA	Bladder-TCC	Gold	(238, 173, 14)	bladder	gold	(255, 215, 0)	TRUE	TCGA-BL-A13I-01A-11R-A13Y-07	TCGA-BL-A13I-01B-04D-A276-05	TRUE	FALSE	yes	no	no	no	yes	0.33	2.07	9	-0.445237	0.497606	0.0794385	0.0506903	0.398912	0.584037	Dead	223	57
TCGA-BL-A13J	BLCA	Bladder-TCC	Gold	(238, 173, 14)	bladder	gold	(255, 215, 0)	TRUE	TCGA-BL-A13J-01A-11R-A10U-07	TCGA-BL-A13J-01B-04D-A276-05	TRUE	TRUE	yes	no	yes	yes	no	0.54	3.68	310	0.827937	0.463859	0.0824133	0.0531511	0.460085	0.357626	Dead	81	65
TCGA-BL-A3JM	BLCA	Bladder-TCC	Gold	(238, 173, 14)	bladder	gold	(255, 215, 0)	TRUE	TCGA-BL-A3JM-01A-12R-A21D-07	TCGA-BL-A3JM-01A-12D-A21B-05	TRUE	FALSE	yes	no	no	no	yes	0.76	2.47	20	0.177304	0.421324	0.0465305	0.0284706	0.470036	1.5994	Dead	205	62
TCGA-BT-A0S7	BLCA	Bladder-TCC	Gold	(238, 173, 14)	bladder	gold	(255, 215, 0)	TRUE	TCGA-BT-A0S7-01A-11R-A10U-07	TCGA-BT-A0S7-01A-11D-A10W-05	TRUE	FALSE	yes	no	no	no	yes	0.29	5.72	98	1.47837	0.373643	0.0478797	0.0332463	0.24232	0.798323	Dead	200	75
TCGA-BT-A0YX	BLCA	Bladder-TCC	Gold	(238, 173, 14)	bladder	gold	(255, 215, 0)	TRUE	TCGA-BT-A0YX-01A-11R-A10U-07	TCGA-BT-A0YX-01A-11D-A10W-05	TRUE	FALSE	yes	no	no	no	yes	0.49	2.09	25	0.356509	0.43535	0.0546813	0.0335692	0.391741	0.551948	Dead	400	70
TCGA-BT-A20J	BLCA	Bladder-TCC	Gold	(238, 173, 14)	bladder	gold	(255, 215, 0)	TRUE	TCGA-BT-A20J-01A-11R-A14Y-07	TCGA-BT-A20J-01A-11D-A14Z-05	TRUE	FALSE	yes	no	no	no	yes	0.4	3.1	49	0.905203	0.422822	0.058967	0.0369692	0.368188	0.68129	Dead	579	75
TCGA-BT-A20N	BLCA	Bladder-TCC	Gold	(238, 173, 14)	bladder	gold	(255, 215, 0)	TRUE	TCGA-BT-A20N-01A-11R-A14Y-07	TCGA-BT-A20N-01A-11D-A14Z-05	TRUE	FALSE	yes	no	no	no	yes	0.54	3.6	116	1.61854	0.457283	0.0567862	0.0366148	0.460085	0.796574	Dead	795	72
TCGA-BT-A20O	BLCA	Bladder-TCC	Gold	(238, 173, 14)	bladder	gold	(255, 215, 0)	TRUE	TCGA-BT-A20O-01A-21R-A14Y-07	TCGA-BT-A20O-01A-21D-A14Z-05	TRUE	FALSE	yes	no	no	no	yes	0.2	2.02	4	-1.02684	0.505714	0.0672325	0.0403104	0.384616	0.826807	Dead	370	75
TCGA-BT-A20P	BLCA	Bladder-TCC	Gold	(238, 173, 14)	bladder	gold	(255, 215, 0)	TRUE	TCGA-BT-A20P-01A-11R-A14Y-07	TCGA-BT-A20P-01A-11D-A14Z-05	TRUE	TRUE	yes	no	yes	yes	no	0.94	2.07	121	0.257323	0.557104	0.0562529	0.0373269	0.524979	-0.17255	Dead	544	81
TCGA-BT-A20Q	BLCA	Bladder-TCC	Gold	(238, 173, 14)	bladder	gold	(255, 215, 0)	TRUE	TCGA-BT-A20Q-01A-11R-A14Y-07	TCGA-BT-A20Q-01A-11D-A14Z-05	TRUE	TRUE	yes	no	yes	yes	no	0.68	2.03	89	0.0718216	0.503278	0.0629734	0.0399253	0.505	-0.410025	Dead	593	73
TCGA-BT-A20R	BLCA	Bladder-TCC	Gold	(238, 173, 14)	bladder	gold	(255, 215, 0)	TRUE	TCGA-BT-A20R-01A-12R-A16R-07	TCGA-BT-A20R-01A-12D-A16P-05	TRUE	FALSE	yes	no	no	no	yes	0.42	3.08	65	1.13816	0.386366	0.0456512	0.0310685	0.282925	0.567529	Dead	154	79
TCGA-BT-A20T	BLCA	Bladder-TCC	Gold	(238, 173, 14)	bladder	gold	(255, 215, 0)	TRUE	TCGA-BT-A20T-01A-11R-A14Y-07	TCGA-BT-A20T-01A-11D-A14Z-05	TRUE	TRUE	yes	no	yes	yes	no	0.75	1.86	197	0.552606	0.433986	0.0573242	0.0391657	0.372852	-0.114692	Dead	453	63
TCGA-BT-A20U	BLCA	Bladder-TCC	Gold	(238, 173, 14)	bladder	gold	(255, 215, 0)	TRUE	TCGA-BT-A20U-01A-11R-A14Y-07	TCGA-BT-A20U-01A-11D-A14Z-05	TRUE	FALSE	yes	no	no	no	yes	0.48	2	6	-0.744515	0.502416	0.0618035	0.0366148	0.468791	0.758188	Dead	455	70
TCGA-BT-A20V	BLCA	Bladder-TCC	Gold	(238, 173, 14)	bladder	gold	(255, 215, 0)	TRUE	TCGA-BT-A20V-01A-11R-A14Y-07	TCGA-BT-A20V-01A-11D-A14Z-05	TRUE	TRUE	no	no	yes	yes	no	0.66	3.42	333	0.871444	0.425512	0.0573242	0.0387911	0.437823	0.678102	Dead	154	59
TCGA-BT-A20W	BLCA	Bladder-TCC	Gold	(238, 173, 14)	bladder	gold	(255, 215, 0)	TRUE	TCGA-BT-A20W-01A-21R-A14Y-07	TCGA-BT-A20W-01A-21D-A14Z-05	TRUE	FALSE	yes	no	no	no	yes	0.8844	NaN	131	1.71976	0.467777	0.0606539	0.0380522	0.428004	1.02467	Dead	254	71
TCGA-BT-A20X	BLCA	Bladder-TCC	Gold	(238, 173, 14)	bladder	gold	(255, 215, 0)	TRUE	TCGA-BT-A20X-01A-11R-A16R-07	TCGA-BT-A20X-01A-11D-A16P-05	TRUE	FALSE	yes	no	no	no	yes	0.37	3.37	15	-0.0508687	0.395508	0.0502113	0.0316762	0.312169	0.6725	Dead	251	56
TCGA-BT-A2LA	BLCA	Bladder-TCC	Gold	(238, 173, 14)	bladder	gold	(255, 215, 0)	TRUE	TCGA-BT-A2LA-01A-11R-A18C-07	TCGA-BT-A2LA-01A-11D-A18G-05	TRUE	TRUE	yes	no	yes	yes	no	0.95	3.3	222	0.625112	0.271477	0.0332463	0.024127	0.235052	1.64402	Alive	522	54
TCGA-BT-A2LB	BLCA	Bladder-TCC	Gold	(238, 173, 14)	bladder	gold	(255, 215, 0)	TRUE	TCGA-BT-A2LB-01A-11R-A18C-07	TCGA-BT-A2LB-01A-11D-A18G-05	TRUE	FALSE	yes	no	no	no	yes	0.5	3.03	45	0.83524	0.375456	0.0391657	0.024127	0.358933	0.142829	Dead	492	73
TCGA-BT-A2LD	BLCA	Bladder-TCC	Gold	(238, 173, 14)	bladder	gold	(255, 215, 0)	TRUE	TCGA-BT-A2LD-01A-12R-A20F-07	TCGA-BT-A2LD-01A-12D-A211-05	TRUE	FALSE	yes	no	no	no	yes	0.33	6.8	64	1.12535	0.392648	0.0478797	0.0307689	0.34074	0.253906	Dead	623	78
TCGA-BT-A3PH	BLCA	Bladder-TCC	Gold	(238, 173, 14)	bladder	gold	(255, 215, 0)	TRUE	TCGA-BT-A3PH-01A-11R-A220-07	TCGA-BT-A3PH-01A-11D-A223-05	TRUE	TRUE	yes	no	yes	yes	no	0.83	3.73	97	0.123749	0.221574	0.0439398	0.0276524	0.382252	0.23386	Dead	142	76
TCGA-BT-A3PJ	BLCA	Bladder-TCC	Gold	(238, 173, 14)	bladder	gold	(255, 215, 0)	TRUE	TCGA-BT-A3PJ-01A-21R-A220-07	TCGA-BT-A3PJ-01A-21D-A223-05	TRUE	TRUE	yes	no	yes	yes	no	0.51	3.6	253	0.704482	0.352733	0.0447877	0.0271197	0.408541	0.671718	Alive	789	76
TCGA-BT-A3PK	BLCA	Bladder-TCC	Gold	(238, 173, 14)	bladder	gold	(255, 215, 0)	TRUE	TCGA-BT-A3PK-01A-21R-A220-07	TCGA-BT-A3PK-01A-21D-A223-05	TRUE	FALSE	yes	no	no	no	yes	0.29	1.85	14	-0.105021	0.471517	0.0403104	0.0271197	0.358933	0.664283	Dead	303	80
TCGA-C4-A0F0	BLCA	Bladder-TCC	Gold	(238, 173, 14)	bladder	gold	(255, 215, 0)	TRUE	TCGA-C4-A0F0-01A-12R-A10U-07	TCGA-C4-A0F0-01A-12D-A10W-05	TRUE	FALSE	yes	no	no	no	yes	0.56	3.09	24	0.3236	0.367581	0.0531511	0.0342242	0.34074	0.41294	Alive	59	60
TCGA-C4-A0F6	BLCA	Bladder-TCC	Gold	(238, 173, 14)	bladder	gold	(255, 215, 0)	TRUE	TCGA-C4-A0F6-01A-11R-A10U-07	TCGA-C4-A0F6-01A-11D-A10W-05	TRUE	FALSE	yes	no	no	no	yes	0.68	3.36	63	1.11234	0.344184	0.0584146	0.0359158	0.396517	0.114146	Alive	700	82
TCGA-C4-A0F7	BLCA	Bladder-TCC	Gold	(238, 173, 14)	bladder	gold	(255, 215, 0)	TRUE	TCGA-C4-A0F7-01A-11R-A084-07	TCGA-C4-A0F7-01A-11D-A10W-05	FALSE	TRUE	no	no	yes	yes	no	0.784	3.147	350	0.901716	0.460356	0.0456512	0.0319844	0.372852	0.943224	Dead	62	77
TCGA-CF-A1HR	BLCA	Bladder-TCC	Gold	(238, 173, 14)	bladder	gold	(255, 215, 0)	TRUE	TCGA-CF-A1HR-01A-11R-A13Y-07	TCGA-CF-A1HR-01A-11D-A13Z-05	TRUE	FALSE	yes	no	no	no	yes	0.4	3.72	15	-0.0508687	0.413497	0.0612262	0.0395438	0.365864	-0.346989	Alive	389	62
TCGA-CF-A1HS	BLCA	Bladder-TCC	Gold	(238, 173, 14)	bladder	gold	(255, 215, 0)	TRUE	TCGA-CF-A1HS-01A-11R-A13Y-07	TCGA-CF-A1HS-01A-11D-A13Z-05	TRUE	FALSE	yes	no	no	no	yes	0.55	3.17	97	1.46985	0.493028	0.063566	0.0406991	0.430454	1.18561	Alive	382	75
TCGA-CF-A27C	BLCA	Bladder-TCC	Gold	(238, 173, 14)	bladder	gold	(255, 215, 0)	TRUE	TCGA-CF-A27C-01A-11R-A16R-07	TCGA-CF-A27C-01A-11D-A16P-05	TRUE	TRUE	yes	no	yes	yes	no	0.98	1.92	57	-0.196095	0.209771	0.0443618	0.030178	0.223568	-0.38734	Alive	425	52
TCGA-CF-A3MF	BLCA	Bladder-TCC	Gold	(238, 173, 14)	bladder	gold	(255, 215, 0)	TRUE	TCGA-CF-A3MF-01A-12R-A21D-07	TCGA-CF-A3MF-01A-12D-A21B-05	TRUE	TRUE	yes	no	yes	yes	no	0.77	3.2	31	-0.558735	0.230345	0.0460888	0.0298867	0.352059	-0.994015	Alive	383	34
TCGA-CF-A3MG	BLCA	Bladder-TCC	Gold	(238, 173, 14)	bladder	gold	(255, 215, 0)	TRUE	TCGA-CF-A3MG-01A-11R-A20F-07	TCGA-CF-A3MG-01A-11D-A211-05	TRUE	FALSE	yes	no	no	no	yes	1	3.11	14	-0.105021	0.176518	0.0410913	0.0281953	0.255403	-0.495097	Alive	369	48
TCGA-CF-A3MH	BLCA	Bladder-TCC	Gold	(238, 173, 14)	bladder	gold	(255, 215, 0)	TRUE	TCGA-CF-A3MH-01A-11R-A20F-07	TCGA-CF-A3MH-01A-11D-A211-05	TRUE	FALSE	yes	no	no	no	yes	0.95	1.99	27	0.418691	0.209562	0.0443618	0.0293122	0.263084	-0.6066	Alive	398	75
TCGA-CF-A3MI	BLCA	Bladder-TCC	Gold	(238, 173, 14)	bladder	gold	(255, 215, 0)	TRUE	TCGA-CF-A3MI-01A-11R-A20F-07	TCGA-CF-A3MI-01A-11D-A211-05	TRUE	FALSE	yes	no	no	no	yes	0.79	3.86	41	0.758907	0.233844	0.0447877	0.029029	0.246011	-0.743452	Alive	370	62
TCGA-CU-A0YN	BLCA	Bladder-TCC	Gold	(238, 173, 14)	bladder	gold	(255, 215, 0)	TRUE	TCGA-CU-A0YN-01A-21R-A10U-07	TCGA-CU-A0YN-01A-21D-A10W-05	TRUE	FALSE	yes	no	no	no	yes	0.4	3.43	51	0.938112	0.469598	0.0541667	0.0316762	0.455121	1.08302	Dead	393	60
TCGA-CU-A0YO	BLCA	Bladder-TCC	Gold	(238, 173, 14)	bladder	gold	(255, 215, 0)	TRUE	TCGA-CU-A0YO-01A-11R-A10U-07	TCGA-CU-A0YO-01A-11D-A10W-05	TRUE	FALSE	yes	no	no	no	yes	0.33	1.84	8	-0.533643	0.464851	0.0541667	0.0342242	0.358933	-0.149637	Dead	149	84
TCGA-CU-A0YR	BLCA	Bladder-TCC	Gold	(238, 173, 14)	bladder	gold	(255, 215, 0)	TRUE	TCGA-CU-A0YR-01A-12R-A10U-07	TCGA-CU-A0YR-01A-12D-A10W-05	TRUE	FALSE	yes	no	no	no	yes	0.47	3.34	67	1.16321	0.502275	0.0478797	0.0338952	0.368188	0.620433	Dead	460	83
TCGA-CU-A3KJ	BLCA	Bladder-TCC	Gold	(238, 173, 14)	bladder	gold	(255, 215, 0)	TRUE	TCGA-CU-A3KJ-01A-11R-A21D-07	TCGA-CU-A3KJ-01A-11D-A21B-05	TRUE	FALSE	yes	no	no	no	yes	0.74	3.19	97	1.46985	0.276133	0.0431073	0.0298867	0.2809	0.86148	Alive	562	75
TCGA-CU-A3QU	BLCA	Bladder-TCC	Gold	(238, 173, 14)	bladder	gold	(255, 215, 0)	TRUE	TCGA-CU-A3QU-01A-11R-A22U-07	TCGA-CU-A3QU-01A-11D-A231-05	TRUE	FALSE	yes	no	no	no	yes	0.9	3.51	26	0.388176	0.38931	0.0567862	0.0352297	0.569546	0.301038	Alive	158	58
TCGA-CU-A3YL	BLCA	Bladder-TCC	Gold	(238, 173, 14)	bladder	gold	(255, 215, 0)	TRUE	TCGA-CU-A3YL-01A-11R-A22U-07	TCGA-CU-A3YL-01A-11D-A231-05	TRUE	FALSE	yes	no	no	no	yes	0.74	2.08	13	-0.162912	0.395513	0.0502113	0.0310685	0.398912	-0.0161448	Alive	906	67
TCGA-DK-A1A3	BLCA	Bladder-TCC	Gold	(238, 173, 14)	bladder	gold	(255, 215, 0)	TRUE	TCGA-DK-A1A3-01A-11R-A13Y-07	TCGA-DK-A1A3-01A-11D-A13Z-05	TRUE	FALSE	yes	no	no	no	yes	0.42	3.24	41	0.758907	0.400514	0.0557244	0.0369692	0.318646	0.163564	Dead	665	60
TCGA-DK-A1A5	BLCA	Bladder-TCC	Gold	(238, 173, 14)	bladder	gold	(255, 215, 0)	TRUE	TCGA-DK-A1A5-01A-11R-A13Y-07	TCGA-DK-A1A5-01A-11D-A13Z-05	TRUE	TRUE	yes	no	yes	yes	no	0.59	3.01	401	0.984442	0.382582	0.0629734	0.0406991	0.41096	0.663822	Dead	65	79
TCGA-DK-A1A6	BLCA	Bladder-TCC	Gold	(238, 173, 14)	bladder	gold	(255, 215, 0)	TRUE	TCGA-DK-A1A6-01A-11R-A13Y-07	TCGA-DK-A1A6-01A-11D-A13Z-05	TRUE	TRUE	yes	no	yes	yes	no	0.72	3.52	399	0.981401	0.420588	0.0691384	0.0414871	0.460085	0.446015	Alive	2020	53
TCGA-DK-A1A7	BLCA	Bladder-TCC	Gold	(238, 173, 14)	bladder	gold	(255, 215, 0)	TRUE	TCGA-DK-A1A7-01A-11R-A13Y-07	TCGA-DK-A1A7-01A-11D-A13Z-05	TRUE	TRUE	yes	no	yes	yes	no	0.74	3.36	604	1.23371	0.39109	0.0557244	0.03842	0.29111	0.259569	Alive	560	67
TCGA-DK-A1AA	BLCA	Bladder-TCC	Gold	(238, 173, 14)	bladder	gold	(255, 215, 0)	TRUE	TCGA-DK-A1AA-01A-11R-A13Y-07	TCGA-DK-A1AA-01A-11D-A13Z-05	TRUE	TRUE	yes	no	yes	yes	no	0.93	1.94	23	-0.734157	0.205791	0.0516614	0.0369692	0.220974	-0.490014	Alive	578	57
TCGA-DK-A1AB	BLCA	Bladder-TCC	Gold	(238, 173, 14)	bladder	gold	(255, 215, 0)	TRUE	TCGA-DK-A1AB-01A-11R-A13Y-07	TCGA-DK-A1AB-01A-11D-A13Z-05	TRUE	FALSE	yes	no	no	no	yes	0.56	1.79	10	-0.365265	0.444411	0.0531511	0.0376879	0.259225	0.43095	Dead	508	74
TCGA-DK-A1AC	BLCA	Bladder-TCC	Gold	(238, 173, 14)	bladder	gold	(255, 215, 0)	TRUE	TCGA-DK-A1AC-01A-11R-A13Y-07	TCGA-DK-A1AC-01A-11D-A13Z-05	TRUE	FALSE	yes	no	no	no	yes	0.68	3.43	123	1.6673	0.349286	0.0595244	0.0410913	0.274881	1.31782	Alive	3981	72
TCGA-DK-A1AD	BLCA	Bladder-TCC	Gold	(238, 173, 14)	bladder	gold	(255, 215, 0)	TRUE	TCGA-DK-A1AD-01A-11R-A13Y-07	TCGA-DK-A1AD-01A-11D-A13Z-05	TRUE	FALSE	yes	no	no	no	yes	0.73	3.1	141	1.78103	0.227357	0.0562529	0.0399253	0.224436	0.440401	Alive	3420	69
TCGA-DK-A1AE	BLCA	Bladder-TCC	Gold	(238, 173, 14)	bladder	gold	(255, 215, 0)	TRUE	TCGA-DK-A1AE-01A-11R-A13Y-07	TCGA-DK-A1AE-01A-11D-A13Z-05	TRUE	TRUE	yes	no	yes	yes	no	0.83	2.06	150	0.387364	0.287956	0.0502113	0.0348914	0.282925	1.20416	Alive	491	84
TCGA-DK-A1AG	BLCA	Bladder-TCC	Gold	(238, 173, 14)	bladder	gold	(255, 215, 0)	TRUE	TCGA-DK-A1AG-01A-11R-A13Y-07	TCGA-DK-A1AG-01A-11D-A13Z-05	TRUE	TRUE	yes	no	yes	yes	no	0.92	1.95	25	-0.685349	0.293441	0.0552005	0.0399253	0.26115	-0.457514	Alive	475	65
TCGA-DK-A2HX	BLCA	Bladder-TCC	Gold	(238, 173, 14)	bladder	gold	(255, 215, 0)	TRUE	TCGA-DK-A2HX-01A-12R-A18C-07	TCGA-DK-A2HX-01A-12D-A18G-05	TRUE	FALSE	yes	no	no	no	yes	0.49	3.84	54	0.985176	0.493485	0.0410913	0.0253327	0.475021	-0.0143349	Dead	1420	80
TCGA-DK-A2I1	BLCA	Bladder-TCC	Gold	(238, 173, 14)	bladder	gold	(255, 215, 0)	TRUE	TCGA-DK-A2I1-01A-11R-A180-07	TCGA-DK-A2I1-01A-11D-A17Y-05	TRUE	FALSE	yes	no	no	no	yes	0.58	3.17	12	-0.225094	0.330845	0.0478797	0.0313709	0.257309	0.037218	Alive	546	73
TCGA-DK-A2I2	BLCA	Bladder-TCC	Gold	(238, 173, 14)	bladder	gold	(255, 215, 0)	TRUE	TCGA-DK-A2I2-01A-11R-A180-07	TCGA-DK-A2I2-01A-11D-A17Y-05	TRUE	FALSE	yes	no	no	no	yes	0.3	3.32	44	0.816798	0.475013	0.0516614	0.0322955	0.382252	0.163781	Dead	237	63
TCGA-DK-A2I6	BLCA	Bladder-TCC	Gold	(238, 173, 14)	bladder	gold	(255, 215, 0)	TRUE	TCGA-DK-A2I6-01A-12R-A18C-07	TCGA-DK-A2I6-01A-12D-A18G-05	TRUE	FALSE	yes	no	no	no	yes	0.54	5.22	118	1.63277	0.313892	0.0342242	0.0234307	0.251618	0.451242	Alive	2656	81
TCGA-DK-A3IK	BLCA	Bladder-TCC	Gold	(238, 173, 14)	bladder	gold	(255, 215, 0)	TRUE	TCGA-DK-A3IK-01A-32R-A21D-07	TCGA-DK-A3IK-01A-32D-A21B-05	TRUE	FALSE	yes	no	no	no	yes	0.5	3.02	62	1.09912	0.371049	0.0469761	0.029029	0.345247	-0.0312603	Dead	146	87
TCGA-DK-A3IL	BLCA	Bladder-TCC	Gold	(238, 173, 14)	bladder	gold	(255, 215, 0)	TRUE	TCGA-DK-A3IL-01A-11R-A20F-07	TCGA-DK-A3IL-01A-11D-A211-05	TRUE	TRUE	yes	no	yes	yes	no	0.73	3.06	87	0.0581181	0.426466	0.0487997	0.030472	0.437823	0.11175	Dead	413	79
TCGA-DK-A3IM	BLCA	Bladder-TCC	Gold	(238, 173, 14)	bladder	gold	(255, 215, 0)	TRUE	TCGA-DK-A3IM-01A-11R-A20F-07	TCGA-DK-A3IM-01A-11D-A211-05	TRUE	FALSE	yes	no	no	no	yes	0.83	2.84	56	1.01515	0.378448	0.0435216	0.030178	0.263084	1.24834	Dead	248	76
TCGA-DK-A3IN	BLCA	Bladder-TCC	Gold	(238, 173, 14)	bladder	gold	(255, 215, 0)	TRUE	TCGA-DK-A3IN-01A-11R-A20F-07	TCGA-DK-A3IN-01A-11D-A211-05	TRUE	FALSE	yes	no	no	no	yes	0.38	3.59	35	0.629563	0.357993	0.0426966	0.0284706	0.288025	0.818607	Dead	250	72
TCGA-DK-A3IQ	BLCA	Bladder-TCC	Gold	(238, 173, 14)	bladder	gold	(255, 215, 0)	TRUE	TCGA-DK-A3IQ-01A-31R-A32Y-07	TCGA-DK-A3IQ-01A-31D-A211-05	TRUE	FALSE	yes	no	no	no	yes	0.35	1.84	73	1.23416	0.422547	0.0460888	0.030178	0.323004	-0.465536	Dead	539	74
TCGA-DK-A3IT	BLCA	Bladder-TCC	Gold	(238, 173, 14)	bladder	gold	(255, 215, 0)	TRUE	TCGA-DK-A3IT-01A-31R-A20F-07	TCGA-DK-A3IT-01A-31D-A211-05	TRUE	FALSE	yes	no	no	no	yes	0.46	3.58	68	1.17546	0.416467	0.049266	0.0293122	0.379894	0.918092	Alive	648	62
TCGA-DK-A3IU	BLCA	Bladder-TCC	Gold	(238, 173, 14)	bladder	gold	(255, 215, 0)	TRUE	TCGA-DK-A3IU-01A-11R-A20F-07	TCGA-DK-A3IU-01A-11D-A211-05	TRUE	FALSE	yes	no	no	no	yes	0.24	2.48	15	-0.0508687	0.472037	0.0511737	0.0295981	0.406127	0.455102	Dead	706	58
TCGA-DK-A3IV	BLCA	Bladder-TCC	Gold	(238, 173, 14)	bladder	gold	(255, 215, 0)	TRUE	TCGA-DK-A3IV-01A-22R-A21D-07	TCGA-DK-A3IV-01A-22D-A21B-05	TRUE	FALSE	yes	no	no	no	yes	0.56	1.93	43	0.797941	0.418042	0.049266	0.030472	0.41096	1.34949	Dead	294	60
TCGA-DK-A3WX	BLCA	Bladder-TCC	Gold	(238, 173, 14)	bladder	gold	(255, 215, 0)	TRUE	TCGA-DK-A3WX-01A-22R-A22U-07	TCGA-DK-A3WX-01A-22D-A231-05	TRUE	FALSE	yes	no	no	no	yes	0.38	1.79	11	-0.292256	0.47074	0.0469761	0.0310685	0.331812	0.966501	Dead	321	67
TCGA-DK-A3WY	BLCA	Bladder-TCC	Gold	(238, 173, 14)	bladder	gold	(255, 215, 0)	TRUE	TCGA-DK-A3WY-01A-11R-A22U-07	TCGA-DK-A3WY-01A-11D-A231-05	TRUE	FALSE	yes	no	no	no	yes	0.4202	NaN	7	-0.632472	0.55025	0.0521536	0.030472	0.29111	1.25255	Alive	4967	67
TCGA-DK-A3X1	BLCA	Bladder-TCC	Gold	(238, 173, 14)	bladder	gold	(255, 215, 0)	TRUE	TCGA-DK-A3X1-01A-12R-A22U-07	TCGA-DK-A3X1-01A-12D-A231-05	TRUE	FALSE	yes	no	no	no	yes	0.47	3.32	79	1.29957	0.378951	0.0478797	0.0313709	0.329599	0.286192	Alive	2009	78
TCGA-DK-A3X2	BLCA	Bladder-TCC	Gold	(238, 173, 14)	bladder	gold	(255, 215, 0)	TRUE	TCGA-DK-A3X2-01A-11R-A22U-07	TCGA-DK-A3X2-01A-11D-A231-05	TRUE	FALSE	yes	no	no	no	yes	0.92	3.29	57	1.02974	0.251834	0.0439398	0.030472	0.197816	1.36873	Dead	547	85
TCGA-E5-A2PC	BLCA	Bladder-TCC	Gold	(238, 173, 14)	bladder	gold	(255, 215, 0)	TRUE	TCGA-E5-A2PC-01A-11R-A206-07	TCGA-E5-A2PC-01A-11D-A203-05	TRUE	FALSE	yes	no	no	no	yes	0.79	3.44	73	1.23416	0.222621	0.0452175	0.030178	0.20587	0.17793	Alive	1326	61
TCGA-E7-A3X6	BLCA	Bladder-TCC	Gold	(238, 173, 14)	bladder	gold	(255, 215, 0)	TRUE	TCGA-E7-A3X6-01A-12R-A22U-07	TCGA-E7-A3X6-01A-12D-A231-05	TRUE	FALSE	yes	no	no	no	yes	0.71	1.77	26	0.388176	0.331019	0.0478797	0.030472	0.334033	0.409305	Dead	904	70
TCGA-E7-A3Y1	BLCA	Bladder-TCC	Gold	(238, 173, 14)	bladder	gold	(255, 215, 0)	TRUE	TCGA-E7-A3Y1-01A-11R-A22U-07	TCGA-E7-A3Y1-01A-11D-A231-05	TRUE	FALSE	yes	no	no	no	yes	0.82	1.95	4	-1.02684	0.28504	0.049266	0.0332463	0.255403	-0.516369	Alive	163	57
TCGA-FD-A3B3	BLCA	Bladder-TCC	Gold	(238, 173, 14)	bladder	gold	(255, 215, 0)	TRUE	TCGA-FD-A3B3-01A-12R-A206-07	TCGA-FD-A3B3-01A-12D-A203-05	TRUE	FALSE	yes	no	no	no	yes	0.21	2.36	31	0.530734	0.457115	0.049266	0.0293122	0.338497	1.48333	Dead	974	74
TCGA-FD-A3B4	BLCA	Bladder-TCC	Gold	(238, 173, 14)	bladder	gold	(255, 215, 0)	TRUE	TCGA-FD-A3B4-01A-12R-A206-07	TCGA-FD-A3B4-01A-12D-A203-05	TRUE	FALSE	yes	no	no	no	yes	0.63	2.04	37	0.67493	0.54058	0.0511737	0.0307689	0.482507	0.87452	Dead	510	55
TCGA-FD-A3B5	BLCA	Bladder-TCC	Gold	(238, 173, 14)	bladder	gold	(255, 215, 0)	TRUE	TCGA-FD-A3B5-01A-11R-A20F-07	TCGA-FD-A3B5-01A-11D-A211-05	TRUE	FALSE	yes	no	no	no	yes	0.52	5.6	49	0.905203	0.291823	0.0426966	0.0287485	0.278885	0.494244	Dead	272	86
TCGA-FD-A3B6	BLCA	Bladder-TCC	Gold	(238, 173, 14)	bladder	gold	(255, 215, 0)	TRUE	TCGA-FD-A3B6-01A-21R-A20F-07	TCGA-FD-A3B6-01A-21D-A211-05	TRUE	FALSE	yes	no	no	no	yes	0.42	3.22	65	1.13816	0.416972	0.0516614	0.0295981	0.425557	0.817613	Dead	1005	75
TCGA-FD-A3B7	BLCA	Bladder-TCC	Gold	(238, 173, 14)	bladder	gold	(255, 215, 0)	TRUE	TCGA-FD-A3B7-01A-31R-A20F-07	TCGA-FD-A3B7-01A-31D-A211-05	TRUE	FALSE	yes	no	no	no	yes	0.27	2.25	38	0.696725	0.463931	0.049266	0.0295981	0.361237	0.888755	Dead	122	66
TCGA-FD-A3B8	BLCA	Bladder-TCC	Gold	(238, 173, 14)	bladder	gold	(255, 215, 0)	TRUE	TCGA-FD-A3B8-01A-31R-A20F-07	TCGA-FD-A3B8-01A-31D-A211-05	TRUE	FALSE	yes	no	no	no	yes	0.18	2	3	-1.21407	0.507677	0.0469761	0.0281953	0.268941	0.596996	Alive	384	56
TCGA-FD-A3N5	BLCA	Bladder-TCC	Gold	(238, 173, 14)	bladder	gold	(255, 215, 0)	TRUE	TCGA-FD-A3N5-01A-11R-A21D-07	TCGA-FD-A3N5-01A-11D-A21B-05	TRUE	TRUE	yes	no	yes	yes	no	0.66	3.2	154	0.403307	0.438439	0.0511737	0.030178	0.517493	0.9438	Dead	685	69
TCGA-FD-A3N6	BLCA	Bladder-TCC	Gold	(238, 173, 14)	bladder	gold	(255, 215, 0)	TRUE	TCGA-FD-A3N6-01A-11R-A21D-07	TCGA-FD-A3N6-01A-11D-A21B-05	TRUE	TRUE	yes	no	yes	yes	no	0.83	2.1	103	0.159984	0.279185	0.0443618	0.0287485	0.310026	0.713131	Alive	851	43
TCGA-FD-A3NA	BLCA	Bladder-TCC	Gold	(238, 173, 14)	bladder	gold	(255, 215, 0)	TRUE	TCGA-FD-A3NA-01A-11R-A21D-07	TCGA-FD-A3NA-01A-11D-A21B-05	TRUE	FALSE	yes	no	no	no	yes	0.43	3.43	53	0.969779	0.381584	0.0418866	0.0279226	0.336261	0.690776	Alive	1845	60
TCGA-FD-A3SJ	BLCA	Bladder-TCC	Gold	(238, 173, 14)	bladder	gold	(255, 215, 0)	TRUE	TCGA-FD-A3SJ-01A-12R-A22U-07	TCGA-FD-A3SJ-01A-12D-A231-05	TRUE	FALSE	yes	no	no	no	yes	0.46	3.37	165	1.91206	0.357865	0.0431073	0.0293122	0.224436	0.858424	Dead	739	59
TCGA-FD-A3SL	BLCA	Bladder-TCC	Gold	(238, 173, 14)	bladder	gold	(255, 215, 0)	TRUE	TCGA-FD-A3SL-01A-21R-A22U-07	TCGA-FD-A3SL-01A-21D-A231-05	TRUE	FALSE	yes	no	no	no	yes	0.42	3.6	43	0.797941	0.44632	0.0465305	0.030472	0.398912	0.178655	Dead	712	60
TCGA-FD-A3SM	BLCA	Bladder-TCC	Gold	(238, 173, 14)	bladder	gold	(255, 215, 0)	TRUE	TCGA-FD-A3SM-01A-11R-A22U-07	TCGA-FD-A3SM-01A-11D-A231-05	TRUE	FALSE	yes	no	no	no	yes	0.69	1.89	12	-0.225094	0.30199	0.0414871	0.0286095	0.240489	0.164825	Dead	547	70
TCGA-FD-A3SN	BLCA	Bladder-TCC	Gold	(238, 173, 14)	bladder	gold	(255, 215, 0)	TRUE	TCGA-FD-A3SN-01A-12R-A22U-07	TCGA-FD-A3SN-01A-12D-A231-05	TRUE	FALSE	yes	no	no	no	yes	0.73	1.63	28	0.448136	0.470633	0.0526501	0.0307689	0.527472	0.299517	Alive	887	79
TCGA-FD-A3SO	BLCA	Bladder-TCC	Gold	(238, 173, 14)	bladder	gold	(255, 215, 0)	TRUE	TCGA-FD-A3SO-01A-11R-A22U-07	TCGA-FD-A3SO-01A-11D-A231-05	TRUE	FALSE	yes	no	no	no	yes	0.56	1.76	10	-0.365265	0.520754	0.049266	0.030178	0.4975	1.00481	Dead	168	68
TCGA-FD-A3SP	BLCA	Bladder-TCC	Gold	(238, 173, 14)	bladder	gold	(255, 215, 0)	TRUE	TCGA-FD-A3SP-01A-31R-A22U-07	TCGA-FD-A3SP-01A-31D-A231-05	TRUE	FALSE	yes	no	no	no	yes	0.32	2.03	66	1.15078	0.455212	0.0506903	0.0322955	0.361237	0.603021	Alive	783	60
TCGA-FD-A3SQ	BLCA	Bladder-TCC	Gold	(238, 173, 14)	bladder	gold	(255, 215, 0)	TRUE	TCGA-FD-A3SQ-01A-21R-A22U-07	TCGA-FD-A3SQ-01A-21D-A231-05	TRUE	FALSE	yes	no	no	no	yes	0.51	1.88	19	0.136366	0.452629	0.0552005	0.0329264	0.415809	-0.687285	Dead	1423	62
TCGA-FD-A3SR	BLCA	Bladder-TCC	Gold	(238, 173, 14)	bladder	gold	(255, 215, 0)	TRUE	TCGA-FD-A3SR-01A-11R-A22U-07	TCGA-FD-A3SR-01A-11D-A231-05	TRUE	FALSE	yes	no	no	no	yes	0.58	2.85	87	1.37954	0.424265	0.0506903	0.0316762	0.413382	0.594887	Dead	602	68
TCGA-FD-A3SS	BLCA	Bladder-TCC	Gold	(238, 173, 14)	bladder	gold	(255, 215, 0)	TRUE	TCGA-FD-A3SS-01A-12R-A22U-07	TCGA-FD-A3SS-01A-12D-A231-05	TRUE	FALSE	yes	no	no	no	yes	1	1.75	15	-0.0508687	0.481876	0.0460888	0.0293122	0.477515	0.930396	Dead	391	66
TCGA-FT-A3EE	BLCA	Bladder-TCC	Gold	(238, 173, 14)	bladder	gold	(255, 215, 0)	TRUE	TCGA-FT-A3EE-01A-11R-A206-07	TCGA-FT-A3EE-01A-11D-A203-05	TRUE	TRUE	yes	no	yes	yes	no	0.61	2.67	66	-0.108135	0.40651	0.0526501	0.030178	0.432907	-0.237745	Dead	99	80
TCGA-G2-A2EC	BLCA	Bladder-TCC	Gold	(238, 173, 14)	bladder	gold	(255, 215, 0)	TRUE	TCGA-G2-A2EC-01A-11R-A180-07	TCGA-G2-A2EC-01A-11D-A17Y-05	FALSE	FALSE	yes	no	no	no	yes	0.7767	NaN	17	0.0479602	0.503237	0.0584146	0.0319844	0.5025	-0.547463	Dead	696	58
TCGA-G2-A2EF	BLCA	Bladder-TCC	Gold	(238, 173, 14)	bladder	gold	(255, 215, 0)	TRUE	TCGA-G2-A2EF-01A-12R-A18C-07	TCGA-G2-A2EF-01A-12D-A18G-05	TRUE	FALSE	yes	no	no	no	yes	0.6	3.07	55	1.00029	0.427261	0.0502113	0.029029	0.440286	0.791027	Alive	1884	50
TCGA-G2-A2EJ	BLCA	Bladder-TCC	Gold	(238, 173, 14)	bladder	gold	(255, 215, 0)	TRUE	TCGA-G2-A2EJ-01A-11R-A180-07	TCGA-G2-A2EJ-01A-11D-A17Y-05	TRUE	FALSE	yes	no	no	no	yes	0.61	2.09	53	0.969779	0.450447	0.0541667	0.0316762	0.406127	0.546927	Alive	1460	56
TCGA-G2-A2EK	BLCA	Bladder-TCC	Gold	(238, 173, 14)	bladder	gold	(255, 215, 0)	TRUE	TCGA-G2-A2EK-01A-22R-A18C-07	TCGA-G2-A2EK-01A-22D-A18G-05	TRUE	FALSE	yes	no	no	no	yes	0.54	2.06	41	0.758907	0.380152	0.0369692	0.0227539	0.34074	-0.130835	Alive	485	57
TCGA-G2-A2EL	BLCA	Bladder-TCC	Gold	(238, 173, 14)	bladder	gold	(255, 215, 0)	TRUE	TCGA-G2-A2EL-01A-12R-A18C-07	TCGA-G2-A2EL-01A-12D-A18G-05	TRUE	FALSE	yes	no	no	no	yes	0.98	1.79	35	0.629563	0.122576	0.0307689	0.0236606	0.0878639	1.81135	Dead	819	77
TCGA-G2-A2ES	BLCA	Bladder-TCC	Gold	(238, 173, 14)	bladder	gold	(255, 215, 0)	TRUE	TCGA-G2-A2ES-01A-11R-A180-07	TCGA-G2-A2ES-01A-11D-A17Y-05	TRUE	FALSE	yes	no	no	no	yes	0.55	2.01	55	1.00029	0.466568	0.057867	0.0313709	0.460085	0.642469	Dead	1004	85
TCGA-G2-A3IB	BLCA	Bladder-TCC	Gold	(238, 173, 14)	bladder	gold	(255, 215, 0)	TRUE	TCGA-G2-A3IB-01A-11R-A20F-07	TCGA-G2-A3IB-01A-11D-A211-05	TRUE	FALSE	yes	no	no	no	yes	0.92	1.82	25	0.356509	0.1926	0.0414871	0.0281953	0.227936	0.00331288	Dead	220	66
TCGA-G2-A3IE	BLCA	Bladder-TCC	Gold	(238, 173, 14)	bladder	gold	(255, 215, 0)	TRUE	TCGA-G2-A3IE-01A-11R-A20F-07	TCGA-G2-A3IE-01A-11D-A211-05	TRUE	FALSE	yes	no	no	no	yes	0.69	1.94	49	0.905203	0.344394	0.0431073	0.0284706	0.272892	-0.691005	Dead	612	51
TCGA-G2-A3VY	BLCA	Bladder-TCC	Gold	(238, 173, 14)	bladder	gold	(255, 215, 0)	TRUE	TCGA-G2-A3VY-01A-11R-A22U-07	TCGA-G2-A3VY-01A-11D-A231-05	TRUE	FALSE	yes	no	no	no	yes	0.91	3.34	182	1.99387	0.2683	0.0460888	0.0319844	0.231475	0.421061	Alive	536	66
TCGA-GC-A3BM	BLCA	Bladder-TCC	Gold	(238, 173, 14)	bladder	gold	(255, 215, 0)	TRUE	TCGA-GC-A3BM-01A-11R-A22U-07	TCGA-GC-A3BM-01A-11D-A231-05	TRUE	FALSE	yes	no	no	no	yes	0.87	3.3	28	0.448136	0.234788	0.0439398	0.0298867	0.265027	0.418511	Dead	651	70
TCGA-GC-A3I6	BLCA	Bladder-TCC	Gold	(238, 173, 14)	bladder	gold	(255, 215, 0)	TRUE	TCGA-GC-A3I6-01A-11R-A20F-07	TCGA-GC-A3I6-01A-11D-A211-05	TRUE	FALSE	yes	no	no	no	yes	0.73	2.47	16	0	0.497764	0.049266	0.030178	0.475021	1.19825	Dead	630	45
TCGA-GC-A3OO	BLCA	Bladder-TCC	Gold	(238, 173, 14)	bladder	gold	(255, 215, 0)	TRUE	TCGA-GC-A3OO-01A-11R-A22U-07	TCGA-GC-A3OO-01A-11D-A231-05	TRUE	FALSE	yes	no	no	no	yes	0.28	2.47	3	-1.21407	0.482425	0.0531511	0.030472	0.437823	0.639578	Alive	481	79
TCGA-GC-A3RD	BLCA	Bladder-TCC	Gold	(238, 173, 14)	bladder	gold	(255, 215, 0)	TRUE	TCGA-GC-A3RD-01A-12R-A22U-07	TCGA-GC-A3RD-01A-12D-A231-05	TRUE	FALSE	yes	no	no	no	yes	0.71	2.84	194	2.04717	0.347499	0.0439398	0.0298867	0.327393	0.163195	Alive	428	83
TCGA-GC-A3WC	BLCA	Bladder-TCC	Gold	(238, 173, 14)	bladder	gold	(255, 215, 0)	TRUE	TCGA-GC-A3WC-01A-31R-A22U-07	TCGA-GC-A3WC-01A-31D-A231-05	TRUE	FALSE	yes	no	no	no	yes	0.38	2.04	16	0	0.465183	0.0531511	0.0307689	0.368188	1.16934	Alive	540	80
TCGA-GD-A2C5	BLCA	Bladder-TCC	Gold	(238, 173, 14)	bladder	gold	(255, 215, 0)	TRUE	TCGA-GD-A2C5-01A-12R-A180-07	TCGA-GD-A2C5-01A-12D-A17Y-05	TRUE	TRUE	yes	no	yes	yes	no	1	5.26	306	0.820043	0.378046	0.0552005	0.0322955	0.389361	0.343476	Alive	812	53
TCGA-GD-A3OP	BLCA	Bladder-TCC	Gold	(238, 173, 14)	bladder	gold	(255, 215, 0)	TRUE	TCGA-GD-A3OP-01A-21R-A220-07	TCGA-GD-A3OP-01A-21D-A223-05	TRUE	FALSE	yes	no	no	no	yes	0.2	2.51	5	-0.873859	0.477976	0.049266	0.0287485	0.432907	-0.115596	Alive	64	84
TCGA-GD-A3OQ	BLCA	Bladder-TCC	Gold	(238, 173, 14)	bladder	gold	(255, 215, 0)	TRUE	TCGA-GD-A3OQ-01A-32R-A220-07	TCGA-GD-A3OQ-01A-32D-A223-05	TRUE	FALSE	yes	no	no	no	yes	0.78	2.01	13	-0.162912	0.385941	0.0435216	0.0284706	0.460085	0.604707	Alive	95	48
TCGA-GD-A3OS	BLCA	Bladder-TCC	Gold	(238, 173, 14)	bladder	gold	(255, 215, 0)	TRUE	TCGA-GD-A3OS-01A-12R-A220-07	TCGA-GD-A3OS-01A-12D-A223-05	TRUE	FALSE	yes	no	no	no	yes	0.72	2.56	149	1.82702	0.434738	0.0406991	0.0295981	0.396517	1.03032	Alive	638	54
TCGA-GV-A3JV	BLCA	Bladder-TCC	Gold	(238, 173, 14)	bladder	gold	(255, 215, 0)	TRUE	TCGA-GV-A3JV-01A-11R-A220-07	TCGA-GV-A3JV-01A-11D-A223-05	TRUE	FALSE	yes	no	no	no	yes	0.67	3.39	87	1.37954	0.483263	0.0460888	0.0276524	0.564636	0.358322	Dead	434	66
TCGA-GV-A3JW	BLCA	Bladder-TCC	Gold	(238, 173, 14)	bladder	gold	(255, 215, 0)	TRUE	TCGA-GV-A3JW-01A-11R-A20F-07	TCGA-GV-A3JW-01A-11D-A211-05	TRUE	FALSE	yes	no	no	no	yes	0.83	2.94	163	1.90189	0.266681	0.0403104	0.0281953	0.199408	0.570446	Alive	649	74
TCGA-GV-A3JX	BLCA	Bladder-TCC	Gold	(238, 173, 14)	bladder	gold	(255, 215, 0)	TRUE	TCGA-GV-A3JX-01A-11R-A20F-07	TCGA-GV-A3JX-01A-11D-A211-05	TRUE	FALSE	yes	no	no	no	yes	0.9	1.91	41	0.758907	0.458039	0.049266	0.0287485	0.527472	0.99681	Alive	581	59
TCGA-GV-A3JZ	BLCA	Bladder-TCC	Gold	(238, 173, 14)	bladder	gold	(255, 215, 0)	TRUE	TCGA-GV-A3JZ-01A-11R-A21D-07	TCGA-GV-A3JZ-01A-11D-A21B-05	TRUE	FALSE	yes	no	no	no	yes	0.82	3.34	194	2.04717	0.285664	0.0406991	0.029029	0.20424	1.13629	Alive	603	55
TCGA-GV-A3QF	BLCA	Bladder-TCC	Gold	(238, 173, 14)	bladder	gold	(255, 215, 0)	TRUE	TCGA-GV-A3QF-01A-31R-A22U-07	TCGA-GV-A3QF-01A-31D-A231-05	TRUE	FALSE	yes	no	no	no	yes	0.55	3.21	102	1.51161	0.397968	0.049266	0.0319844	0.420676	-0.0351221	Dead	617	79
TCGA-GV-A3QG	BLCA	Bladder-TCC	Gold	(238, 173, 14)	bladder	gold	(255, 215, 0)	TRUE	TCGA-GV-A3QG-01A-11R-A220-07	TCGA-GV-A3QG-01A-11D-A223-05	TRUE	FALSE	yes	no	no	no	yes	0.46	2.13	8	-0.533643	0.440614	0.0516614	0.0307689	0.447692	0.682079	---	---	65
TCGA-GV-A3QH	BLCA	Bladder-TCC	Gold	(238, 173, 14)	bladder	gold	(255, 215, 0)	TRUE	TCGA-GV-A3QH-01A-11R-A220-07	TCGA-GV-A3QH-01A-11D-A223-05	TRUE	FALSE	yes	no	no	no	yes	0.48	5.7	83	1.34051	0.387656	0.0418866	0.0295981	0.329599	0.619952	Dead	258	67
TCGA-H4-A2HQ	BLCA	Bladder-TCC	Gold	(238, 173, 14)	bladder	gold	(255, 215, 0)	TRUE	TCGA-H4-A2HQ-01A-11R-A180-07	TCGA-H4-A2HQ-01A-11D-A17Y-05	TRUE	TRUE	yes	no	yes	yes	no	0.8	4.66	293	0.793659	0.250485	0.0460888	0.0307689	0.179462	0.749112	Alive	590	64
TCGA-HQ-A2OE	BLCA	Bladder-TCC	Gold	(238, 173, 14)	bladder	gold	(255, 215, 0)	TRUE	TCGA-HQ-A2OE-01A-11R-A206-07	TCGA-HQ-A2OE-01A-11D-A203-05	TRUE	FALSE	yes	no	no	no	yes	0.8	3.57	173	1.95156	0.241659	0.0439398	0.0281953	0.24974	0.838974	Alive	1174	69
TCGA-K4-A3WS	BLCA	Bladder-TCC	Gold	(238, 173, 14)	bladder	gold	(255, 215, 0)	TRUE	TCGA-K4-A3WS-01A-11R-A22U-07	TCGA-K4-A3WS-01A-11D-A231-05	TRUE	FALSE	yes	no	no	no	yes	0.39	5.21	49	0.905203	0.473895	0.0474259	0.0295981	0.406127	0.463469	Alive	761	66
TCGA-K4-A3WV	BLCA	Bladder-TCC	Gold	(238, 173, 14)	bladder	gold	(255, 215, 0)	TRUE	TCGA-K4-A3WV-01A-11R-A22U-07	TCGA-K4-A3WV-01A-11D-A231-05	TRUE	FALSE	yes	no	no	no	yes	0.67	3.14	217	2.14072	0.429879	0.0460888	0.0307689	0.430454	0.287123	Alive	646	77
TCGA-A1-A0SM	BRCA	Breast-AdenoCA	moderate pink	(205, 96, 144)	breast	pink	(255, 192, 203)	TRUE	TCGA-A1-A0SM-01A-11R-A084-07	TCGA-A1-A0SM-01A-11D-A10P-05	TRUE	TRUE	no	yes	no	yes	no	0.59	2.1	149	0.383312	0.620444	0.0487997	0.030472	0.517493	0.132491	Alive	242	77
TCGA-A2-A04P	BRCA	Breast-AdenoCA	moderate pink	(205, 96, 144)	breast	pink	(255, 192, 203)	TRUE	TCGA-A2-A04P-01A-31R-A034-07	NA	TRUE	TRUE	no	no	no	yes	no	0.6	3.31	1187	1.64518	NA	NA	NA	NA	0.480459	Dead	548	36
TCGA-A2-A04T	BRCA	Breast-AdenoCA	moderate pink	(205, 96, 144)	breast	pink	(255, 192, 203)	TRUE	TCGA-A2-A04T-01A-21R-A034-07	NA	TRUE	TRUE	no	yes	no	yes	no	0.61	3.4	799	1.40407	NA	NA	NA	NA	1.34652	Alive	2246	62
TCGA-A2-A04X	BRCA	Breast-AdenoCA	moderate pink	(205, 96, 144)	breast	pink	(255, 192, 203)	TRUE	TCGA-A2-A04X-01A-21R-A034-07	NA	TRUE	TRUE	no	yes	no	yes	no	0.59	1.92	1064	1.57854	NA	NA	NA	NA	0.59827	Alive	1686	34
TCGA-A2-A0D0	BRCA	Breast-AdenoCA	moderate pink	(205, 96, 144)	breast	pink	(255, 192, 203)	TRUE	TCGA-A2-A0D0-01A-11R-A00Z-07	NA	TRUE	TRUE	no	yes	no	yes	no	0.69	2.91	592	1.22149	NA	NA	NA	NA	0.945089	Alive	2048	60
TCGA-A2-A0D1	BRCA	Breast-AdenoCA	moderate pink	(205, 96, 144)	breast	pink	(255, 192, 203)	TRUE	TCGA-A2-A0D1-01A-11R-A034-07	NA	TRUE	TRUE	no	yes	no	yes	no	0.76	3.8	400	0.982924	NA	NA	NA	NA	0.43135	Alive	1051	76
TCGA-A2-A0D2	BRCA	Breast-AdenoCA	moderate pink	(205, 96, 144)	breast	pink	(255, 192, 203)	TRUE	TCGA-A2-A0D2-01A-21R-A034-07	NA	TRUE	FALSE	no	yes	no	no	no	0.53	1.58	558	1.18548	NA	NA	NA	NA	1.2668	Alive	1027	45
TCGA-A2-A0D4	BRCA	Breast-AdenoCA	moderate pink	(205, 96, 144)	breast	pink	(255, 192, 203)	TRUE	TCGA-A2-A0D4-01A-11R-A00Z-07	NA	TRUE	TRUE	no	yes	no	yes	no	0.72	3.73	286	0.778965	NA	NA	NA	NA	0.632542	Alive	767	37
TCGA-A2-A0EY	BRCA	Breast-AdenoCA	moderate pink	(205, 96, 144)	breast	pink	(255, 192, 203)	TRUE	TCGA-A2-A0EY-01A-11R-A034-07	NA	TRUE	TRUE	no	yes	no	yes	no	0.51	3.27	708	1.33043	NA	NA	NA	NA	0.193314	Alive	1925	62
TCGA-A2-A0YG	BRCA	Breast-AdenoCA	moderate pink	(205, 96, 144)	breast	pink	(255, 192, 203)	TRUE	TCGA-A2-A0YG-01A-21R-A109-07	TCGA-A2-A0YG-01A-21D-A10A-05	TRUE	TRUE	no	yes	no	yes	no	0.6	3.54	446	1.04914	0.62497	0.0511737	0.0281953	0.601088	1.04064	Alive	666	63
TCGA-A2-A259	BRCA	Breast-AdenoCA	moderate pink	(205, 96, 144)	breast	pink	(255, 192, 203)	TRUE	TCGA-A2-A259-01A-11R-A16F-07	TCGA-A2-A259-01A-11D-A16G-05	TRUE	TRUE	no	yes	no	yes	no	0.44	2.2	52	-0.251067	0.511608	0.0511737	0.0316762	0.34074	-0.0448641	Alive	1596	70
TCGA-A2-A25B	BRCA	Breast-AdenoCA	moderate pink	(205, 96, 144)	breast	pink	(255, 192, 203)	TRUE	TCGA-A2-A25B-01A-11R-A169-07	TCGA-A2-A25B-01A-11D-A16A-05	TRUE	TRUE	no	yes	no	yes	no	0.65	4.038	871	1.45662	0.398261	0.0531511	0.0319844	0.379894	1.26782	Alive	1291	39
TCGA-A2-A3KC	BRCA	Breast-AdenoCA	moderate pink	(205, 96, 144)	breast	pink	(255, 192, 203)	TRUE	TCGA-A2-A3KC-01A-11R-A213-07	TCGA-A2-A3KC-01A-11D-A212-05	TRUE	TRUE	no	yes	no	yes	no	0.5	2.05	146	0.370993	0.541079	0.057867	0.0329264	0.475021	0.139575	Alive	1102	55
TCGA-A2-A3XX	BRCA	Breast-AdenoCA	moderate pink	(205, 96, 144)	breast	pink	(255, 192, 203)	TRUE	TCGA-A2-A3XX-01A-21R-A239-07	TCGA-A2-A3XX-01A-21D-A23D-05	TRUE	TRUE	no	yes	no	yes	no	0.54	3.03	143	0.35842	0.508675	0.0439398	0.0279226	0.391741	0.732982	Dead	1439	49
TCGA-A2-A3Y0	BRCA	Breast-AdenoCA	moderate pink	(205, 96, 144)	breast	pink	(255, 192, 203)	TRUE	TCGA-A2-A3Y0-01A-11R-A239-07	TCGA-A2-A3Y0-01A-11D-A23D-05	TRUE	TRUE	no	yes	no	yes	no	0.46	3.11	614	1.2437	0.433959	0.0403104	0.0258312	0.356635	0.788807	Alive	1546	57
TCGA-A7-A0CE	BRCA	Breast-AdenoCA	moderate pink	(205, 96, 144)	breast	pink	(255, 192, 203)	TRUE	TCGA-A7-A0CE-01A-11R-A00Z-07	NA	TRUE	TRUE	no	yes	no	yes	no	0.73	2.89	267	0.737198	NA	NA	NA	NA	1.05956	Alive	1074	57
TCGA-A7-A13D	BRCA	Breast-AdenoCA	moderate pink	(205, 96, 144)	breast	pink	(255, 192, 203)	TRUE	TCGA-A7-A13D-01A-13R-A12P-07	TCGA-A7-A13D-01A-13D-A12R-05	TRUE	TRUE	no	yes	no	yes	no	0.55	3.06	622	1.25158	0.481392	0.0426966	0.0313709	0.396517	0.710288	Alive	965	46
TCGA-A7-A26G	BRCA	Breast-AdenoCA	moderate pink	(205, 96, 144)	breast	pink	(255, 192, 203)	TRUE	TCGA-A7-A26G-01A-21R-A169-07	TCGA-A7-A26G-01A-21D-A16A-05	TRUE	TRUE	no	yes	no	yes	no	0.39	1.89	579	1.20797	0.453607	0.0521536	0.0322955	0.34299	0.71735	Alive	722	50
TCGA-A8-A075	BRCA	Breast-AdenoCA	moderate pink	(205, 96, 144)	breast	pink	(255, 192, 203)	TRUE	TCGA-A8-A075-01A-11R-A084-07	TCGA-A8-A075-01A-11D-A10P-05	TRUE	TRUE	no	yes	no	yes	no	0.52	3.41	288	0.7832	0.357656	0.0395438	0.0273848	0.28905	0.675894	Alive	518	42
TCGA-A8-A07B	BRCA	Breast-AdenoCA	moderate pink	(205, 96, 144)	breast	pink	(255, 192, 203)	TRUE	TCGA-A8-A07B-01A-11R-A00Z-07	NA	TRUE	TRUE	no	yes	no	yes	no	0.74	3.89	394	0.973731	NA	NA	NA	NA	0.0284848	Alive	1308	69
TCGA-A8-A07I	BRCA	Breast-AdenoCA	moderate pink	(205, 96, 144)	breast	pink	(255, 192, 203)	TRUE	TCGA-A8-A07I-01A-11R-A00Z-07	NA	TRUE	TRUE	no	yes	no	yes	no	0.71	2.01	1457	1.77006	NA	NA	NA	NA	0.569562	Alive	426	69
TCGA-A8-A08B	BRCA	Breast-AdenoCA	moderate pink	(205, 96, 144)	breast	pink	(255, 192, 203)	TRUE	TCGA-A8-A08B-01A-11R-A00Z-07	NA	TRUE	TRUE	no	no	no	yes	no	0.66	3.67	473	1.08491	NA	NA	NA	NA	0.666948	Alive	1156	52
TCGA-A8-A08L	BRCA	Breast-AdenoCA	moderate pink	(205, 96, 144)	breast	pink	(255, 192, 203)	TRUE	TCGA-A8-A08L-01A-11R-A00Z-07	NA	TRUE	TRUE	no	yes	no	yes	no	0.75	1.87	547	1.17337	NA	NA	NA	NA	1.10745	Dead	304	89
TCGA-A8-A08S	BRCA	Breast-AdenoCA	moderate pink	(205, 96, 144)	breast	pink	(255, 192, 203)	TRUE	TCGA-A8-A08S-01A-11R-A034-07	NA	TRUE	TRUE	no	yes	no	yes	no	0.85	2.061	430	1.02692	NA	NA	NA	NA	0.471152	Alive	1004	71
TCGA-A8-A092	BRCA	Breast-AdenoCA	moderate pink	(205, 96, 144)	breast	pink	(255, 192, 203)	TRUE	TCGA-A8-A092-01A-11R-A00Z-07	NA	TRUE	TRUE	no	yes	no	yes	no	0.71	3.48	92	0.0918161	NA	NA	NA	NA	1.07852	Alive	942	48
TCGA-A8-A094	BRCA	Breast-AdenoCA	moderate pink	(205, 96, 144)	breast	pink	(255, 192, 203)	TRUE	TCGA-A8-A094-01A-11R-A00Z-07	NA	TRUE	TRUE	no	yes	no	yes	no	0.58	1.76	284	0.774701	NA	NA	NA	NA	0.42826	Alive	0	75
TCGA-A8-A09I	BRCA	Breast-AdenoCA	moderate pink	(205, 96, 144)	breast	pink	(255, 192, 203)	TRUE	TCGA-A8-A09I-01A-22R-A034-07	NA	TRUE	TRUE	no	yes	no	yes	no	0.6	3.84	576	1.20481	NA	NA	NA	NA	1.06983	Alive	1371	84
TCGA-A8-A09X	BRCA	Breast-AdenoCA	moderate pink	(205, 96, 144)	breast	pink	(255, 192, 203)	TRUE	TCGA-A8-A09X-01A-11R-A00Z-07	NA	TRUE	TRUE	no	yes	no	yes	no	0.31	3.44	182	0.504567	NA	NA	NA	NA	0.454182	Dead	426	62
TCGA-AC-A2BK	BRCA	Breast-AdenoCA	moderate pink	(205, 96, 144)	breast	pink	(255, 192, 203)	TRUE	TCGA-AC-A2BK-01A-11R-A21T-07	TCGA-AC-A2BK-01A-11D-A21R-05	TRUE	TRUE	no	yes	no	yes	no	0.86	3.9	341	0.885877	0.374944	0.0460888	0.0329264	0.303645	0.918881	Alive	2222	78
TCGA-AN-A04D	BRCA	Breast-AdenoCA	moderate pink	(205, 96, 144)	breast	pink	(255, 192, 203)	TRUE	TCGA-AN-A04D-01A-21R-A034-07	NA	TRUE	TRUE	no	yes	no	yes	no	0.91	2.17	275	0.755134	NA	NA	NA	NA	1.34758	Alive	52	58
TCGA-AN-A0AT	BRCA	Breast-AdenoCA	moderate pink	(205, 96, 144)	breast	pink	(255, 192, 203)	TRUE	TCGA-AN-A0AT-01A-11R-A034-07	NA	TRUE	TRUE	no	yes	no	yes	no	0.65	1.77	956	1.51333	NA	NA	NA	NA	1.39688	Alive	10	62
TCGA-AN-A0G0	BRCA	Breast-AdenoCA	moderate pink	(205, 96, 144)	breast	pink	(255, 192, 203)	TRUE	TCGA-AN-A0G0-01A-11R-A034-07	NA	FALSE	TRUE	no	yes	no	yes	no	0.678	3.136	358	0.915458	NA	NA	NA	NA	0.74522	Alive	16	56
TCGA-AN-A0XR	BRCA	Breast-AdenoCA	moderate pink	(205, 96, 144)	breast	pink	(255, 192, 203)	TRUE	TCGA-AN-A0XR-01A-11R-A109-07	TCGA-AN-A0XR-01A-11D-A10A-05	TRUE	TRUE	no	yes	no	yes	no	0.86	2.05	67	-0.0991006	0.602026	0.0521536	0.0313709	0.564636	0.417812	Alive	10	55
TCGA-AO-A03L	BRCA	Breast-AdenoCA	moderate pink	(205, 96, 144)	breast	pink	(255, 192, 203)	TRUE	TCGA-AO-A03L-01A-41R-A056-07	TCGA-AO-A03L-01A-41D-A10P-05	TRUE	TRUE	no	yes	no	yes	no	0.52	3.1	733	1.35156	0.523147	0.0653753	0.0359158	0.487503	1.01865	Alive	2442	34
TCGA-AO-A0J2	BRCA	Breast-AdenoCA	moderate pink	(205, 96, 144)	breast	pink	(255, 192, 203)	TRUE	TCGA-AO-A0J2-01A-11R-A034-07	NA	TRUE	TRUE	no	yes	no	yes	no	0.66	3.42	735	1.35322	NA	NA	NA	NA	0.692629	Alive	997	41
TCGA-AO-A0J4	BRCA	Breast-AdenoCA	moderate pink	(205, 96, 144)	breast	pink	(255, 192, 203)	TRUE	TCGA-AO-A0J4-01A-11R-A034-07	NA	TRUE	TRUE	no	yes	no	yes	no	0.48	3.18	1071	1.58253	NA	NA	NA	NA	1.02893	Alive	1587	41
TCGA-AO-A0J6	BRCA	Breast-AdenoCA	moderate pink	(205, 96, 144)	breast	pink	(255, 192, 203)	TRUE	TCGA-AO-A0J6-01A-11R-A034-07	NA	TRUE	TRUE	no	no	no	yes	no	0.66	1.96	292	0.791582	NA	NA	NA	NA	0.459043	Alive	1140	61
TCGA-AO-A0JM	BRCA	Breast-AdenoCA	moderate pink	(205, 96, 144)	breast	pink	(255, 192, 203)	TRUE	TCGA-AO-A0JM-01A-21R-A056-07	TCGA-AO-A0JM-01A-21D-A10P-05	TRUE	TRUE	no	yes	no	yes	no	0.55	3.46	493	1.11011	0.512226	0.0478797	0.0281953	0.544879	0.627565	Alive	2184	40
TCGA-AO-A124	BRCA	Breast-AdenoCA	moderate pink	(205, 96, 144)	breast	pink	(255, 192, 203)	TRUE	TCGA-AO-A124-01A-11R-A10J-07	TCGA-AO-A124-01A-11D-A10N-05	TRUE	TRUE	no	yes	no	yes	no	0.81	2.85	987	1.53277	0.224577	0.0355712	0.0253327	0.172216	1.24473	Alive	3506	38
TCGA-AO-A12H	BRCA	Breast-AdenoCA	moderate pink	(205, 96, 144)	breast	pink	(255, 192, 203)	TRUE	TCGA-AO-A12H-01A-11R-A115-07	NA	TRUE	TRUE	no	yes	no	yes	no	0.775	2	18	-0.87661	NA	NA	NA	NA	-0.176296	Alive	1234	69
TCGA-AQ-A04J	BRCA	Breast-AdenoCA	moderate pink	(205, 96, 144)	breast	pink	(255, 192, 203)	TRUE	TCGA-AQ-A04J-01A-02R-A034-07	NA	TRUE	TRUE	no	no	no	yes	no	0.46	1.84	396	0.97681	NA	NA	NA	NA	1.1263	Alive	819	45
TCGA-AR-A0TX	BRCA	Breast-AdenoCA	moderate pink	(205, 96, 144)	breast	pink	(255, 192, 203)	TRUE	TCGA-AR-A0TX-01A-11R-A084-07	TCGA-AR-A0TX-01A-11D-A10P-05	TRUE	TRUE	no	yes	no	yes	no	0.41	2.02	521	1.14373	0.518366	0.0443618	0.0279226	0.398912	0.259171	Alive	1972	64
TCGA-AR-A1AY	BRCA	Breast-AdenoCA	moderate pink	(205, 96, 144)	breast	pink	(255, 192, 203)	TRUE	TCGA-AR-A1AY-01A-21R-A12P-07	TCGA-AR-A1AY-01A-21D-A12R-05	TRUE	TRUE	no	yes	no	yes	no	0.79	1.83	126	0.281816	0.603549	0.0410913	0.0276524	0.527472	1.38362	Alive	1026	65
TCGA-AR-A24Z	BRCA	Breast-AdenoCA	moderate pink	(205, 96, 144)	breast	pink	(255, 192, 203)	TRUE	TCGA-AR-A24Z-01A-11R-A169-07	TCGA-AR-A24Z-01A-11D-A16A-05	TRUE	TRUE	no	yes	no	yes	no	0.82	3.25	970	1.52219	0.397897	0.0516614	0.0326095	0.408541	0.837212	Alive	3001	57
TCGA-AR-A256	BRCA	Breast-AdenoCA	moderate pink	(205, 96, 144)	breast	pink	(255, 192, 203)	TRUE	TCGA-AR-A256-01A-11R-A169-07	TCGA-AR-A256-01A-11D-A16A-05	TRUE	TRUE	no	yes	no	yes	no	0.73	3.11	969	1.52156	0.309982	0.0465305	0.030472	0.312169	1.26307	Dead	2854	45
TCGA-AR-A2LK	BRCA	Breast-AdenoCA	moderate pink	(205, 96, 144)	breast	pink	(255, 192, 203)	TRUE	TCGA-AR-A2LK-01A-11R-A180-07	TCGA-AR-A2LK-01A-11D-A17Z-05	TRUE	TRUE	no	yes	no	yes	no	0.78	3.03	45	-0.337443	0.483945	0.0557244	0.0322955	0.5	1.06359	Dead	1649	62
TCGA-B6-A0I1	BRCA	Breast-AdenoCA	moderate pink	(205, 96, 144)	breast	pink	(255, 192, 203)	TRUE	TCGA-B6-A0I1-01A-11R-A21T-07	TCGA-B6-A0I1-01A-11D-A21R-05	TRUE	TRUE	no	yes	no	yes	no	0.77	2.2	324	0.854787	0.344432	0.0422898	0.0295981	0.323004	0.49242	Dead	2361	73
TCGA-B6-A0I2	BRCA	Breast-AdenoCA	moderate pink	(205, 96, 144)	breast	pink	(255, 192, 203)	TRUE	TCGA-B6-A0I2-01A-11R-A034-07	NA	TRUE	FALSE	no	yes	no	no	no	0.46	2.98	75	-0.0312776	NA	NA	NA	NA	0.499114	Alive	4361	45
TCGA-B6-A0I6	BRCA	Breast-AdenoCA	moderate pink	(205, 96, 144)	breast	pink	(255, 192, 203)	TRUE	TCGA-B6-A0I6-01A-11R-A034-07	NA	FALSE	TRUE	no	no	no	yes	no	0.769	1.7	0	-2.67207	NA	NA	NA	NA	1.09371	Dead	991	49
TCGA-B6-A0RE	BRCA	Breast-AdenoCA	moderate pink	(205, 96, 144)	breast	pink	(255, 192, 203)	TRUE	TCGA-B6-A0RE-01A-11R-A056-07	TCGA-B6-A0RE-01A-11D-A10P-05	TRUE	TRUE	no	yes	no	yes	no	0.64	3.12	207	0.582651	0.473162	0.0391657	0.025087	0.41096	0.745331	Alive	7777	61
TCGA-B6-A0RT	BRCA	Breast-AdenoCA	moderate pink	(205, 96, 144)	breast	pink	(255, 192, 203)	TRUE	TCGA-B6-A0RT-01A-21R-A084-07	TCGA-B6-A0RT-01A-21D-A10P-05	TRUE	TRUE	no	no	no	yes	no	0.23	2.04	0	-2.67207	0.567273	0.0465305	0.0284706	0.329599	1.0646	Alive	2721	39
TCGA-B6-A0RU	BRCA	Breast-AdenoCA	moderate pink	(205, 96, 144)	breast	pink	(255, 192, 203)	TRUE	TCGA-B6-A0RU-01A-11R-A084-07	TCGA-B6-A0RU-01A-11D-A10P-05	TRUE	TRUE	no	yes	no	yes	no	0.51	1.6	342	0.887657	0.502124	0.0431073	0.0293122	0.375194	1.29017	Alive	8605	40
TCGA-B6-A0WX	BRCA	Breast-AdenoCA	moderate pink	(205, 96, 144)	breast	pink	(255, 192, 203)	TRUE	TCGA-B6-A0WX-01A-11R-A109-07	TCGA-B6-A0WX-01A-11D-A10A-05	TRUE	TRUE	no	yes	no	yes	no	0.34	3.82	116	0.231806	0.529845	0.0443618	0.0279226	0.450166	0.476873	Dead	639	40
TCGA-B6-A0X5	BRCA	Breast-AdenoCA	moderate pink	(205, 96, 144)	breast	pink	(255, 192, 203)	TRUE	TCGA-B6-A0X5-01A-21R-A109-07	TCGA-B6-A0X5-01A-21D-A10A-05	TRUE	TRUE	no	yes	no	yes	no	0.89	1.99	245	0.684967	0.189782	0.0460888	0.0271197	0.270912	0.367149	Dead	2097	61
TCGA-BH-A0AV	BRCA	Breast-AdenoCA	moderate pink	(205, 96, 144)	breast	pink	(255, 192, 203)	TRUE	TCGA-BH-A0AV-01A-31R-A115-07	NA	TRUE	TRUE	no	yes	no	yes	no	0.55	1.77	581	1.21007	NA	NA	NA	NA	1.04673	Alive	1820	52
TCGA-BH-A0B3	BRCA	Breast-AdenoCA	moderate pink	(205, 96, 144)	breast	pink	(255, 192, 203)	TRUE	TCGA-BH-A0B3-01A-11R-A056-07	TCGA-BH-A0B3-01A-11D-A10P-05	TRUE	TRUE	no	yes	no	yes	no	0.24	6.69	511	1.13193	0.503543	0.0439398	0.0276524	0.377541	1.06143	Alive	1203	53
TCGA-BH-A0B9	BRCA	Breast-AdenoCA	moderate pink	(205, 96, 144)	breast	pink	(255, 192, 203)	TRUE	TCGA-BH-A0B9-01A-11R-A056-07	TCGA-BH-A0B9-01A-11D-A10P-05	TRUE	FALSE	no	yes	no	no	no	0.62	1.88	150	0.387364	0.471425	0.0439398	0.0287485	0.287	1.42531	Alive	1572	44
TCGA-BH-A0BW	BRCA	Breast-AdenoCA	moderate pink	(205, 96, 144)	breast	pink	(255, 192, 203)	TRUE	TCGA-BH-A0BW-01A-11R-A115-07	NA	TRUE	TRUE	no	yes	no	yes	no	0.54	1.85	183	0.50789	NA	NA	NA	NA	0.680563	Alive	2371	71
TCGA-BH-A0DG	BRCA	Breast-AdenoCA	moderate pink	(205, 96, 144)	breast	pink	(255, 192, 203)	TRUE	TCGA-BH-A0DG-01A-21R-A12P-07	TCGA-BH-A0DG-01A-21D-A12R-05	TRUE	TRUE	no	yes	no	yes	no	0.42	2.13	654	1.28213	0.540206	0.0478797	0.0287485	0.430454	0.134902	Alive	2041	30
TCGA-BH-A0DT	BRCA	Breast-AdenoCA	moderate pink	(205, 96, 144)	breast	pink	(255, 192, 203)	TRUE	TCGA-BH-A0DT-01A-21R-A12D-07	NA	TRUE	TRUE	no	yes	no	yes	no	0.42	2.26	3	-1.82673	NA	NA	NA	NA	0.0156523	Alive	2403	41
TCGA-BH-A0E0	BRCA	Breast-AdenoCA	moderate pink	(205, 96, 144)	breast	pink	(255, 192, 203)	TRUE	TCGA-BH-A0E0-01A-11R-A056-07	TCGA-BH-A0E0-01A-11D-A10P-05	TRUE	TRUE	no	yes	no	yes	no	0.57	2.92	85	0.0440996	0.458157	0.0395438	0.0260841	0.34074	0.231114	Alive	134	38
TCGA-BH-A0EA	BRCA	Breast-AdenoCA	moderate pink	(205, 96, 144)	breast	pink	(255, 192, 203)	TRUE	TCGA-BH-A0EA-01A-11R-A115-07	NA	TRUE	FALSE	no	yes	no	no	no	0.54	2.07	2	-2.00216	NA	NA	NA	NA	-0.638513	Dead	991	72
TCGA-BH-A0H0	BRCA	Breast-AdenoCA	moderate pink	(205, 96, 144)	breast	pink	(255, 192, 203)	TRUE	TCGA-BH-A0H0-01A-11R-A056-07	TCGA-BH-A0H0-01A-11D-A10P-05	TRUE	TRUE	no	yes	no	yes	no	0.88	2.02	241	0.674971	0.49919	0.0452175	0.0293122	0.413382	0.538826	Alive	461	69
TCGA-BH-A0H6	BRCA	Breast-AdenoCA	moderate pink	(205, 96, 144)	breast	pink	(255, 192, 203)	TRUE	TCGA-BH-A0H6-01A-21R-A056-07	TCGA-BH-A0H6-01A-21D-A10P-05	TRUE	TRUE	no	yes	no	yes	no	0.76	2.22	524	1.14722	0.409324	0.0406991	0.0271197	0.282925	-0.395371	Alive	747	82
TCGA-BH-A0WA	BRCA	Breast-AdenoCA	moderate pink	(205, 96, 144)	breast	pink	(255, 192, 203)	TRUE	TCGA-BH-A0WA-01A-11R-A109-07	TCGA-BH-A0WA-01A-11D-A10A-05	TRUE	TRUE	no	yes	no	yes	no	0.6	3.04	292	0.791582	0.435321	0.0439398	0.0287485	0.316479	0.95675	Alive	701	82
TCGA-BH-A18R	BRCA	Breast-AdenoCA	moderate pink	(205, 96, 144)	breast	pink	(255, 192, 203)	TRUE	TCGA-BH-A18R-01A-11R-A12D-07	NA	TRUE	TRUE	no	yes	no	yes	no	0.53	2.21	441	1.04228	NA	NA	NA	NA	1.32685	Dead	1142	50
TCGA-BH-A18U	BRCA	Breast-AdenoCA	moderate pink	(205, 96, 144)	breast	pink	(255, 192, 203)	TRUE	TCGA-BH-A18U-01A-21R-A12D-07	NA	TRUE	TRUE	no	yes	no	yes	no	0.68	5.37	814	1.41539	NA	NA	NA	NA	1.38362	Dead	1563	72
TCGA-BH-A1FC	BRCA	Breast-AdenoCA	moderate pink	(205, 96, 144)	breast	pink	(255, 192, 203)	TRUE	TCGA-BH-A1FC-01A-11R-A13Q-07	TCGA-BH-A1FC-01A-11D-A13K-05	TRUE	TRUE	no	yes	no	yes	no	0.49	4.01	249	0.694803	0.603477	0.0536567	0.0307689	0.512497	1.51024	Dead	3472	78
TCGA-C8-A12L	BRCA	Breast-AdenoCA	moderate pink	(205, 96, 144)	breast	pink	(255, 192, 203)	TRUE	TCGA-C8-A12L-01A-11R-A115-07	NA	TRUE	TRUE	no	no	no	yes	no	0.54	3.37	782	1.39097	NA	NA	NA	NA	1.09254	Alive	363	67
TCGA-C8-A12Q	BRCA	Breast-AdenoCA	moderate pink	(205, 96, 144)	breast	pink	(255, 192, 203)	TRUE	TCGA-C8-A12Q-01A-11R-A115-07	NA	TRUE	TRUE	no	yes	no	yes	no	0.51	2.12	563	1.19091	NA	NA	NA	NA	0.495373	Dead	385	78
TCGA-C8-A130	BRCA	Breast-AdenoCA	moderate pink	(205, 96, 144)	breast	pink	(255, 192, 203)	TRUE	TCGA-C8-A130-01A-31R-A115-07	NA	TRUE	TRUE	no	yes	no	yes	no	0.56	3.53	675	1.30137	NA	NA	NA	NA	0.971654	Alive	370	52
TCGA-D8-A27F	BRCA	Breast-AdenoCA	moderate pink	(205, 96, 144)	breast	pink	(255, 192, 203)	TRUE	TCGA-D8-A27F-01A-11R-A16F-07	TCGA-D8-A27F-01A-11D-A16G-05	TRUE	TRUE	no	yes	no	yes	no	0.77	1.7	296	0.79985	0.355799	0.0435216	0.0307689	0.226181	1.44968	Alive	488	40
TCGA-E2-A14P	BRCA	Breast-AdenoCA	moderate pink	(205, 96, 144)	breast	pink	(255, 192, 203)	TRUE	TCGA-E2-A14P-01A-31R-A12D-07	NA	TRUE	TRUE	no	yes	no	yes	no	0.48	2.64	762	1.37519	NA	NA	NA	NA	1.04277	Alive	1246	79
TCGA-E2-A14X	BRCA	Breast-AdenoCA	moderate pink	(205, 96, 144)	breast	pink	(255, 192, 203)	TRUE	TCGA-E2-A14X-01A-11R-A115-07	NA	TRUE	TRUE	no	yes	no	yes	no	0.39	3.91	195	0.546415	NA	NA	NA	NA	1.01072	Alive	972	55
TCGA-E2-A152	BRCA	Breast-AdenoCA	moderate pink	(205, 96, 144)	breast	pink	(255, 192, 203)	TRUE	TCGA-E2-A152-01A-11R-A12D-07	NA	TRUE	TRUE	no	yes	no	yes	no	0.58	3.34	104	0.165819	NA	NA	NA	NA	0.0640337	Alive	2128	56
TCGA-E2-A156	BRCA	Breast-AdenoCA	moderate pink	(205, 96, 144)	breast	pink	(255, 192, 203)	TRUE	TCGA-E2-A156-01A-11R-A12D-07	NA	TRUE	TRUE	no	yes	no	yes	no	0.9	2	23	-0.734157	NA	NA	NA	NA	-0.408846	Alive	726	61
TCGA-E2-A15E	BRCA	Breast-AdenoCA	moderate pink	(205, 96, 144)	breast	pink	(255, 192, 203)	TRUE	TCGA-E2-A15E-01A-11R-A12D-07	NA	TRUE	TRUE	no	yes	no	yes	no	0.33	3.59	280	0.766082	NA	NA	NA	NA	0.221886	Alive	630	40
TCGA-E2-A15H	BRCA	Breast-AdenoCA	moderate pink	(205, 96, 144)	breast	pink	(255, 192, 203)	TRUE	TCGA-E2-A15H-01A-11R-A12D-07	NA	TRUE	TRUE	no	yes	no	yes	no	0.54	3.63	303	0.814055	NA	NA	NA	NA	0.67724	Alive	393	38
TCGA-E2-A15K	BRCA	Breast-AdenoCA	moderate pink	(205, 96, 144)	breast	pink	(255, 192, 203)	TRUE	TCGA-E2-A15K-01A-11R-A12P-07	TCGA-E2-A15K-01A-11D-A12R-05	TRUE	TRUE	no	yes	no	yes	no	0.7	2.05	126	0.281816	0.334134	0.0465305	0.0293122	0.323004	0.475646	Alive	275	58
TCGA-E2-A1LG	BRCA	Breast-AdenoCA	moderate pink	(205, 96, 144)	breast	pink	(255, 192, 203)	TRUE	TCGA-E2-A1LG-01A-21R-A14M-07	TCGA-E2-A1LG-01A-21D-A14N-05	TRUE	TRUE	no	yes	no	yes	no	0.77	3.24	194	0.543296	0.273316	0.0355712	0.0248435	0.193099	1.04971	Alive	1523	50
TCGA-E2-A1LK	BRCA	Breast-AdenoCA	moderate pink	(205, 96, 144)	breast	pink	(255, 192, 203)	TRUE	TCGA-E2-A1LK-01A-21R-A14D-07	TCGA-E2-A1LK-01A-21D-A14H-05	TRUE	TRUE	no	yes	no	yes	no	0.68	4.3	321	0.849132	0.589393	0.0465305	0.0295981	0.562177	0.0163769	Dead	266	84
TCGA-E2-A1LL	BRCA	Breast-AdenoCA	moderate pink	(205, 96, 144)	breast	pink	(255, 192, 203)	TRUE	TCGA-E2-A1LL-01A-11R-A144-07	TCGA-E2-A1LL-01A-11D-A145-05	TRUE	TRUE	no	yes	no	yes	no	0.47	2.9	914	1.48597	0.427995	0.0439398	0.0260841	0.440286	0.927045	Alive	1309	73
TCGA-E9-A1NH	BRCA	Breast-AdenoCA	moderate pink	(205, 96, 144)	breast	pink	(255, 192, 203)	TRUE	TCGA-E9-A1NH-01A-11R-A14D-07	TCGA-E9-A1NH-01A-11D-A14H-05	TRUE	TRUE	no	yes	no	yes	no	0.57	3.72	11	-1.15682	0.519578	0.049266	0.030178	0.413382	-0.397573	Alive	576	71
TCGA-EW-A1J5	BRCA	Breast-AdenoCA	moderate pink	(205, 96, 144)	breast	pink	(255, 192, 203)	TRUE	TCGA-EW-A1J5-01A-11R-A13Q-07	TCGA-EW-A1J5-01A-11D-A13K-05	TRUE	TRUE	no	yes	no	yes	no	0.61	2.07	81	0.015057	0.476783	0.0497365	0.0276524	0.447692	0.701524	Alive	477	59
TCGA-EW-A1P8	BRCA	Breast-AdenoCA	moderate pink	(205, 96, 144)	breast	pink	(255, 192, 203)	TRUE	TCGA-EW-A1P8-01A-11R-A144-07	TCGA-EW-A1P8-01A-11D-A145-05	TRUE	TRUE	no	yes	no	yes	no	0.68	1.57	123	0.267239	0.43615	0.0395438	0.026597	0.278885	0.832666	Dead	239	58
TCGA-EW-A1PB	BRCA	Breast-AdenoCA	moderate pink	(205, 96, 144)	breast	pink	(255, 192, 203)	TRUE	TCGA-EW-A1PB-01A-11R-A144-07	TCGA-EW-A1PB-01A-11D-A145-05	TRUE	TRUE	no	yes	no	yes	no	0.52	1.52	555	1.1822	0.51322	0.0414871	0.0263393	0.403717	0.139275	Alive	608	70
TCGA-EW-A1PC	BRCA	Breast-AdenoCA	moderate pink	(205, 96, 144)	breast	pink	(255, 192, 203)	TRUE	TCGA-EW-A1PC-01B-11R-A21T-07	TCGA-EW-A1PC-01B-11D-A21R-05	TRUE	TRUE	no	yes	no	yes	no	0.81	4.09	249	0.694803	0.475456	0.0526501	0.0326095	0.581759	1.53419	Alive	187	66
TCGA-EW-A1PH	BRCA	Breast-AdenoCA	moderate pink	(205, 96, 144)	breast	pink	(255, 192, 203)	TRUE	TCGA-EW-A1PH-01A-11R-A14M-07	TCGA-EW-A1PH-01A-11D-A14N-05	TRUE	TRUE	no	yes	no	yes	no	0.76	3.31	578	1.20692	0.274415	0.0332463	0.0232029	0.226181	1.0235	Alive	607	52
TCGA-EW-A3U0	BRCA	Breast-AdenoCA	moderate pink	(205, 96, 144)	breast	pink	(255, 192, 203)	TRUE	TCGA-EW-A3U0-01A-11R-A22K-07	TCGA-EW-A3U0-01A-11D-A22B-05	TRUE	TRUE	no	yes	no	yes	no	0.41	2.03	1532	1.80065	0.451259	0.0431073	0.0276524	0.347511	0.650372	Alive	532	61
TCGA-GI-A2C9	BRCA	Breast-AdenoCA	moderate pink	(205, 96, 144)	breast	pink	(255, 192, 203)	TRUE	TCGA-GI-A2C9-01A-11R-A21T-07	TCGA-GI-A2C9-01A-11D-A21R-05	TRUE	TRUE	no	yes	no	yes	no	0.608	3.259	1236	1.66983	0.481567	0.0465305	0.0319844	0.423115	0.492932	Alive	3342	58
TCGA-GM-A2DF	BRCA	Breast-AdenoCA	moderate pink	(205, 96, 144)	breast	pink	(255, 192, 203)	TRUE	TCGA-GM-A2DF-01A-11R-A180-07	TCGA-GM-A2DF-01A-11D-A17Z-05	TRUE	TRUE	no	yes	no	yes	no	0.36	1.77	403	0.987469	0.536077	0.0618035	0.0332463	0.450166	0.510517	Alive	2155	53
TCGA-GM-A3XL	BRCA	Breast-AdenoCA	moderate pink	(205, 96, 144)	breast	pink	(255, 192, 203)	TRUE	TCGA-GM-A3XL-01A-11R-A22U-07	TCGA-GM-A3XL-01A-11D-A230-05	TRUE	TRUE	no	yes	no	yes	no	0.66	1.84	1214	1.65889	0.549916	0.0426966	0.026597	0.430454	1.04646	Alive	2108	49
TCGA-C5-A0TN	CESC	Cervix	slightly desaturated cyan	(121, 205, 205)	cervix	darkcyan	(0, 139, 139)	TRUE	TCGA-C5-A0TN-01A-21R-A14Y-07	TCGA-C5-A0TN-01A-21D-A14Z-05	TRUE	TRUE	no	no	no	yes	no	0.89	1.82	45	-0.337443	0.492062	0.0546813	0.0359158	0.375194	0.663187	Dead	348	21
TCGA-C5-A1BF	CESC	Cervix	slightly desaturated cyan	(121, 205, 205)	cervix	darkcyan	(0, 139, 139)	TRUE	TCGA-C5-A1BF-01B-11R-A13Y-07	TCGA-C5-A1BF-01B-11D-A13Z-05	TRUE	TRUE	no	no	no	yes	no	0.74	1.96	32	-0.539971	0.55347	0.0511737	0.0352297	0.435364	0.650312	Dead	570	46
TCGA-C5-A1BJ	CESC	Cervix	slightly desaturated cyan	(121, 205, 205)	cervix	darkcyan	(0, 139, 139)	TRUE	TCGA-C5-A1BJ-01A-11R-A13Y-07	TCGA-C5-A1BJ-01A-11D-A13Z-05	TRUE	TRUE	no	no	no	yes	no	0.25	4.06	62	-0.145671	0.517174	0.0567862	0.0342242	0.432907	1.34804	Alive	4385	34
TCGA-C5-A1BN	CESC	Cervix	slightly desaturated cyan	(121, 205, 205)	cervix	darkcyan	(0, 139, 139)	TRUE	TCGA-C5-A1BN-01B-11R-A14Y-07	TCGA-C5-A1BN-01B-11D-A14Z-05	TRUE	TRUE	no	no	no	yes	no	0.79	1.98	128	0.291344	0.389455	0.0567862	0.0366148	0.330706	1.10305	Dead	166	26
TCGA-C5-A1M8	CESC	Cervix	slightly desaturated cyan	(121, 205, 205)	cervix	darkcyan	(0, 139, 139)	TRUE	TCGA-C5-A1M8-01A-21R-A13Y-07	TCGA-C5-A1M8-01A-21D-A13Z-05	TRUE	TRUE	no	no	no	yes	no	0.96	1.77	50	-0.274523	0.520397	0.0567862	0.0355712	0.529964	1.19194	Alive	919	43
TCGA-C5-A1M9	CESC	Cervix	slightly desaturated cyan	(121, 205, 205)	cervix	darkcyan	(0, 139, 139)	TRUE	TCGA-C5-A1M9-01A-11R-A13Y-07	TCGA-C5-A1M9-01A-11D-A13Z-05	TRUE	TRUE	no	no	no	yes	no	0.81	3.65	48	-0.298917	0.687532	0.0600867	0.0359158	0.672607	1.31952	Dead	1065	46
TCGA-C5-A1MI	CESC	Cervix	slightly desaturated cyan	(121, 205, 205)	cervix	darkcyan	(0, 139, 139)	TRUE	TCGA-C5-A1MI-01A-11R-A14Y-07	TCGA-C5-A1MI-01A-11D-A14Z-05	TRUE	TRUE	no	no	no	yes	no	0.66	2.75	62	-0.145671	0.583964	0.058967	0.0373269	0.495	1.49608	Dead	1083	50
TCGA-C5-A1ML	CESC	Cervix	slightly desaturated cyan	(121, 205, 205)	cervix	darkcyan	(0, 139, 139)	TRUE	TCGA-C5-A1ML-01A-11R-A14Y-07	TCGA-C5-A1ML-01A-11D-A14Z-05	TRUE	TRUE	no	no	no	yes	no	0.79	3.91	24	-0.709265	0.492053	0.0483376	0.0335692	0.356635	1.1538	Dead	636	49
TCGA-C5-A1MQ	CESC	Cervix	slightly desaturated cyan	(121, 205, 205)	cervix	darkcyan	(0, 139, 139)	TRUE	TCGA-C5-A1MQ-01A-11R-A14Y-07	TCGA-C5-A1MQ-01A-11D-A14Z-05	FALSE	TRUE	no	no	no	yes	no	0.429	3.406	66	-0.108135	0.637125	0.0691384	0.0403104	0.576885	-0.430031	Alive	1031	35
TCGA-C5-A2LS	CESC	Cervix	slightly desaturated cyan	(121, 205, 205)	cervix	darkcyan	(0, 139, 139)	TRUE	TCGA-C5-A2LS-01A-22R-A22U-07	TCGA-C5-A2LS-01A-22D-A230-05	TRUE	FALSE	yes	no	no	no	yes	0.9867	NaN	11	-0.292256	0.57028	0.0511737	0.0316762	0.512497	1.39793	Alive	1345	37
TCGA-C5-A2LT	CESC	Cervix	slightly desaturated cyan	(121, 205, 205)	cervix	darkcyan	(0, 139, 139)	TRUE	TCGA-C5-A2LT-01A-11R-A18M-07	TCGA-C5-A2LT-01A-11D-A18K-05	TRUE	TRUE	no	no	no	yes	no	0.448	3.965	48	-0.298917	0.527975	0.0531511	0.030472	0.487503	0.260502	Alive	2226	38
TCGA-C5-A2LV	CESC	Cervix	slightly desaturated cyan	(121, 205, 205)	cervix	darkcyan	(0, 139, 139)	TRUE	TCGA-C5-A2LV-01A-11R-A18M-07	TCGA-C5-A2LV-01A-11D-A18K-05	TRUE	TRUE	no	no	no	yes	no	0.754	2.776	182	0.504567	0.553458	0.0612262	0.0342242	0.596283	1.03275	Alive	2234	36
TCGA-C5-A2LX	CESC	Cervix	slightly desaturated cyan	(121, 205, 205)	cervix	darkcyan	(0, 139, 139)	TRUE	TCGA-C5-A2LX-01A-11R-A18M-07	TCGA-C5-A2LX-01A-11D-A18K-05	TRUE	FALSE	yes	no	no	no	yes	0.6987	NaN	41	0.758907	0.50169	0.0653753	0.0348914	0.529964	0.824926	Alive	2526	54
TCGA-C5-A2LY	CESC	Cervix	slightly desaturated cyan	(121, 205, 205)	cervix	darkcyan	(0, 139, 139)	TRUE	TCGA-C5-A2LY-01A-31R-A18M-07	TCGA-C5-A2LY-01A-31D-A18K-05	TRUE	TRUE	no	no	no	yes	no	0.639	2.298	64	-0.126614	0.52524	0.0546813	0.0326095	0.437823	0.401602	Alive	2383	30
TCGA-C5-A2LZ	CESC	Cervix	slightly desaturated cyan	(121, 205, 205)	cervix	darkcyan	(0, 139, 139)	TRUE	TCGA-C5-A2LZ-01A-11R-A213-07	TCGA-C5-A2LZ-01A-11D-A212-05	TRUE	FALSE	yes	no	no	no	yes	0.9065	NaN	10	-0.365265	0.452677	0.0541667	0.0310685	0.457602	1.51828	Dead	3046	65
TCGA-C5-A2M1	CESC	Cervix	slightly desaturated cyan	(121, 205, 205)	cervix	darkcyan	(0, 139, 139)	TRUE	TCGA-C5-A2M1-01A-11R-A18M-07	TCGA-C5-A2M1-01A-11D-A18K-05	TRUE	FALSE	yes	no	no	no	yes	0.876	NaN	55	1.00029	0.616932	0.0672325	0.0359158	0.603483	1.39256	Alive	1169	37
TCGA-C5-A3HD	CESC	Cervix	slightly desaturated cyan	(121, 205, 205)	cervix	darkcyan	(0, 139, 139)	TRUE	TCGA-C5-A3HD-01B-11R-A213-07	TCGA-C5-A3HD-01B-11D-A212-05	TRUE	FALSE	yes	no	no	no	yes	0.9806	NaN	56	1.01515	0.599676	0.0456512	0.0295981	0.517493	1.56112	Alive	1582	51
TCGA-C5-A3HE	CESC	Cervix	slightly desaturated cyan	(121, 205, 205)	cervix	darkcyan	(0, 139, 139)	TRUE	TCGA-C5-A3HE-01A-21R-A22U-07	TCGA-C5-A3HE-01A-21D-A230-05	TRUE	FALSE	yes	no	no	no	yes	0.8106	NaN	39	0.717969	0.544702	0.0531511	0.0326095	0.507499	1.24846	Alive	548	44
TCGA-C5-A3HF	CESC	Cervix	slightly desaturated cyan	(121, 205, 205)	cervix	darkcyan	(0, 139, 139)	TRUE	TCGA-C5-A3HF-01A-11R-A213-07	TCGA-C5-A3HF-01A-11D-A212-05	TRUE	FALSE	yes	no	no	no	yes	0.8761	NaN	7	-0.632472	0.526569	0.0516614	0.0293122	0.440286	0.995994	Dead	543	24
TCGA-C5-A3HL	CESC	Cervix	slightly desaturated cyan	(121, 205, 205)	cervix	darkcyan	(0, 139, 139)	TRUE	TCGA-C5-A3HL-01A-11R-A213-07	TCGA-C5-A3HL-01A-11D-A212-05	TRUE	FALSE	yes	no	no	no	yes	0.9337	NaN	8	-0.533643	0.473108	0.0502113	0.0307689	0.408541	1.21869	Alive	621	76
TCGA-DG-A2KH	CESC	Cervix	slightly desaturated cyan	(121, 205, 205)	cervix	darkcyan	(0, 139, 139)	TRUE	TCGA-DG-A2KH-01A-21R-A22U-07	TCGA-DG-A2KH-01A-21D-A230-05	TRUE	FALSE	yes	no	no	no	yes	0.9927	NaN	37	0.67493	0.526783	0.049266	0.0326095	0.398912	1.40133	Alive	34	25
TCGA-DG-A2KJ	CESC	Cervix	slightly desaturated cyan	(121, 205, 205)	cervix	darkcyan	(0, 139, 139)	TRUE	TCGA-DG-A2KJ-01A-11R-A32Y-07	TCGA-DG-A2KJ-01A-11D-A18K-05	TRUE	TRUE	no	no	no	yes	no	0.614	1.666	140	0.345582	0.5469	0.0595244	0.0345562	0.507499	-1.37055	Alive	2893	50
TCGA-DS-A0VL	CESC	Cervix	slightly desaturated cyan	(121, 205, 205)	cervix	darkcyan	(0, 139, 139)	TRUE	TCGA-DS-A0VL-01A-21R-A10U-07	TCGA-DS-A0VL-01A-21D-A10W-05	TRUE	TRUE	no	no	no	yes	no	0.79	2.09	51	-0.262682	0.460263	0.0469761	0.0287485	0.401312	0.972536	Dead	1692	25
TCGA-EA-A1QS	CESC	Cervix	slightly desaturated cyan	(121, 205, 205)	cervix	darkcyan	(0, 139, 139)	TRUE	TCGA-EA-A1QS-01A-61R-A22U-07	TCGA-EA-A1QS-01A-61D-A230-05	TRUE	FALSE	yes	no	no	no	yes	0.7385	NaN	4	-1.02684	0.506217	0.0478797	0.030178	0.418241	0.798728	Alive	1203	46
TCGA-EA-A3HQ	CESC	Cervix	slightly desaturated cyan	(121, 205, 205)	cervix	darkcyan	(0, 139, 139)	TRUE	TCGA-EA-A3HQ-01A-11R-A213-07	TCGA-EA-A3HQ-01A-11D-A212-05	TRUE	FALSE	yes	no	no	no	yes	0.7937	NaN	16	0	0.50956	0.0546813	0.0307689	0.549834	1.58723	Alive	1136	60
TCGA-EA-A3HR	CESC	Cervix	slightly desaturated cyan	(121, 205, 205)	cervix	darkcyan	(0, 139, 139)	TRUE	TCGA-EA-A3HR-01A-11R-A213-07	TCGA-EA-A3HR-01A-11D-A212-05	TRUE	FALSE	yes	no	no	no	yes	0.9225	NaN	36	0.652553	0.440079	0.0447877	0.0284706	0.41096	1.44897	Alive	940	57
TCGA-EA-A3HS	CESC	Cervix	slightly desaturated cyan	(121, 205, 205)	cervix	darkcyan	(0, 139, 139)	TRUE	TCGA-EA-A3HS-01A-11R-A213-07	TCGA-EA-A3HS-01A-11D-A212-05	TRUE	FALSE	yes	no	no	no	yes	0.8793	NaN	6	-0.744515	0.500307	0.0456512	0.0295981	0.386986	1.37516	Alive	959	35
TCGA-EA-A3HT	CESC	Cervix	slightly desaturated cyan	(121, 205, 205)	cervix	darkcyan	(0, 139, 139)	TRUE	TCGA-EA-A3HT-01A-61R-A21T-07	TCGA-EA-A3HT-01A-61D-A21R-05	TRUE	FALSE	yes	no	no	no	yes	0.7913	NaN	3	-1.21407	0.452395	0.0483376	0.0319844	0.370517	1.28659	Alive	954	68
TCGA-EA-A3HU	CESC	Cervix	slightly desaturated cyan	(121, 205, 205)	cervix	darkcyan	(0, 139, 139)	TRUE	TCGA-EA-A3HU-01A-11R-A213-07	TCGA-EA-A3HU-01A-11D-A212-05	FALSE	FALSE	yes	no	no	no	yes	0.7091	NaN	15	-0.0508687	0.50656	0.0478797	0.0298867	0.420676	1.17888	Alive	1013	43
TCGA-EA-A3QD	CESC	Cervix	slightly desaturated cyan	(121, 205, 205)	cervix	darkcyan	(0, 139, 139)	TRUE	TCGA-EA-A3QD-01A-32R-A22U-07	TCGA-EA-A3QD-01A-32D-A230-05	TRUE	FALSE	yes	no	no	no	yes	0.5746	NaN	47	0.87095	0.581175	0.0573242	0.0307689	0.532454	1.22855	Alive	397	59
TCGA-EA-A3QE	CESC	Cervix	slightly desaturated cyan	(121, 205, 205)	cervix	darkcyan	(0, 139, 139)	TRUE	TCGA-EA-A3QE-01A-21R-A21T-07	TCGA-EA-A3QE-01A-21D-A21R-05	TRUE	FALSE	yes	no	no	no	yes	0.7391	NaN	11	-0.292256	0.507288	0.0641639	0.0362637	0.455121	0.76808	Alive	761	45
TCGA-EA-A3Y4	CESC	Cervix	slightly desaturated cyan	(121, 205, 205)	cervix	darkcyan	(0, 139, 139)	TRUE	TCGA-EA-A3Y4-01A-51R-A24H-07	TCGA-EA-A3Y4-01A-51D-A244-05	TRUE	FALSE	yes	no	no	no	yes	0.7234	NaN	11	-0.292256	0.414008	0.0439398	0.0279226	0.384616	0.254565	Alive	1122	40
TCGA-EK-A2PK	CESC	Cervix	slightly desaturated cyan	(121, 205, 205)	cervix	darkcyan	(0, 139, 139)	TRUE	TCGA-EK-A2PK-01A-11R-A18M-07	TCGA-EK-A2PK-01A-11D-A18K-05	TRUE	TRUE	no	no	no	yes	no	0.502	3.04	49	-0.286598	0.453923	0.0526501	0.0310685	0.423115	0.504008	Alive	12	43
TCGA-EK-A2PL	CESC	Cervix	slightly desaturated cyan	(121, 205, 205)	cervix	darkcyan	(0, 139, 139)	TRUE	TCGA-EK-A2PL-01A-11R-A18M-07	TCGA-EK-A2PL-01A-11D-A18K-05	TRUE	FALSE	yes	no	no	no	yes	0.942	NaN	28	0.448136	0.435372	0.0511737	0.0307689	0.418241	0.411291	Alive	13	36
TCGA-EK-A2PM	CESC	Cervix	slightly desaturated cyan	(121, 205, 205)	cervix	darkcyan	(0, 139, 139)	TRUE	TCGA-EK-A2PM-01A-11R-A18M-07	TCGA-EK-A2PM-01A-11D-A18K-05	TRUE	FALSE	yes	no	no	no	yes	0.9874	NaN	221	2.15598	0.3649	0.0465305	0.030178	0.28905	0.87994	Alive	18	81
TCGA-EK-A2R7	CESC	Cervix	slightly desaturated cyan	(121, 205, 205)	cervix	darkcyan	(0, 139, 139)	TRUE	TCGA-EK-A2R7-01A-11R-A18M-07	TCGA-EK-A2R7-01A-11D-A18K-05	TRUE	FALSE	yes	no	no	no	yes	0.8788	NaN	7	-0.632472	0.477061	0.0531511	0.0322955	0.413382	1.62443	Alive	27	45
TCGA-EK-A2R8	CESC	Cervix	slightly desaturated cyan	(121, 205, 205)	cervix	darkcyan	(0, 139, 139)	TRUE	TCGA-EK-A2R8-01A-21R-A18M-07	TCGA-EK-A2R8-01A-21D-A18K-05	TRUE	FALSE	yes	no	no	no	yes	0.9097	NaN	7	-0.632472	0.461171	0.0487997	0.0298867	0.398912	1.35841	Alive	44	48
TCGA-EK-A2R9	CESC	Cervix	slightly desaturated cyan	(121, 205, 205)	cervix	darkcyan	(0, 139, 139)	TRUE	TCGA-EK-A2R9-01A-11R-A18M-07	TCGA-EK-A2R9-01A-11D-A18K-05	TRUE	TRUE	no	no	no	yes	no	0.79	2.21	53	-0.239669	0.49975	0.0531511	0.0329264	0.437823	1.25015	Alive	4	58
TCGA-EK-A2RB	CESC	Cervix	slightly desaturated cyan	(121, 205, 205)	cervix	darkcyan	(0, 139, 139)	TRUE	TCGA-EK-A2RB-01A-11R-A18M-07	TCGA-EK-A2RB-01A-11D-A18K-05	TRUE	FALSE	yes	no	no	no	yes	0.9314	NaN	13	-0.162912	0.415014	0.0573242	0.0326095	0.420676	0.701957	Alive	9	48
TCGA-EK-A2RC	CESC	Cervix	slightly desaturated cyan	(121, 205, 205)	cervix	darkcyan	(0, 139, 139)	TRUE	TCGA-EK-A2RC-01A-11R-A18M-07	TCGA-EK-A2RC-01A-11D-A18K-05	TRUE	FALSE	yes	no	no	no	yes	0.7857	NaN	11	-0.292256	0.468171	0.0618035	0.0342242	0.450166	0.905437	Alive	129	33
TCGA-EK-A2RE	CESC	Cervix	slightly desaturated cyan	(121, 205, 205)	cervix	darkcyan	(0, 139, 139)	TRUE	TCGA-EK-A2RE-01A-11R-A18M-07	TCGA-EK-A2RE-01A-11D-A18K-05	TRUE	TRUE	no	no	no	yes	no	0.843	1.971	18	-0.87661	0.353579	0.0452175	0.0307689	0.247871	0.854164	Alive	57	26
TCGA-EK-A2RL	CESC	Cervix	slightly desaturated cyan	(121, 205, 205)	cervix	darkcyan	(0, 139, 139)	TRUE	TCGA-EK-A2RL-01A-11R-A18M-07	TCGA-EK-A2RL-01A-11D-A18K-05	TRUE	TRUE	no	no	no	yes	no	0.915	2.074	41	-0.392915	0.740708	0.0629734	0.0342242	0.731059	1.3817	Dead	1453	32
TCGA-EK-A2RM	CESC	Cervix	slightly desaturated cyan	(121, 205, 205)	cervix	darkcyan	(0, 139, 139)	TRUE	TCGA-EK-A2RM-01A-21R-A18M-07	TCGA-EK-A2RM-01A-21D-A18K-05	TRUE	TRUE	no	no	no	yes	no	0.679	3.493	185	0.514483	0.525372	0.0506903	0.0316762	0.46257	0.483984	Alive	50	40
TCGA-EK-A2RN	CESC	Cervix	slightly desaturated cyan	(121, 205, 205)	cervix	darkcyan	(0, 139, 139)	TRUE	TCGA-EK-A2RN-01A-12R-A213-07	TCGA-EK-A2RN-01A-12D-A212-05	TRUE	FALSE	yes	no	no	no	yes	0.8321	NaN	5	-0.873859	0.382515	0.0406991	0.0260841	0.361237	0.287792	Alive	71	45
TCGA-EK-A3GJ	CESC	Cervix	slightly desaturated cyan	(121, 205, 205)	cervix	darkcyan	(0, 139, 139)	TRUE	TCGA-EK-A3GJ-01A-21R-A213-07	TCGA-EK-A3GJ-01A-21D-A212-05	TRUE	FALSE	yes	no	no	no	yes	0.8311	NaN	30	0.504095	0.649103	0.0506903	0.030178	0.579324	0.951786	Alive	3	51
TCGA-EK-A3GM	CESC	Cervix	slightly desaturated cyan	(121, 205, 205)	cervix	darkcyan	(0, 139, 139)	TRUE	TCGA-EK-A3GM-01A-11R-A213-07	TCGA-EK-A3GM-01A-11D-A212-05	TRUE	FALSE	yes	no	no	no	yes	0.975	NaN	10	-0.365265	0.634445	0.049266	0.030472	0.490001	0.556725	Alive	0	65
TCGA-EK-A3GN	CESC	Cervix	slightly desaturated cyan	(121, 205, 205)	cervix	darkcyan	(0, 139, 139)	TRUE	TCGA-EK-A3GN-01A-11R-A213-07	TCGA-EK-A3GN-01A-11D-A212-05	TRUE	FALSE	yes	no	no	no	yes	0.985	NaN	52	0.954095	0.475838	0.0506903	0.030178	0.492501	1.54622	Alive	27	47
TCGA-EX-A1H5	CESC	Cervix	slightly desaturated cyan	(121, 205, 205)	cervix	darkcyan	(0, 139, 139)	TRUE	TCGA-EX-A1H5-01A-31R-A13Y-07	TCGA-EX-A1H5-01A-31D-A13Z-05	TRUE	TRUE	no	no	no	yes	no	0.78	1.74	43	-0.364548	0.557161	0.0536567	0.0319844	0.527472	1.2993	Alive	619	58
TCGA-EX-A1H6	CESC	Cervix	slightly desaturated cyan	(121, 205, 205)	cervix	darkcyan	(0, 139, 139)	TRUE	TCGA-EX-A1H6-01B-11R-A22U-07	TCGA-EX-A1H6-01B-11D-A230-05	TRUE	FALSE	yes	no	no	no	yes	0.9355	NaN	8	-0.533643	0.648227	0.0557244	0.0326095	0.559714	0.588581	Alive	241	38
TCGA-EX-A3L1	CESC	Cervix	slightly desaturated cyan	(121, 205, 205)	cervix	darkcyan	(0, 139, 139)	TRUE	TCGA-EX-A3L1-01A-11R-A32Y-07	TCGA-EX-A3L1-01A-11D-A21R-05	TRUE	FALSE	yes	no	no	no	yes	0.8307	NaN	26	0.388176	0.498565	0.0465305	0.030178	0.372852	0.723953	Alive	463	32
TCGA-FU-A3EO	CESC	Cervix	slightly desaturated cyan	(121, 205, 205)	cervix	darkcyan	(0, 139, 139)	TRUE	TCGA-FU-A3EO-01A-11R-A213-07	TCGA-FU-A3EO-01A-11D-A212-05	TRUE	FALSE	yes	no	no	no	yes	0.8827	NaN	13	-0.162912	0.729302	0.0536567	0.0293122	0.679179	-0.562074	Alive	490	55
TCGA-FU-A3HY	CESC	Cervix	slightly desaturated cyan	(121, 205, 205)	cervix	darkcyan	(0, 139, 139)	TRUE	TCGA-FU-A3HY-01A-11R-A21T-07	TCGA-FU-A3HY-01A-11D-A21R-05	TRUE	FALSE	yes	no	no	no	yes	0.97	NaN	21	0.216338	0.440996	0.0506903	0.0322955	0.432907	1.03382	Alive	954	47
TCGA-FU-A3NI	CESC	Cervix	slightly desaturated cyan	(121, 205, 205)	cervix	darkcyan	(0, 139, 139)	TRUE	TCGA-FU-A3NI-01A-11R-A21T-07	TCGA-FU-A3NI-01A-11D-A21R-05	TRUE	FALSE	yes	no	no	no	yes	0.8774	NaN	66	1.15078	0.569402	0.0474259	0.0295981	0.524979	1.27951	Dead	638	45
TCGA-FU-A3TQ	CESC	Cervix	slightly desaturated cyan	(121, 205, 205)	cervix	darkcyan	(0, 139, 139)	TRUE	TCGA-FU-A3TQ-01A-11R-A22U-07	TCGA-FU-A3TQ-01A-11D-A230-05	TRUE	FALSE	yes	no	no	no	yes	0.8694	NaN	13	-0.162912	0.467903	0.0526501	0.0307689	0.460085	1.27696	Alive	795	55
TCGA-FU-A3TX	CESC	Cervix	slightly desaturated cyan	(121, 205, 205)	cervix	darkcyan	(0, 139, 139)	TRUE	TCGA-FU-A3TX-01A-11R-A22U-07	TCGA-FU-A3TX-01A-11D-A230-05	TRUE	FALSE	yes	no	no	no	yes	0.8888	NaN	20	0.177304	0.563096	0.0487997	0.030472	0.457602	1.40434	Alive	45	78
TCGA-FU-A3WB	CESC	Cervix	slightly desaturated cyan	(121, 205, 205)	cervix	darkcyan	(0, 139, 139)	TRUE	TCGA-FU-A3WB-01A-11R-A22U-07	TCGA-FU-A3WB-01A-11D-A230-05	TRUE	FALSE	yes	no	no	no	yes	0.951	NaN	10	-0.365265	0.582426	0.0502113	0.0316762	0.519989	1.75224	Alive	491	43
TCGA-FU-A3YQ	CESC	Cervix	slightly desaturated cyan	(121, 205, 205)	cervix	darkcyan	(0, 139, 139)	TRUE	TCGA-FU-A3YQ-01A-11R-A22U-07	TCGA-FU-A3YQ-01A-11D-A230-05	TRUE	FALSE	yes	no	no	no	yes	0.7135	NaN	4	-1.02684	0.516204	0.0546813	0.030178	0.450166	1.20826	Alive	861	35
TCGA-HG-A2PA	CESC	Cervix	slightly desaturated cyan	(121, 205, 205)	cervix	darkcyan	(0, 139, 139)	TRUE	TCGA-HG-A2PA-01A-11R-A213-07	TCGA-HG-A2PA-01A-11D-A212-05	TRUE	FALSE	yes	no	no	no	yes	0.8595	NaN	12	-0.225094	0.544312	0.0541667	0.0307689	0.450166	1.26055	Dead	773	38
TCGA-HM-A3JK	CESC	Cervix	slightly desaturated cyan	(121, 205, 205)	cervix	darkcyan	(0, 139, 139)	TRUE	TCGA-HM-A3JK-01A-11R-A32Y-07	TCGA-HM-A3JK-01A-11D-A21R-05	TRUE	FALSE	yes	no	no	no	yes	0.7204	NaN	13	-0.162912	0.53349	0.0531511	0.0332463	0.445221	0.69403	Alive	632	64
TCGA-IR-A3L7	CESC	Cervix	slightly desaturated cyan	(121, 205, 205)	cervix	darkcyan	(0, 139, 139)	TRUE	TCGA-IR-A3L7-01A-21R-A213-07	TCGA-IR-A3L7-01A-21D-A212-05	TRUE	FALSE	yes	no	no	no	yes	0.9646	NaN	9	-0.445237	0.492658	0.0516614	0.030178	0.492501	1.21315	Alive	4483	37
TCGA-IR-A3LA	CESC	Cervix	slightly desaturated cyan	(121, 205, 205)	cervix	darkcyan	(0, 139, 139)	TRUE	TCGA-IR-A3LA-01A-11R-A22U-07	TCGA-IR-A3LA-01A-11D-A230-05	TRUE	FALSE	yes	no	no	no	yes	0.9119	NaN	71	1.21117	0.258889	0.0497365	0.0322955	0.26698	1.50347	Alive	4172	60
TCGA-IR-A3LC	CESC	Cervix	slightly desaturated cyan	(121, 205, 205)	cervix	darkcyan	(0, 139, 139)	TRUE	TCGA-IR-A3LC-01A-11R-A213-07	TCGA-IR-A3LC-01A-11D-A212-05	TRUE	FALSE	yes	no	no	no	yes	0.9047	NaN	7	-0.632472	0.569854	0.0595244	0.0310685	0.605874	1.05567	Alive	3935	40
TCGA-IR-A3LF	CESC	Cervix	slightly desaturated cyan	(121, 205, 205)	cervix	darkcyan	(0, 139, 139)	TRUE	TCGA-IR-A3LF-01A-21R-A22U-07	TCGA-IR-A3LF-01A-21D-A230-05	TRUE	FALSE	yes	no	no	no	yes	0.9028	NaN	10	-0.365265	0.699927	0.0600867	0.0316762	0.647941	1.61992	Alive	2949	64
TCGA-IR-A3LH	CESC	Cervix	slightly desaturated cyan	(121, 205, 205)	cervix	darkcyan	(0, 139, 139)	TRUE	TCGA-IR-A3LH-01A-21R-A213-07	TCGA-IR-A3LH-01A-21D-A212-05	TRUE	FALSE	yes	no	no	no	yes	0.5391	NaN	37	0.67493	0.547744	0.0526501	0.0295981	0.482507	1.10642	Alive	2394	49
TCGA-IR-A3LI	CESC	Cervix	slightly desaturated cyan	(121, 205, 205)	cervix	darkcyan	(0, 139, 139)	TRUE	TCGA-IR-A3LI-01A-11R-A32Y-07	TCGA-IR-A3LI-01A-11D-A212-05	TRUE	FALSE	yes	no	no	no	yes	0.9923	NaN	28	0.448136	0.712183	0.0502113	0.0293122	0.704746	0.00981445	Alive	2493	48
TCGA-IR-A3LK	CESC	Cervix	slightly desaturated cyan	(121, 205, 205)	cervix	darkcyan	(0, 139, 139)	TRUE	TCGA-IR-A3LK-01A-12R-A213-07	TCGA-IR-A3LK-01A-12D-A212-05	TRUE	FALSE	yes	no	no	no	yes	0.9007	NaN	47	0.87095	0.401028	0.0465305	0.0295981	0.382252	1.20323	Dead	908	69
TCGA-IR-A3LL	CESC	Cervix	slightly desaturated cyan	(121, 205, 205)	cervix	darkcyan	(0, 139, 139)	TRUE	TCGA-IR-A3LL-01A-11R-A213-07	TCGA-IR-A3LL-01A-11D-A212-05	TRUE	FALSE	yes	no	no	no	yes	0.727	NaN	17	0.0479602	0.541129	0.0511737	0.030178	0.452642	0.568483	Alive	1106	60
TCGA-JX-A3PZ	CESC	Cervix	slightly desaturated cyan	(121, 205, 205)	cervix	darkcyan	(0, 139, 139)	TRUE	TCGA-JX-A3PZ-01A-11R-A32Y-07	TCGA-JX-A3PZ-01A-11D-A21R-05	TRUE	FALSE	yes	no	no	no	yes	0.7846	NaN	64	1.12535	0.391081	0.0478797	0.0326095	0.325195	0.554517	Dead	642	25
TCGA-JX-A3Q0	CESC	Cervix	slightly desaturated cyan	(121, 205, 205)	cervix	darkcyan	(0, 139, 139)	TRUE	TCGA-JX-A3Q0-01A-11R-A32Y-07	TCGA-JX-A3Q0-01A-11D-A21R-05	TRUE	FALSE	yes	no	no	no	yes	0.8454	NaN	18	0.0933267	0.298852	0.0497365	0.0335692	0.293178	0.963261	Alive	6375	63
TCGA-JX-A3Q8	CESC	Cervix	slightly desaturated cyan	(121, 205, 205)	cervix	darkcyan	(0, 139, 139)	TRUE	TCGA-JX-A3Q8-01A-11R-A21T-07	TCGA-JX-A3Q8-01A-11D-A21R-05	TRUE	FALSE	yes	no	no	no	yes	0.901	NaN	20	0.177304	0.682257	0.0606539	0.0335692	0.70889	1.02267	Alive	1357	40
TCGA-A6-2671	CRC	ColoRect-AdenoCA	midnight blue	(25, 25, 112)	colorectal	darkblue	(0, 0, 139)	TRUE	TCGA-A6-2671-01A-01R-1410-07	TCGA-A6-2671-01A-01D-1407-05	TRUE	FALSE	yes	no	no	no	yes	0.73	3.57	29	0.476582	0.479236	0.0465305	0.030472	0.465057	-0.29585	Dead	1331	85
TCGA-A6-2674	CRC	ColoRect-AdenoCA	midnight blue	(25, 25, 112)	colorectal	darkblue	(0, 0, 139)	TRUE	TCGA-A6-2674-01A-02R-0821-07	NA	TRUE	FALSE	yes	no	no	no	yes	0.25	2.98	2	-1.45546	NA	NA	NA	NA	0.523278	Alive	1331	71
TCGA-A6-2678	CRC	ColoRect-AdenoCA	midnight blue	(25, 25, 112)	colorectal	darkblue	(0, 0, 139)	TRUE	TCGA-A6-2678-01A-01R-0821-07	NA	TRUE	FALSE	yes	no	no	no	yes	0.8	1.84	4	-1.02684	NA	NA	NA	NA	0.777448	Alive	1286	43
TCGA-A6-2679	CRC	ColoRect-AdenoCA	midnight blue	(25, 25, 112)	colorectal	darkblue	(0, 0, 139)	TRUE	TCGA-A6-2679-01A-02R-1410-07	TCGA-A6-2679-01A-02D-1407-05	TRUE	FALSE	yes	no	no	no	yes	0.48	3.46	0	-2.37728	0.454274	0.0546813	0.0319844	0.5	-6.0425	Alive	1366	73
TCGA-A6-2680	CRC	ColoRect-AdenoCA	midnight blue	(25, 25, 112)	colorectal	darkblue	(0, 0, 139)	TRUE	TCGA-A6-2680-01A-01R-1410-07	TCGA-A6-2680-01A-01D-1407-05	TRUE	TRUE	yes	no	yes	yes	no	0.58	3.13	44	-0.350845	0.407415	0.0469761	0.0293122	0.452642	-0.568385	Alive	1068	72
TCGA-A6-2681	CRC	ColoRect-AdenoCA	midnight blue	(25, 25, 112)	colorectal	darkblue	(0, 0, 139)	TRUE	TCGA-A6-2681-01A-01R-1410-07	TCGA-A6-2681-01A-01D-1407-05	TRUE	TRUE	yes	no	yes	yes	no	0.56	3.88	240	0.672446	0.427049	0.0562529	0.0352297	0.430454	-0.744164	Alive	1387	73
TCGA-A6-2682	CRC	ColoRect-AdenoCA	midnight blue	(25, 25, 112)	colorectal	darkblue	(0, 0, 139)	TRUE	TCGA-A6-2682-01A-01R-1410-07	TCGA-A6-2682-01A-01D-1407-05	TRUE	FALSE	yes	no	no	no	yes	0.8396	NaN	15	-0.0508687	0.43743	0.0487997	0.0322955	0.408541	0.705735	Dead	424	70
TCGA-A6-2683	CRC	ColoRect-AdenoCA	midnight blue	(25, 25, 112)	colorectal	darkblue	(0, 0, 139)	TRUE	TCGA-A6-2683-01A-01R-0821-07	NA	TRUE	TRUE	yes	no	yes	yes	no	0.84	3.88	172	0.470301	NA	NA	NA	NA	-2.42105	Dead	504	57
TCGA-A6-2684	CRC	ColoRect-AdenoCA	midnight blue	(25, 25, 112)	colorectal	darkblue	(0, 0, 139)	TRUE	TCGA-A6-2684-01A-01R-1410-07	TCGA-A6-2684-01C-08D-A27A-05	TRUE	FALSE	yes	no	no	no	yes	0.64	1.86	0	-2.37728	0.504957	0.0779882	0.0531511	0.465057	0.834211	Alive	1127	75
TCGA-A6-3807	CRC	ColoRect-AdenoCA	midnight blue	(25, 25, 112)	colorectal	darkblue	(0, 0, 139)	TRUE	TCGA-A6-3807-01A-01R-1022-07	NA	TRUE	TRUE	yes	no	yes	yes	no	0.52	3.17	389	0.965963	NA	NA	NA	NA	-0.165265	Alive	1054	53
TCGA-A6-3808	CRC	ColoRect-AdenoCA	midnight blue	(25, 25, 112)	colorectal	darkblue	(0, 0, 139)	TRUE	TCGA-A6-3808-01A-01R-1022-07	NA	FALSE	FALSE	yes	no	no	no	yes	NaN	NaN	3	-1.21407	NA	NA	NA	NA	0.614759	Alive	1014	73
TCGA-A6-3810	CRC	ColoRect-AdenoCA	midnight blue	(25, 25, 112)	colorectal	darkblue	(0, 0, 139)	TRUE	TCGA-A6-3810-01A-01R-1022-07	TCGA-A6-3810-01B-04D-A27A-05	TRUE	FALSE	yes	no	no	no	yes	0.62	3.17	2	-1.45546	0.472248	0.0697848	0.0478797	0.425557	0.41738	Alive	1111	62
TCGA-A6-6141	CRC	ColoRect-AdenoCA	midnight blue	(25, 25, 112)	colorectal	darkblue	(0, 0, 139)	TRUE	TCGA-A6-6141-01A-11R-1774-07	TCGA-A6-6141-01A-11D-1772-05	TRUE	TRUE	no	no	yes	yes	no	0.558	1.943	13	-1.06283	0.490421	0.0506903	0.0298867	0.470036	0.0525433	Alive	255	31
TCGA-A6-6781	CRC	ColoRect-AdenoCA	midnight blue	(25, 25, 112)	colorectal	darkblue	(0, 0, 139)	TRUE	TCGA-A6-6781-01A-22R-1928-07	TCGA-A6-6781-01B-06D-A27A-05	TRUE	TRUE	no	no	yes	yes	no	0.46	1.99	59	-0.175422	0.535012	0.0894801	0.0600867	0.435364	0.302346	Alive	598	43
TCGA-A6-A565	CRC	ColoRect-AdenoCA	midnight blue	(25, 25, 112)	colorectal	darkblue	(0, 0, 139)	TRUE	TCGA-A6-A565-01A-31R-A28H-07	TCGA-A6-A565-01A-31D-A28O-05	TRUE	TRUE	no	no	yes	yes	no	0.177	2.096	11	-1.15682	0.508671	0.0478797	0.030178	0.356635	0.283329	Dead	494	34
TCGA-A6-A566	CRC	ColoRect-AdenoCA	midnight blue	(25, 25, 112)	colorectal	darkblue	(0, 0, 139)	TRUE	TCGA-A6-A566-01A-11R-A28H-07	TCGA-A6-A566-01A-11D-A28O-05	TRUE	TRUE	no	no	yes	yes	no	0.39	2.097	48	-0.298917	0.520737	0.063566	0.0326095	0.519989	0.328712	Dead	758	55
TCGA-A6-A567	CRC	ColoRect-AdenoCA	midnight blue	(25, 25, 112)	colorectal	darkblue	(0, 0, 139)	TRUE	TCGA-A6-A567-01A-31R-A28H-07	TCGA-A6-A567-01A-31D-A28O-05	TRUE	TRUE	no	no	yes	yes	no	0.72	1.749	67	-0.0991006	0.357924	0.0474259	0.0319844	0.34299	0.193107	Dead	1881	56
TCGA-A6-A56B	CRC	ColoRect-AdenoCA	midnight blue	(25, 25, 112)	colorectal	darkblue	(0, 0, 139)	TRUE	TCGA-A6-A56B-01A-31R-A28H-07	TCGA-A6-A56B-01A-31D-A28O-05	TRUE	TRUE	no	no	yes	yes	no	0.706	3.059	253	0.704482	0.552061	0.0531511	0.0316762	0.58904	0.506075	Dead	1711	57
TCGA-AA-3494	CRC	ColoRect-AdenoCA	midnight blue	(25, 25, 112)	colorectal	darkblue	(0, 0, 139)	TRUE	TCGA-AA-3494-01A-01R-1410-07	TCGA-AA-3494-01A-01D-1407-05	TRUE	FALSE	yes	no	no	no	yes	0.74	3.23	10	-0.365265	0.343011	0.049266	0.0335692	0.31432	0.245509	Alive	31	55
TCGA-AA-3495	CRC	ColoRect-AdenoCA	midnight blue	(25, 25, 112)	colorectal	darkblue	(0, 0, 139)	TRUE	TCGA-AA-3495-01A-01R-1410-07	TCGA-AA-3495-01A-01D-1407-05	TRUE	FALSE	yes	no	no	no	yes	0.57	2.25	17	0.0479602	0.483621	0.0541667	0.0326095	0.485004	0.463063	Alive	1127	79
TCGA-AA-3502	CRC	ColoRect-AdenoCA	midnight blue	(25, 25, 112)	colorectal	darkblue	(0, 0, 139)	TRUE	TCGA-AA-3502-01A-01R-1410-07	TCGA-AA-3502-01A-01D-1407-05	TRUE	FALSE	yes	no	no	no	yes	0.82	2.13	7	-0.632472	0.350996	0.0546813	0.0342242	0.522485	0.163235	Alive	1065	73
TCGA-AA-3509	CRC	ColoRect-AdenoCA	midnight blue	(25, 25, 112)	colorectal	darkblue	(0, 0, 139)	TRUE	TCGA-AA-3509-01A-01R-1410-07	TCGA-AA-3509-01A-01D-1407-05	FALSE	FALSE	yes	no	no	no	yes	0.8848	NaN	0	-2.37728	0.415257	0.0521536	0.0348914	0.442752	0.557659	Alive	1915	54
TCGA-AA-3510	CRC	ColoRect-AdenoCA	midnight blue	(25, 25, 112)	colorectal	darkblue	(0, 0, 139)	TRUE	TCGA-AA-3510-01A-01R-1410-07	TCGA-AA-3510-01A-01D-1407-05	TRUE	FALSE	yes	no	no	no	yes	NaN	NaN	70	1.19943	0.4881	0.0497365	0.030472	0.450166	0.0869628	Alive	1946	70
TCGA-AA-3514	CRC	ColoRect-AdenoCA	midnight blue	(25, 25, 112)	colorectal	darkblue	(0, 0, 139)	TRUE	TCGA-AA-3514-01A-02R-0821-07	NA	TRUE	TRUE	yes	no	yes	yes	no	0.78	2.07	28	-0.618761	NA	NA	NA	NA	-1.92464	Alive	31	81
TCGA-AA-3529	CRC	ColoRect-AdenoCA	midnight blue	(25, 25, 112)	colorectal	darkblue	(0, 0, 139)	TRUE	TCGA-AA-3529-01A-02R-0821-07	NA	TRUE	TRUE	yes	no	yes	yes	no	0.6	2.23	368	0.932211	NA	NA	NA	NA	0.0792854	Dead	0	78
TCGA-AA-3534	CRC	ColoRect-AdenoCA	midnight blue	(25, 25, 112)	colorectal	darkblue	(0, 0, 139)	TRUE	TCGA-AA-3534-01A-01R-0821-07	NA	TRUE	TRUE	no	no	yes	yes	no	0.78	2.44	5	-1.57949	NA	NA	NA	NA	0.598413	Alive	882	78
TCGA-AA-3548	CRC	ColoRect-AdenoCA	midnight blue	(25, 25, 112)	colorectal	darkblue	(0, 0, 139)	TRUE	TCGA-AA-3548-01A-01R-1873-07	NA	TRUE	FALSE	yes	no	no	no	yes	0.76	1.92	2	-1.45546	NA	NA	NA	NA	-0.303726	Alive	1034	71
TCGA-AA-3549	CRC	ColoRect-AdenoCA	midnight blue	(25, 25, 112)	colorectal	darkblue	(0, 0, 139)	TRUE	TCGA-AA-3549-01A-02R-0821-07	NA	TRUE	FALSE	yes	no	no	no	yes	0.75	1.98	9	-0.445237	NA	NA	NA	NA	-0.156313	Alive	639	69
TCGA-AA-3664	CRC	ColoRect-AdenoCA	midnight blue	(25, 25, 112)	colorectal	darkblue	(0, 0, 139)	TRUE	TCGA-AA-3664-01A-01R-0905-07	NA	TRUE	TRUE	yes	no	yes	yes	no	0.87	2.18	190	0.530658	NA	NA	NA	NA	0.889645	Alive	1643	74
TCGA-AA-3666	CRC	ColoRect-AdenoCA	midnight blue	(25, 25, 112)	colorectal	darkblue	(0, 0, 139)	TRUE	TCGA-AA-3666-01A-02R-0905-07	NA	TRUE	TRUE	yes	no	yes	yes	no	0.84	2.88	176	0.484239	NA	NA	NA	NA	0.301105	Dead	61	68
TCGA-AA-3672	CRC	ColoRect-AdenoCA	midnight blue	(25, 25, 112)	colorectal	darkblue	(0, 0, 139)	TRUE	TCGA-AA-3672-01A-01R-0905-07	NA	TRUE	FALSE	yes	no	no	no	yes	0.69	2.05	3	-1.21407	NA	NA	NA	NA	-1.66731	Alive	28	90
TCGA-AA-3675	CRC	ColoRect-AdenoCA	midnight blue	(25, 25, 112)	colorectal	darkblue	(0, 0, 139)	TRUE	TCGA-AA-3675-01A-02R-0905-07	NA	TRUE	FALSE	yes	no	no	no	yes	0.76	2.09	1	-1.79568	NA	NA	NA	NA	0.456973	Alive	1431	84
TCGA-AA-3681	CRC	ColoRect-AdenoCA	midnight blue	(25, 25, 112)	colorectal	darkblue	(0, 0, 139)	TRUE	TCGA-AA-3681-01A-01R-0905-07	NA	TRUE	FALSE	yes	no	no	no	yes	0.57	2.3	27	0.418691	NA	NA	NA	NA	0.427244	Alive	182	77
TCGA-AA-3685	CRC	ColoRect-AdenoCA	midnight blue	(25, 25, 112)	colorectal	darkblue	(0, 0, 139)	TRUE	TCGA-AA-3685-01A-02R-A32Z-07	NA	TRUE	TRUE	yes	no	yes	yes	no	0.6	2.74	188	0.524239	NA	NA	NA	NA	0.432169	Alive	1127	69
TCGA-AA-3688	CRC	ColoRect-AdenoCA	midnight blue	(25, 25, 112)	colorectal	darkblue	(0, 0, 139)	TRUE	TCGA-AA-3688-01A-01R-0905-07	NA	TRUE	FALSE	yes	no	no	no	yes	0.7	4.07	1	-1.79568	NA	NA	NA	NA	0.495467	Alive	578	80
TCGA-AA-3693	CRC	ColoRect-AdenoCA	midnight blue	(25, 25, 112)	colorectal	darkblue	(0, 0, 139)	TRUE	TCGA-AA-3693-01A-01R-0905-07	NA	TRUE	FALSE	yes	no	no	no	yes	0.92	2.2	3	-1.21407	NA	NA	NA	NA	0.400741	Alive	0	77
TCGA-AA-3715	CRC	ColoRect-AdenoCA	midnight blue	(25, 25, 112)	colorectal	darkblue	(0, 0, 139)	TRUE	TCGA-AA-3715-01A-01R-0905-07	NA	TRUE	FALSE	yes	no	no	no	yes	0.47	2.17	1	-1.79568	NA	NA	NA	NA	-0.914648	Dead	579	77
TCGA-AA-3812	CRC	ColoRect-AdenoCA	midnight blue	(25, 25, 112)	colorectal	darkblue	(0, 0, 139)	TRUE	TCGA-AA-3812-01A-01R-0905-07	NA	TRUE	FALSE	yes	no	no	no	yes	0.42	2.43	4	-1.02684	NA	NA	NA	NA	-2.52825	Alive	1066	82
TCGA-AA-3861	CRC	ColoRect-AdenoCA	midnight blue	(25, 25, 112)	colorectal	darkblue	(0, 0, 139)	TRUE	TCGA-AA-3861-01A-01R-1022-07	NA	FALSE	FALSE	yes	no	no	no	yes	NaN	NaN	2	-1.45546	NA	NA	NA	NA	-0.0686732	Alive	914	72
TCGA-AA-3956	CRC	ColoRect-AdenoCA	midnight blue	(25, 25, 112)	colorectal	darkblue	(0, 0, 139)	TRUE	TCGA-AA-3956-01A-02R-1022-07	NA	TRUE	TRUE	yes	no	yes	yes	no	0.54	2.1	90	0.0785595	NA	NA	NA	NA	-0.192167	Alive	1035	65
TCGA-AA-3966	CRC	ColoRect-AdenoCA	midnight blue	(25, 25, 112)	colorectal	darkblue	(0, 0, 139)	TRUE	TCGA-AA-3966-01A-01R-1113-07	NA	TRUE	FALSE	yes	no	no	no	yes	0.51	3.62	6	-0.744515	NA	NA	NA	NA	0.399132	Alive	61	89
TCGA-AA-3968	CRC	ColoRect-AdenoCA	midnight blue	(25, 25, 112)	colorectal	darkblue	(0, 0, 139)	TRUE	TCGA-AA-3968-01A-01R-1022-07	NA	TRUE	FALSE	yes	no	no	no	yes	0.7	2.89	1	-1.79568	NA	NA	NA	NA	0.996492	Alive	669	55
TCGA-AA-3977	CRC	ColoRect-AdenoCA	midnight blue	(25, 25, 112)	colorectal	darkblue	(0, 0, 139)	TRUE	TCGA-AA-3977-01A-01R-1022-07	NA	TRUE	TRUE	no	no	yes	yes	no	0.72	2	57	-0.196095	NA	NA	NA	NA	0.596136	Alive	761	65
TCGA-AA-3994	CRC	ColoRect-AdenoCA	midnight blue	(25, 25, 112)	colorectal	darkblue	(0, 0, 139)	TRUE	TCGA-AA-3994-01A-01R-1113-07	NA	TRUE	TRUE	yes	no	yes	yes	no	0.76	2.21	64	-0.126614	NA	NA	NA	NA	-0.0557865	Alive	822	69
TCGA-AA-A00N	CRC	ColoRect-AdenoCA	midnight blue	(25, 25, 112)	colorectal	darkblue	(0, 0, 139)	TRUE	TCGA-AA-A00N-01A-02R-A00A-07	NA	TRUE	TRUE	no	no	yes	yes	no	0.63	2	22	-0.760109	NA	NA	NA	NA	-0.170273	Dead	122	75
TCGA-AA-A00Z	CRC	ColoRect-AdenoCA	midnight blue	(25, 25, 112)	colorectal	darkblue	(0, 0, 139)	TRUE	TCGA-AA-A00Z-01A-01R-A002-07	NA	TRUE	FALSE	yes	no	no	no	yes	0.63	2.06	13	-0.162912	NA	NA	NA	NA	0.834378	Alive	669	70
TCGA-AA-A01C	CRC	ColoRect-AdenoCA	midnight blue	(25, 25, 112)	colorectal	darkblue	(0, 0, 139)	TRUE	TCGA-AA-A01C-01A-01R-A00A-07	NA	TRUE	FALSE	yes	no	no	no	yes	0.59	3.01	3	-1.21407	NA	NA	NA	NA	-0.133824	Alive	457	75
TCGA-AA-A01D	CRC	ColoRect-AdenoCA	midnight blue	(25, 25, 112)	colorectal	darkblue	(0, 0, 139)	TRUE	TCGA-AA-A01D-01A-01R-A00A-07	NA	TRUE	FALSE	yes	no	no	no	yes	0.4	3.36	20	0.177304	NA	NA	NA	NA	-0.0325043	Dead	334	47
TCGA-AA-A01I	CRC	ColoRect-AdenoCA	midnight blue	(25, 25, 112)	colorectal	darkblue	(0, 0, 139)	TRUE	TCGA-AA-A01I-01A-02R-A089-07	NA	TRUE	FALSE	yes	no	no	no	yes	0.54	2.24	14	-0.105021	NA	NA	NA	NA	0.456925	Alive	943	76
TCGA-AA-A01K	CRC	ColoRect-AdenoCA	midnight blue	(25, 25, 112)	colorectal	darkblue	(0, 0, 139)	TRUE	TCGA-AA-A01K-01A-01R-A00A-07	NA	TRUE	FALSE	yes	no	no	no	yes	0.54	1.77	26	0.388176	NA	NA	NA	NA	0.132957	Alive	943	74
TCGA-AA-A01P	CRC	ColoRect-AdenoCA	midnight blue	(25, 25, 112)	colorectal	darkblue	(0, 0, 139)	TRUE	TCGA-AA-A01P-01A-21R-A083-07	NA	TRUE	FALSE	yes	no	no	no	yes	0.41	2	9	-0.445237	NA	NA	NA	NA	0.762895	Dead	1158	80
TCGA-AA-A01R	CRC	ColoRect-AdenoCA	midnight blue	(25, 25, 112)	colorectal	darkblue	(0, 0, 139)	TRUE	TCGA-AA-A01R-01A-21R-A083-07	NA	TRUE	TRUE	yes	no	yes	yes	no	0.659	2.014	165	0.445115	NA	NA	NA	NA	-0.691869	Alive	1065	47
TCGA-AA-A01S	CRC	ColoRect-AdenoCA	midnight blue	(25, 25, 112)	colorectal	darkblue	(0, 0, 139)	TRUE	TCGA-AA-A01S-01A-21R-A083-07	NA	TRUE	TRUE	yes	no	yes	yes	no	0.9	2.1	165	0.445115	NA	NA	NA	NA	-1.22039	Alive	31	47
TCGA-AA-A01T	CRC	ColoRect-AdenoCA	midnight blue	(25, 25, 112)	colorectal	darkblue	(0, 0, 139)	TRUE	TCGA-AA-A01T-01A-21R-A16W-07	NA	TRUE	TRUE	yes	no	yes	yes	no	0.71	3.64	159	0.422666	NA	NA	NA	NA	-1.90015	Alive	1005	63
TCGA-AA-A01V	CRC	ColoRect-AdenoCA	midnight blue	(25, 25, 112)	colorectal	darkblue	(0, 0, 139)	TRUE	TCGA-AA-A01V-01A-23R-A083-07	NA	TRUE	TRUE	yes	no	yes	yes	no	0.819	1.928	23	-0.734157	NA	NA	NA	NA	-0.727931	Alive	31	59
TCGA-AA-A01X	CRC	ColoRect-AdenoCA	midnight blue	(25, 25, 112)	colorectal	darkblue	(0, 0, 139)	TRUE	TCGA-AA-A01X-01A-21R-A083-07	NA	TRUE	TRUE	yes	no	yes	yes	no	0.62	2.93	40	-0.407609	NA	NA	NA	NA	-0.622947	Alive	791	80
TCGA-AA-A02K	CRC	ColoRect-AdenoCA	midnight blue	(25, 25, 112)	colorectal	darkblue	(0, 0, 139)	TRUE	TCGA-AA-A02K-01A-03R-A32Y-07	NA	FALSE	FALSE	yes	no	no	no	yes	0.9602	NaN	21	0.216338	NA	NA	NA	NA	0.44025	Dead	426	50
TCGA-AA-A02O	CRC	ColoRect-AdenoCA	midnight blue	(25, 25, 112)	colorectal	darkblue	(0, 0, 139)	TRUE	TCGA-AA-A02O-01A-21R-A16W-07	NA	TRUE	TRUE	yes	no	yes	yes	no	0.8	2.25	96	0.117495	NA	NA	NA	NA	-0.737715	Alive	28	82
TCGA-AA-A02R	CRC	ColoRect-AdenoCA	midnight blue	(25, 25, 112)	colorectal	darkblue	(0, 0, 139)	TRUE	TCGA-AA-A02R-01A-01R-A00A-07	NA	TRUE	FALSE	yes	no	no	no	yes	0.73	2.05	3	-1.21407	NA	NA	NA	NA	0.356967	Dead	670	84
TCGA-AA-A02W	CRC	ColoRect-AdenoCA	midnight blue	(25, 25, 112)	colorectal	darkblue	(0, 0, 139)	TRUE	TCGA-AA-A02W-01A-01R-A00A-07	NA	TRUE	FALSE	yes	no	no	no	yes	0.71	2.84	0	-2.37728	NA	NA	NA	NA	0.852024	Alive	1247	73
TCGA-AA-A02Y	CRC	ColoRect-AdenoCA	midnight blue	(25, 25, 112)	colorectal	darkblue	(0, 0, 139)	TRUE	TCGA-AA-A02Y-01A-43R-A32Y-07	NA	TRUE	TRUE	yes	no	yes	yes	no	0.76	2.2	31	-0.558735	NA	NA	NA	NA	-0.649888	Alive	1216	73
TCGA-AA-A03F	CRC	ColoRect-AdenoCA	midnight blue	(25, 25, 112)	colorectal	darkblue	(0, 0, 139)	TRUE	TCGA-AA-A03F-01A-11R-A16W-07	NA	TRUE	FALSE	yes	no	yes	no	no	0.73	2	4	-1.69067	NA	NA	NA	NA	-2.36605	Dead	549	90
TCGA-AA-A03J	CRC	ColoRect-AdenoCA	midnight blue	(25, 25, 112)	colorectal	darkblue	(0, 0, 139)	TRUE	TCGA-AA-A03J-01A-21R-A16W-07	NA	TRUE	FALSE	yes	no	no	no	yes	0.45	3.1	4	-1.02684	NA	NA	NA	NA	-0.859079	Alive	1246	65
TCGA-AD-6964	CRC	ColoRect-AdenoCA	midnight blue	(25, 25, 112)	colorectal	darkblue	(0, 0, 139)	TRUE	TCGA-AD-6964-01A-11R-1928-07	TCGA-AD-6964-01A-11D-1926-05	TRUE	TRUE	no	no	yes	yes	no	0.51	1.99	100	0.142136	0.446528	0.0618035	0.0410913	0.475021	0.286576	Dead	331	58
TCGA-AD-A5EJ	CRC	ColoRect-AdenoCA	midnight blue	(25, 25, 112)	colorectal	darkblue	(0, 0, 139)	TRUE	TCGA-AD-A5EJ-01A-11R-A28H-07	TCGA-AD-A5EJ-01A-11D-A28O-05	TRUE	TRUE	no	no	yes	yes	no	0.68	1.989	129	0.296052	0.626005	0.0684976	0.0342242	0.636453	0.698932	Alive	0	74
TCGA-AD-A5EK	CRC	ColoRect-AdenoCA	midnight blue	(25, 25, 112)	colorectal	darkblue	(0, 0, 139)	TRUE	TCGA-AD-A5EK-01A-11R-A28H-07	TCGA-AD-A5EK-01A-11D-A28O-05	TRUE	TRUE	no	no	yes	yes	no	0.818	2.497	126	0.281816	0.609394	0.0478797	0.0298867	0.634136	0.717653	Alive	500	51
TCGA-AY-4070	CRC	ColoRect-AdenoCA	midnight blue	(25, 25, 112)	colorectal	darkblue	(0, 0, 139)	TRUE	TCGA-AY-4070-01A-01R-1113-07	NA	TRUE	FALSE	yes	no	no	no	yes	0.31	4.47	22	0.253637	NA	NA	NA	NA	0.210276	Dead	496	50
TCGA-AY-4071	CRC	ColoRect-AdenoCA	midnight blue	(25, 25, 112)	colorectal	darkblue	(0, 0, 139)	TRUE	TCGA-AY-4071-01A-01R-1113-07	NA	TRUE	FALSE	yes	no	no	no	yes	0.6	3.29	1	-1.79568	NA	NA	NA	NA	-0.537101	Dead	29	63
TCGA-AY-A54L	CRC	ColoRect-AdenoCA	midnight blue	(25, 25, 112)	colorectal	darkblue	(0, 0, 139)	TRUE	TCGA-AY-A54L-01A-11R-A28H-07	TCGA-AY-A54L-01A-11D-A28O-05	TRUE	TRUE	no	no	yes	yes	no	0.54	3.72	260	0.72106	0.368965	0.0478797	0.0295981	0.455121	0.682924	Alive	525	74
TCGA-AZ-4308	CRC	ColoRect-AdenoCA	midnight blue	(25, 25, 112)	colorectal	darkblue	(0, 0, 139)	TRUE	TCGA-AZ-4308-01A-01R-1410-07	TCGA-AZ-4308-01A-01D-1407-05	TRUE	FALSE	yes	no	no	no	yes	0.69	2.05	27	0.418691	0.381272	0.0452175	0.030178	0.365864	-2.25929	Alive	3324	47
TCGA-AZ-4313	CRC	ColoRect-AdenoCA	midnight blue	(25, 25, 112)	colorectal	darkblue	(0, 0, 139)	TRUE	TCGA-AZ-4313-01A-01R-1410-07	TCGA-AZ-4313-01A-01D-1407-05	TRUE	FALSE	yes	no	no	no	yes	0.52	2.14	1	-1.79568	0.421033	0.0452175	0.0307689	0.347511	0.447149	Alive	2310	51
TCGA-AZ-4315	CRC	ColoRect-AdenoCA	midnight blue	(25, 25, 112)	colorectal	darkblue	(0, 0, 139)	TRUE	TCGA-AZ-4315-01A-01R-1410-07	TCGA-AZ-4315-01A-01D-1407-05	TRUE	FALSE	yes	no	no	no	yes	0.66	2	5	-0.873859	0.483118	0.049266	0.0310685	0.5025	0.710184	Alive	1776	61
TCGA-AZ-4614	CRC	ColoRect-AdenoCA	midnight blue	(25, 25, 112)	colorectal	darkblue	(0, 0, 139)	TRUE	TCGA-AZ-4614-01A-01R-1410-07	TCGA-AZ-4614-01A-01D-1407-05	TRUE	FALSE	yes	no	no	no	yes	0.86	1.96	3	-1.21407	0.44582	0.0506903	0.0310685	0.576885	0.430744	Dead	172	71
TCGA-AZ-4615	CRC	ColoRect-AdenoCA	midnight blue	(25, 25, 112)	colorectal	darkblue	(0, 0, 139)	TRUE	TCGA-AZ-4615-01A-01R-1410-07	TCGA-AZ-4615-01A-01D-1407-05	TRUE	FALSE	yes	no	no	no	yes	0.67	2.04	1	-1.79568	0.532232	0.0691384	0.0362637	0.547358	0.228197	Alive	1002	84
TCGA-AZ-4681	CRC	ColoRect-AdenoCA	midnight blue	(25, 25, 112)	colorectal	darkblue	(0, 0, 139)	TRUE	TCGA-AZ-4681-01A-01R-1410-07	TCGA-AZ-4681-01A-01D-1407-05	TRUE	FALSE	yes	no	no	no	yes	0.89	2.02	10	-0.365265	0.354005	0.0478797	0.0332463	0.336261	-1.61043	Alive	3247	79
TCGA-AZ-4682	CRC	ColoRect-AdenoCA	midnight blue	(25, 25, 112)	colorectal	darkblue	(0, 0, 139)	TRUE	TCGA-AZ-4682-01B-01R-A32Z-07	TCGA-AZ-4682-01B-01D-1407-05	TRUE	FALSE	yes	no	no	no	yes	0.78	2.27	22	0.253637	0.3664	0.0456512	0.030472	0.403717	0.391285	Dead	680	61
TCGA-AZ-4684	CRC	ColoRect-AdenoCA	midnight blue	(25, 25, 112)	colorectal	darkblue	(0, 0, 139)	TRUE	TCGA-AZ-4684-01A-01R-1410-07	TCGA-AZ-4684-01A-01D-1407-05	TRUE	FALSE	yes	no	no	no	yes	0.47	3.65	13	-0.162912	0.394957	0.0526501	0.0338952	0.415809	0.183011	Alive	1977	49
TCGA-AZ-6601	CRC	ColoRect-AdenoCA	midnight blue	(25, 25, 112)	colorectal	darkblue	(0, 0, 139)	TRUE	TCGA-AZ-6601-01A-11R-1774-07	TCGA-AZ-6601-01A-11D-1772-05	TRUE	FALSE	no	no	yes	no	no	0.46	2	60	-0.165343	0.550733	0.057867	0.0298867	0.532454	0.983093	Dead	3042	68
TCGA-CA-5256	CRC	ColoRect-AdenoCA	midnight blue	(25, 25, 112)	colorectal	darkblue	(0, 0, 139)	TRUE	TCGA-CA-5256-01A-01R-1410-07	TCGA-CA-5256-01A-01D-1407-05	TRUE	FALSE	yes	no	no	no	yes	0.67	3.72	9	-0.445237	0.451871	0.049266	0.0313709	0.477515	0.32782	Alive	379	54
TCGA-CA-6717	CRC	ColoRect-AdenoCA	midnight blue	(25, 25, 112)	colorectal	darkblue	(0, 0, 139)	TRUE	TCGA-CA-6717-01A-11R-1839-07	TCGA-CA-6717-01A-11D-1837-05	TRUE	TRUE	no	no	yes	yes	no	0.438	1.929	59	-0.175422	0.542162	0.0717575	0.0376879	0.490001	0.763129	Alive	388	57
TCGA-CA-6718	CRC	ColoRect-AdenoCA	midnight blue	(25, 25, 112)	colorectal	darkblue	(0, 0, 139)	TRUE	TCGA-CA-6718-01A-11R-1839-07	TCGA-CA-6718-01A-11D-1837-05	TRUE	TRUE	no	no	yes	yes	no	0.47	2.09	40	-0.407609	0.592341	0.0724265	0.0369692	0.552308	1.18988	Dead	306	46
TCGA-CK-4951	CRC	ColoRect-AdenoCA	midnight blue	(25, 25, 112)	colorectal	darkblue	(0, 0, 139)	TRUE	TCGA-CK-4951-01A-01R-1410-07	TCGA-CK-4951-01A-01D-1407-05	TRUE	FALSE	yes	no	no	no	yes	0.6	2	7	-0.632472	0.53552	0.0573242	0.0322955	0.549834	0.533073	Dead	2134	79
TCGA-CM-4744	CRC	ColoRect-AdenoCA	midnight blue	(25, 25, 112)	colorectal	darkblue	(0, 0, 139)	TRUE	TCGA-CM-4744-01A-01R-A32Z-07	TCGA-CM-4744-01A-01D-1407-05	TRUE	FALSE	yes	no	no	no	yes	0.81	2.01	3	-1.21407	0.424637	0.0562529	0.0310685	0.517493	0.257192	Alive	609	69
TCGA-CM-4746	CRC	ColoRect-AdenoCA	midnight blue	(25, 25, 112)	colorectal	darkblue	(0, 0, 139)	TRUE	TCGA-CM-4746-01A-01R-1410-07	TCGA-CM-4746-01A-01D-1407-05	TRUE	FALSE	yes	no	no	no	yes	0.81	2.13	24	0.3236	0.415035	0.0536567	0.0352297	0.46257	-0.658319	Alive	1126	61
TCGA-CM-4747	CRC	ColoRect-AdenoCA	midnight blue	(25, 25, 112)	colorectal	darkblue	(0, 0, 139)	TRUE	TCGA-CM-4747-01A-01R-1410-07	TCGA-CM-4747-01A-01D-1407-05	TRUE	FALSE	yes	no	no	no	yes	0.59	3.16	13	-0.162912	0.483232	0.0567862	0.0352297	0.517493	0.168148	Alive	761	47
TCGA-CM-4748	CRC	ColoRect-AdenoCA	midnight blue	(25, 25, 112)	colorectal	darkblue	(0, 0, 139)	TRUE	TCGA-CM-4748-01A-01R-1410-07	TCGA-CM-4748-01A-01D-1407-05	TRUE	FALSE	yes	no	no	no	yes	0.63	1.99	2	-1.45546	0.45095	0.0511737	0.0313709	0.452642	0.00538025	Alive	792	53
TCGA-CM-4750	CRC	ColoRect-AdenoCA	midnight blue	(25, 25, 112)	colorectal	darkblue	(0, 0, 139)	TRUE	TCGA-CM-4750-01A-01R-1410-07	TCGA-CM-4750-01A-01D-1407-05	TRUE	FALSE	yes	no	no	no	yes	0.69	3.51	12	-0.225094	0.437296	0.0552005	0.0352297	0.492501	-0.488485	Alive	244	34
TCGA-CM-4752	CRC	ColoRect-AdenoCA	midnight blue	(25, 25, 112)	colorectal	darkblue	(0, 0, 139)	TRUE	TCGA-CM-4752-01A-01R-1410-07	TCGA-CM-4752-01A-01D-1407-05	TRUE	FALSE	yes	no	no	no	yes	0.42	3.51	17	0.0479602	0.418298	0.0552005	0.0338952	0.406127	0.192606	Alive	396	58
TCGA-D5-6540	CRC	ColoRect-AdenoCA	midnight blue	(25, 25, 112)	colorectal	darkblue	(0, 0, 139)	TRUE	TCGA-D5-6540-01A-11R-1723-07	TCGA-D5-6540-01A-11D-1721-05	TRUE	TRUE	no	no	yes	yes	no	0.76	2.08	112	0.210594	0.583468	0.0584146	0.0310685	0.615384	0.743031	Alive	491	66
TCGA-NH-A50T	CRC	ColoRect-AdenoCA	midnight blue	(25, 25, 112)	colorectal	darkblue	(0, 0, 139)	TRUE	TCGA-NH-A50T-01A-11R-A28H-07	TCGA-NH-A50T-01A-11D-A28O-05	TRUE	TRUE	no	no	yes	yes	no	0.725	4.022	113	0.215966	0.398186	0.0487997	0.0316762	0.460085	0.719419	Alive	553	68
TCGA-NH-A50V	CRC	ColoRect-AdenoCA	midnight blue	(25, 25, 112)	colorectal	darkblue	(0, 0, 139)	TRUE	TCGA-NH-A50V-01A-11R-A28H-07	TCGA-NH-A50V-01A-11D-A28O-05	TRUE	TRUE	no	no	yes	yes	no	0.609	1.853	102	0.154093	0.516385	0.0536567	0.0319844	0.524979	0.170085	Alive	588	69
TCGA-QG-A5YV	CRC	ColoRect-AdenoCA	midnight blue	(25, 25, 112)	colorectal	darkblue	(0, 0, 139)	TRUE	TCGA-QG-A5YV-01A-11R-A28H-07	TCGA-QG-A5YV-01A-11D-A28O-05	TRUE	TRUE	no	no	yes	yes	no	0.571	3.791	39	-0.422666	0.46228	0.0516614	0.0322955	0.490001	0.754723	Alive	1301	64
TCGA-QG-A5YW	CRC	ColoRect-AdenoCA	midnight blue	(25, 25, 112)	colorectal	darkblue	(0, 0, 139)	TRUE	TCGA-QG-A5YW-01A-11R-A28H-07	TCGA-QG-A5YW-01A-11D-A28O-05	TRUE	TRUE	no	no	yes	yes	no	0.616	3.324	88	0.0650084	0.409921	0.0511737	0.0313709	0.470036	0.192843	Alive	896	55
TCGA-QG-A5YX	CRC	ColoRect-AdenoCA	midnight blue	(25, 25, 112)	colorectal	darkblue	(0, 0, 139)	TRUE	TCGA-QG-A5YX-01A-11R-A28H-07	TCGA-QG-A5YX-01A-11D-A28O-05	TRUE	TRUE	no	no	yes	yes	no	0.844	2.144	79	0	0.327007	0.0469761	0.0313709	0.384616	0.264137	Alive	1003	61
TCGA-QG-A5Z1	CRC	ColoRect-AdenoCA	midnight blue	(25, 25, 112)	colorectal	darkblue	(0, 0, 139)	TRUE	TCGA-QG-A5Z1-01A-11R-A28H-07	TCGA-QG-A5Z1-01A-11D-A28O-05	TRUE	TRUE	no	no	yes	yes	no	0.782	2.009	140	0.345582	0.500815	0.0447877	0.0287485	0.53743	0.267816	Dead	256	71
TCGA-QG-A5Z2	CRC	ColoRect-AdenoCA	midnight blue	(25, 25, 112)	colorectal	darkblue	(0, 0, 139)	TRUE	TCGA-QG-A5Z2-01A-11R-A28H-07	TCGA-QG-A5Z2-01A-11D-A28O-05	TRUE	TRUE	no	no	yes	yes	no	0.56	1.947	71	-0.0642466	0.5608	0.0612262	0.0329264	0.58904	0.697829	Alive	952	61
TCGA-FF-8041	DLBC	Lymph-BNHL	Lime green	(105, 139, 34)	lymphoma	olivedrab1	(192, 255, 62)	TRUE	TCGA-FF-8041-01A-11R-2213-07	TCGA-FF-8041-01A-11D-2211-05	TRUE	TRUE	no	no	no	yes	no	0.571	3.425	57	-0.196095	0.515977	0.0573242	0.0326095	0.559714	0.0357382	Alive	1081	28
TCGA-FF-8042	DLBC	Lymph-BNHL	Lime green	(105, 139, 34)	lymphoma	olivedrab1	(192, 255, 62)	TRUE	TCGA-FF-8042-01A-11R-2213-07	TCGA-FF-8042-01A-11D-2211-05	TRUE	TRUE	no	no	no	yes	no	0.8	2.269	203	0.57081	0.50883	0.0854891	0.0326095	0.68568	-0.294645	Alive	946	57
TCGA-FF-8043	DLBC	Lymph-BNHL	Lime green	(105, 139, 34)	lymphoma	olivedrab1	(192, 255, 62)	TRUE	TCGA-FF-8043-01A-11R-2213-07	TCGA-FF-8043-01A-11D-2211-05	TRUE	TRUE	no	no	no	yes	no	0.874	1.976	125	0.276995	0.219449	0.0497365	0.0295981	0.408541	0.143708	Alive	965	70
TCGA-FF-8046	DLBC	Lymph-BNHL	Lime green	(105, 139, 34)	lymphoma	olivedrab1	(192, 255, 62)	TRUE	TCGA-FF-8046-01A-11R-2213-07	TCGA-FF-8046-01A-11D-2211-05	TRUE	TRUE	no	no	no	yes	no	0.639	1.993	8	-1.33225	0.478819	0.0618035	0.0322955	0.517493	0.0102112	Alive	751	51
TCGA-FF-8047	DLBC	Lymph-BNHL	Lime green	(105, 139, 34)	lymphoma	olivedrab1	(192, 255, 62)	TRUE	TCGA-FF-8047-01A-11R-2213-07	TCGA-FF-8047-01A-11D-2211-05	TRUE	TRUE	no	no	no	yes	no	0.904	1.888	72	-0.0558357	0.547269	0.0684976	0.0319844	0.764948	-0.0769348	Alive	126	38
TCGA-FF-8061	DLBC	Lymph-BNHL	Lime green	(105, 139, 34)	lymphoma	olivedrab1	(192, 255, 62)	TRUE	TCGA-FF-8061-01A-11R-2213-07	TCGA-FF-8061-01A-11D-2211-05	TRUE	TRUE	no	no	no	yes	no	0.809	1.932	26	-0.662335	0.685368	0.246011	0.0366148	0.71095	0.219239	Alive	832	42
TCGA-FF-8062	DLBC	Lymph-BNHL	Lime green	(105, 139, 34)	lymphoma	olivedrab1	(192, 255, 62)	TRUE	TCGA-FF-8062-01A-11R-2213-07	TCGA-FF-8062-01A-11D-2211-05	TRUE	TRUE	no	no	no	yes	no	0.44	1.995	12	-1.10802	0.534039	0.0831727	0.0335692	0.529964	0.130087	Alive	679	60
TCGA-IG-A3I8	ESCA	Eso-AdenoCA	dodgerblue	(30, 144, 255)	eosophagus	mediumpurple	(147, 112, 219)	TRUE	TCGA-IG-A3I8-01A-11R-A24K-31	TCGA-IG-A3I8-01A-11D-A249-05	TRUE	FALSE	yes	no	no	no	yes	NaN	NaN	105	1.5357	0.508866	0.0469761	0.0287485	0.544879	1.28071	Alive	1012	51
TCGA-IG-A3QL	ESCA	Eso-AdenoCA	dodgerblue	(30, 144, 255)	eosophagus	mediumpurple	(147, 112, 219)	TRUE	TCGA-IG-A3QL-01A-11R-A24K-31	TCGA-IG-A3QL-01A-11D-A249-05	TRUE	FALSE	yes	no	no	no	yes	NaN	NaN	72	1.22274	0.473166	0.0460888	0.0310685	0.442752	1.08565	Alive	1071	54
TCGA-IG-A3Y9	ESCA	Eso-AdenoCA	dodgerblue	(30, 144, 255)	eosophagus	mediumpurple	(147, 112, 219)	TRUE	TCGA-IG-A3Y9-01A-12R-A24K-31	TCGA-IG-A3Y9-01A-12D-A249-05	TRUE	FALSE	yes	no	no	no	yes	NaN	NaN	31	0.530734	0.487734	0.0516614	0.0319844	0.440286	1.01704	Dead	26	72
TCGA-IG-A3YA	ESCA	Eso-AdenoCA	dodgerblue	(30, 144, 255)	eosophagus	mediumpurple	(147, 112, 219)	TRUE	TCGA-IG-A3YA-01A-11R-A24K-31	TCGA-IG-A3YA-01A-11D-A249-05	TRUE	FALSE	yes	no	no	no	yes	NaN	NaN	47	0.87095	0.495061	0.049266	0.030178	0.406127	1.44314	Alive	632	53
TCGA-IG-A3YB	ESCA	Eso-AdenoCA	dodgerblue	(30, 144, 255)	eosophagus	mediumpurple	(147, 112, 219)	TRUE	TCGA-IG-A3YB-01A-11R-A36D-31	TCGA-IG-A3YB-01A-11D-A249-05	TRUE	FALSE	yes	no	yes	no	no	NaN	NaN	288	0.7832	0.681242	0.0618035	0.0342242	0.624806	0.369691	Alive	80	61
TCGA-IG-A3YC	ESCA	Eso-AdenoCA	dodgerblue	(30, 144, 255)	eosophagus	mediumpurple	(147, 112, 219)	TRUE	TCGA-IG-A3YC-01A-11R-A24K-31	TCGA-IG-A3YC-01A-11D-A249-05	TRUE	FALSE	yes	no	no	no	yes	NaN	NaN	20	0.177304	0.477962	0.0487997	0.0298867	0.395322	0.86916	Alive	612	62
TCGA-IG-A4P3	ESCA	Eso-AdenoCA	dodgerblue	(30, 144, 255)	eosophagus	mediumpurple	(147, 112, 219)	TRUE	TCGA-IG-A4P3-01A-11R-A260-31	TCGA-IG-A4P3-01A-11D-A265-05	TRUE	FALSE	yes	no	no	no	yes	NaN	NaN	20	0.177304	0.459008	0.0395438	0.0253327	0.363547	1.49796	Dead	567	48
TCGA-IG-A4QT	ESCA	Eso-AdenoCA	dodgerblue	(30, 144, 255)	eosophagus	mediumpurple	(147, 112, 219)	TRUE	TCGA-IG-A4QT-01A-21R-A260-31	TCGA-IG-A4QT-01A-21D-A265-05	TRUE	FALSE	yes	no	no	no	yes	NaN	NaN	3	-1.21407	0.497296	0.0497365	0.0293122	0.272892	0.820647	Dead	283	56
TCGA-IG-A50L	ESCA	Eso-AdenoCA	dodgerblue	(30, 144, 255)	eosophagus	mediumpurple	(147, 112, 219)	TRUE	TCGA-IG-A50L-01A-11R-A260-31	TCGA-IG-A50L-01A-11D-A265-05	TRUE	FALSE	yes	no	no	no	yes	NaN	NaN	39	0.717969	0.488585	0.0406991	0.0258312	0.403717	1.55634	Alive	16	58
TCGA-IG-A51D	ESCA	Eso-AdenoCA	dodgerblue	(30, 144, 255)	eosophagus	mediumpurple	(147, 112, 219)	TRUE	TCGA-IG-A51D-01A-11R-A36D-31	TCGA-IG-A51D-01A-11D-A265-05	TRUE	FALSE	yes	no	no	no	yes	NaN	NaN	31	0.530734	0.40375	0.0414871	0.0268571	0.356635	1.4846	Alive	518	63
TCGA-IG-A5B8	ESCA	Eso-AdenoCA	dodgerblue	(30, 144, 255)	eosophagus	mediumpurple	(147, 112, 219)	TRUE	TCGA-IG-A5B8-01A-11R-A28J-31	TCGA-IG-A5B8-01A-11D-A28C-05	TRUE	FALSE	yes	no	no	no	yes	NaN	NaN	38	0.696725	0.395822	0.0465305	0.0322955	0.282925	0.259115	Dead	24	72
TCGA-IG-A5S3	ESCA	Eso-AdenoCA	dodgerblue	(30, 144, 255)	eosophagus	mediumpurple	(147, 112, 219)	TRUE	TCGA-IG-A5S3-01A-11R-A28J-31	TCGA-IG-A5S3-01A-11D-A28C-05	TRUE	FALSE	yes	no	no	no	yes	NaN	NaN	23	0.289347	0.463708	0.0506903	0.0335692	0.377541	1.75223	Alive	712	69
TCGA-IG-A97I	ESCA	Eso-AdenoCA	dodgerblue	(30, 144, 255)	eosophagus	mediumpurple	(147, 112, 219)	TRUE	TCGA-IG-A97I-01A-11R-A38D-31	TCGA-IG-A97I-01A-11D-A388-05	TRUE	FALSE	no	no	yes	no	no	NaN	NaN	131	0.305362	0.505947	0.0426966	0.0281953	0.457602	1.21171	Alive	370	58
TCGA-JY-A93C	ESCA	Eso-AdenoCA	dodgerblue	(30, 144, 255)	eosophagus	mediumpurple	(147, 112, 219)	TRUE	TCGA-JY-A93C-01A-11R-A38D-31	TCGA-JY-A93C-01A-11D-A388-05	TRUE	FALSE	no	no	yes	no	no	NaN	NaN	55	-0.217493	0.621206	0.0600867	0.0298867	0.689974	0.831122	Alive	705	47
TCGA-L5-A43C	ESCA	Eso-AdenoCA	dodgerblue	(30, 144, 255)	eosophagus	mediumpurple	(147, 112, 219)	TRUE	TCGA-L5-A43C-01A-11R-A24K-31	TCGA-L5-A43C-01A-11D-A249-05	TRUE	FALSE	yes	no	no	no	yes	NaN	NaN	35	0.629563	0.509088	0.063566	0.0329264	0.477515	0.482783	Alive	96	81
TCGA-L5-A43E	ESCA	Eso-AdenoCA	dodgerblue	(30, 144, 255)	eosophagus	mediumpurple	(147, 112, 219)	TRUE	TCGA-L5-A43E-01A-11R-A24K-31	TCGA-L5-A43E-01A-11D-A249-05	TRUE	FALSE	yes	no	no	no	yes	NaN	NaN	49	0.905203	0.461226	0.0623859	0.0335692	0.586618	0.159197	Alive	920	74
TCGA-L5-A43H	ESCA	Eso-AdenoCA	dodgerblue	(30, 144, 255)	eosophagus	mediumpurple	(147, 112, 219)	TRUE	TCGA-L5-A43H-01A-11R-A24K-31	TCGA-L5-A43H-01A-11D-A249-05	TRUE	FALSE	yes	no	no	no	yes	NaN	NaN	38	0.696725	0.50493	0.0526501	0.0326095	0.445221	1.26879	Dead	9	75
TCGA-L5-A43I	ESCA	Eso-AdenoCA	dodgerblue	(30, 144, 255)	eosophagus	mediumpurple	(147, 112, 219)	TRUE	TCGA-L5-A43I-01A-11R-A24K-31	TCGA-L5-A43I-01A-11D-A249-05	TRUE	FALSE	yes	no	no	no	yes	NaN	NaN	243	2.23526	0.352286	0.057867	0.0319844	0.440286	0.801299	Dead	556	77
TCGA-L5-A43J	ESCA	Eso-AdenoCA	dodgerblue	(30, 144, 255)	eosophagus	mediumpurple	(147, 112, 219)	TRUE	TCGA-L5-A43J-01A-12R-A24K-31	TCGA-L5-A43J-01A-12D-A249-05	TRUE	FALSE	yes	no	no	no	yes	NaN	NaN	39	0.717969	0.557195	0.0465305	0.0307689	0.509999	0.74394	Dead	131	90
TCGA-L5-A43M	ESCA	Eso-AdenoCA	dodgerblue	(30, 144, 255)	eosophagus	mediumpurple	(147, 112, 219)	TRUE	TCGA-L5-A43M-01A-11R-A24K-31	TCGA-L5-A43M-01A-11D-A249-05	TRUE	FALSE	yes	no	no	no	yes	NaN	NaN	105	1.5357	0.556619	0.0521536	0.030178	0.467546	0.148611	Alive	272	84
TCGA-L5-A4OE	ESCA	Eso-AdenoCA	dodgerblue	(30, 144, 255)	eosophagus	mediumpurple	(147, 112, 219)	TRUE	TCGA-L5-A4OE-01A-11R-A260-31	TCGA-L5-A4OE-01A-11D-A265-05	TRUE	FALSE	yes	no	no	no	yes	NaN	NaN	30	0.504095	0.507799	0.0541667	0.0284706	0.527472	0.481759	Dead	730	81
TCGA-L5-A4OF	ESCA	Eso-AdenoCA	dodgerblue	(30, 144, 255)	eosophagus	mediumpurple	(147, 112, 219)	TRUE	TCGA-L5-A4OF-01A-11R-A260-31	TCGA-L5-A4OF-01A-11D-A265-05	TRUE	FALSE	yes	no	yes	no	no	NaN	NaN	270	0.743986	0.386966	0.0452175	0.0255808	0.347511	0.892803	Dead	801	63
TCGA-L5-A4OG	ESCA	Eso-AdenoCA	dodgerblue	(30, 144, 255)	eosophagus	mediumpurple	(147, 112, 219)	TRUE	TCGA-L5-A4OG-01A-11R-A260-31	TCGA-L5-A4OG-01A-11D-A265-05	TRUE	FALSE	yes	no	no	no	yes	NaN	NaN	38	0.696725	0.486878	0.0497365	0.0287485	0.477515	0.490682	Alive	143	79
TCGA-L5-A4OH	ESCA	Eso-AdenoCA	dodgerblue	(30, 144, 255)	eosophagus	mediumpurple	(147, 112, 219)	TRUE	TCGA-L5-A4OH-01A-11R-A260-31	TCGA-L5-A4OH-01A-11D-A265-05	TRUE	FALSE	yes	no	no	no	yes	NaN	NaN	54	0.985176	0.439486	0.0439398	0.0258312	0.470036	1.04737	Alive	992	71
TCGA-L5-A4OI	ESCA	Eso-AdenoCA	dodgerblue	(30, 144, 255)	eosophagus	mediumpurple	(147, 112, 219)	TRUE	TCGA-L5-A4OI-01A-11R-A36D-31	TCGA-L5-A4OI-01A-11D-A265-05	TRUE	FALSE	yes	no	no	no	yes	NaN	NaN	11	-0.292256	0.537663	0.0531511	0.0276524	0.613014	0.23891	Alive	608	79
TCGA-L5-A4OJ	ESCA	Eso-AdenoCA	dodgerblue	(30, 144, 255)	eosophagus	mediumpurple	(147, 112, 219)	TRUE	TCGA-L5-A4OJ-01A-11R-A260-31	TCGA-L5-A4OJ-01A-11D-A265-05	TRUE	FALSE	yes	no	yes	no	no	NaN	NaN	222	0.625112	0.398618	0.0465305	0.0255808	0.532454	0.70817	Alive	639	70
TCGA-L5-A4OM	ESCA	Eso-AdenoCA	dodgerblue	(30, 144, 255)	eosophagus	mediumpurple	(147, 112, 219)	TRUE	TCGA-L5-A4OM-01A-11R-A260-31	TCGA-L5-A4OM-01A-11D-A265-05	TRUE	FALSE	yes	no	no	no	yes	NaN	NaN	65	1.13816	0.378494	0.0403104	0.0268571	0.352059	1.65179	Dead	1458	54
TCGA-L5-A4ON	ESCA	Eso-AdenoCA	dodgerblue	(30, 144, 255)	eosophagus	mediumpurple	(147, 112, 219)	TRUE	TCGA-L5-A4ON-01A-11R-A260-31	TCGA-L5-A4ON-01A-11D-A265-05	TRUE	FALSE	yes	no	no	no	yes	NaN	NaN	150	1.8326	0.44816	0.0452175	0.0268571	0.534943	0.391981	Dead	558	65
TCGA-L5-A4OP	ESCA	Eso-AdenoCA	dodgerblue	(30, 144, 255)	eosophagus	mediumpurple	(147, 112, 219)	TRUE	TCGA-L5-A4OP-01A-11R-A260-31	TCGA-L5-A4OP-01A-11D-A265-05	TRUE	FALSE	yes	no	no	no	yes	NaN	NaN	10	-0.365265	0.428909	0.0487997	0.0276524	0.398912	0.353983	Alive	218	67
TCGA-L5-A4OR	ESCA	Eso-AdenoCA	dodgerblue	(30, 144, 255)	eosophagus	mediumpurple	(147, 112, 219)	TRUE	TCGA-L5-A4OR-01A-11R-A260-31	TCGA-L5-A4OR-01A-11D-A265-05	TRUE	FALSE	no	no	yes	no	no	NaN	NaN	208	0.585575	0.36696	0.0497365	0.0293122	0.450166	0.899676	Dead	96	83
TCGA-L5-A4OS	ESCA	Eso-AdenoCA	dodgerblue	(30, 144, 255)	eosophagus	mediumpurple	(147, 112, 219)	TRUE	TCGA-L5-A4OS-01A-11R-A28J-31	TCGA-L5-A4OS-01A-11D-A28C-05	TRUE	FALSE	yes	no	no	no	yes	NaN	NaN	61	1.0857	0.442596	0.0526501	0.0345562	0.284958	1.46019	Alive	1782	86
TCGA-L5-A4OT	ESCA	Eso-AdenoCA	dodgerblue	(30, 144, 255)	eosophagus	mediumpurple	(147, 112, 219)	TRUE	TCGA-L5-A4OT-01A-11R-A28J-31	TCGA-L5-A4OT-01A-11D-A28C-05	TRUE	FALSE	yes	no	no	no	yes	NaN	NaN	60	1.07205	0.418018	0.0584146	0.0345562	0.450166	0.832972	Dead	149	77
TCGA-L5-A891	ESCA	Eso-AdenoCA	dodgerblue	(30, 144, 255)	eosophagus	mediumpurple	(147, 112, 219)	TRUE	TCGA-L5-A891-01A-11R-A36D-31	TCGA-L5-A891-01A-11D-A36K-05	TRUE	FALSE	no	no	yes	no	no	NaN	NaN	857	1.44675	0.269822	0.0443618	0.0313709	0.272892	0.77183	Alive	114	51
TCGA-L5-A8NE	ESCA	Eso-AdenoCA	dodgerblue	(30, 144, 255)	eosophagus	mediumpurple	(147, 112, 219)	TRUE	TCGA-L5-A8NE-01A-11R-A37I-31	TCGA-L5-A8NE-01A-11D-A37D-05	TRUE	FALSE	no	no	yes	no	no	NaN	NaN	650	1.27839	0.315773	0.0612262	0.0426966	0.316479	0.910599	Alive	1688	77
TCGA-L5-A8NN	ESCA	Eso-AdenoCA	dodgerblue	(30, 144, 255)	eosophagus	mediumpurple	(147, 112, 219)	TRUE	TCGA-L5-A8NN-01A-11R-A37I-31	TCGA-L5-A8NN-01A-11D-A37D-05	TRUE	FALSE	no	no	yes	no	no	NaN	NaN	89	0.0718216	0.371261	0.0456512	0.0255808	0.379894	1.52494	Alive	167	81
TCGA-L7-A56G	ESCA	Eso-AdenoCA	dodgerblue	(30, 144, 255)	eosophagus	mediumpurple	(147, 112, 219)	TRUE	TCGA-L7-A56G-01A-21R-A260-31	TCGA-L7-A56G-01A-21D-A265-05	TRUE	FALSE	yes	no	no	no	yes	NaN	NaN	59	1.05818	0.377105	0.0348914	0.0243636	0.295254	1.0353	Dead	330	65
TCGA-L7-A6VZ	ESCA	Eso-AdenoCA	dodgerblue	(30, 144, 255)	eosophagus	mediumpurple	(147, 112, 219)	TRUE	TCGA-L7-A6VZ-01A-12R-A336-31	TCGA-L7-A6VZ-01A-12D-A33F-05	TRUE	FALSE	no	no	yes	no	no	NaN	NaN	167	0.452418	0.487025	0.0469761	0.0273848	0.586618	0.903703	Alive	315	62
TCGA-LN-A49K	ESCA	Eso-AdenoCA	dodgerblue	(30, 144, 255)	eosophagus	mediumpurple	(147, 112, 219)	TRUE	TCGA-LN-A49K-01A-11R-A24K-31	TCGA-LN-A49K-01A-11D-A249-05	TRUE	FALSE	yes	no	no	no	yes	NaN	NaN	75	1.25653	0.51912	0.0511737	0.0298867	0.455121	1.5344	Dead	180	66
TCGA-LN-A49L	ESCA	Eso-AdenoCA	dodgerblue	(30, 144, 255)	eosophagus	mediumpurple	(147, 112, 219)	TRUE	TCGA-LN-A49L-01A-11R-A24K-31	TCGA-LN-A49L-01A-11D-A249-05	TRUE	FALSE	yes	no	yes	no	no	NaN	NaN	471	1.08233	0.484719	0.0521536	0.0326095	0.447692	2.39669	Dead	318	44
TCGA-LN-A49M	ESCA	Eso-AdenoCA	dodgerblue	(30, 144, 255)	eosophagus	mediumpurple	(147, 112, 219)	TRUE	TCGA-LN-A49M-01A-21R-A260-31	TCGA-LN-A49M-01A-21D-A265-05	TRUE	FALSE	yes	no	yes	no	no	NaN	NaN	150	0.387364	0.378605	0.0369692	0.0246024	0.398912	0.886556	Alive	385	62
TCGA-LN-A49N	ESCA	Eso-AdenoCA	dodgerblue	(30, 144, 255)	eosophagus	mediumpurple	(147, 112, 219)	TRUE	TCGA-LN-A49N-01A-11R-A24K-31	TCGA-LN-A49N-01A-11D-A249-05	TRUE	FALSE	yes	no	no	no	yes	NaN	NaN	31	0.530734	0.473862	0.0526501	0.030472	0.428004	1.29357	Alive	378	50
TCGA-LN-A49O	ESCA	Eso-AdenoCA	dodgerblue	(30, 144, 255)	eosophagus	mediumpurple	(147, 112, 219)	TRUE	TCGA-LN-A49O-01A-11R-A24K-31	TCGA-LN-A49O-01A-11D-A249-05	TRUE	FALSE	yes	no	no	no	yes	NaN	NaN	74	1.24542	0.512235	0.0474259	0.0295981	0.485004	1.35162	Alive	408	47
TCGA-LN-A49P	ESCA	Eso-AdenoCA	dodgerblue	(30, 144, 255)	eosophagus	mediumpurple	(147, 112, 219)	TRUE	TCGA-LN-A49P-01A-11R-A24K-31	TCGA-LN-A49P-01A-11D-A249-05	TRUE	FALSE	yes	no	no	no	yes	NaN	NaN	59	1.05818	0.533642	0.0483376	0.0298867	0.457602	1.34818	Alive	375	71
TCGA-LN-A49R	ESCA	Eso-AdenoCA	dodgerblue	(30, 144, 255)	eosophagus	mediumpurple	(147, 112, 219)	TRUE	TCGA-LN-A49R-01A-11R-A24K-31	TCGA-LN-A49R-01A-11D-A249-05	TRUE	FALSE	yes	no	no	no	yes	NaN	NaN	124	1.67404	0.435604	0.0456512	0.0293122	0.435364	1.5297	Alive	407	46
TCGA-LN-A49S	ESCA	Eso-AdenoCA	dodgerblue	(30, 144, 255)	eosophagus	mediumpurple	(147, 112, 219)	TRUE	TCGA-LN-A49S-01A-11R-A24K-31	TCGA-LN-A49S-01A-11D-A249-05	TRUE	FALSE	yes	no	no	no	yes	NaN	NaN	55	1.00029	0.390696	0.0469761	0.0279226	0.334033	1.13198	Alive	400	59
TCGA-LN-A49U	ESCA	Eso-AdenoCA	dodgerblue	(30, 144, 255)	eosophagus	mediumpurple	(147, 112, 219)	TRUE	TCGA-LN-A49U-01A-31R-A260-31	TCGA-LN-A49U-01A-31D-A265-05	TRUE	FALSE	yes	no	no	no	yes	NaN	NaN	28	0.448136	0.275884	0.0369692	0.0271197	0.238667	1.27204	Alive	467	62
TCGA-LN-A49V	ESCA	Eso-AdenoCA	dodgerblue	(30, 144, 255)	eosophagus	mediumpurple	(147, 112, 219)	TRUE	TCGA-LN-A49V-01A-11R-A24K-31	TCGA-LN-A49V-01A-11D-A249-05	TRUE	FALSE	yes	no	no	no	yes	NaN	NaN	92	1.42591	0.70651	0.0516614	0.0326095	0.674805	2.2135	Alive	383	49
TCGA-LN-A49W	ESCA	Eso-AdenoCA	dodgerblue	(30, 144, 255)	eosophagus	mediumpurple	(147, 112, 219)	TRUE	TCGA-LN-A49W-01A-11R-A260-31	TCGA-LN-A49W-01A-11D-A265-05	TRUE	FALSE	yes	no	no	no	yes	NaN	NaN	47	0.87095	0.486307	0.049266	0.0295981	0.413382	1.79991	Alive	403	73
TCGA-LN-A49X	ESCA	Eso-AdenoCA	dodgerblue	(30, 144, 255)	eosophagus	mediumpurple	(147, 112, 219)	TRUE	TCGA-LN-A49X-01A-31R-A260-31	TCGA-LN-A49X-01A-31D-A265-05	TRUE	FALSE	yes	no	no	no	yes	NaN	NaN	27	0.418691	0.478281	0.0460888	0.0279226	0.361237	1.23639	Alive	384	44
TCGA-LN-A49Y	ESCA	Eso-AdenoCA	dodgerblue	(30, 144, 255)	eosophagus	mediumpurple	(147, 112, 219)	TRUE	TCGA-LN-A49Y-01A-11R-A260-31	TCGA-LN-A49Y-01A-11D-A265-05	TRUE	FALSE	yes	no	yes	no	no	NaN	NaN	158	0.418843	0.141936	0.0366148	0.0260841	0.14679	1.41268	Alive	379	77
TCGA-LN-A4A1	ESCA	Eso-AdenoCA	dodgerblue	(30, 144, 255)	eosophagus	mediumpurple	(147, 112, 219)	TRUE	TCGA-LN-A4A1-01A-21R-A260-31	TCGA-LN-A4A1-01A-21D-A265-05	TRUE	FALSE	no	no	yes	no	no	NaN	NaN	225	0.63326	0.408919	0.0414871	0.029029	0.379894	0.686394	Alive	383	60
TCGA-LN-A4A2	ESCA	Eso-AdenoCA	dodgerblue	(30, 144, 255)	eosophagus	mediumpurple	(147, 112, 219)	TRUE	TCGA-LN-A4A2-01A-31R-A260-31	TCGA-LN-A4A2-01A-31D-A265-05	TRUE	FALSE	yes	no	no	no	yes	NaN	NaN	34	0.605926	0.466479	0.03842	0.0248435	0.437823	1.54105	Alive	380	57
TCGA-LN-A4A3	ESCA	Eso-AdenoCA	dodgerblue	(30, 144, 255)	eosophagus	mediumpurple	(147, 112, 219)	TRUE	TCGA-LN-A4A3-01A-11R-A260-31	TCGA-LN-A4A3-01A-11D-A265-05	TRUE	FALSE	yes	no	no	no	yes	NaN	NaN	16	0	0.449773	0.0439398	0.0284706	0.338497	1.2017	Alive	388	61
TCGA-LN-A4A4	ESCA	Eso-AdenoCA	dodgerblue	(30, 144, 255)	eosophagus	mediumpurple	(147, 112, 219)	TRUE	TCGA-LN-A4A4-01A-11R-A260-31	TCGA-LN-A4A4-01A-11D-A265-05	TRUE	FALSE	yes	no	yes	no	no	NaN	NaN	115	0.226572	0.400368	0.0410913	0.0273848	0.389361	0.942841	Alive	383	36
TCGA-LN-A4A6	ESCA	Eso-AdenoCA	dodgerblue	(30, 144, 255)	eosophagus	mediumpurple	(147, 112, 219)	TRUE	TCGA-LN-A4A6-01A-11R-A260-31	TCGA-LN-A4A6-01A-11D-A265-05	TRUE	FALSE	yes	no	no	no	yes	NaN	NaN	16	0	0.348838	0.0391657	0.0263393	0.318646	1.66544	Alive	391	65
TCGA-LN-A4A8	ESCA	Eso-AdenoCA	dodgerblue	(30, 144, 255)	eosophagus	mediumpurple	(147, 112, 219)	TRUE	TCGA-LN-A4A8-01A-32R-A260-31	TCGA-LN-A4A8-01A-32D-A265-05	TRUE	FALSE	yes	no	no	no	yes	NaN	NaN	34	0.605926	0.281597	0.0355712	0.024127	0.199408	1.89742	Alive	472	52
TCGA-LN-A4MQ	ESCA	Eso-AdenoCA	dodgerblue	(30, 144, 255)	eosophagus	mediumpurple	(147, 112, 219)	TRUE	TCGA-LN-A4MQ-01A-11R-A28J-31	TCGA-LN-A4MQ-01A-11D-A28C-05	TRUE	FALSE	yes	no	no	no	yes	NaN	NaN	32	0.556554	0.535163	0.0465305	0.030178	0.465057	1.6427	Alive	375	46
TCGA-LN-A4MR	ESCA	Eso-AdenoCA	dodgerblue	(30, 144, 255)	eosophagus	mediumpurple	(147, 112, 219)	TRUE	TCGA-LN-A4MR-01A-11R-A28J-31	TCGA-LN-A4MR-01A-11D-A28C-05	TRUE	FALSE	yes	no	no	no	yes	NaN	NaN	45	0.83524	0.366841	0.0521536	0.0322955	0.365864	0.975014	Alive	402	57
TCGA-LN-A5U5	ESCA	Eso-AdenoCA	dodgerblue	(30, 144, 255)	eosophagus	mediumpurple	(147, 112, 219)	TRUE	TCGA-LN-A5U5-01A-21R-A28J-31	TCGA-LN-A5U5-01A-21D-A28C-05	TRUE	FALSE	yes	no	yes	no	no	NaN	NaN	125	0.276995	0.47927	0.0478797	0.0298867	0.396517	1.48055	Dead	136	57
TCGA-LN-A8I1	ESCA	Eso-AdenoCA	dodgerblue	(30, 144, 255)	eosophagus	mediumpurple	(147, 112, 219)	TRUE	TCGA-LN-A8I1-01A-11R-A36D-31	TCGA-LN-A8I1-01A-11D-A36K-05	TRUE	FALSE	no	no	yes	no	no	NaN	NaN	307	0.822026	0.501765	0.0443618	0.0310685	0.423115	0.80213	Alive	401	67
TCGA-LN-A9FQ	ESCA	Eso-AdenoCA	dodgerblue	(30, 144, 255)	eosophagus	mediumpurple	(147, 112, 219)	TRUE	TCGA-LN-A9FQ-01A-31R-A38D-31	TCGA-LN-A9FQ-01A-31D-A388-05	TRUE	FALSE	no	no	yes	no	no	NaN	NaN	171	0.466766	0.632763	0.0456512	0.029029	0.544879	1.02492	Alive	391	62
TCGA-V5-A7RC	ESCA	Eso-AdenoCA	dodgerblue	(30, 144, 255)	eosophagus	mediumpurple	(147, 112, 219)	TRUE	TCGA-V5-A7RC-01B-11R-A406-31	TCGA-V5-A7RC-01B-11D-A409-05	TRUE	FALSE	no	no	yes	no	no	NaN	NaN	261	0.723391	0.522721	0.0403104	0.0273848	0.398912	1.37623	Dead	104	55
TCGA-02-2483	GBM	CNS-GBM	very dark grey	(61, 61, 61)	cns	gray	(190, 190, 190)	TRUE	TCGA-02-2483-01A-01R-1849-01	NA	TRUE	TRUE	no	no	yes	yes	no	0.73	2.04	152	0.395387	NA	NA	NA	NA	0.829685	Alive	466	43
TCGA-02-2485	GBM	CNS-GBM	very dark grey	(61, 61, 61)	cns	gray	(190, 190, 190)	TRUE	TCGA-02-2485-01A-01R-1849-01	NA	TRUE	TRUE	no	no	yes	yes	no	0.93	2.02	175	0.480785	NA	NA	NA	NA	0.460741	Alive	470	53
TCGA-06-0125	GBM	CNS-GBM	very dark grey	(61, 61, 61)	cns	gray	(190, 190, 190)	TRUE	TCGA-06-0125-01A-01R-1849-01	TCGA-06-0125-01A-01D-A45W-05	TRUE	TRUE	no	no	yes	yes	no	0.9	2.04	153	0.39936	0.471064	0.0447877	0.030178	0.403717	0.216577	Dead	1448	63
TCGA-06-0152	GBM	CNS-GBM	very dark grey	(61, 61, 61)	cns	gray	(190, 190, 190)	TRUE	TCGA-06-0152-02A-01R-2005-01	TCGA-06-0152-01A-02D-A45W-05	TRUE	FALSE	no	no	yes	yes	no	0.65	3.77	211	0.594266	0.402057	0.0460888	0.0307689	0.377541	0.546643	Dead	375	68
TCGA-06-0157	GBM	CNS-GBM	very dark grey	(61, 61, 61)	cns	gray	(190, 190, 190)	TRUE	TCGA-06-0157-01A-01R-1849-01	NA	TRUE	TRUE	no	no	yes	yes	no	0.82	2.02	64	-0.126614	NA	NA	NA	NA	0.193506	Dead	97	63
TCGA-06-0171	GBM	CNS-GBM	very dark grey	(61, 61, 61)	cns	gray	(190, 190, 190)	TRUE	TCGA-06-0171-02A-11R-2005-01	TCGA-06-0171-01A-02D-A45W-05	TRUE	TRUE	no	no	yes	yes	no	0.67	1.85	194	0.543296	0.440738	0.0478797	0.0298867	0.386986	-1.34063	Dead	399	65
TCGA-06-0190	GBM	CNS-GBM	very dark grey	(61, 61, 61)	cns	gray	(190, 190, 190)	TRUE	TCGA-06-0190-01A-01R-1849-01	TCGA-06-0190-01A-01D-A45W-05	TRUE	TRUE	no	no	yes	yes	no	0.57	1.88	401	0.984442	0.477367	0.0460888	0.030472	0.363547	0.0568103	Dead	317	62
TCGA-06-0210	GBM	CNS-GBM	very dark grey	(61, 61, 61)	cns	gray	(190, 190, 190)	TRUE	TCGA-06-0210-01A-01R-1849-01	TCGA-06-0210-01A-01D-A45W-05	TRUE	TRUE	no	no	yes	yes	no	0.46	1.96	127	0.286598	0.405757	0.0443618	0.0295981	0.382252	-0.275301	Dead	225	72
TCGA-06-0211	GBM	CNS-GBM	very dark grey	(61, 61, 61)	cns	gray	(190, 190, 190)	TRUE	TCGA-06-0211-01B-01R-1849-01	TCGA-06-0211-01A-01D-A45W-05	TRUE	TRUE	no	no	yes	yes	no	0.86	1.98	138	0.336871	0.496686	0.0516614	0.0319844	0.452642	0.0162508	Dead	360	47
TCGA-06-0221	GBM	CNS-GBM	very dark grey	(61, 61, 61)	cns	gray	(190, 190, 190)	TRUE	TCGA-06-0221-02A-11R-2005-01	TCGA-06-0221-01A-01D-A45W-05	TRUE	FALSE	no	no	yes	yes	no	0.82	1.97	232	0.651861	0.610495	0.0521536	0.0316762	0.584191	0.607776	Dead	603	31
TCGA-06-0686	GBM	CNS-GBM	very dark grey	(61, 61, 61)	cns	gray	(190, 190, 190)	TRUE	TCGA-06-0686-01A-01R-1849-01	NA	TRUE	FALSE	no	no	yes	yes	no	0.85	2.06	360	0.918846	NA	NA	NA	NA	0.392007	Dead	432	53
TCGA-06-0744	GBM	CNS-GBM	very dark grey	(61, 61, 61)	cns	gray	(190, 190, 190)	TRUE	TCGA-06-0744-01A-01R-1849-01	NA	TRUE	TRUE	no	no	yes	yes	no	0.89	2.01	171	0.466766	NA	NA	NA	NA	0.153006	Dead	1426	66
TCGA-06-0745	GBM	CNS-GBM	very dark grey	(61, 61, 61)	cns	gray	(190, 190, 190)	TRUE	TCGA-06-0745-01A-01R-1849-01	NA	TRUE	TRUE	no	no	yes	yes	no	0.81	1.94	145	0.366831	NA	NA	NA	NA	0.153339	Dead	239	59
TCGA-06-2557	GBM	CNS-GBM	very dark grey	(61, 61, 61)	cns	gray	(190, 190, 190)	TRUE	TCGA-06-2557-01A-01R-1849-01	NA	TRUE	TRUE	no	no	yes	yes	no	0.72	2.01	178	0.491091	NA	NA	NA	NA	0.237525	Dead	33	76
TCGA-06-2570	GBM	CNS-GBM	very dark grey	(61, 61, 61)	cns	gray	(190, 190, 190)	TRUE	TCGA-06-2570-01A-01R-1849-01	NA	TRUE	TRUE	no	no	yes	yes	no	0.9	1.97	159	0.422666	NA	NA	NA	NA	0.247134	Alive	958	21
TCGA-06-5411	GBM	CNS-GBM	very dark grey	(61, 61, 61)	cns	gray	(190, 190, 190)	TRUE	TCGA-06-5411-01A-01R-1849-01	TCGA-06-5411-01A-01D-1697-05	TRUE	TRUE	no	no	yes	yes	no	0.64	1.97	28	-0.618761	0.379799	0.0376879	0.0248435	0.29111	-0.11934	Dead	254	51
TCGA-06-5415	GBM	CNS-GBM	very dark grey	(61, 61, 61)	cns	gray	(190, 190, 190)	TRUE	TCGA-06-5415-01A-01R-1849-01	TCGA-06-5415-01A-01D-1481-05	TRUE	TRUE	no	no	yes	yes	no	0.83	2.02	190	0.530658	0.56223	0.0465305	0.0298867	0.447692	0.311092	Alive	260	60
TCGA-14-1034	GBM	CNS-GBM	very dark grey	(61, 61, 61)	cns	gray	(190, 190, 190)	TRUE	TCGA-14-1034-01A-01R-1849-01	TCGA-14-1034-02B-01D-2004-05	TRUE	TRUE	no	no	yes	yes	no	0.54	3.95	100	0.142136	0.601922	0.0536567	0.0345562	0.5	-0.195865	Dead	485	60
TCGA-14-1823	GBM	CNS-GBM	very dark grey	(61, 61, 61)	cns	gray	(190, 190, 190)	TRUE	TCGA-14-1823-01A-01R-1849-01	NA	TRUE	TRUE	no	no	yes	yes	no	0.64	2.55	70	-0.0727751	NA	NA	NA	NA	-0.36339	Dead	543	58
TCGA-14-2554	GBM	CNS-GBM	very dark grey	(61, 61, 61)	cns	gray	(190, 190, 190)	TRUE	TCGA-14-2554-01A-01R-1850-01	NA	TRUE	TRUE	no	no	yes	yes	no	0.81	2.09	118	0.242141	NA	NA	NA	NA	-0.265355	Dead	532	52
TCGA-15-1444	GBM	CNS-GBM	very dark grey	(61, 61, 61)	cns	gray	(190, 190, 190)	TRUE	TCGA-15-1444-01A-02R-1850-01	TCGA-15-1444-01A-02D-1697-05	TRUE	FALSE	no	no	yes	no	no	0.59	1.92	78	-0.00767027	0.53614	0.0399253	0.0258312	0.475021	0.00659676	Dead	1537	21
TCGA-19-1389	GBM	CNS-GBM	very dark grey	(61, 61, 61)	cns	gray	(190, 190, 190)	TRUE	TCGA-19-1389-02A-21R-2005-01	TCGA-19-1389-01A-01D-A45W-05	TRUE	TRUE	no	no	yes	yes	no	0.37	1.91	94	0.104791	0.46335	0.0465305	0.0316762	0.299433	-0.433659	Dead	141	51
TCGA-19-2620	GBM	CNS-GBM	very dark grey	(61, 61, 61)	cns	gray	(190, 190, 190)	TRUE	TCGA-19-2620-01A-01R-1850-01	NA	TRUE	TRUE	no	no	yes	yes	no	0.68	1.96	94	0.104791	NA	NA	NA	NA	-0.772235	Dead	148	70
TCGA-19-2624	GBM	CNS-GBM	very dark grey	(61, 61, 61)	cns	gray	(190, 190, 190)	TRUE	TCGA-19-2624-01A-01R-1850-01	NA	TRUE	TRUE	no	no	yes	yes	no	1	2.01	358	0.915458	NA	NA	NA	NA	0.860082	Dead	5	51
TCGA-19-2629	GBM	CNS-GBM	very dark grey	(61, 61, 61)	cns	gray	(190, 190, 190)	TRUE	TCGA-19-2629-01A-01R-1850-01	NA	TRUE	TRUE	no	no	yes	yes	no	0.59	3.52	91	0.0852239	NA	NA	NA	NA	-0.166049	Dead	737	60
TCGA-19-5960	GBM	CNS-GBM	very dark grey	(61, 61, 61)	cns	gray	(190, 190, 190)	TRUE	TCGA-19-5960-01A-11R-1850-01	TCGA-19-5960-01A-11D-1697-05	TRUE	TRUE	no	no	yes	yes	no	0.97	1.85	237	0.664808	0.525964	0.0435216	0.0271197	0.440286	0.699317	Dead	455	56
TCGA-26-5132	GBM	CNS-GBM	very dark grey	(61, 61, 61)	cns	gray	(190, 190, 190)	TRUE	TCGA-26-5132-01A-01R-1850-01	TCGA-26-5132-01A-01D-1481-05	TRUE	TRUE	no	no	yes	yes	no	0.84	1.94	134	0.319066	0.517522	0.0531511	0.0319844	0.529964	0.581795	Alive	286	74
TCGA-26-5135	GBM	CNS-GBM	very dark grey	(61, 61, 61)	cns	gray	(190, 190, 190)	TRUE	TCGA-26-5135-01A-01R-1850-01	TCGA-26-5135-01A-01D-1481-05	TRUE	TRUE	no	no	yes	yes	no	0.82	2	206	0.579712	0.356526	0.0426966	0.0295981	0.331812	-0.537397	Dead	270	72
TCGA-27-1831	GBM	CNS-GBM	very dark grey	(61, 61, 61)	cns	gray	(190, 190, 190)	TRUE	TCGA-27-1831-01A-01R-1850-01	NA	TRUE	FALSE	no	no	yes	yes	no	0.68	2.07	145	0.366831	NA	NA	NA	NA	-0.164512	Dead	505	66
TCGA-27-2523	GBM	CNS-GBM	very dark grey	(61, 61, 61)	cns	gray	(190, 190, 190)	TRUE	TCGA-27-2523-01A-01R-1850-01	NA	TRUE	TRUE	no	no	yes	yes	no	0.92	2.03	196	0.549519	NA	NA	NA	NA	0.309523	Dead	489	63
TCGA-27-2528	GBM	CNS-GBM	very dark grey	(61, 61, 61)	cns	gray	(190, 190, 190)	TRUE	TCGA-27-2528-01A-01R-1850-01	NA	TRUE	TRUE	no	no	yes	yes	no	0.76	2.01	121	0.257323	NA	NA	NA	NA	0.265607	Dead	480	62
TCGA-32-1970	GBM	CNS-GBM	very dark grey	(61, 61, 61)	cns	gray	(190, 190, 190)	TRUE	TCGA-32-1970-01A-01R-1850-01	NA	TRUE	TRUE	no	no	yes	yes	no	0.87	2.06	441	1.04228	NA	NA	NA	NA	0.204659	Dead	468	59
TCGA-41-5651	GBM	CNS-GBM	very dark grey	(61, 61, 61)	cns	gray	(190, 190, 190)	TRUE	TCGA-41-5651-01A-01R-1850-01	TCGA-41-5651-01A-01D-1697-05	TRUE	TRUE	no	no	yes	yes	no	0.96	2.03	308	0.824003	0.499485	0.0426966	0.0273848	0.445221	0.693782	Dead	460	59
TCGA-BA-4074	HNSC	Head-SCC	dark red	(139, 35, 35)	head/neck	maroon	(176, 48, 96)	TRUE	TCGA-BA-4074-01A-01R-1436-07	TCGA-BA-4074-01A-01D-1433-05	TRUE	FALSE	yes	no	no	no	yes	0.61	1.79	35	0.629563	0.400948	0.0526501	0.0326095	0.435364	1.42013	Dead	462	69
TCGA-BA-4075	HNSC	Head-SCC	dark red	(139, 35, 35)	head/neck	maroon	(176, 48, 96)	TRUE	TCGA-BA-4075-01A-01R-1436-07	TCGA-BA-4075-01A-01D-1433-05	TRUE	FALSE	yes	no	no	no	yes	0.67	2.78	25	0.356509	0.471964	0.0653753	0.0418866	0.487503	0.667485	Dead	283	49
TCGA-BA-4076	HNSC	Head-SCC	dark red	(139, 35, 35)	head/neck	maroon	(176, 48, 96)	TRUE	TCGA-BA-4076-01A-01R-1436-07	TCGA-BA-4076-01A-01D-1433-05	TRUE	TRUE	yes	no	yes	yes	no	0.85	1.99	270	0.743986	0.566495	0.0536567	0.0332463	0.509999	0.213557	Dead	415	39
TCGA-BA-4077	HNSC	Head-SCC	dark red	(139, 35, 35)	head/neck	maroon	(176, 48, 96)	TRUE	TCGA-BA-4077-01B-01R-1436-07	TCGA-BA-4077-01B-01D-1433-05	TRUE	FALSE	yes	no	no	no	yes	0.73	2.12	80	1.31	0.455845	0.0562529	0.0348914	0.382252	0.929205	Dead	1134	45
TCGA-BA-4078	HNSC	Head-SCC	dark red	(139, 35, 35)	head/neck	maroon	(176, 48, 96)	TRUE	TCGA-BA-4078-01A-01R-1436-07	TCGA-BA-4078-01A-01D-1433-05	TRUE	FALSE	yes	no	no	no	yes	0.87	1.76	19	0.136366	0.417614	0.0511737	0.0332463	0.372852	1.53902	Dead	276	83
TCGA-BA-5149	HNSC	Head-SCC	dark red	(139, 35, 35)	head/neck	maroon	(176, 48, 96)	TRUE	TCGA-BA-5149-01A-01R-1514-07	TCGA-BA-5149-01A-01D-1511-05	TRUE	FALSE	yes	no	yes	yes	no	0.52	3.12	138	0.336871	0.446541	0.0612262	0.03842	0.457602	0.940924	Dead	806	47
TCGA-BA-5151	HNSC	Head-SCC	dark red	(139, 35, 35)	head/neck	maroon	(176, 48, 96)	TRUE	TCGA-BA-5151-01A-01R-1436-07	TCGA-BA-5151-01A-01D-1433-05	TRUE	FALSE	yes	no	no	no	yes	0.95	3.08	10	-0.365265	0.522644	0.065989	0.0366148	0.470036	0.128251	Alive	722	72
TCGA-BA-5153	HNSC	Head-SCC	dark red	(139, 35, 35)	head/neck	maroon	(176, 48, 96)	TRUE	TCGA-BA-5153-01A-01R-1436-07	TCGA-BA-5153-01A-01D-1433-05	TRUE	FALSE	yes	no	no	no	yes	0.78	2	30	0.504095	0.495964	0.058967	0.0352297	0.425557	1.17609	Dead	1762	51
TCGA-BA-5555	HNSC	Head-SCC	dark red	(139, 35, 35)	head/neck	maroon	(176, 48, 96)	TRUE	TCGA-BA-5555-01A-01R-1514-07	TCGA-BA-5555-01A-01D-1511-05	TRUE	FALSE	yes	no	no	no	yes	0.46	3.17	19	0.136366	0.385938	0.0567862	0.0373269	0.394126	0.685727	Alive	520	54
TCGA-BA-5556	HNSC	Head-SCC	dark red	(139, 35, 35)	head/neck	maroon	(176, 48, 96)	TRUE	TCGA-BA-5556-01A-01R-1514-07	TCGA-BA-5556-01A-01D-1511-05	TRUE	TRUE	no	no	yes	yes	no	0.3	2.1	41	-0.392915	0.51214	0.0536567	0.0293122	0.437823	-0.177506	Alive	725	58
TCGA-BA-5557	HNSC	Head-SCC	dark red	(139, 35, 35)	head/neck	maroon	(176, 48, 96)	TRUE	TCGA-BA-5557-01A-01R-1514-07	TCGA-BA-5557-01A-01D-1511-05	TRUE	FALSE	yes	no	no	no	yes	0.28	2.04	8	-0.533643	0.496088	0.0584146	0.0366148	0.389361	-0.782309	Alive	623	41
TCGA-BA-5558	HNSC	Head-SCC	dark red	(139, 35, 35)	head/neck	maroon	(176, 48, 96)	TRUE	TCGA-BA-5558-01A-01R-1514-07	TCGA-BA-5558-01A-01D-1511-05	TRUE	FALSE	yes	no	no	no	yes	0.46	2.03	11	-0.292256	0.468989	0.0506903	0.0295981	0.440286	0.19689	Alive	1995	65
TCGA-BA-5559	HNSC	Head-SCC	dark red	(139, 35, 35)	head/neck	maroon	(176, 48, 96)	TRUE	TCGA-BA-5559-01A-01R-1514-07	TCGA-BA-5559-01A-01D-1511-05	TRUE	FALSE	yes	no	no	no	yes	0.62	2.37	29	0.476582	0.498582	0.0502113	0.030472	0.425557	1.51922	Dead	2083	71
TCGA-BA-6869	HNSC	Head-SCC	dark red	(139, 35, 35)	head/neck	maroon	(176, 48, 96)	TRUE	TCGA-BA-6869-01A-11R-1873-07	TCGA-BA-6869-01A-11D-1871-05	TRUE	TRUE	no	no	yes	yes	no	0.63	2.09	202	0.567813	0.322639	0.0541667	0.0345562	0.345247	-0.204258	Alive	644	62
TCGA-BA-6872	HNSC	Head-SCC	dark red	(139, 35, 35)	head/neck	maroon	(176, 48, 96)	TRUE	TCGA-BA-6872-01A-11R-1873-07	TCGA-BA-6872-01A-11D-1871-05	TRUE	TRUE	no	no	yes	yes	no	0.57	3.19	451	1.05593	0.513745	0.0618035	0.0369692	0.492501	-0.0542097	Dead	384	47
TCGA-BA-6873	HNSC	Head-SCC	dark red	(139, 35, 35)	head/neck	maroon	(176, 48, 96)	TRUE	TCGA-BA-6873-01A-11R-1873-07	TCGA-BA-6873-01A-11D-1871-05	TRUE	TRUE	no	no	yes	yes	no	0.41	3.67	110	0.199705	0.503106	0.0678623	0.0426966	0.470036	0.663573	Alive	122	28
TCGA-BA-A4IH	HNSC	Head-SCC	dark red	(139, 35, 35)	head/neck	maroon	(176, 48, 96)	TRUE	TCGA-BA-A4IH-01A-11R-A266-07	TCGA-BA-A4IH-01A-11D-A265-05	TRUE	TRUE	no	no	yes	yes	no	0.87	1.87	54	-0.22848	0.484245	0.0487997	0.0345562	0.284958	1.80161	Alive	622	57
TCGA-BB-4223	HNSC	Head-SCC	dark red	(139, 35, 35)	head/neck	maroon	(176, 48, 96)	TRUE	TCGA-BB-4223-01A-01R-1436-07	TCGA-BB-4223-01A-01D-1433-05	TRUE	FALSE	yes	no	no	no	yes	0.74	2.23	43	0.797941	0.538454	0.0653753	0.0366148	0.495	1.74035	Alive	3221	48
TCGA-BB-4224	HNSC	Head-SCC	dark red	(139, 35, 35)	head/neck	maroon	(176, 48, 96)	TRUE	TCGA-BB-4224-01A-01R-1436-07	TCGA-BB-4224-01A-01D-1433-05	TRUE	FALSE	yes	no	no	no	yes	0.74	3.24	35	0.629563	0.380598	0.0573242	0.0355712	0.423115	1.73056	Alive	278	52
TCGA-BB-4225	HNSC	Head-SCC	dark red	(139, 35, 35)	head/neck	maroon	(176, 48, 96)	TRUE	TCGA-BB-4225-01A-01R-1436-07	TCGA-BB-4225-01A-01D-1433-05	TRUE	TRUE	yes	no	no	yes	no	0.65	3.5	78	-0.00767027	0.477169	0.063566	0.0399253	0.430454	0.933661	Alive	146	73
TCGA-CN-4725	HNSC	Head-SCC	dark red	(139, 35, 35)	head/neck	maroon	(176, 48, 96)	TRUE	TCGA-CN-4725-01A-01R-1436-07	TCGA-CN-4725-01A-01D-1433-05	TRUE	FALSE	yes	no	no	no	yes	0.59	3.39	24	0.3236	0.4147	0.0546813	0.0342242	0.408541	0.764772	Alive	1157	60
TCGA-CN-4727	HNSC	Head-SCC	dark red	(139, 35, 35)	head/neck	maroon	(176, 48, 96)	TRUE	TCGA-CN-4727-01A-01R-1436-07	TCGA-CN-4727-01A-01D-1433-05	TRUE	FALSE	yes	no	no	no	yes	0.47	3.26	36	0.652553	0.35292	0.0731012	0.0526501	0.299433	0.157923	Alive	1560	56
TCGA-CN-4729	HNSC	Head-SCC	dark red	(139, 35, 35)	head/neck	maroon	(176, 48, 96)	TRUE	TCGA-CN-4729-01A-01R-1436-07	TCGA-CN-4729-01A-01D-1433-05	TRUE	FALSE	yes	no	no	no	yes	0.29	3.8	39	0.717969	0.497028	0.0595244	0.0345562	0.440286	0.390756	Alive	392	73
TCGA-CN-4730	HNSC	Head-SCC	dark red	(139, 35, 35)	head/neck	maroon	(176, 48, 96)	TRUE	TCGA-CN-4730-01A-01R-1436-07	TCGA-CN-4730-01A-01D-1433-05	TRUE	FALSE	yes	no	no	no	yes	0.48	2.92	3	-1.21407	0.374866	0.0546813	0.0362637	0.334033	0.723416	Alive	817	62
TCGA-CN-4731	HNSC	Head-SCC	dark red	(139, 35, 35)	head/neck	maroon	(176, 48, 96)	TRUE	TCGA-CN-4731-01A-01R-1436-07	TCGA-CN-4731-01A-01D-1433-05	TRUE	FALSE	yes	no	no	no	yes	0.64	2.04	19	0.136366	0.375471	0.0573242	0.0369692	0.403717	0.214878	Dead	998	63
TCGA-CN-4733	HNSC	Head-SCC	dark red	(139, 35, 35)	head/neck	maroon	(176, 48, 96)	TRUE	TCGA-CN-4733-01A-02R-1873-07	TCGA-CN-4733-01A-02D-1871-05	TRUE	FALSE	yes	no	no	no	yes	0.43	NaN	26	0.388176	0.507324	0.0737816	0.0431073	0.358933	0.318043	Alive	1586	61
TCGA-CN-4734	HNSC	Head-SCC	dark red	(139, 35, 35)	head/neck	maroon	(176, 48, 96)	TRUE	TCGA-CN-4734-01A-01R-1436-07	TCGA-CN-4734-01A-01D-1433-05	FALSE	FALSE	yes	no	no	no	yes	0.7051	NaN	14	-0.105021	0.553696	0.0758582	0.0380522	0.547358	0.310862	Alive	1690	70
TCGA-CN-4735	HNSC	Head-SCC	dark red	(139, 35, 35)	head/neck	maroon	(176, 48, 96)	TRUE	TCGA-CN-4735-01A-01R-1436-07	TCGA-CN-4735-01A-01D-1433-05	TRUE	FALSE	yes	no	no	no	yes	0.72	1.86	55	1.00029	0.417847	0.0497365	0.0338952	0.312169	1.28853	Alive	1737	52
TCGA-CN-4736	HNSC	Head-SCC	dark red	(139, 35, 35)	head/neck	maroon	(176, 48, 96)	TRUE	TCGA-CN-4736-01A-01R-1436-07	TCGA-CN-4736-01A-01D-1433-05	TRUE	FALSE	yes	no	no	no	yes	0.34	2.02	20	0.177304	0.474234	0.0536567	0.0313709	0.384616	0.178662	Dead	395	70
TCGA-CN-4737	HNSC	Head-SCC	dark red	(139, 35, 35)	head/neck	maroon	(176, 48, 96)	TRUE	TCGA-CN-4737-01A-01R-1436-07	TCGA-CN-4737-01A-01D-1433-05	TRUE	TRUE	yes	no	yes	yes	no	0.52	3.26	107	0.182997	0.335047	0.0546813	0.0380522	0.293178	0.086443	Alive	625	19
TCGA-CN-4738	HNSC	Head-SCC	dark red	(139, 35, 35)	head/neck	maroon	(176, 48, 96)	TRUE	TCGA-CN-4738-01A-02R-1514-07	TCGA-CN-4738-01A-02D-1511-05	TRUE	FALSE	yes	no	no	no	yes	0.28	1.95	8	-0.533643	0.446345	0.0474259	0.0298867	0.320821	0.308462	Dead	436	53
TCGA-CN-4739	HNSC	Head-SCC	dark red	(139, 35, 35)	head/neck	maroon	(176, 48, 96)	TRUE	TCGA-CN-4739-01A-02R-1514-07	TCGA-CN-4739-01A-02D-1511-05	TRUE	FALSE	yes	no	no	no	yes	0.32	3.5	35	0.629563	0.41252	0.0506903	0.0293122	0.394126	0.926657	Dead	1394	71
TCGA-CN-4740	HNSC	Head-SCC	dark red	(139, 35, 35)	head/neck	maroon	(176, 48, 96)	TRUE	TCGA-CN-4740-01A-01R-1436-07	TCGA-CN-4740-01A-01D-1433-05	TRUE	FALSE	yes	no	no	no	yes	0.23	3.14	18	0.0933267	0.462916	0.0595244	0.0348914	0.401312	0.462097	Dead	839	79
TCGA-CN-4741	HNSC	Head-SCC	dark red	(139, 35, 35)	head/neck	maroon	(176, 48, 96)	TRUE	TCGA-CN-4741-01A-01R-1436-07	TCGA-CN-4741-01A-01D-1433-05	TRUE	FALSE	yes	no	no	no	yes	0.77	2.22	56	1.01515	0.562825	0.0536567	0.0326095	0.472528	1.41759	Alive	2239	75
TCGA-CN-4742	HNSC	Head-SCC	dark red	(139, 35, 35)	head/neck	maroon	(176, 48, 96)	TRUE	TCGA-CN-4742-01A-02R-1514-07	TCGA-CN-4742-01A-02D-1511-05	TRUE	FALSE	yes	no	no	no	yes	0.3	3.32	50	0.921819	0.41591	0.0511737	0.030178	0.355489	-0.12716	Dead	397	48
TCGA-CN-5355	HNSC	Head-SCC	dark red	(139, 35, 35)	head/neck	maroon	(176, 48, 96)	TRUE	TCGA-CN-5355-01A-01R-1436-07	TCGA-CN-5355-01A-01D-1433-05	TRUE	FALSE	yes	no	no	no	yes	0.3	3.72	20	0.177304	0.488424	0.0710943	0.0376879	0.46257	0.540388	Alive	1278	64
TCGA-CN-5356	HNSC	Head-SCC	dark red	(139, 35, 35)	head/neck	maroon	(176, 48, 96)	TRUE	TCGA-CN-5356-01A-01R-1436-07	TCGA-CN-5356-01A-01D-1433-05	TRUE	FALSE	yes	no	no	no	yes	0.37	3.54	15	-0.0508687	0.388335	0.063566	0.0345562	0.396517	0.701884	Alive	1409	56
TCGA-CN-5360	HNSC	Head-SCC	dark red	(139, 35, 35)	head/neck	maroon	(176, 48, 96)	TRUE	TCGA-CN-5360-01A-01R-1436-07	TCGA-CN-5360-01A-01D-1433-05	TRUE	FALSE	yes	no	no	no	yes	0.53	1.72	14	-0.105021	0.441151	0.0641639	0.0403104	0.403717	0.494268	Alive	2169	68
TCGA-CN-5361	HNSC	Head-SCC	dark red	(139, 35, 35)	head/neck	maroon	(176, 48, 96)	TRUE	TCGA-CN-5361-01A-01R-1436-07	TCGA-CN-5361-01A-01D-1433-05	FALSE	FALSE	yes	no	no	no	yes	0.7411	NaN	56	1.01515	0.510808	0.0595244	0.0355712	0.475021	0.41689	Dead	2120	80
TCGA-CN-5363	HNSC	Head-SCC	dark red	(139, 35, 35)	head/neck	maroon	(176, 48, 96)	TRUE	TCGA-CN-5363-01A-01R-1436-07	TCGA-CN-5363-01A-01D-1433-05	TRUE	FALSE	yes	no	no	no	yes	0.51	1.87	16	0	0.550376	0.0765622	0.0399253	0.507499	0.827608	Dead	253	48
TCGA-CN-5364	HNSC	Head-SCC	dark red	(139, 35, 35)	head/neck	maroon	(176, 48, 96)	TRUE	TCGA-CN-5364-01A-01R-1436-07	TCGA-CN-5364-01A-01D-1433-05	TRUE	FALSE	yes	no	no	no	yes	0.42	2.03	5	-0.873859	0.481994	0.0612262	0.0355712	0.432907	1.00905	Dead	493	55
TCGA-CN-5365	HNSC	Head-SCC	dark red	(139, 35, 35)	head/neck	maroon	(176, 48, 96)	TRUE	TCGA-CN-5365-01A-01R-1436-07	TCGA-CN-5365-01A-01D-1433-05	TRUE	TRUE	no	no	yes	yes	no	1	3.99	212	0.597135	0.481589	0.0618035	0.0359158	0.432907	0.601622	Dead	351	38
TCGA-CN-5366	HNSC	Head-SCC	dark red	(139, 35, 35)	head/neck	maroon	(176, 48, 96)	TRUE	TCGA-CN-5366-01A-01R-1436-07	TCGA-CN-5366-01A-01D-1433-05	TRUE	FALSE	yes	no	no	no	yes	0.26	3.52	18	0.0933267	0.56126	0.0794385	0.0387911	0.492501	0.566771	Dead	360	51
TCGA-CN-5367	HNSC	Head-SCC	dark red	(139, 35, 35)	head/neck	maroon	(176, 48, 96)	TRUE	TCGA-CN-5367-01A-01R-1436-07	TCGA-CN-5367-01A-01D-1433-05	TRUE	FALSE	yes	no	no	no	yes	0.55	2.1	55	1.00029	0.515628	0.065989	0.0373269	0.432907	1.1418	Dead	352	60
TCGA-CN-5369	HNSC	Head-SCC	dark red	(139, 35, 35)	head/neck	maroon	(176, 48, 96)	TRUE	TCGA-CN-5369-01A-01R-1436-07	TCGA-CN-5369-01A-01D-1433-05	TRUE	FALSE	yes	no	no	no	yes	0.19	2.04	1	-1.79568	0.497219	0.0606539	0.0352297	0.361237	0.732399	Dead	380	90
TCGA-CN-5373	HNSC	Head-SCC	dark red	(139, 35, 35)	head/neck	maroon	(176, 48, 96)	TRUE	TCGA-CN-5373-01A-01R-1436-07	TCGA-CN-5373-01A-01D-1433-05	TRUE	FALSE	yes	no	no	no	yes	0.42	2.03	9	-0.445237	0.495259	0.0584146	0.0332463	0.455121	-0.202244	Alive	1584	55
TCGA-CN-5374	HNSC	Head-SCC	dark red	(139, 35, 35)	head/neck	maroon	(176, 48, 96)	TRUE	TCGA-CN-5374-01A-01R-1436-07	TCGA-CN-5374-01A-01D-1433-05	TRUE	TRUE	no	no	yes	yes	no	0.4	3.66	82	0.0224484	0.484299	0.065989	0.0373269	0.423115	1.26425	Dead	1732	56
TCGA-CN-6011	HNSC	Head-SCC	dark red	(139, 35, 35)	head/neck	maroon	(176, 48, 96)	TRUE	TCGA-CN-6011-01A-11R-1686-07	TCGA-CN-6011-01A-11D-1684-05	TRUE	TRUE	no	no	no	yes	no	0.69	2.8	171	0.466766	0.517272	0.0511737	0.0329264	0.487503	-0.257789	Alive	933	57
TCGA-CN-6013	HNSC	Head-SCC	dark red	(139, 35, 35)	head/neck	maroon	(176, 48, 96)	TRUE	TCGA-CN-6013-01A-11R-1686-07	TCGA-CN-6013-01A-11D-1684-05	TRUE	FALSE	yes	no	no	no	yes	0.51	2.34	18	0.0933267	0.463909	0.0573242	0.0329264	0.445221	0.200466	Dead	727	56
TCGA-CN-6017	HNSC	Head-SCC	dark red	(139, 35, 35)	head/neck	maroon	(176, 48, 96)	TRUE	TCGA-CN-6017-01A-11R-1686-07	TCGA-CN-6017-01A-11D-1684-05	TRUE	FALSE	yes	no	no	no	yes	0.4479	NaN	3	-1.21407	0.517714	0.0623859	0.0326095	0.358933	-0.206982	Dead	853	55
TCGA-CN-6018	HNSC	Head-SCC	dark red	(139, 35, 35)	head/neck	maroon	(176, 48, 96)	TRUE	TCGA-CN-6018-01A-11R-1686-07	TCGA-CN-6018-01A-11D-1684-05	TRUE	FALSE	yes	no	no	no	yes	0.32	2.68	27	0.418691	0.521802	0.058967	0.0329264	0.465057	0.861136	Dead	580	85
TCGA-CN-6019	HNSC	Head-SCC	dark red	(139, 35, 35)	head/neck	maroon	(176, 48, 96)	TRUE	TCGA-CN-6019-01A-11R-1686-07	TCGA-CN-6019-01A-11D-1684-05	TRUE	FALSE	yes	no	no	no	yes	0.36	1.77	20	0.177304	0.498663	0.0526501	0.0319844	0.384616	-0.859861	Alive	1038	61
TCGA-CN-6989	HNSC	Head-SCC	dark red	(139, 35, 35)	head/neck	maroon	(176, 48, 96)	TRUE	TCGA-CN-6989-01A-11R-1915-07	TCGA-CN-6989-01A-11D-1913-05	TRUE	TRUE	no	no	yes	yes	no	0.3	3.51	194	0.543296	0.536678	0.0526501	0.0313709	0.445221	0.614994	Dead	980	64
TCGA-CN-6994	HNSC	Head-SCC	dark red	(139, 35, 35)	head/neck	maroon	(176, 48, 96)	TRUE	TCGA-CN-6994-01A-11R-1915-07	TCGA-CN-6994-01A-11D-1913-05	TRUE	TRUE	no	no	yes	yes	no	0.56	3.7	207	0.582651	0.447734	0.0474259	0.029029	0.465057	-0.0604149	Alive	1183	67
TCGA-CN-6996	HNSC	Head-SCC	dark red	(139, 35, 35)	head/neck	maroon	(176, 48, 96)	TRUE	TCGA-CN-6996-01A-11R-1915-07	TCGA-CN-6996-01A-11D-1913-05	TRUE	FALSE	yes	no	no	no	yes	0.27	4	16	0	0.545597	0.0584146	0.0316762	0.477515	0.603449	Dead	530	58
TCGA-CN-6998	HNSC	Head-SCC	dark red	(139, 35, 35)	head/neck	maroon	(176, 48, 96)	TRUE	TCGA-CN-6998-01A-23R-2016-07	TCGA-CN-6998-01A-23D-2014-05	TRUE	FALSE	yes	no	no	no	yes	0.47	4.85	13	-0.162912	0.46095	0.049266	0.0271197	0.457602	-0.405683	Dead	357	53
TCGA-CQ-5325	HNSC	Head-SCC	dark red	(139, 35, 35)	head/neck	maroon	(176, 48, 96)	TRUE	TCGA-CQ-5325-01A-01R-1686-07	TCGA-CQ-5325-01A-01D-1684-05	TRUE	FALSE	yes	no	no	no	yes	0.19	2.05	6	-0.744515	0.533518	0.0641639	0.0313709	0.425557	0.189049	Dead	654	65
TCGA-CQ-5327	HNSC	Head-SCC	dark red	(139, 35, 35)	head/neck	maroon	(176, 48, 96)	TRUE	TCGA-CQ-5327-01A-01R-1686-07	TCGA-CQ-5327-01A-01D-1684-05	TRUE	FALSE	yes	no	no	no	yes	0.45	2	9	-0.445237	0.518106	0.0691384	0.0355712	0.509999	0.403088	Alive	1660	61
TCGA-CQ-5329	HNSC	Head-SCC	dark red	(139, 35, 35)	head/neck	maroon	(176, 48, 96)	TRUE	TCGA-CQ-5329-01A-01R-1686-07	TCGA-CQ-5329-01A-01D-1684-05	TRUE	FALSE	yes	no	no	no	yes	0.58	2.47	16	0	0.427907	0.0516614	0.0334078	0.391741	0.727348	Alive	2143	46
TCGA-CQ-5330	HNSC	Head-SCC	dark red	(139, 35, 35)	head/neck	maroon	(176, 48, 96)	TRUE	TCGA-CQ-5330-01A-01R-1686-07	TCGA-CQ-5330-01A-01D-1684-05	TRUE	FALSE	yes	no	no	no	yes	0.35	4.15	13	-0.162912	0.562744	0.0623859	0.0345562	0.544879	0.456138	Alive	1897	69
TCGA-CQ-6219	HNSC	Head-SCC	dark red	(139, 35, 35)	head/neck	maroon	(176, 48, 96)	TRUE	TCGA-CQ-6219-01A-11R-1915-07	TCGA-CQ-6219-01A-11D-1913-05	FALSE	FALSE	yes	no	no	no	yes	0.6652	NaN	7	-0.632472	0.519048	0.0526501	0.029029	0.415809	0.725207	Dead	479	50
TCGA-CQ-6220	HNSC	Head-SCC	dark red	(139, 35, 35)	head/neck	maroon	(176, 48, 96)	TRUE	TCGA-CQ-6220-01A-11R-1915-07	TCGA-CQ-6220-01A-11D-1913-05	TRUE	FALSE	yes	no	no	no	yes	0.39	3.02	4	-1.02684	0.435652	0.0557244	0.0316762	0.413382	0.169452	Dead	985	69
TCGA-CQ-6221	HNSC	Head-SCC	dark red	(139, 35, 35)	head/neck	maroon	(176, 48, 96)	TRUE	TCGA-CQ-6221-01A-11R-2081-07	TCGA-CQ-6221-01A-11D-2079-05	TRUE	FALSE	yes	no	no	no	yes	0.68	1.9	70	1.19943	0.462508	0.0443618	0.0284706	0.370517	0.0246647	Alive	1000	79
TCGA-CQ-6223	HNSC	Head-SCC	dark red	(139, 35, 35)	head/neck	maroon	(176, 48, 96)	TRUE	TCGA-CQ-6223-01A-11R-1915-07	TCGA-CQ-6223-01A-11D-1913-05	TRUE	FALSE	yes	no	no	no	yes	0.51	3.88	17	0.0479602	0.454907	0.0474259	0.0268571	0.428004	0.0477555	Alive	1428	69
TCGA-CQ-6224	HNSC	Head-SCC	dark red	(139, 35, 35)	head/neck	maroon	(176, 48, 96)	TRUE	TCGA-CQ-6224-01A-11R-1915-07	TCGA-CQ-6224-01A-11D-1913-05	TRUE	FALSE	yes	no	no	no	yes	0.27	3.42	48	0.888251	0.489333	0.0511737	0.0293122	0.435364	0.105509	Alive	1721	52
TCGA-CQ-6225	HNSC	Head-SCC	dark red	(139, 35, 35)	head/neck	maroon	(176, 48, 96)	TRUE	TCGA-CQ-6225-01A-11R-1915-07	TCGA-CQ-6225-01A-11D-1913-05	TRUE	FALSE	yes	no	yes	no	no	0.82	3.29	206	0.579712	0.186083	0.0399253	0.0258312	0.24232	0.554695	Dead	403	65
TCGA-CQ-6228	HNSC	Head-SCC	dark red	(139, 35, 35)	head/neck	maroon	(176, 48, 96)	TRUE	TCGA-CQ-6228-01A-11R-1915-07	TCGA-CQ-6228-01A-11D-1913-05	TRUE	TRUE	no	no	yes	yes	no	0.85	1.97	310	0.827937	0.302356	0.0474259	0.0298867	0.391741	0.609842	Dead	456	71
TCGA-CQ-6229	HNSC	Head-SCC	dark red	(139, 35, 35)	head/neck	maroon	(176, 48, 96)	TRUE	TCGA-CQ-6229-01A-11R-1915-07	TCGA-CQ-6229-01A-11D-1913-05	TRUE	FALSE	yes	no	no	no	yes	0.23	3.04	12	-0.225094	0.511457	0.0552005	0.0313709	0.423115	0.267348	Alive	1179	61
TCGA-CQ-7065	HNSC	Head-SCC	dark red	(139, 35, 35)	head/neck	maroon	(176, 48, 96)	TRUE	TCGA-CQ-7065-01A-11R-2081-07	TCGA-CQ-7065-01A-11D-2079-05	TRUE	FALSE	yes	no	no	no	yes	0.75	1.97	48	0.888251	0.322759	0.0497365	0.0295981	0.356635	-0.234666	Alive	1628	40
TCGA-CQ-7068	HNSC	Head-SCC	dark red	(139, 35, 35)	head/neck	maroon	(176, 48, 96)	TRUE	TCGA-CQ-7068-01A-11R-2081-07	TCGA-CQ-7068-01A-11D-2079-05	TRUE	FALSE	yes	no	no	no	yes	0.63	2.16	14	-0.105021	0.574683	0.058967	0.029029	0.584191	0.470936	Alive	1309	80
TCGA-CR-5249	HNSC	Head-SCC	dark red	(139, 35, 35)	head/neck	maroon	(176, 48, 96)	TRUE	TCGA-CR-5249-01A-01R-1514-07	TCGA-CR-5249-01A-01D-1511-05	TRUE	TRUE	no	no	yes	yes	no	0.56	2.05	41	-0.392915	0.452754	0.0474259	0.0287485	0.377541	0.641893	Alive	1152	35
TCGA-CR-5250	HNSC	Head-SCC	dark red	(139, 35, 35)	head/neck	maroon	(176, 48, 96)	TRUE	TCGA-CR-5250-01A-01R-1514-07	TCGA-CR-5250-01A-01D-1511-05	TRUE	TRUE	no	no	yes	yes	no	0.7	1.93	37	-0.453944	0.50635	0.0606539	0.0380522	0.408541	0.511548	Alive	799	71
TCGA-CR-6467	HNSC	Head-SCC	dark red	(139, 35, 35)	head/neck	maroon	(176, 48, 96)	TRUE	TCGA-CR-6467-01A-11R-1873-07	TCGA-CR-6467-01A-11D-1871-05	TRUE	TRUE	no	no	yes	yes	no	0.64	2.35	60	-0.165343	0.615624	0.0691384	0.0422898	0.534943	1.4228	Alive	1777	59
TCGA-CR-6470	HNSC	Head-SCC	dark red	(139, 35, 35)	head/neck	maroon	(176, 48, 96)	TRUE	TCGA-CR-6470-01A-11R-1873-07	TCGA-CR-6470-01A-11D-1871-05	TRUE	TRUE	no	no	yes	yes	no	0.5	2.04	52	-0.251067	0.465125	0.0612262	0.0380522	0.386986	0.858494	Alive	1521	38
TCGA-CR-6472	HNSC	Head-SCC	dark red	(139, 35, 35)	head/neck	maroon	(176, 48, 96)	TRUE	TCGA-CR-6472-01A-11R-1873-07	TCGA-CR-6472-01A-11D-1871-05	TRUE	TRUE	no	no	no	yes	no	0.75	1.78	203	0.57081	0.326847	0.0618035	0.0406991	0.2809	1.11896	Alive	1050	59
TCGA-CR-6480	HNSC	Head-SCC	dark red	(139, 35, 35)	head/neck	maroon	(176, 48, 96)	TRUE	TCGA-CR-6480-01A-11R-1873-07	TCGA-CR-6480-01A-11D-1871-05	TRUE	TRUE	no	no	no	yes	no	0.77	2.02	74	-0.0393542	0.579622	0.0573242	0.0342242	0.505	0.678913	Alive	362	53
TCGA-CR-6482	HNSC	Head-SCC	dark red	(139, 35, 35)	head/neck	maroon	(176, 48, 96)	TRUE	TCGA-CR-6482-01A-11R-1873-07	TCGA-CR-6482-01A-11D-1871-05	TRUE	TRUE	no	no	no	yes	no	0.38	2.17	36	-0.470206	0.502611	0.0623859	0.0359158	0.413382	0.715549	Alive	345	62
TCGA-CR-6487	HNSC	Head-SCC	dark red	(139, 35, 35)	head/neck	maroon	(176, 48, 96)	TRUE	TCGA-CR-6487-01A-11R-1873-07	TCGA-CR-6487-01A-11D-1871-05	TRUE	TRUE	no	no	no	yes	no	0.4	2.14	104	0.165819	0.53857	0.0731012	0.0410913	0.482507	1.13972	Alive	234	50
TCGA-CR-6491	HNSC	Head-SCC	dark red	(139, 35, 35)	head/neck	maroon	(176, 48, 96)	TRUE	TCGA-CR-6491-01A-11R-1873-07	TCGA-CR-6491-01A-11D-1871-05	TRUE	TRUE	no	no	yes	yes	no	0.75	1.99	150	0.387364	0.564766	0.0737816	0.0414871	0.586618	0.00402809	Alive	693	60
TCGA-CR-7382	HNSC	Head-SCC	dark red	(139, 35, 35)	head/neck	maroon	(176, 48, 96)	TRUE	TCGA-CR-7382-01A-11R-2132-07	TCGA-CR-7382-01A-11D-2130-05	TRUE	TRUE	no	no	yes	yes	no	0.21	2.14	50	-0.274523	0.48549	0.0612262	0.0332463	0.394126	0.39426	Alive	796	49
TCGA-CR-7385	HNSC	Head-SCC	dark red	(139, 35, 35)	head/neck	maroon	(176, 48, 96)	TRUE	TCGA-CR-7385-01A-11R-2016-07	TCGA-CR-7385-01A-11D-2014-05	TRUE	TRUE	no	no	no	yes	no	0.51	1.94	39	-0.422666	0.452739	0.0506903	0.0271197	0.394126	1.08613	Alive	997	42
TCGA-CR-7391	HNSC	Head-SCC	dark red	(139, 35, 35)	head/neck	maroon	(176, 48, 96)	TRUE	TCGA-CR-7391-01A-11R-2016-07	TCGA-CR-7391-01A-11D-2014-05	TRUE	TRUE	no	no	yes	yes	no	0.17	1.98	9	-1.268	0.499431	0.0478797	0.0260841	0.320821	-0.407276	Alive	913	36
TCGA-CR-7404	HNSC	Head-SCC	dark red	(139, 35, 35)	head/neck	maroon	(176, 48, 96)	TRUE	TCGA-CR-7404-01A-11R-2132-07	TCGA-CR-7404-01A-11D-2130-05	TRUE	TRUE	no	no	yes	yes	no	0.38	1.99	117	0.236995	0.489089	0.063566	0.0326095	0.437823	1.22064	Alive	1472	53
TCGA-CV-5432	HNSC	Head-SCC	dark red	(139, 35, 35)	head/neck	maroon	(176, 48, 96)	TRUE	TCGA-CV-5432-01A-02R-1686-07	TCGA-CV-5432-01A-02D-1684-05	TRUE	TRUE	no	no	yes	yes	no	0.47	5.44	737	1.35488	0.391043	0.0531511	0.0310685	0.403717	0.283258	Alive	3930	68
TCGA-CV-5439	HNSC	Head-SCC	dark red	(139, 35, 35)	head/neck	maroon	(176, 48, 96)	TRUE	TCGA-CV-5439-01A-01R-1686-07	TCGA-CV-5439-01A-01D-1684-05	TRUE	FALSE	yes	no	no	no	yes	0.46	4.05	10	-0.365265	0.423168	0.0552005	0.0329264	0.394126	-0.189355	Dead	546	62
TCGA-CV-5442	HNSC	Head-SCC	dark red	(139, 35, 35)	head/neck	maroon	(176, 48, 96)	TRUE	TCGA-CV-5442-01A-01R-1514-07	TCGA-CV-5442-01A-01D-1511-05	TRUE	TRUE	no	no	yes	yes	no	0.85	2.48	64	-0.126614	0.409699	0.0546813	0.03842	0.331812	0.195448	Alive	2327	76
TCGA-CV-5443	HNSC	Head-SCC	dark red	(139, 35, 35)	head/neck	maroon	(176, 48, 96)	TRUE	TCGA-CV-5443-01A-01R-1514-07	TCGA-CV-5443-01A-01D-1511-05	TRUE	TRUE	no	no	no	yes	no	0.58	1.93	58	-0.185671	0.442471	0.0483376	0.0287485	0.394126	0.913254	Alive	2784	63
TCGA-CV-5966	HNSC	Head-SCC	dark red	(139, 35, 35)	head/neck	maroon	(176, 48, 96)	TRUE	TCGA-CV-5966-01A-11R-1686-07	TCGA-CV-5966-01A-11D-1684-05	TRUE	FALSE	yes	no	no	no	yes	0.26	3.98	26	0.388176	0.549595	0.0612262	0.0348914	0.490001	0.870617	Dead	545	63
TCGA-CV-5970	HNSC	Head-SCC	dark red	(139, 35, 35)	head/neck	maroon	(176, 48, 96)	TRUE	TCGA-CV-5970-01A-11R-1686-07	TCGA-CV-5970-01A-11D-1684-05	TRUE	FALSE	yes	no	no	no	yes	0.4	3.29	39	0.717969	0.472559	0.0567862	0.0332463	0.420676	-0.132285	Dead	406	59
TCGA-CV-5971	HNSC	Head-SCC	dark red	(139, 35, 35)	head/neck	maroon	(176, 48, 96)	TRUE	TCGA-CV-5971-01A-11R-1686-07	TCGA-CV-5971-01A-11D-1684-05	TRUE	FALSE	yes	no	no	no	yes	0.56	2	11	-0.292256	0.530159	0.0612262	0.0332463	0.358933	0.0424839	Alive	701	60
TCGA-CV-5973	HNSC	Head-SCC	dark red	(139, 35, 35)	head/neck	maroon	(176, 48, 96)	TRUE	TCGA-CV-5973-01A-11R-1686-07	TCGA-CV-5973-01A-11D-1684-05	TRUE	TRUE	yes	no	yes	yes	no	0.7	2.99	414	1.00385	0.371753	0.0506903	0.0313709	0.423115	-1.46852	Alive	2641	62
TCGA-CV-5976	HNSC	Head-SCC	dark red	(139, 35, 35)	head/neck	maroon	(176, 48, 96)	TRUE	TCGA-CV-5976-01A-11R-1686-07	TCGA-CV-5976-01A-11D-1684-05	TRUE	FALSE	yes	no	no	no	yes	0.56	1.97	17	0.0479602	0.534427	0.0595244	0.0322955	0.507499	0.311761	Alive	1478	50
TCGA-CV-5977	HNSC	Head-SCC	dark red	(139, 35, 35)	head/neck	maroon	(176, 48, 96)	TRUE	TCGA-CV-5977-01A-11R-1686-07	TCGA-CV-5977-01A-11D-1684-05	TRUE	FALSE	yes	no	no	no	yes	0.66	3.79	32	0.556554	0.506227	0.0629734	0.0335692	0.559714	0.350334	Alive	1840	66
TCGA-CV-6003	HNSC	Head-SCC	dark red	(139, 35, 35)	head/neck	maroon	(176, 48, 96)	TRUE	TCGA-CV-6003-01A-11R-1686-07	TCGA-CV-6003-01A-11D-1684-05	TRUE	FALSE	yes	no	no	no	yes	0.56	3.51	25	0.356509	0.405119	0.0526501	0.0326095	0.408541	0.633846	Alive	1665	50
TCGA-CV-6433	HNSC	Head-SCC	dark red	(139, 35, 35)	head/neck	maroon	(176, 48, 96)	TRUE	TCGA-CV-6433-01A-11R-1686-07	TCGA-CV-6433-01A-11D-1684-05	TRUE	TRUE	no	no	yes	yes	no	0.72	2.17	58	-0.185671	0.514911	0.0595244	0.0355712	0.428004	1.13984	Alive	641	57
TCGA-CV-6436	HNSC	Head-SCC	dark red	(139, 35, 35)	head/neck	maroon	(176, 48, 96)	TRUE	TCGA-CV-6436-01A-11R-1686-07	TCGA-CV-6436-01A-11D-1684-05	TRUE	FALSE	yes	no	no	no	yes	0.28	4.12	8	-0.533643	0.497058	0.0567862	0.0326095	0.455121	-0.796313	Alive	1899	62
TCGA-CV-6441	HNSC	Head-SCC	dark red	(139, 35, 35)	head/neck	maroon	(176, 48, 96)	TRUE	TCGA-CV-6441-01A-11R-1686-07	TCGA-CV-6441-01A-11D-1684-05	TRUE	FALSE	yes	no	no	no	yes	0.7	3.67	92	1.42591	0.452121	0.0531511	0.0329264	0.5	0.339565	Dead	292	60
TCGA-CV-6933	HNSC	Head-SCC	dark red	(139, 35, 35)	head/neck	maroon	(176, 48, 96)	TRUE	TCGA-CV-6933-01A-11R-1915-07	TCGA-CV-6933-01A-11D-1913-05	TRUE	FALSE	yes	no	no	no	yes	0.48	3.5	55	1.00029	0.412434	0.0497365	0.0322955	0.384616	0.482048	Dead	2741	53
TCGA-CV-6938	HNSC	Head-SCC	dark red	(139, 35, 35)	head/neck	maroon	(176, 48, 96)	TRUE	TCGA-CV-6938-01A-11R-1915-07	TCGA-CV-6938-01A-11D-1913-05	TRUE	FALSE	yes	no	no	no	yes	0.18	2.05	11	-0.292256	0.509099	0.0629734	0.0287485	0.435364	-0.159205	Dead	144	87
TCGA-CV-6939	HNSC	Head-SCC	dark red	(139, 35, 35)	head/neck	maroon	(176, 48, 96)	TRUE	TCGA-CV-6939-01A-11R-1915-07	TCGA-CV-6939-01A-11D-1913-05	TRUE	FALSE	yes	no	no	no	yes	0.3	4.12	37	0.67493	0.441404	0.0521536	0.0307689	0.361237	1.40056	Dead	666	60
TCGA-CV-6945	HNSC	Head-SCC	dark red	(139, 35, 35)	head/neck	maroon	(176, 48, 96)	TRUE	TCGA-CV-6945-01A-11R-1915-07	TCGA-CV-6945-01A-11D-1913-05	TRUE	FALSE	yes	no	no	no	yes	0.4	3.44	17	0.0479602	0.482264	0.0474259	0.0307689	0.379894	0.308742	Dead	366	41
TCGA-CV-6948	HNSC	Head-SCC	dark red	(139, 35, 35)	head/neck	maroon	(176, 48, 96)	TRUE	TCGA-CV-6948-01A-11R-1915-07	TCGA-CV-6948-01A-11D-1913-05	TRUE	FALSE	yes	no	no	no	yes	0.84	1.84	139	1.76913	0.462245	0.0443618	0.0273848	0.403717	1.56128	Dead	1289	79
TCGA-CV-6951	HNSC	Head-SCC	dark red	(139, 35, 35)	head/neck	maroon	(176, 48, 96)	TRUE	TCGA-CV-6951-01A-11R-1915-07	TCGA-CV-6951-01A-11D-1913-05	TRUE	FALSE	yes	no	no	no	yes	0.63	3.27	59	1.05818	0.377903	0.0439398	0.0271197	0.401312	-0.242152	Dead	915	57
TCGA-CV-6952	HNSC	Head-SCC	dark red	(139, 35, 35)	head/neck	maroon	(176, 48, 96)	TRUE	TCGA-CV-6952-01A-11R-1915-07	TCGA-CV-6952-01A-11D-1913-05	TRUE	FALSE	yes	no	no	no	yes	0.52	2.05	15	-0.0508687	0.51507	0.0557244	0.0295981	0.485004	0.0315486	Dead	185	65
TCGA-CV-6954	HNSC	Head-SCC	dark red	(139, 35, 35)	head/neck	maroon	(176, 48, 96)	TRUE	TCGA-CV-6954-01A-11R-1915-07	TCGA-CV-6954-01A-11D-1913-05	TRUE	FALSE	yes	no	no	no	yes	0.49	3.07	47	0.87095	0.395713	0.0536567	0.0326095	0.450166	0.360408	Dead	2002	59
TCGA-CV-6956	HNSC	Head-SCC	dark red	(139, 35, 35)	head/neck	maroon	(176, 48, 96)	TRUE	TCGA-CV-6956-01A-21R-2016-07	TCGA-CV-6956-01A-21D-2064-05	TRUE	TRUE	no	no	yes	yes	no	0.55	3.8	310	0.827937	0.296412	0.0426966	0.0273848	0.34074	0.31168	Dead	217	67
TCGA-CV-6959	HNSC	Head-SCC	dark red	(139, 35, 35)	head/neck	maroon	(176, 48, 96)	TRUE	TCGA-CV-6959-01A-11R-1915-07	TCGA-CV-6959-01A-11D-1913-05	TRUE	FALSE	yes	no	no	no	yes	0.4	3.21	25	0.356509	0.483488	0.057867	0.0322955	0.4975	0.782494	Dead	256	48
TCGA-CV-6960	HNSC	Head-SCC	dark red	(139, 35, 35)	head/neck	maroon	(176, 48, 96)	TRUE	TCGA-CV-6960-01A-41R-2016-07	TCGA-CV-6960-01A-41D-2014-05	TRUE	FALSE	yes	no	no	no	yes	0.67	1.87	58	1.04408	0.418048	0.0443618	0.0276524	0.445221	0.386248	Dead	862	49
TCGA-CV-6961	HNSC	Head-SCC	dark red	(139, 35, 35)	head/neck	maroon	(176, 48, 96)	TRUE	TCGA-CV-6961-01A-21R-1915-07	TCGA-CV-6961-01A-21D-1913-05	TRUE	TRUE	no	no	no	yes	no	0.57	1.92	156	0.411125	0.464632	0.0460888	0.0298867	0.365864	0.733676	Dead	76	61
TCGA-CV-7090	HNSC	Head-SCC	dark red	(139, 35, 35)	head/neck	maroon	(176, 48, 96)	TRUE	TCGA-CV-7090-01A-11R-2016-07	TCGA-CV-7090-01A-11D-2014-05	TRUE	TRUE	no	no	yes	yes	no	0.38	3.27	180	0.497866	0.43651	0.0443618	0.0271197	0.382252	0.164196	Alive	5252	39
TCGA-CV-7091	HNSC	Head-SCC	dark red	(139, 35, 35)	head/neck	maroon	(176, 48, 96)	TRUE	TCGA-CV-7091-01A-11R-2016-07	TCGA-CV-7091-01A-11D-2014-05	TRUE	FALSE	yes	no	no	no	yes	0.45	2.83	65	1.13816	0.366601	0.0418866	0.0255808	0.384616	0.558824	Alive	3381	54
TCGA-CV-7095	HNSC	Head-SCC	dark red	(139, 35, 35)	head/neck	maroon	(176, 48, 96)	TRUE	TCGA-CV-7095-01A-21R-2016-07	TCGA-CV-7095-01A-21D-2014-05	TRUE	FALSE	yes	no	no	no	yes	0.54	2.12	28	0.448136	0.481281	0.0497365	0.0263393	0.475021	-0.0221473	Dead	572	87
TCGA-CV-7100	HNSC	Head-SCC	dark red	(139, 35, 35)	head/neck	maroon	(176, 48, 96)	TRUE	TCGA-CV-7100-01A-11R-2016-07	TCGA-CV-7100-01A-11D-2014-05	TRUE	TRUE	no	no	no	yes	no	0.59	1.98	86	0.0511491	0.425974	0.0418866	0.0258312	0.372852	1.02891	Dead	274	66
TCGA-CV-7178	HNSC	Head-SCC	dark red	(139, 35, 35)	head/neck	maroon	(176, 48, 96)	TRUE	TCGA-CV-7178-01A-21R-2016-07	TCGA-CV-7178-01A-21D-2014-05	TRUE	FALSE	yes	no	no	no	yes	0.45	2.69	74	1.24542	0.431845	0.0443618	0.0268571	0.386986	0.731634	Dead	2166	64
TCGA-CV-7180	HNSC	Head-SCC	dark red	(139, 35, 35)	head/neck	maroon	(176, 48, 96)	TRUE	TCGA-CV-7180-01A-11R-2016-07	TCGA-CV-7180-01A-11D-2014-05	TRUE	TRUE	no	no	yes	yes	no	0.43	1.83	64	-0.126614	0.445059	0.0487997	0.0271197	0.401312	-0.0755737	Dead	327	34
TCGA-CV-7183	HNSC	Head-SCC	dark red	(139, 35, 35)	head/neck	maroon	(176, 48, 96)	TRUE	TCGA-CV-7183-01A-11R-2016-07	TCGA-CV-7183-01A-11D-2014-05	TRUE	FALSE	yes	no	no	no	yes	0.5	2	8	-0.533643	0.4391	0.0439398	0.0258312	0.437823	-0.930424	Alive	3981	53
TCGA-CV-7238	HNSC	Head-SCC	dark red	(139, 35, 35)	head/neck	maroon	(176, 48, 96)	TRUE	TCGA-CV-7238-01A-11R-2016-07	TCGA-CV-7238-01A-11D-2014-05	TRUE	FALSE	yes	no	no	no	yes	0.23	2.12	13	-0.162912	0.502476	0.0573242	0.0276524	0.406127	0.624972	Alive	2727	69
TCGA-CV-7247	HNSC	Head-SCC	dark red	(139, 35, 35)	head/neck	maroon	(176, 48, 96)	TRUE	TCGA-CV-7247-01A-11R-2016-07	TCGA-CV-7247-01A-11D-2014-05	TRUE	FALSE	yes	no	no	no	yes	0.45	5.08	28	0.448136	0.389672	0.0426966	0.0273848	0.316479	1.02191	Dead	577	55
TCGA-CV-7255	HNSC	Head-SCC	dark red	(139, 35, 35)	head/neck	maroon	(176, 48, 96)	TRUE	TCGA-CV-7255-01A-11R-2016-07	TCGA-CV-7255-01A-11D-2014-05	TRUE	TRUE	no	no	yes	yes	no	0.64	3.52	215	0.605664	0.304217	0.0435216	0.0268571	0.334033	0.392674	Dead	64	32
TCGA-CV-7263	HNSC	Head-SCC	dark red	(139, 35, 35)	head/neck	maroon	(176, 48, 96)	TRUE	TCGA-CV-7263-01A-11R-2016-07	TCGA-CV-7263-01A-11D-2014-05	TRUE	FALSE	yes	no	no	no	yes	0.4	3.7	29	0.476582	0.408516	0.0497365	0.0263393	0.447692	0.563021	Dead	560	64
TCGA-CV-7407	HNSC	Head-SCC	dark red	(139, 35, 35)	head/neck	maroon	(176, 48, 96)	TRUE	TCGA-CV-7407-01A-11R-2081-07	TCGA-CV-7407-01A-11D-2079-05	TRUE	FALSE	yes	no	no	no	yes	0.39	3.73	96	1.46125	0.562761	0.0502113	0.030472	0.470036	0.319261	Dead	1081	67
TCGA-CV-7411	HNSC	Head-SCC	dark red	(139, 35, 35)	head/neck	maroon	(176, 48, 96)	TRUE	TCGA-CV-7411-01A-11R-2081-07	TCGA-CV-7411-01A-11D-2079-05	TRUE	FALSE	yes	no	no	no	yes	0.38	2.02	7	-0.632472	0.471916	0.0552005	0.030472	0.432907	-1.08491	Dead	2717	64
TCGA-CV-7414	HNSC	Head-SCC	dark red	(139, 35, 35)	head/neck	maroon	(176, 48, 96)	TRUE	TCGA-CV-7414-01A-11R-2081-07	TCGA-CV-7414-01A-11D-2079-05	TRUE	FALSE	yes	no	no	no	yes	0.82	1.97	46	0.853285	0.381238	0.0487997	0.030472	0.391741	0.188411	Dead	14	78
TCGA-CV-7416	HNSC	Head-SCC	dark red	(139, 35, 35)	head/neck	maroon	(176, 48, 96)	TRUE	TCGA-CV-7416-01A-11R-2081-07	TCGA-CV-7416-01A-11D-2079-05	TRUE	FALSE	no	no	yes	no	no	0.62	2.67	111	0.205174	0.371867	0.049266	0.0298867	0.396517	0.616818	Dead	763	29
TCGA-CV-7429	HNSC	Head-SCC	dark red	(139, 35, 35)	head/neck	maroon	(176, 48, 96)	TRUE	TCGA-CV-7429-01A-11R-2132-07	TCGA-CV-7429-01A-11D-2130-05	TRUE	FALSE	yes	no	no	no	yes	0.51	2.1	17	0.0479602	0.452315	0.0531511	0.0329264	0.394126	0.650594	Dead	107	55
TCGA-CV-7432	HNSC	Head-SCC	dark red	(139, 35, 35)	head/neck	maroon	(176, 48, 96)	TRUE	TCGA-CV-7432-01A-11R-2132-07	TCGA-CV-7432-01A-11D-2130-05	TRUE	TRUE	yes	no	yes	yes	no	0.65	2	72	-0.0558357	0.480145	0.0600867	0.0355712	0.485004	0.49216	Dead	2570	79
TCGA-CV-7434	HNSC	Head-SCC	dark red	(139, 35, 35)	head/neck	maroon	(176, 48, 96)	TRUE	TCGA-CV-7434-01A-11R-2132-07	TCGA-CV-7434-01A-11D-2130-05	TRUE	FALSE	yes	no	no	no	yes	0.72	2.25	34	0.605926	0.640872	0.0567862	0.0316762	0.596283	0.790439	Dead	218	64
TCGA-CX-7085	HNSC	Head-SCC	dark red	(139, 35, 35)	head/neck	maroon	(176, 48, 96)	TRUE	TCGA-CX-7085-01A-21R-2016-07	TCGA-CX-7085-01A-21D-2014-05	TRUE	FALSE	yes	no	no	no	yes	0.18	2	2	-1.45546	0.496794	0.0623859	0.0293122	0.406127	-0.261462	Alive	321	77
TCGA-CX-7086	HNSC	Head-SCC	dark red	(139, 35, 35)	head/neck	maroon	(176, 48, 96)	TRUE	TCGA-CX-7086-01A-11R-2081-07	TCGA-CX-7086-01A-11D-2079-05	TRUE	TRUE	no	no	yes	yes	no	0.69	3.31	467	1.07714	0.316563	0.0526501	0.0307689	0.382252	1.03508	Alive	573	53
TCGA-D6-6515	HNSC	Head-SCC	dark red	(139, 35, 35)	head/neck	maroon	(176, 48, 96)	TRUE	TCGA-D6-6515-01A-21R-1873-07	TCGA-D6-6515-01A-21D-1871-05	TRUE	FALSE	yes	no	no	no	yes	0.25	2	5	-0.873859	0.517827	0.0641639	0.0387911	0.372852	0.469776	Dead	403	82
TCGA-D6-6517	HNSC	Head-SCC	dark red	(139, 35, 35)	head/neck	maroon	(176, 48, 96)	TRUE	TCGA-D6-6517-01A-11R-1873-07	TCGA-D6-6517-01A-11D-1871-05	TRUE	FALSE	yes	no	no	no	yes	0.28	4.16	22	0.253637	0.49037	0.0600867	0.0352297	0.440286	0.508823	Alive	292	59
TCGA-D6-6823	HNSC	Head-SCC	dark red	(139, 35, 35)	head/neck	maroon	(176, 48, 96)	TRUE	TCGA-D6-6823-01A-11R-1915-07	TCGA-D6-6823-01A-11D-1913-05	TRUE	FALSE	yes	no	no	no	yes	0.45	3.56	15	-0.0508687	0.426345	0.0497365	0.030178	0.440286	1.0913	Alive	701	50
TCGA-D6-6825	HNSC	Head-SCC	dark red	(139, 35, 35)	head/neck	maroon	(176, 48, 96)	TRUE	TCGA-D6-6825-01A-21R-1915-07	TCGA-D6-6825-01A-21D-1913-05	TRUE	FALSE	yes	no	no	no	yes	0.42	1.93	8	-0.533643	0.488162	0.0552005	0.030178	0.432907	0.566639	Alive	491	73
TCGA-D6-6826	HNSC	Head-SCC	dark red	(139, 35, 35)	head/neck	maroon	(176, 48, 96)	TRUE	TCGA-D6-6826-01A-11R-1915-07	TCGA-D6-6826-01A-11D-1913-05	TRUE	FALSE	yes	no	no	no	yes	0.34	2.75	28	0.448136	0.544526	0.0497365	0.0268571	0.487503	1.02762	Dead	348	64
TCGA-D6-6827	HNSC	Head-SCC	dark red	(139, 35, 35)	head/neck	maroon	(176, 48, 96)	TRUE	TCGA-D6-6827-01A-11R-1915-07	TCGA-D6-6827-01A-11D-1913-05	TRUE	FALSE	yes	no	no	no	yes	0.76	2.14	74	1.24542	0.459144	0.0431073	0.029029	0.28905	1.44641	Alive	568	55
TCGA-DQ-5624	HNSC	Head-SCC	dark red	(139, 35, 35)	head/neck	maroon	(176, 48, 96)	TRUE	TCGA-DQ-5624-01A-01R-1873-07	TCGA-DQ-5624-01A-01D-1871-05	TRUE	FALSE	yes	no	no	no	yes	0.26	3.85	23	0.289347	0.507694	0.0606539	0.0380522	0.406127	-0.228154	Alive	1778	43
TCGA-DQ-5625	HNSC	Head-SCC	dark red	(139, 35, 35)	head/neck	maroon	(176, 48, 96)	TRUE	TCGA-DQ-5625-01A-01R-1873-07	TCGA-DQ-5625-01A-01D-1871-05	TRUE	TRUE	yes	no	yes	yes	no	0.46	2.47	46	-0.324329	0.527576	0.065989	0.0399253	0.467546	-0.183697	Dead	1133	52
TCGA-DQ-5629	HNSC	Head-SCC	dark red	(139, 35, 35)	head/neck	maroon	(176, 48, 96)	TRUE	TCGA-DQ-5629-01A-01R-1873-07	TCGA-DQ-5629-01A-01D-1871-05	TRUE	FALSE	no	no	yes	no	no	0.58	3.46	187	0.521004	0.395041	0.0531511	0.0359158	0.320821	0.75349	Dead	941	64
TCGA-DQ-5630	HNSC	Head-SCC	dark red	(139, 35, 35)	head/neck	maroon	(176, 48, 96)	TRUE	TCGA-DQ-5630-01A-01R-1873-07	TCGA-DQ-5630-01A-01D-1871-05	TRUE	FALSE	yes	no	no	no	yes	0.27	2.02	19	0.136366	0.501675	0.066608	0.0391657	0.401312	0.189642	Alive	1030	73
TCGA-DQ-5631	HNSC	Head-SCC	dark red	(139, 35, 35)	head/neck	maroon	(176, 48, 96)	TRUE	TCGA-DQ-5631-01A-01R-1873-07	TCGA-DQ-5631-01A-01D-1871-05	TRUE	FALSE	yes	no	no	no	yes	0.58	3.06	41	0.758907	0.428747	0.065989	0.0399253	0.455121	0.579035	Dead	548	52
TCGA-H7-7774	HNSC	Head-SCC	dark red	(139, 35, 35)	head/neck	maroon	(176, 48, 96)	TRUE	TCGA-H7-7774-01A-21R-2081-07	TCGA-H7-7774-01A-21D-2079-05	TRUE	FALSE	yes	no	no	no	yes	0.67	2	7	-0.632472	0.500899	0.0557244	0.030178	0.477515	-0.56645	Alive	407	75
TCGA-HD-7753	HNSC	Head-SCC	dark red	(139, 35, 35)	head/neck	maroon	(176, 48, 96)	TRUE	TCGA-HD-7753-01A-11R-2081-07	TCGA-HD-7753-01A-11D-2079-05	TRUE	TRUE	no	no	yes	yes	no	0.63	1.72	256	0.711642	0.442321	0.0474259	0.029029	0.425557	0.440162	Alive	866	62
TCGA-IQ-7632	HNSC	Head-SCC	dark red	(139, 35, 35)	head/neck	maroon	(176, 48, 96)	TRUE	TCGA-IQ-7632-01A-11R-2081-07	TCGA-IQ-7632-01A-11D-2079-05	TRUE	FALSE	yes	no	no	no	yes	0.24	1.76	20	0.177304	0.433136	0.0546813	0.029029	0.354344	-0.170848	Alive	441	68
TCGA-KL-8323	KICH	Kidney-ChRCC	strong red	(179, 47, 11)	kidney	darkorange	(255, 140, 0)	TRUE	TCGA-KL-8323-01A-21R-2315-07	TCGA-KL-8323-01A-21D-2312-05	TRUE	TRUE	no	yes	no	yes	no	0.92	1.69	48	-0.298917	0.402092	0.0487997	0.0329264	0.20424	-0.957637	Dead	1158	57
TCGA-KL-8325	KICH	Kidney-ChRCC	strong red	(179, 47, 11)	kidney	darkorange	(255, 140, 0)	TRUE	TCGA-KL-8325-01A-11R-2315-07	TCGA-KL-8325-01A-11D-2312-05	TRUE	TRUE	no	yes	no	yes	no	0.96	1.62	7	-1.40407	0.17533	0.0431073	0.0316762	0.106215	-2.12919	Dead	725	56
TCGA-KL-8326	KICH	Kidney-ChRCC	strong red	(179, 47, 11)	kidney	darkorange	(255, 140, 0)	TRUE	TCGA-KL-8326-01A-11R-2315-07	TCGA-KL-8326-01A-11D-2312-05	TRUE	TRUE	no	yes	no	yes	no	0.82	1.95	7	-1.40407	0.379214	0.0474259	0.0316762	0.185427	-2.52453	Alive	3322	69
TCGA-KL-8327	KICH	Kidney-ChRCC	strong red	(179, 47, 11)	kidney	darkorange	(255, 140, 0)	TRUE	TCGA-KL-8327-01A-11R-2315-07	TCGA-KL-8327-01A-11D-2312-05	TRUE	TRUE	no	yes	no	yes	no	0.84	3.04	4	-1.69067	0.280787	0.0456512	0.0322955	0.131244	-2.07951	Alive	4169	46
TCGA-KL-8328	KICH	Kidney-ChRCC	strong red	(179, 47, 11)	kidney	darkorange	(255, 140, 0)	TRUE	TCGA-KL-8328-01A-11R-2315-07	TCGA-KL-8328-01A-11D-2312-05	TRUE	TRUE	no	yes	no	yes	no	0.94	1.57	21	-0.787215	0.304387	0.0456512	0.0310685	0.165205	-1.68931	Alive	3127	60
TCGA-KL-8330	KICH	Kidney-ChRCC	strong red	(179, 47, 11)	kidney	darkorange	(255, 140, 0)	TRUE	TCGA-KL-8330-01A-11R-2315-07	TCGA-KL-8330-01A-11D-2312-05	TRUE	TRUE	no	yes	no	yes	no	0.96	1.56	8	-1.33225	0.240276	0.0483376	0.0345562	0.121319	-1.99012	Alive	3304	44
TCGA-KL-8331	KICH	Kidney-ChRCC	strong red	(179, 47, 11)	kidney	darkorange	(255, 140, 0)	TRUE	TCGA-KL-8331-01A-11R-2315-07	TCGA-KL-8331-01A-11D-2312-05	TRUE	TRUE	no	yes	no	yes	no	0.94	1.55	20	-0.815582	0.309757	0.0456512	0.0316762	0.148047	-1.66067	Alive	3010	48
TCGA-KL-8332	KICH	Kidney-ChRCC	strong red	(179, 47, 11)	kidney	darkorange	(255, 140, 0)	TRUE	TCGA-KL-8332-01A-11R-2315-07	TCGA-KL-8332-01A-11D-2312-05	TRUE	TRUE	no	yes	no	yes	no	0.76	1.53	2	-2.00216	0.350721	0.0452175	0.0310685	0.183922	-1.76442	Alive	2582	55
TCGA-KL-8333	KICH	Kidney-ChRCC	strong red	(179, 47, 11)	kidney	darkorange	(255, 140, 0)	TRUE	TCGA-KL-8333-01A-11R-2315-07	TCGA-KL-8333-01A-11D-2312-05	TRUE	TRUE	no	yes	no	yes	no	0.41	1.76	4	-1.69067	0.491902	0.0573242	0.0352297	0.282925	-1.32252	Alive	2991	69
TCGA-KL-8334	KICH	Kidney-ChRCC	strong red	(179, 47, 11)	kidney	darkorange	(255, 140, 0)	TRUE	TCGA-KL-8334-01A-11R-2315-07	TCGA-KL-8334-01A-11D-2312-05	TRUE	TRUE	no	yes	no	yes	no	0.81	1.64	4	-1.69067	0.398887	0.0502113	0.0335692	0.211653	-1.50238	Alive	2949	37
TCGA-KL-8337	KICH	Kidney-ChRCC	strong red	(179, 47, 11)	kidney	darkorange	(255, 140, 0)	TRUE	TCGA-KL-8337-01A-11R-2315-07	TCGA-KL-8337-01A-11D-2312-05	TRUE	FALSE	no	yes	no	no	no	0.92	1.63	3	-1.82673	0.307878	0.0452175	0.0319844	0.140638	-2.42724	Alive	1364	26
TCGA-KL-8340	KICH	Kidney-ChRCC	strong red	(179, 47, 11)	kidney	darkorange	(255, 140, 0)	TRUE	TCGA-KL-8340-01A-11R-2315-07	TCGA-KL-8340-01A-11D-2312-05	TRUE	TRUE	no	yes	no	yes	no	0.81	1.64	4	-1.69067	0.342945	0.0474259	0.0322955	0.166589	-1.93275	Alive	2024	34
TCGA-KL-8341	KICH	Kidney-ChRCC	strong red	(179, 47, 11)	kidney	darkorange	(255, 140, 0)	TRUE	TCGA-KL-8341-01A-11R-2315-07	TCGA-KL-8341-01A-11D-2312-05	TRUE	TRUE	no	yes	no	yes	no	0.96	1.64	393	0.972185	0.351859	0.0521536	0.0342242	0.20751	-0.672692	Dead	754	41
TCGA-KL-8342	KICH	Kidney-ChRCC	strong red	(179, 47, 11)	kidney	darkorange	(255, 140, 0)	TRUE	TCGA-KL-8342-01A-11R-2315-07	TCGA-KL-8342-01A-11D-2312-05	TRUE	TRUE	no	yes	no	yes	no	0.86	1.68	5	-1.57949	0.27796	0.0431073	0.0295981	0.14679	-1.85542	Alive	2248	45
TCGA-KL-8343	KICH	Kidney-ChRCC	strong red	(179, 47, 11)	kidney	darkorange	(255, 140, 0)	TRUE	TCGA-KL-8343-01A-11R-2315-07	TCGA-KL-8343-01A-11D-2312-05	TRUE	TRUE	no	yes	no	yes	no	0.75	1.88	5	-1.57949	0.308773	0.0431073	0.030472	0.162465	-1.87511	Dead	2172	72
TCGA-KL-8344	KICH	Kidney-ChRCC	strong red	(179, 47, 11)	kidney	darkorange	(255, 140, 0)	TRUE	TCGA-KL-8344-01A-11R-2315-07	TCGA-KL-8344-01A-11D-2312-05	TRUE	TRUE	no	yes	no	yes	no	0.74	1.87	2	-2.00216	0.354087	0.0474259	0.0326095	0.175086	-1.14204	Alive	876	51
TCGA-KL-8346	KICH	Kidney-ChRCC	strong red	(179, 47, 11)	kidney	darkorange	(255, 140, 0)	TRUE	TCGA-KL-8346-01A-11R-2315-07	TCGA-KL-8346-01A-11D-2312-05	TRUE	TRUE	no	yes	no	yes	no	0.99	1.49	10	-1.20988	0.177994	0.0469761	0.0338952	0.114052	-2.01403	Alive	1897	62
TCGA-KM-8438	KICH	Kidney-ChRCC	strong red	(179, 47, 11)	kidney	darkorange	(255, 140, 0)	TRUE	TCGA-KM-8438-01A-11R-2315-07	TCGA-KM-8438-01A-11D-2312-05	TRUE	TRUE	no	yes	no	yes	no	0.72	3.12	16	-0.944433	0.343358	0.0443618	0.0293122	0.197816	-2.28222	Alive	4622	45
TCGA-KM-8439	KICH	Kidney-ChRCC	strong red	(179, 47, 11)	kidney	darkorange	(255, 140, 0)	TRUE	TCGA-KM-8439-01A-11R-2315-07	TCGA-KM-8439-01A-11D-2312-05	TRUE	TRUE	no	yes	no	yes	no	0.76	1.929	0	-2.67207	0.456943	0.0497365	0.0348914	0.236855	-2.14038	Alive	708	30
TCGA-KM-8440	KICH	Kidney-ChRCC	strong red	(179, 47, 11)	kidney	darkorange	(255, 140, 0)	TRUE	TCGA-KM-8440-01A-11R-2315-07	TCGA-KM-8440-01A-11D-2312-05	TRUE	TRUE	no	yes	no	yes	no	0.91	1.65	4	-1.69067	0.326263	0.0456512	0.0316762	0.159762	-1.89177	Alive	1366	37
TCGA-KM-8441	KICH	Kidney-ChRCC	strong red	(179, 47, 11)	kidney	darkorange	(255, 140, 0)	TRUE	TCGA-KM-8441-01A-11R-2315-07	TCGA-KM-8441-01A-11D-2312-05	TRUE	TRUE	no	yes	no	yes	no	0.556	2	2	-2.00216	0.502728	0.0460888	0.0307689	0.26115	-1.68888	Alive	876	61
TCGA-KM-8442	KICH	Kidney-ChRCC	strong red	(179, 47, 11)	kidney	darkorange	(255, 140, 0)	TRUE	TCGA-KM-8442-01A-11R-2315-07	TCGA-KM-8442-01A-11D-2312-05	TRUE	TRUE	no	yes	no	yes	no	0.94	1.58	4	-1.69067	0.233696	0.0465305	0.0335692	0.130108	-1.6574	Alive	1437	38
TCGA-KM-8443	KICH	Kidney-ChRCC	strong red	(179, 47, 11)	kidney	darkorange	(255, 140, 0)	TRUE	TCGA-KM-8443-01A-11R-2315-07	TCGA-KM-8443-01A-11D-2312-05	TRUE	TRUE	no	yes	no	yes	no	0.89	3.09	325	0.85666	0.234679	0.0426966	0.0298867	0.127862	-1.67353	Alive	1520	57
TCGA-KM-8476	KICH	Kidney-ChRCC	strong red	(179, 47, 11)	kidney	darkorange	(255, 140, 0)	TRUE	TCGA-KM-8476-01A-11R-2315-07	TCGA-KM-8476-01A-11D-2312-05	TRUE	TRUE	no	yes	no	yes	no	0.88	1.58	3	-1.82673	0.26682	0.0469761	0.0326095	0.14679	-2.24029	Alive	3745	47
TCGA-KM-8477	KICH	Kidney-ChRCC	strong red	(179, 47, 11)	kidney	darkorange	(255, 140, 0)	TRUE	TCGA-KM-8477-01A-11R-2315-07	TCGA-KM-8477-01A-11D-2312-05	TRUE	TRUE	no	yes	no	yes	no	0.749	1.93	2	-2.00216	0.354378	0.0447877	0.0316762	0.167982	-2.03096	Alive	1553	56
TCGA-KM-8639	KICH	Kidney-ChRCC	strong red	(179, 47, 11)	kidney	darkorange	(255, 140, 0)	TRUE	TCGA-KM-8639-01A-11R-2403-07	TCGA-KM-8639-01A-11D-2398-05	TRUE	TRUE	no	yes	no	yes	no	0.62	2.05	5	-1.57949	0.446759	0.0422898	0.0273848	0.238667	-1.90627	Alive	953	67
TCGA-KN-8418	KICH	Kidney-ChRCC	strong red	(179, 47, 11)	kidney	darkorange	(255, 140, 0)	TRUE	TCGA-KN-8418-01A-11R-2315-07	TCGA-KN-8418-01A-11D-2312-05	TRUE	TRUE	no	yes	no	yes	no	0.93	1.65	8	-1.33225	0.308588	0.0456512	0.030472	0.165205	-1.59517	Alive	3935	41
TCGA-KN-8419	KICH	Kidney-ChRCC	strong red	(179, 47, 11)	kidney	darkorange	(255, 140, 0)	TRUE	TCGA-KN-8419-01A-11R-2315-07	TCGA-KN-8419-01A-11D-2312-05	TRUE	TRUE	no	yes	no	yes	no	0.72	2.58	3	-1.82673	0.260827	0.0422898	0.0307689	0.14679	-2.28663	Alive	714	43
TCGA-KN-8421	KICH	Kidney-ChRCC	strong red	(179, 47, 11)	kidney	darkorange	(255, 140, 0)	TRUE	TCGA-KN-8421-01A-11R-2315-07	TCGA-KN-8421-01A-11D-2312-05	TRUE	TRUE	no	yes	no	yes	no	0.95	1.67	6	-1.48549	0.388987	0.0497365	0.0335692	0.170795	-1.64328	Alive	2674	47
TCGA-KN-8422	KICH	Kidney-ChRCC	strong red	(179, 47, 11)	kidney	darkorange	(255, 140, 0)	TRUE	TCGA-KN-8422-01A-11R-2315-07	TCGA-KN-8422-01A-11D-2312-05	TRUE	TRUE	no	yes	no	yes	no	0.83	2	10	-1.20988	0.347193	0.0439398	0.0313709	0.139434	-2.15616	Alive	775	28
TCGA-KN-8424	KICH	Kidney-ChRCC	strong red	(179, 47, 11)	kidney	darkorange	(255, 140, 0)	TRUE	TCGA-KN-8424-01A-11R-2315-07	TCGA-KN-8424-01A-11D-2312-05	TRUE	TRUE	no	yes	no	yes	no	0.85	1.67	8	-1.33225	0.36121	0.0460888	0.0313709	0.175086	-1.44556	Alive	1983	42
TCGA-KN-8425	KICH	Kidney-ChRCC	strong red	(179, 47, 11)	kidney	darkorange	(255, 140, 0)	TRUE	TCGA-KN-8425-01A-11R-2315-07	TCGA-KN-8425-01A-11D-2312-05	TRUE	TRUE	no	yes	no	yes	no	0.66	2.87	6	-1.48549	0.352133	0.0447877	0.0310685	0.166589	-1.98281	Alive	3179	53
TCGA-KN-8426	KICH	Kidney-ChRCC	strong red	(179, 47, 11)	kidney	darkorange	(255, 140, 0)	TRUE	TCGA-KN-8426-01A-11R-2315-07	TCGA-KN-8426-01A-11D-2312-05	TRUE	TRUE	no	yes	no	yes	no	0.87	1.56	51	-0.262682	0.345186	0.0487997	0.0335692	0.188467	-1.31509	Alive	108	50
TCGA-KN-8427	KICH	Kidney-ChRCC	strong red	(179, 47, 11)	kidney	darkorange	(255, 140, 0)	TRUE	TCGA-KN-8427-01A-11R-2315-07	TCGA-KN-8427-01A-11D-2312-05	TRUE	TRUE	no	yes	no	yes	no	0.56	2.71	75	-0.0312776	0.517096	0.0557244	0.0319844	0.564636	-0.057694	Alive	30	54
TCGA-KN-8428	KICH	Kidney-ChRCC	strong red	(179, 47, 11)	kidney	darkorange	(255, 140, 0)	TRUE	TCGA-KN-8428-01A-11R-2315-07	TCGA-KN-8428-01A-11D-2312-05	TRUE	TRUE	no	yes	no	yes	no	0.79	2.85	64	-0.126614	0.390159	0.057867	0.0335692	0.430454	0.595833	Dead	1590	71
TCGA-KN-8429	KICH	Kidney-ChRCC	strong red	(179, 47, 11)	kidney	darkorange	(255, 140, 0)	TRUE	TCGA-KN-8429-01A-11R-2315-07	TCGA-KN-8429-01A-11D-2312-05	TRUE	TRUE	no	yes	no	yes	no	0.87	1.61	5	-1.57949	0.309334	0.0460888	0.0310685	0.159762	-1.47622	Alive	2650	38
TCGA-KN-8430	KICH	Kidney-ChRCC	strong red	(179, 47, 11)	kidney	darkorange	(255, 140, 0)	TRUE	TCGA-KN-8430-01A-11R-2315-07	TCGA-KN-8430-01A-11D-2312-05	TRUE	FALSE	no	yes	no	no	no	0.85	1.48	17	-0.909579	0.304907	0.0478797	0.0310685	0.201009	-1.45062	---	---	75
TCGA-KN-8431	KICH	Kidney-ChRCC	strong red	(179, 47, 11)	kidney	darkorange	(255, 140, 0)	TRUE	TCGA-KN-8431-01A-11R-2315-07	TCGA-KN-8431-01A-11D-2312-05	TRUE	TRUE	no	yes	no	yes	no	0.85	1.63	6	-1.48549	0.300826	0.0447877	0.0307689	0.155121	-2.61318	Alive	588	35
TCGA-KN-8432	KICH	Kidney-ChRCC	strong red	(179, 47, 11)	kidney	darkorange	(255, 140, 0)	TRUE	TCGA-KN-8432-01A-11R-2315-07	TCGA-KN-8432-01A-11D-2312-05	TRUE	TRUE	no	yes	no	yes	no	0.89	1.55	2	-2.00216	0.321753	0.0487997	0.0322955	0.177994	-1.87775	Alive	76	86
TCGA-KN-8434	KICH	Kidney-ChRCC	strong red	(179, 47, 11)	kidney	darkorange	(255, 140, 0)	TRUE	TCGA-KN-8434-01A-11R-2315-07	TCGA-KN-8434-01A-11D-2312-05	TRUE	TRUE	no	yes	no	yes	no	0.81	1.64	6	-1.48549	0.381045	0.0511737	0.0352297	0.197816	-1.72182	Alive	1797	65
TCGA-KN-8435	KICH	Kidney-ChRCC	strong red	(179, 47, 11)	kidney	darkorange	(255, 140, 0)	TRUE	TCGA-KN-8435-01A-11R-2315-07	TCGA-KN-8435-01A-11D-2312-05	TRUE	TRUE	no	yes	no	yes	no	0.95	1.63	97	0.123749	0.327098	0.0557244	0.0359158	0.235052	-0.846783	Alive	3498	59
TCGA-KN-8437	KICH	Kidney-ChRCC	strong red	(179, 47, 11)	kidney	darkorange	(255, 140, 0)	TRUE	TCGA-KN-8437-01A-11R-2315-07	TCGA-KN-8437-01A-11D-2312-05	TRUE	TRUE	no	yes	no	yes	no	0.638	2	13	-1.06283	0.510594	0.0487997	0.0329264	0.255403	-1.46977	Alive	3068	42
TCGA-KO-8405	KICH	Kidney-ChRCC	strong red	(179, 47, 11)	kidney	darkorange	(255, 140, 0)	TRUE	TCGA-KO-8405-01A-11R-2315-07	TCGA-KO-8405-01A-11D-2312-05	TRUE	TRUE	no	yes	no	yes	no	0.42	2.98	2	-2.00216	0.434175	0.0465305	0.0319844	0.186943	-1.80177	Alive	3056	29
TCGA-KO-8406	KICH	Kidney-ChRCC	strong red	(179, 47, 11)	kidney	darkorange	(255, 140, 0)	TRUE	TCGA-KO-8406-01A-11R-2315-07	TCGA-KO-8406-01A-11D-2312-05	TRUE	TRUE	no	yes	no	yes	no	0.92	1.64	8	-1.33225	0.245399	0.0469761	0.0329264	0.123467	-1.28011	Alive	3145	17
TCGA-KO-8407	KICH	Kidney-ChRCC	strong red	(179, 47, 11)	kidney	darkorange	(255, 140, 0)	TRUE	TCGA-KO-8407-01A-11R-2315-07	TCGA-KO-8407-01A-11D-2312-05	TRUE	TRUE	no	yes	no	yes	no	0.85	1.65	8	-1.33225	0.338902	0.0497365	0.0335692	0.182426	-1.65744	Alive	2820	42
TCGA-KO-8409	KICH	Kidney-ChRCC	strong red	(179, 47, 11)	kidney	darkorange	(255, 140, 0)	TRUE	TCGA-KO-8409-01A-11R-2315-07	TCGA-KO-8409-01A-11D-2312-05	TRUE	FALSE	no	yes	no	no	no	0.9	1.5	1	-2.2494	0.259639	0.0456512	0.0316762	0.143073	-3.01274	Alive	3180	69
TCGA-KO-8410	KICH	Kidney-ChRCC	strong red	(179, 47, 11)	kidney	darkorange	(255, 140, 0)	TRUE	TCGA-KO-8410-01A-11R-2315-07	TCGA-KO-8410-01A-11D-2312-05	TRUE	FALSE	no	yes	no	no	no	0.77	1.45	4	-1.69067	0.415192	0.049266	0.0329264	0.212487	-1.67469	Alive	3136	74
TCGA-KO-8411	KICH	Kidney-ChRCC	strong red	(179, 47, 11)	kidney	darkorange	(255, 140, 0)	TRUE	TCGA-KO-8411-01A-11R-2315-07	TCGA-KO-8411-01A-11D-2312-05	TRUE	TRUE	no	yes	no	yes	no	0.91	1.62	3	-1.82673	0.254447	0.0443618	0.0313709	0.130108	-1.84055	Alive	3958	58
TCGA-KO-8416	KICH	Kidney-ChRCC	strong red	(179, 47, 11)	kidney	darkorange	(255, 140, 0)	TRUE	TCGA-KO-8416-01A-11R-2315-07	TCGA-KO-8416-01A-11D-2312-05	TRUE	TRUE	no	yes	no	yes	no	0.91	1.58	6	-1.48549	0.285936	0.0487997	0.0326095	0.161109	-1.75826	Alive	2752	41
TCGA-KO-8417	KICH	Kidney-ChRCC	strong red	(179, 47, 11)	kidney	darkorange	(255, 140, 0)	TRUE	TCGA-KO-8417-01A-11R-2315-07	TCGA-KO-8417-01A-11D-2312-05	TRUE	FALSE	no	yes	no	no	no	0.93	1.6	2	-2.00216	0.263936	0.0487997	0.0342242	0.139434	-1.9268	Alive	2815	30
TCGA-A3-3308	KIRC	Kidney-RCC	orangered	(255, 69, 0)	kidney	darkorange	(255, 140, 0)	TRUE	TCGA-A3-3308-01A-02R-1325-07	NA	TRUE	TRUE	no	yes	no	yes	no	0.47	2.05	32	-0.539971	NA	NA	NA	NA	-0.262471	Alive	16	77
TCGA-A3-3363	KIRC	Kidney-RCC	orangered	(255, 69, 0)	kidney	darkorange	(255, 140, 0)	TRUE	TCGA-A3-3363-01A-01R-0864-07	NA	TRUE	TRUE	no	yes	no	yes	no	0.79	2.07	86	0.0511491	NA	NA	NA	NA	-0.539885	Alive	319	50
TCGA-A3-3370	KIRC	Kidney-RCC	orangered	(255, 69, 0)	kidney	darkorange	(255, 140, 0)	TRUE	TCGA-A3-3370-01A-02R-1420-07	TCGA-A3-3370-01A-02D-1418-05	TRUE	FALSE	no	yes	no	no	no	0.43	1.95	7	-1.40407	0.489973	0.0439398	0.0293122	0.259225	-0.321714	Alive	2274	48
TCGA-A3-3372	KIRC	Kidney-RCC	orangered	(255, 69, 0)	kidney	darkorange	(255, 140, 0)	TRUE	TCGA-A3-3372-01A-02R-1325-07	NA	TRUE	TRUE	no	yes	no	yes	no	0.49	3.35	10	-1.20988	NA	NA	NA	NA	-0.335552	Alive	735	64
TCGA-A3-3387	KIRC	Kidney-RCC	orangered	(255, 69, 0)	kidney	darkorange	(255, 140, 0)	TRUE	TCGA-A3-3387-01A-01R-1541-07	TCGA-A3-3387-01A-01D-1536-05	TRUE	TRUE	no	yes	no	yes	no	0.492	1.894	42	-0.378567	0.506756	0.0511737	0.0307689	0.349781	-0.103033	Alive	617	49
TCGA-AK-3455	KIRC	Kidney-RCC	orangered	(255, 69, 0)	kidney	darkorange	(255, 140, 0)	TRUE	TCGA-AK-3455-01A-01R-0864-07	NA	TRUE	TRUE	no	yes	no	yes	no	0.56	1.99	10	-1.20988	NA	NA	NA	NA	-0.808974	Dead	683	71
TCGA-B0-5094	KIRC	Kidney-RCC	orangered	(255, 69, 0)	kidney	darkorange	(255, 140, 0)	TRUE	TCGA-B0-5094-01A-01R-1420-07	TCGA-B0-5094-01A-01D-1418-05	TRUE	TRUE	no	yes	no	yes	no	0.68	2.06	35	-0.486913	0.550293	0.0502113	0.029029	0.505	-0.71751	Dead	333	62
TCGA-B0-5693	KIRC	Kidney-RCC	orangered	(255, 69, 0)	kidney	darkorange	(255, 140, 0)	TRUE	TCGA-B0-5693-01A-11R-1541-07	TCGA-B0-5693-01A-11D-1536-05	TRUE	TRUE	no	yes	no	yes	no	0.64	2.031	11	-1.15682	0.431544	0.0465305	0.0322955	0.244161	-0.523806	Alive	4074	47
TCGA-B0-5695	KIRC	Kidney-RCC	orangered	(255, 69, 0)	kidney	darkorange	(255, 140, 0)	TRUE	TCGA-B0-5695-01A-11R-1541-07	TCGA-B0-5695-01A-11D-1536-05	TRUE	TRUE	no	yes	no	yes	no	0.739	1.938	8	-1.33225	0.44926	0.049266	0.0307689	0.305764	-1.09594	Alive	2150	61
TCGA-B2-4101	KIRC	Kidney-RCC	orangered	(255, 69, 0)	kidney	darkorange	(255, 140, 0)	TRUE	TCGA-B2-4101-01A-02R-1277-07	TCGA-B2-4101-01A-02D-1275-05	TRUE	TRUE	no	yes	no	yes	no	0.47	2.01	5	-1.57949	0.471559	0.0465305	0.0273848	0.297339	-0.530021	Alive	648	52
TCGA-B2-4102	KIRC	Kidney-RCC	orangered	(255, 69, 0)	kidney	darkorange	(255, 140, 0)	TRUE	TCGA-B2-4102-01A-02R-1325-07	NA	TRUE	TRUE	no	yes	no	yes	no	0.48	1.98	40	-0.407609	NA	NA	NA	NA	-0.710761	Alive	952	61
TCGA-BP-4968	KIRC	Kidney-RCC	orangered	(255, 69, 0)	kidney	darkorange	(255, 140, 0)	TRUE	TCGA-BP-4968-01A-01R-1334-07	NA	TRUE	TRUE	no	yes	no	yes	no	0.64	2	16	-0.944433	NA	NA	NA	NA	-0.423315	Alive	1746	40
TCGA-BP-4977	KIRC	Kidney-RCC	orangered	(255, 69, 0)	kidney	darkorange	(255, 140, 0)	TRUE	TCGA-BP-4977-01A-01R-1334-07	NA	TRUE	TRUE	no	yes	no	yes	no	0.62	3.17	14	-1.02076	NA	NA	NA	NA	-0.319881	Alive	454	57
TCGA-BP-5010	KIRC	Kidney-RCC	orangered	(255, 69, 0)	kidney	darkorange	(255, 140, 0)	TRUE	TCGA-BP-5010-01A-02R-1420-07	TCGA-BP-5010-01A-02D-1418-05	TRUE	TRUE	no	yes	no	yes	no	0.41	1.9	12	-1.10802	0.460712	0.0452175	0.0287485	0.361237	-0.740603	Dead	878	63
TCGA-BP-5168	KIRC	Kidney-RCC	orangered	(255, 69, 0)	kidney	darkorange	(255, 140, 0)	TRUE	TCGA-BP-5168-01A-01R-1420-07	TCGA-BP-5168-01A-01D-1418-05	TRUE	TRUE	no	yes	no	yes	no	0.6	2.03	4	-1.69067	0.455003	0.0418866	0.0273848	0.2809	-1.3433	Dead	1463	75
TCGA-CJ-4899	KIRC	Kidney-RCC	orangered	(255, 69, 0)	kidney	darkorange	(255, 140, 0)	TRUE	TCGA-CJ-4899-01A-01R-1334-07	NA	TRUE	TRUE	no	yes	no	yes	no	0.39	2.03	9	-1.268	NA	NA	NA	NA	-0.325499	Alive	1528	42
TCGA-CJ-4918	KIRC	Kidney-RCC	orangered	(255, 69, 0)	kidney	darkorange	(255, 140, 0)	TRUE	TCGA-CJ-4918-01A-01R-1426-07	TCGA-CJ-4918-01A-01D-1424-05	TRUE	TRUE	no	yes	no	yes	no	0.33	2.01	22	-0.760109	0.470355	0.0422898	0.0248435	0.303645	-0.465589	Dead	93	64
TCGA-CJ-5681	KIRC	Kidney-RCC	orangered	(255, 69, 0)	kidney	darkorange	(255, 140, 0)	TRUE	TCGA-CJ-5681-01A-11R-1541-07	TCGA-CJ-5681-01A-11D-1536-05	TRUE	TRUE	no	yes	no	yes	no	0.84	1.97	1947	1.94674	0.378491	0.0435216	0.030178	0.226181	-0.641899	Dead	552	44
TCGA-CJ-5682	KIRC	Kidney-RCC	orangered	(255, 69, 0)	kidney	darkorange	(255, 140, 0)	TRUE	TCGA-CJ-5682-01A-11R-1541-07	TCGA-CJ-5682-01A-11D-1536-05	TRUE	TRUE	no	yes	no	yes	no	0.65	3.28	6	-1.48549	0.568403	0.0516614	0.030178	0.447692	-1.04493	Alive	3736	60
TCGA-CJ-6033	KIRC	Kidney-RCC	orangered	(255, 69, 0)	kidney	darkorange	(255, 140, 0)	TRUE	TCGA-CJ-6033-01A-11R-1672-07	TCGA-CJ-6033-01A-11D-1670-05	TRUE	TRUE	no	yes	no	yes	no	0.37	3.9	67	-0.0991006	0.485424	0.0573242	0.0348914	0.368188	-0.700062	Dead	224	54
TCGA-CW-5585	KIRC	Kidney-RCC	orangered	(255, 69, 0)	kidney	darkorange	(255, 140, 0)	TRUE	TCGA-CW-5585-01A-01R-1541-07	TCGA-CW-5585-01A-01D-1536-05	TRUE	TRUE	no	yes	no	yes	no	0.79	2.01	39	-0.422666	0.397158	0.0447877	0.030472	0.238667	-1.16728	Alive	2609	51
TCGA-CW-6087	KIRC	Kidney-RCC	orangered	(255, 69, 0)	kidney	darkorange	(255, 140, 0)	TRUE	TCGA-CW-6087-01A-11R-1672-07	TCGA-CW-6087-01A-11D-1670-05	TRUE	TRUE	no	yes	no	yes	no	0.37	4.1	33	-0.521767	0.532575	0.0567862	0.0332463	0.354344	0.250302	Dead	41	61
TCGA-CW-6093	KIRC	Kidney-RCC	orangered	(255, 69, 0)	kidney	darkorange	(255, 140, 0)	TRUE	TCGA-CW-6093-01A-11R-1672-07	TCGA-CW-6093-01A-11D-1670-05	TRUE	TRUE	no	yes	no	yes	no	0.56	2.04	6	-1.48549	0.481445	0.0573242	0.0387911	0.282925	-0.493661	Alive	3146	73
TCGA-CZ-4856	KIRC	Kidney-RCC	orangered	(255, 69, 0)	kidney	darkorange	(255, 140, 0)	TRUE	TCGA-CZ-4856-01A-02R-1426-07	TCGA-CZ-4856-01A-02D-1424-05	TRUE	FALSE	no	yes	no	no	no	0.41	2.06	16	-0.944433	0.474392	0.0399253	0.0248435	0.28905	-1.21674	Alive	18	62
TCGA-CZ-5453	KIRC	Kidney-RCC	orangered	(255, 69, 0)	kidney	darkorange	(255, 140, 0)	TRUE	TCGA-CZ-5453-01A-01R-1503-07	TCGA-CZ-5453-01A-01D-1500-05	TRUE	TRUE	no	yes	no	yes	no	0.789	1.871	29	-0.598089	0.436864	0.0406991	0.0260841	0.244161	-0.879308	Dead	2419	67
TCGA-CZ-5454	KIRC	Kidney-RCC	orangered	(255, 69, 0)	kidney	darkorange	(255, 140, 0)	TRUE	TCGA-CZ-5454-01A-01R-1503-07	TCGA-CZ-5454-01A-01D-1500-05	TRUE	TRUE	no	yes	no	yes	no	0.769	2.014	10	-1.20988	0.4426	0.0403104	0.025087	0.26698	-1.03339	Dead	722	63
TCGA-CZ-5987	KIRC	Kidney-RCC	orangered	(255, 69, 0)	kidney	darkorange	(255, 140, 0)	TRUE	TCGA-CZ-5987-01A-11R-1672-07	TCGA-CZ-5987-01A-11D-1670-05	TRUE	TRUE	no	yes	no	yes	no	0.69	1.83	4	-1.69067	0.4846	0.0546813	0.0332463	0.386986	-0.893695	Dead	445	60
TCGA-DV-5566	KIRC	Kidney-RCC	orangered	(255, 69, 0)	kidney	darkorange	(255, 140, 0)	TRUE	TCGA-DV-5566-01A-01R-1541-07	TCGA-DV-5566-01A-01D-1536-05	TRUE	TRUE	no	yes	no	yes	no	0.59	1.97	16	-0.944433	0.472353	0.0483376	0.0326095	0.278885	-0.735346	Alive	1398	67
TCGA-A4-A48D	KIRP	Kidney-RCC	orangered	(255, 69, 0)	kidney	darkorange	(255, 140, 0)	TRUE	TCGA-A4-A48D-01A-11R-A24Z-07	TCGA-A4-A48D-01A-11D-A254-05	TRUE	TRUE	no	yes	no	yes	no	0.93	2.14	14	-1.02076	0.508187	0.0418866	0.0284706	0.284958	-2.65744	Alive	379	84
TCGA-A4-A4ZT	KIRP	Kidney-RCC	orangered	(255, 69, 0)	kidney	darkorange	(255, 140, 0)	TRUE	TCGA-A4-A4ZT-01A-11R-A26U-07	TCGA-A4-A4ZT-01A-11D-A26R-05	TRUE	TRUE	no	yes	no	yes	no	0.81	2.35	7	-1.40407	0.513933	0.0376879	0.026597	0.282925	-1.75643	Alive	516	71
TCGA-A4-A57E	KIRP	Kidney-RCC	orangered	(255, 69, 0)	kidney	darkorange	(255, 140, 0)	TRUE	TCGA-A4-A57E-01A-11R-A26U-07	TCGA-A4-A57E-01A-11D-A26R-05	TRUE	TRUE	no	yes	no	yes	no	1	1.99	99	0.136068	0.393139	0.0469761	0.0342242	0.247871	-0.282516	Dead	258	59
TCGA-AL-3466	KIRP	Kidney-RCC	orangered	(255, 69, 0)	kidney	darkorange	(255, 140, 0)	TRUE	TCGA-AL-3466-01A-02R-1351-07	NA	TRUE	TRUE	no	yes	no	yes	no	0.65	3.54	302	0.812046	NA	NA	NA	NA	0.536324	Dead	293	41
TCGA-AL-3467	KIRP	Kidney-RCC	orangered	(255, 69, 0)	kidney	darkorange	(255, 140, 0)	TRUE	TCGA-AL-3467-01A-02R-1351-07	NA	TRUE	FALSE	no	yes	no	no	no	0.76	2	2	-2.00216	NA	NA	NA	NA	-1.27782	Alive	2135	54
TCGA-AL-3468	KIRP	Kidney-RCC	orangered	(255, 69, 0)	kidney	darkorange	(255, 140, 0)	TRUE	TCGA-AL-3468-01A-02R-1351-07	NA	TRUE	FALSE	no	yes	no	yes	no	0.89	2.35	6	-1.48549	NA	NA	NA	NA	-1.62344	Dead	2331	74
TCGA-AL-3472	KIRP	Kidney-RCC	orangered	(255, 69, 0)	kidney	darkorange	(255, 140, 0)	TRUE	TCGA-AL-3472-01A-01R-1193-07	NA	TRUE	TRUE	no	yes	no	yes	no	0.89	2.03	14	-1.02076	NA	NA	NA	NA	-1.5142	Alive	2029	57
TCGA-AL-3473	KIRP	Kidney-RCC	orangered	(255, 69, 0)	kidney	darkorange	(255, 140, 0)	TRUE	TCGA-AL-3473-01A-01R-1193-07	NA	TRUE	TRUE	no	yes	no	yes	no	0.338	1.896	27	-0.640159	NA	NA	NA	NA	-0.940086	Alive	1906	55
TCGA-AL-A5DJ	KIRP	Kidney-RCC	orangered	(255, 69, 0)	kidney	darkorange	(255, 140, 0)	TRUE	TCGA-AL-A5DJ-01A-11R-A26U-07	TCGA-AL-A5DJ-01A-11D-A26R-05	TRUE	TRUE	no	yes	no	yes	no	0.66	2.89	144	0.36264	0.624539	0.0521536	0.0332463	0.629483	-0.741298	Dead	1498	54
TCGA-B1-A47M	KIRP	Kidney-RCC	orangered	(255, 69, 0)	kidney	darkorange	(255, 140, 0)	TRUE	TCGA-B1-A47M-01A-11R-A24Z-07	TCGA-B1-A47M-01A-11D-A254-05	TRUE	TRUE	no	yes	no	yes	no	0.96	4.18	13	-1.06283	0.499547	0.0376879	0.0263393	0.276878	-1.52466	Alive	659	79
TCGA-B1-A47N	KIRP	Kidney-RCC	orangered	(255, 69, 0)	kidney	darkorange	(255, 140, 0)	TRUE	TCGA-B1-A47N-01A-11R-A24Z-07	TCGA-B1-A47N-01A-11D-A254-05	TRUE	TRUE	no	yes	no	yes	no	0.81	2.1	8	-1.33225	0.497752	0.0391657	0.0276524	0.214165	-1.55424	Alive	1110	62
TCGA-B1-A47O	KIRP	Kidney-RCC	orangered	(255, 69, 0)	kidney	darkorange	(255, 140, 0)	TRUE	TCGA-B1-A47O-01A-11R-A24Z-07	TCGA-B1-A47O-01A-11D-A254-05	TRUE	TRUE	no	yes	no	yes	no	0.85	4.08	11	-1.15682	0.52157	0.0391657	0.0273848	0.323004	-1.84521	Alive	842	54
TCGA-B3-3925	KIRP	Kidney-RCC	orangered	(255, 69, 0)	kidney	darkorange	(255, 140, 0)	TRUE	TCGA-B3-3925-01A-02R-1351-07	NA	TRUE	TRUE	no	yes	no	yes	no	0.69	2.1	3	-1.82673	NA	NA	NA	NA	-0.885892	Alive	1029	52
TCGA-B3-3926	KIRP	Kidney-RCC	orangered	(255, 69, 0)	kidney	darkorange	(255, 140, 0)	TRUE	TCGA-B3-3926-01A-02R-1351-07	NA	TRUE	TRUE	no	yes	no	yes	no	0.91	1.56	7	-1.40407	NA	NA	NA	NA	-1.08037	Alive	883	59
TCGA-B3-4103	KIRP	Kidney-RCC	orangered	(255, 69, 0)	kidney	darkorange	(255, 140, 0)	TRUE	TCGA-B3-4103-01A-02R-1351-07	NA	TRUE	FALSE	no	yes	no	no	no	0.76	2.27	4	-1.69067	NA	NA	NA	NA	-0.998351	Alive	930	56
TCGA-B3-4104	KIRP	Kidney-RCC	orangered	(255, 69, 0)	kidney	darkorange	(255, 140, 0)	TRUE	TCGA-B3-4104-01A-02R-1351-07	NA	TRUE	FALSE	no	yes	no	no	no	0.94	2	51	-0.262682	NA	NA	NA	NA	0.246455	Alive	1049	75
TCGA-B9-4113	KIRP	Kidney-RCC	orangered	(255, 69, 0)	kidney	darkorange	(255, 140, 0)	TRUE	TCGA-B9-4113-01A-01R-1193-07	NA	TRUE	TRUE	no	yes	no	yes	no	0.7	2.16	9	-1.268	NA	NA	NA	NA	-1.02771	Dead	1536	64
TCGA-B9-4114	KIRP	Kidney-RCC	orangered	(255, 69, 0)	kidney	darkorange	(255, 140, 0)	TRUE	TCGA-B9-4114-01A-01R-1193-07	NA	TRUE	TRUE	no	yes	no	yes	no	0.64	2.23	9	-1.268	NA	NA	NA	NA	-1.46771	Alive	857	49
TCGA-B9-4115	KIRP	Kidney-RCC	orangered	(255, 69, 0)	kidney	darkorange	(255, 140, 0)	TRUE	TCGA-B9-4115-01A-01R-1193-07	NA	TRUE	TRUE	no	yes	no	yes	no	0.72	2.14	4	-1.69067	NA	NA	NA	NA	-0.537973	Alive	803	53
TCGA-B9-4116	KIRP	Kidney-RCC	orangered	(255, 69, 0)	kidney	darkorange	(255, 140, 0)	TRUE	TCGA-B9-4116-01A-02R-1351-07	NA	TRUE	TRUE	no	yes	no	yes	no	0.83	1.95	144	0.36264	NA	NA	NA	NA	-0.0126537	Alive	627	75
TCGA-B9-4117	KIRP	Kidney-RCC	orangered	(255, 69, 0)	kidney	darkorange	(255, 140, 0)	TRUE	TCGA-B9-4117-01A-02R-1351-07	NA	TRUE	TRUE	no	yes	no	yes	no	0.53	5.22	25	-0.685349	NA	NA	NA	NA	-0.990624	Alive	14	48
TCGA-B9-4617	KIRP	Kidney-RCC	orangered	(255, 69, 0)	kidney	darkorange	(255, 140, 0)	TRUE	TCGA-B9-4617-01A-01R-1193-07	NA	TRUE	TRUE	no	yes	no	yes	no	0.82	2.35	11	-1.15682	NA	NA	NA	NA	-1.78504	Alive	35	41
TCGA-B9-A44B	KIRP	Kidney-RCC	orangered	(255, 69, 0)	kidney	darkorange	(255, 140, 0)	TRUE	TCGA-B9-A44B-01A-11R-A24Z-07	TCGA-B9-A44B-01A-11D-A254-05	TRUE	TRUE	no	yes	no	yes	no	0.8	3.75	129	0.296052	0.572688	0.0452175	0.0287485	0.418241	-1.49878	Alive	361	70
TCGA-GL-A4EM	KIRP	Kidney-RCC	orangered	(255, 69, 0)	kidney	darkorange	(255, 140, 0)	TRUE	TCGA-GL-A4EM-01A-11R-A24Z-07	TCGA-GL-A4EM-01A-11D-A254-05	TRUE	TRUE	no	yes	no	yes	no	1	1.95	7	-1.40407	0.537848	0.0469761	0.030472	0.338497	-2.29337	Alive	32	61
TCGA-GL-A59R	KIRP	Kidney-RCC	orangered	(255, 69, 0)	kidney	darkorange	(255, 140, 0)	TRUE	TCGA-GL-A59R-01A-11R-A26U-07	TCGA-GL-A59R-01A-11D-A26R-05	TRUE	TRUE	no	yes	no	yes	no	0.98	2.08	10	-1.20988	0.497136	0.03842	0.0284706	0.220974	-1.3269	Alive	378	79
TCGA-HE-A5NF	KIRP	Kidney-RCC	orangered	(255, 69, 0)	kidney	darkorange	(255, 140, 0)	TRUE	TCGA-HE-A5NF-01A-11R-A26U-07	TCGA-HE-A5NF-01A-11D-A26R-05	TRUE	TRUE	no	yes	no	yes	no	0.377	2.247	4	-1.69067	0.508924	0.0403104	0.0273848	0.301535	-2.00349	Alive	2582	58
TCGA-HE-A5NH	KIRP	Kidney-RCC	orangered	(255, 69, 0)	kidney	darkorange	(255, 140, 0)	TRUE	TCGA-HE-A5NH-01A-11R-A26U-07	TCGA-HE-A5NH-01A-11D-A26R-05	TRUE	TRUE	no	yes	no	yes	no	0.82	2.03	5	-1.57949	0.452962	0.0426966	0.0310685	0.215853	-1.3338	Alive	791	62
TCGA-HE-A5NI	KIRP	Kidney-RCC	orangered	(255, 69, 0)	kidney	darkorange	(255, 140, 0)	TRUE	TCGA-HE-A5NI-01A-11R-A26U-07	TCGA-HE-A5NI-01A-11D-A26R-05	TRUE	FALSE	no	yes	no	no	no	0.97	2.33	5	-1.57949	0.516663	0.0399253	0.0279226	0.30789	-2.10851	Alive	360	73
TCGA-HE-A5NJ	KIRP	Kidney-RCC	orangered	(255, 69, 0)	kidney	darkorange	(255, 140, 0)	TRUE	TCGA-HE-A5NJ-01A-11R-A26U-07	TCGA-HE-A5NJ-01A-11D-A26R-05	TRUE	TRUE	no	yes	no	yes	no	0.89	2.12	18	-0.87661	0.592292	0.0456512	0.0329264	0.331812	-0.969001	Alive	1726	58
TCGA-HE-A5NK	KIRP	Kidney-RCC	orangered	(255, 69, 0)	kidney	darkorange	(255, 140, 0)	TRUE	TCGA-HE-A5NK-01A-11R-A26U-07	TCGA-HE-A5NK-01A-11D-A26R-05	TRUE	FALSE	no	yes	no	no	no	0.71	3.76	11	-1.15682	0.554025	0.0521536	0.0352297	0.34299	-1.54653	Alive	2228	82
TCGA-HE-A5NL	KIRP	Kidney-RCC	orangered	(255, 69, 0)	kidney	darkorange	(255, 140, 0)	TRUE	TCGA-HE-A5NL-01A-11R-A26U-07	TCGA-HE-A5NL-01A-11D-A26R-05	TRUE	TRUE	no	yes	no	yes	no	0.66	2.17	1	-2.2494	0.468079	0.0435216	0.030178	0.278885	-1.48952	Alive	767	51
TCGA-IA-A40X	KIRP	Kidney-RCC	orangered	(255, 69, 0)	kidney	darkorange	(255, 140, 0)	TRUE	TCGA-IA-A40X-01A-11R-A24Z-07	TCGA-IA-A40X-01A-11D-A254-05	TRUE	TRUE	no	yes	no	yes	no	0.82	2.04	11	-1.15682	0.490772	0.0376879	0.0268571	0.226181	-1.63503	Alive	608	49
TCGA-IA-A40Y	KIRP	Kidney-RCC	orangered	(255, 69, 0)	kidney	darkorange	(255, 140, 0)	TRUE	TCGA-IA-A40Y-01A-11R-A24Z-07	TCGA-IA-A40Y-01A-11D-A254-05	TRUE	TRUE	no	yes	no	yes	no	0.78	3.1	149	0.383312	0.597422	0.0387911	0.0284706	0.372852	-0.140218	Alive	62	60
TCGA-MH-A55W	KIRP	Kidney-RCC	orangered	(255, 69, 0)	kidney	darkorange	(255, 140, 0)	TRUE	TCGA-MH-A55W-01A-11R-A26U-07	TCGA-MH-A55W-01A-11D-A26R-05	TRUE	TRUE	no	yes	no	yes	no	0.73	2.253	11	-1.15682	0.533329	0.0410913	0.0279226	0.331812	-1.80266	Alive	1043	50
TCGA-MH-A55Z	KIRP	Kidney-RCC	orangered	(255, 69, 0)	kidney	darkorange	(255, 140, 0)	TRUE	TCGA-MH-A55Z-01A-11R-A26U-07	TCGA-MH-A55Z-01A-11D-A26R-05	TRUE	TRUE	no	yes	no	yes	no	0.87	2.15	9	-1.268	0.408686	0.0387911	0.0287485	0.172216	-1.8993	Alive	845	65
TCGA-MH-A560	KIRP	Kidney-RCC	orangered	(255, 69, 0)	kidney	darkorange	(255, 140, 0)	TRUE	TCGA-MH-A560-01A-11R-A26U-07	TCGA-MH-A560-01A-11D-A26R-05	TRUE	TRUE	no	yes	no	yes	no	0.76	2.05	2	-2.00216	0.577939	0.0483376	0.0332463	0.316479	-2.43516	Alive	924	62
TCGA-MH-A561	KIRP	Kidney-RCC	orangered	(255, 69, 0)	kidney	darkorange	(255, 140, 0)	TRUE	TCGA-MH-A561-01A-11R-A26U-07	TCGA-MH-A561-01A-11D-A26R-05	TRUE	TRUE	no	yes	no	yes	no	0.66	1.98	5	-1.57949	0.534405	0.0521536	0.0335692	0.299433	-1.82458	Alive	841	66
TCGA-MH-A562	KIRP	Kidney-RCC	orangered	(255, 69, 0)	kidney	darkorange	(255, 140, 0)	TRUE	TCGA-MH-A562-01A-11R-A26U-07	TCGA-MH-A562-01A-11D-A26R-05	TRUE	TRUE	no	yes	no	yes	no	0.74	2.15	6	-1.48549	0.500237	0.0391657	0.0276524	0.246011	-1.95107	Alive	616	57
TCGA-CS-4938	LGG	CNS-Oligo	grey47	(120, 120, 120)	cns	gray	(190, 190, 190)	TRUE	TCGA-CS-4938-01B-11R-1896-07	TCGA-CS-4938-01B-11D-1894-05	TRUE	FALSE	yes	no	no	no	yes	0.79	2	1	-1.79568	0.747446	0.0506903	0.0322955	0.645656	-1.67006	Alive	3574	31
TCGA-CS-4941	LGG	CNS-Oligo	grey47	(120, 120, 120)	cns	gray	(190, 190, 190)	TRUE	TCGA-CS-4941-01A-01R-1470-07	TCGA-CS-4941-01A-01D-1467-05	TRUE	FALSE	yes	no	no	no	yes	0.61	2.05	35	0.629563	0.479696	0.0521536	0.0338952	0.34299	-0.447711	Dead	234	67
TCGA-CS-4944	LGG	CNS-Oligo	grey47	(120, 120, 120)	cns	gray	(190, 190, 190)	TRUE	TCGA-CS-4944-01A-01R-1470-07	TCGA-CS-4944-01A-01D-1467-05	TRUE	FALSE	yes	no	no	no	yes	0.74	1.94	10	-0.365265	0.699815	0.0557244	0.0338952	0.562177	-2.47522	Alive	1828	50
TCGA-CS-5395	LGG	CNS-Oligo	grey47	(120, 120, 120)	cns	gray	(190, 190, 190)	TRUE	TCGA-CS-5395-01A-01R-1470-07	TCGA-CS-5395-01A-01D-1467-05	TRUE	TRUE	no	no	yes	yes	no	0.81	2.05	27	-0.640159	0.40075	0.0531511	0.0359158	0.272892	-0.207269	Dead	639	43
TCGA-CS-5396	LGG	CNS-Oligo	grey47	(120, 120, 120)	cns	gray	(190, 190, 190)	TRUE	TCGA-CS-5396-01A-02R-1470-07	TCGA-CS-5396-01A-02D-1467-05	TRUE	FALSE	yes	no	no	no	yes	0.89	1.97	3	-1.21407	0.656712	0.0567862	0.0355712	0.601088	-1.17883	Alive	1631	53
TCGA-CS-6186	LGG	CNS-Oligo	grey47	(120, 120, 120)	cns	gray	(190, 190, 190)	TRUE	TCGA-CS-6186-01A-12R-2027-07	TCGA-CS-6186-01A-12D-2025-05	TRUE	FALSE	yes	no	no	no	yes	0.89	2.03	12	-0.225094	0.591488	0.0447877	0.0276524	0.467546	-1.06793	Dead	538	58
TCGA-CS-6290	LGG	CNS-Oligo	grey47	(120, 120, 120)	cns	gray	(190, 190, 190)	TRUE	TCGA-CS-6290-01A-11R-1708-07	TCGA-CS-6290-01A-11D-1706-05	TRUE	FALSE	yes	no	no	no	yes	0.54	4.02	8	-0.533643	0.636714	0.0422898	0.0276524	0.482507	-1.47136	Dead	1137	31
TCGA-CS-6668	LGG	CNS-Oligo	grey47	(120, 120, 120)	cns	gray	(190, 190, 190)	TRUE	TCGA-CS-6668-01A-11R-1896-07	TCGA-CS-6668-01A-11D-1894-05	TRUE	TRUE	no	no	yes	yes	no	0.98	1.95	12	-1.10802	0.799116	0.0584146	0.0362637	0.768525	-1.17825	Alive	1519	57
TCGA-CS-6669	LGG	CNS-Oligo	grey47	(120, 120, 120)	cns	gray	(190, 190, 190)	TRUE	TCGA-CS-6669-01A-11R-1896-07	TCGA-CS-6669-01A-11D-1894-05	TRUE	FALSE	no	no	yes	no	no	0.9898	NaN	8	-1.33225	0.502152	0.0391657	0.0263393	0.229701	-2.55451	Alive	1494	26
TCGA-DB-5273	LGG	CNS-Oligo	grey47	(120, 120, 120)	cns	gray	(190, 190, 190)	TRUE	TCGA-DB-5273-01A-01R-1470-07	TCGA-DB-5273-01A-01D-1467-05	TRUE	FALSE	yes	no	no	no	yes	0.71	2.01	14	-0.105021	0.679918	0.057867	0.0369692	0.542398	-1.01789	Alive	2493	33
TCGA-DB-5276	LGG	CNS-Oligo	grey47	(120, 120, 120)	cns	gray	(190, 190, 190)	TRUE	TCGA-DB-5276-01A-01R-1470-07	TCGA-DB-5276-01A-01D-1467-05	TRUE	FALSE	yes	no	no	no	yes	0.36	2	2	-1.45546	0.59893	0.0573242	0.0355712	0.455121	-1.82505	Alive	2218	32
TCGA-DB-5278	LGG	CNS-Oligo	grey47	(120, 120, 120)	cns	gray	(190, 190, 190)	TRUE	TCGA-DB-5278-01A-01R-1470-07	TCGA-DB-5278-01A-01D-1467-05	TRUE	TRUE	no	no	yes	yes	no	0.78	1.95	11	-1.15682	0.69437	0.0552005	0.0352297	0.46257	-1.67559	Alive	2772	17
TCGA-DB-5279	LGG	CNS-Oligo	grey47	(120, 120, 120)	cns	gray	(190, 190, 190)	TRUE	TCGA-DB-5279-01A-03R-2347-07	TCGA-DB-5279-01A-01D-1467-05	TRUE	FALSE	yes	no	no	no	yes	0.83	3.54	0	-2.37728	0.630059	0.0546813	0.0338952	0.645656	-1.71448	Alive	1354	59
TCGA-DB-5280	LGG	CNS-Oligo	grey47	(120, 120, 120)	cns	gray	(190, 190, 190)	TRUE	TCGA-DB-5280-01A-01R-1470-07	TCGA-DB-5280-01A-01D-1467-05	TRUE	FALSE	yes	no	no	no	yes	0.88	1.97	5	-0.873859	0.779464	0.0562529	0.0352297	0.603483	-1.40075	Alive	1112	43
TCGA-DH-5143	LGG	CNS-Oligo	grey47	(120, 120, 120)	cns	gray	(190, 190, 190)	TRUE	TCGA-DH-5143-01A-01R-1470-07	TCGA-DH-5143-01A-01D-1467-05	TRUE	FALSE	yes	no	no	no	yes	0.28	3.97	6	-0.744515	0.723727	0.0516614	0.0326095	0.581759	-1.36753	Alive	1401	30
TCGA-DU-5847	LGG	CNS-Oligo	grey47	(120, 120, 120)	cns	gray	(190, 190, 190)	TRUE	TCGA-DU-5847-01A-11R-1708-07	TCGA-DU-5847-01A-11D-1706-05	TRUE	FALSE	yes	no	no	no	yes	0.76	1.79	39	0.717969	0.540901	0.0418866	0.0276524	0.396517	0.318706	Alive	548	34
TCGA-DU-5849	LGG	CNS-Oligo	grey47	(120, 120, 120)	cns	gray	(190, 190, 190)	TRUE	TCGA-DU-5849-01A-11R-1708-07	TCGA-DU-5849-01A-11D-1706-05	TRUE	FALSE	yes	no	no	no	yes	0.95	1.98	1	-1.79568	0.674697	0.0516614	0.0295981	0.539915	-1.20823	Alive	443	48
TCGA-DU-5852	LGG	CNS-Oligo	grey47	(120, 120, 120)	cns	gray	(190, 190, 190)	TRUE	TCGA-DU-5852-01A-11R-1708-07	TCGA-DU-5852-01A-11D-1706-05	TRUE	FALSE	yes	no	no	no	yes	0.82	1.91	19	0.136366	0.407142	0.03842	0.0253327	0.329599	0.112987	Dead	205	61
TCGA-DU-5854	LGG	CNS-Oligo	grey47	(120, 120, 120)	cns	gray	(190, 190, 190)	TRUE	TCGA-DU-5854-01A-11R-1708-07	TCGA-DU-5854-01A-11D-1706-05	TRUE	FALSE	yes	no	no	no	yes	0.52	2.02	44	0.816798	0.503336	0.0431073	0.0273848	0.349781	-0.506163	Alive	257	57
TCGA-DU-5872	LGG	CNS-Oligo	grey47	(120, 120, 120)	cns	gray	(190, 190, 190)	TRUE	TCGA-DU-5872-01A-11R-1708-07	TCGA-DU-5872-01A-11D-1706-05	TRUE	FALSE	yes	no	no	no	yes	0.82	1.95	15	-0.0508687	0.677748	0.0465305	0.0307689	0.549834	-1.17249	Alive	532	43
TCGA-DU-5874	LGG	CNS-Oligo	grey47	(120, 120, 120)	cns	gray	(190, 190, 190)	TRUE	TCGA-DU-5874-01A-11R-1708-07	TCGA-DU-5874-01A-11D-1706-05	TRUE	TRUE	no	no	yes	yes	no	0.96	1.93	8	-1.33225	0.844645	0.0562529	0.0298867	0.803766	-0.504695	Alive	461	62
TCGA-DU-6392	LGG	CNS-Oligo	grey47	(120, 120, 120)	cns	gray	(190, 190, 190)	TRUE	TCGA-DU-6392-01A-11R-1708-07	TCGA-DU-6392-01A-11D-1706-05	TRUE	FALSE	yes	no	no	no	yes	0.78	2.07	7	-0.632472	0.442598	0.0391657	0.0263393	0.303645	-0.152274	Alive	6423	35
TCGA-DU-6399	LGG	CNS-Oligo	grey47	(120, 120, 120)	cns	gray	(190, 190, 190)	TRUE	TCGA-DU-6399-01A-12R-1708-07	TCGA-DU-6399-01A-12D-1706-05	TRUE	FALSE	yes	no	no	no	yes	0.73	4	5	-0.873859	0.660886	0.049266	0.030178	0.605874	-0.587165	Dead	2000	54
TCGA-DU-6401	LGG	CNS-Oligo	grey47	(120, 120, 120)	cns	gray	(190, 190, 190)	TRUE	TCGA-DU-6401-01A-11R-1708-07	TCGA-DU-6401-01A-11D-1706-05	TRUE	TRUE	no	no	yes	yes	no	0.86	1.886	18	-0.87661	0.731201	0.0546813	0.0348914	0.598688	-1.5218	Dead	2660	31
TCGA-DU-6402	LGG	CNS-Oligo	grey47	(120, 120, 120)	cns	gray	(190, 190, 190)	TRUE	TCGA-DU-6402-01A-11R-1708-07	TCGA-DU-6402-01A-11D-1706-05	TRUE	FALSE	yes	no	no	no	yes	0.64	1.97	29	0.476582	0.525789	0.0483376	0.0310685	0.423115	-0.36661	Dead	214	52
TCGA-DU-6403	LGG	CNS-Oligo	grey47	(120, 120, 120)	cns	gray	(190, 190, 190)	TRUE	TCGA-DU-6403-01A-11R-1708-07	TCGA-DU-6403-01A-11D-1706-05	TRUE	FALSE	yes	no	no	no	yes	0.71	2	19	0.136366	0.392219	0.0410913	0.0268571	0.323004	0.530375	Dead	354	60
TCGA-DU-6405	LGG	CNS-Oligo	grey47	(120, 120, 120)	cns	gray	(190, 190, 190)	TRUE	TCGA-DU-6405-01A-11R-1708-07	TCGA-DU-6405-01A-11D-1706-05	TRUE	FALSE	yes	no	no	no	yes	0.88	1.93	49	0.905203	0.551648	0.066608	0.0422898	0.495	-0.0277088	Dead	605	51
TCGA-DU-6406	LGG	CNS-Oligo	grey47	(120, 120, 120)	cns	gray	(190, 190, 190)	TRUE	TCGA-DU-6406-01A-11R-1708-07	TCGA-DU-6406-01A-11D-1706-05	TRUE	FALSE	yes	no	no	no	yes	0.98	2.05	5	-0.873859	0.48088	0.0395438	0.0260841	0.394126	0.451033	Dead	512	59
TCGA-DU-6407	LGG	CNS-Oligo	grey47	(120, 120, 120)	cns	gray	(190, 190, 190)	TRUE	TCGA-DU-6407-01A-13R-1708-07	TCGA-DU-6407-01A-13D-1706-05	TRUE	TRUE	no	no	yes	yes	no	0.8	2.08	75	-0.0312776	0.759521	0.0460888	0.0284706	0.679179	-0.808528	Dead	2875	35
TCGA-DU-6408	LGG	CNS-Oligo	grey47	(120, 120, 120)	cns	gray	(190, 190, 190)	TRUE	TCGA-DU-6408-01A-11R-1708-07	TCGA-DU-6408-01A-11D-1706-05	TRUE	FALSE	yes	no	no	no	yes	0.85	1.99	9	-0.445237	0.692966	0.0460888	0.029029	0.574443	-0.735403	Dead	3470	23
TCGA-DU-6542	LGG	CNS-Oligo	grey47	(120, 120, 120)	cns	gray	(190, 190, 190)	TRUE	TCGA-DU-6542-01A-11R-1896-07	TCGA-DU-6542-01A-11D-1894-05	TRUE	FALSE	yes	no	no	no	yes	0.82	1.94	62	1.09912	0.742073	0.0469761	0.0295981	0.636453	-0.76185	Alive	73	25
TCGA-DU-7006	LGG	CNS-Oligo	grey47	(120, 120, 120)	cns	gray	(190, 190, 190)	TRUE	TCGA-DU-7006-01A-11R-2027-07	TCGA-DU-7006-01A-11D-2025-05	TRUE	FALSE	yes	no	no	no	yes	0.73	1.9	13	-0.162912	0.514405	0.0452175	0.0287485	0.377541	-0.152456	Dead	349	60
TCGA-DU-7007	LGG	CNS-Oligo	grey47	(120, 120, 120)	cns	gray	(190, 190, 190)	TRUE	TCGA-DU-7007-01A-11R-2027-07	TCGA-DU-7007-01A-11D-2025-05	TRUE	FALSE	yes	no	no	no	yes	0.84	2.1	83	1.34051	0.712694	0.0443618	0.0260841	0.613014	-0.849097	Dead	1915	33
TCGA-DU-7008	LGG	CNS-Oligo	grey47	(120, 120, 120)	cns	gray	(190, 190, 190)	TRUE	TCGA-DU-7008-01A-11R-2027-07	TCGA-DU-7008-01A-11D-2025-05	TRUE	FALSE	yes	no	no	no	yes	0.82	2.05	31	0.530734	0.777246	0.0460888	0.0271197	0.694236	-0.623005	Alive	4752	41
TCGA-DU-7009	LGG	CNS-Oligo	grey47	(120, 120, 120)	cns	gray	(190, 190, 190)	TRUE	TCGA-DU-7009-01A-11R-2027-07	TCGA-DU-7009-01A-11D-2025-05	TRUE	TRUE	no	no	yes	yes	no	0.81	1.938	6	-1.48549	0.73751	0.0526501	0.0313709	0.615384	-0.825602	Dead	4695	32
TCGA-DU-7010	LGG	CNS-Oligo	grey47	(120, 120, 120)	cns	gray	(190, 190, 190)	TRUE	TCGA-DU-7010-01A-11R-2027-07	TCGA-DU-7010-01A-11D-2025-05	TRUE	FALSE	yes	no	no	no	yes	0.75	3.86	101	1.50342	0.540789	0.0406991	0.0255808	0.552308	0.590167	Dead	456	58
TCGA-DU-7018	LGG	CNS-Oligo	grey47	(120, 120, 120)	cns	gray	(190, 190, 190)	TRUE	TCGA-DU-7018-01A-11R-2027-07	TCGA-DU-7018-01A-11D-2025-05	TRUE	FALSE	yes	no	no	no	yes	0.87	3.85	3	-1.21407	0.761932	0.0552005	0.030178	0.70889	-0.824582	Dead	933	57
TCGA-DU-7290	LGG	CNS-Oligo	grey47	(120, 120, 120)	cns	gray	(190, 190, 190)	TRUE	TCGA-DU-7290-01A-11R-2027-07	TCGA-DU-7290-01A-11D-2025-05	TRUE	FALSE	yes	no	no	no	yes	0.68	1.95	18	0.0933267	0.506617	0.0447877	0.0279226	0.413382	-0.0997376	Dead	315	45
TCGA-DU-7292	LGG	CNS-Oligo	grey47	(120, 120, 120)	cns	gray	(190, 190, 190)	TRUE	TCGA-DU-7292-01A-11R-2027-07	TCGA-DU-7292-01A-11D-2025-05	TRUE	FALSE	yes	no	no	no	yes	0.66	2.01	16	0	0.521682	0.0516614	0.0298867	0.490001	-0.813579	Dead	242	69
TCGA-DU-7294	LGG	CNS-Oligo	grey47	(120, 120, 120)	cns	gray	(190, 190, 190)	TRUE	TCGA-DU-7294-01A-11R-2027-07	TCGA-DU-7294-01A-11D-2025-05	TRUE	FALSE	yes	no	no	no	yes	0.93	1.88	4	-1.02684	0.772018	0.0521536	0.030472	0.670401	-1.15446	Alive	2869	53
TCGA-DU-7301	LGG	CNS-Oligo	grey47	(120, 120, 120)	cns	gray	(190, 190, 190)	TRUE	TCGA-DU-7301-01A-11R-2090-07	TCGA-DU-7301-01A-11D-2087-05	TRUE	TRUE	no	no	yes	yes	no	0.88	1.98	20	-0.815582	0.760259	0.0562529	0.0345562	0.689974	-0.601365	Dead	788	53
TCGA-E1-5303	LGG	CNS-Oligo	grey47	(120, 120, 120)	cns	gray	(190, 190, 190)	TRUE	TCGA-E1-5303-01A-01R-1470-07	TCGA-E1-5303-01A-01D-1467-05	TRUE	FALSE	yes	no	no	no	yes	0.48	4.08	8	-0.533643	0.689551	0.0573242	0.0366148	0.579324	-1.13051	Dead	2052	38
TCGA-E1-5305	LGG	CNS-Oligo	grey47	(120, 120, 120)	cns	gray	(190, 190, 190)	TRUE	TCGA-E1-5305-01A-01R-1896-07	TCGA-E1-5305-01A-01D-1894-05	TRUE	FALSE	yes	no	no	no	yes	0.77	1.95	8	-0.533643	0.768667	0.0567862	0.0338952	0.679179	-0.751329	Dead	2433	34
TCGA-E1-5307	LGG	CNS-Oligo	grey47	(120, 120, 120)	cns	gray	(190, 190, 190)	TRUE	TCGA-E1-5307-01A-01R-1896-07	TCGA-E1-5307-01A-01D-1894-05	TRUE	FALSE	yes	no	no	no	yes	0.23	3.79	4	-1.02684	0.773833	0.0511737	0.030178	0.706822	-1.5604	Dead	1762	62
TCGA-E1-5318	LGG	CNS-Oligo	grey47	(120, 120, 120)	cns	gray	(190, 190, 190)	TRUE	TCGA-E1-5318-01A-01R-1470-07	TCGA-E1-5318-01A-01D-1467-05	TRUE	TRUE	no	no	yes	yes	no	0.82	3.92	33	-0.521767	0.806062	0.0684976	0.03842	0.736916	-1.4445	Dead	2379	42
TCGA-E1-5319	LGG	CNS-Oligo	grey47	(120, 120, 120)	cns	gray	(190, 190, 190)	TRUE	TCGA-E1-5319-01A-01R-1896-07	TCGA-E1-5319-01A-01D-1894-05	TRUE	TRUE	no	no	yes	yes	no	0.7	1.94	11	-1.15682	0.719329	0.0600867	0.0352297	0.598688	-1.68801	Dead	2907	48
TCGA-EZ-7264	LGG	CNS-Oligo	grey47	(120, 120, 120)	cns	gray	(190, 190, 190)	TRUE	TCGA-EZ-7264-01A-11R-2027-07	TCGA-EZ-7264-01A-11D-2025-05	TRUE	TRUE	no	no	yes	yes	no	0.837	1.831	12	-1.10802	0.793846	0.0567862	0.0338952	0.7191	-1.08696	Alive	1201	47
TCGA-FG-5963	LGG	CNS-Oligo	grey47	(120, 120, 120)	cns	gray	(190, 190, 190)	TRUE	TCGA-FG-5963-01A-11R-1708-07	TCGA-FG-5963-01A-11D-1706-05	TRUE	FALSE	yes	no	no	no	yes	0.42	1.76	163	1.90189	0.423781	0.0366148	0.0248435	0.251618	-0.291204	Dead	775	23
TCGA-FG-5964	LGG	CNS-Oligo	grey47	(120, 120, 120)	cns	gray	(190, 190, 190)	TRUE	TCGA-FG-5964-01A-11R-1708-07	TCGA-FG-5964-01A-11D-1706-05	TRUE	TRUE	no	no	yes	yes	no	0.64	1.85	9	-1.268	0.643711	0.0465305	0.0279226	0.514996	-1.19579	Alive	1588	62
TCGA-FG-6688	LGG	CNS-Oligo	grey47	(120, 120, 120)	cns	gray	(190, 190, 190)	TRUE	TCGA-FG-6688-01A-11R-1896-07	TCGA-FG-6688-01A-11D-1894-05	TRUE	FALSE	yes	no	no	no	yes	0.38	1.99	13	-0.162912	0.54079	0.0426966	0.026597	0.368188	-0.502486	Alive	571	59
TCGA-FG-6689	LGG	CNS-Oligo	grey47	(120, 120, 120)	cns	gray	(190, 190, 190)	TRUE	TCGA-FG-6689-01A-11R-1896-07	TCGA-FG-6689-01A-11D-1894-05	TRUE	FALSE	yes	no	no	no	yes	0.59	1.93	2	-1.45546	0.68439	0.0460888	0.0286095	0.557248	-1.96038	Alive	454	30
TCGA-FG-6690	LGG	CNS-Oligo	grey47	(120, 120, 120)	cns	gray	(190, 190, 190)	TRUE	TCGA-FG-6690-01A-11R-1896-07	TCGA-FG-6690-01A-11D-1894-05	TRUE	FALSE	yes	no	no	no	yes	0.53	2.02	4	-1.02684	0.754855	0.0506903	0.0295981	0.661503	-1.34179	Alive	1294	70
TCGA-FG-6691	LGG	CNS-Oligo	grey47	(120, 120, 120)	cns	gray	(190, 190, 190)	TRUE	TCGA-FG-6691-01A-11R-1896-07	TCGA-FG-6691-01A-11D-1894-05	TRUE	FALSE	yes	no	no	no	yes	0.82	2.1	6	-0.744515	0.68745	0.057867	0.0376879	0.539915	-1.01059	Alive	1257	23
TCGA-FG-6692	LGG	CNS-Oligo	grey47	(120, 120, 120)	cns	gray	(190, 190, 190)	TRUE	TCGA-FG-6692-01A-11R-1896-07	TCGA-FG-6692-01A-11D-1894-05	TRUE	FALSE	yes	no	no	no	yes	0.84	2	24	0.3236	0.455758	0.0452175	0.0284706	0.450166	-0.323716	Dead	561	63
TCGA-FG-7636	LGG	CNS-Oligo	grey47	(120, 120, 120)	cns	gray	(190, 190, 190)	TRUE	TCGA-FG-7636-01A-11R-2090-07	TCGA-FG-7636-01A-11D-2087-05	TRUE	FALSE	yes	no	no	no	yes	0.81	3.94	18	0.0933267	0.729329	0.0483376	0.030472	0.613014	-1.40167	Alive	544	48
TCGA-FG-8182	LGG	CNS-Oligo	grey47	(120, 120, 120)	cns	gray	(190, 190, 190)	TRUE	TCGA-FG-8182-01A-11R-2256-07	TCGA-FG-8182-01A-11D-2254-05	TRUE	TRUE	no	no	yes	yes	no	0.2	2.11	65	-0.117304	0.694229	0.049266	0.0322955	0.524979	-0.646159	Alive	416	35
TCGA-FN-7833	LGG	CNS-Oligo	grey47	(120, 120, 120)	cns	gray	(190, 190, 190)	TRUE	TCGA-FN-7833-01A-11R-2090-07	TCGA-FN-7833-01A-11D-2087-05	TRUE	FALSE	yes	no	no	no	yes	0.91	1.98	8	-0.533643	0.738051	0.0460888	0.0293122	0.552308	-0.48239	Alive	837	25
TCGA-HT-7468	LGG	CNS-Oligo	grey47	(120, 120, 120)	cns	gray	(190, 190, 190)	TRUE	TCGA-HT-7468-01A-11R-2027-07	TCGA-HT-7468-01A-11D-2025-05	TRUE	FALSE	yes	no	no	no	yes	0.99	1.92	4	-1.02684	0.76115	0.0502113	0.0298867	0.654753	-0.654661	Alive	203	30
TCGA-HT-7472	LGG	CNS-Oligo	grey47	(120, 120, 120)	cns	gray	(190, 190, 190)	TRUE	TCGA-HT-7472-01A-11R-2027-07	TCGA-HT-7472-01A-11D-2025-05	TRUE	FALSE	yes	no	no	no	yes	0.71	1.98	7	-0.632472	0.732356	0.0526501	0.0326095	0.603483	-0.74093	Alive	1	38
TCGA-HT-7473	LGG	CNS-Oligo	grey47	(120, 120, 120)	cns	gray	(190, 190, 190)	TRUE	TCGA-HT-7473-01A-11R-2027-07	TCGA-HT-7473-01A-11D-2025-05	TRUE	FALSE	yes	no	no	no	yes	0.77	2.1	21	0.216338	0.699052	0.0447877	0.0279226	0.549834	-1.41075	Alive	503	28
TCGA-HT-7475	LGG	CNS-Oligo	grey47	(120, 120, 120)	cns	gray	(190, 190, 190)	TRUE	TCGA-HT-7475-01A-11R-2027-07	TCGA-HT-7475-01A-11D-2025-05	TRUE	FALSE	yes	no	no	no	yes	0.84	2.03	26	0.388176	0.758649	0.0469761	0.029029	0.610639	-0.699236	Alive	530	67
TCGA-HT-7476	LGG	CNS-Oligo	grey47	(120, 120, 120)	cns	gray	(190, 190, 190)	TRUE	TCGA-HT-7476-01A-11R-2027-07	TCGA-HT-7476-01A-11D-2025-05	TRUE	FALSE	yes	no	no	no	yes	0.71	2.03	32	0.556554	0.637008	0.0502113	0.0293122	0.567093	-1.0002	Alive	199	26
TCGA-HT-7481	LGG	CNS-Oligo	grey47	(120, 120, 120)	cns	gray	(190, 190, 190)	TRUE	TCGA-HT-7481-01A-11R-2027-07	TCGA-HT-7481-01A-11D-2025-05	TRUE	FALSE	yes	no	no	no	yes	0.58	1.95	4	-1.02684	0.632126	0.0478797	0.0284706	0.4975	-0.56891	Alive	2918	39
TCGA-HT-7601	LGG	CNS-Oligo	grey47	(120, 120, 120)	cns	gray	(190, 190, 190)	TRUE	TCGA-HT-7601-01A-11R-2090-07	TCGA-HT-7601-01A-11D-2087-05	TRUE	FALSE	yes	no	no	no	yes	0.65	2	6	-0.744515	0.623693	0.049266	0.0316762	0.505	-0.735665	Alive	153	30
TCGA-HT-7602	LGG	CNS-Oligo	grey47	(120, 120, 120)	cns	gray	(190, 190, 190)	TRUE	TCGA-HT-7602-01A-21R-2090-07	TCGA-HT-7602-01A-21D-2087-05	TRUE	TRUE	no	no	yes	yes	no	0.47	2	8	-1.33225	0.618942	0.0460888	0.029029	0.447692	-1.34846	Alive	908	21
TCGA-HT-7604	LGG	CNS-Oligo	grey47	(120, 120, 120)	cns	gray	(190, 190, 190)	TRUE	TCGA-HT-7604-01A-11R-2090-07	TCGA-HT-7604-01A-11D-2087-05	TRUE	FALSE	yes	no	no	no	yes	0.9	2.1	11	-0.292256	0.765092	0.0502113	0.0310685	0.683521	-0.36276	Alive	3725	50
TCGA-HT-7689	LGG	CNS-Oligo	grey47	(120, 120, 120)	cns	gray	(190, 190, 190)	TRUE	TCGA-HT-7689-01A-11R-2256-07	TCGA-HT-7689-01A-11D-2254-05	TRUE	FALSE	no	no	yes	no	no	0.72	1.91	28	-0.618761	0.630414	0.0552005	0.0355712	0.534943	-1.13843	Alive	455	58
TCGA-HT-7695	LGG	CNS-Oligo	grey47	(120, 120, 120)	cns	gray	(190, 190, 190)	TRUE	TCGA-HT-7695-01A-11R-2256-07	TCGA-HT-7695-01A-11D-2254-05	TRUE	TRUE	no	no	yes	yes	no	0.77	1.95	4	-1.69067	0.698497	0.0557244	0.0345562	0.549834	-1.30997	Alive	442	29
TCGA-HW-7486	LGG	CNS-Oligo	grey47	(120, 120, 120)	cns	gray	(190, 190, 190)	TRUE	TCGA-HW-7486-01A-11R-2027-07	TCGA-HW-7486-01A-11D-2025-05	TRUE	TRUE	no	no	yes	yes	no	0.56	1.95	14	-1.02076	0.635531	0.0469761	0.026597	0.480011	-1.2925	Alive	1721	37
TCGA-HW-7487	LGG	CNS-Oligo	grey47	(120, 120, 120)	cns	gray	(190, 190, 190)	TRUE	TCGA-HW-7487-01A-11R-2027-07	TCGA-HW-7487-01A-11D-2025-05	TRUE	TRUE	no	no	yes	yes	no	0.56	3.82	7	-1.40407	0.703781	0.0562529	0.0313709	0.584191	-1.49093	Alive	1382	39
TCGA-HW-7489	LGG	CNS-Oligo	grey47	(120, 120, 120)	cns	gray	(190, 190, 190)	TRUE	TCGA-HW-7489-01A-11R-2027-07	TCGA-HW-7489-01A-11D-2025-05	TRUE	FALSE	yes	no	no	no	yes	0.5	3.95	9	-0.445237	0.674593	0.0511737	0.030472	0.53743	-1.72524	Dead	1262	38
TCGA-HW-7495	LGG	CNS-Oligo	grey47	(120, 120, 120)	cns	gray	(190, 190, 190)	TRUE	TCGA-HW-7495-01A-11R-2027-07	TCGA-HW-7495-01A-11D-2025-05	TRUE	FALSE	yes	no	no	no	yes	0.72	1.97	0	-2.37728	0.686512	0.0541667	0.0322955	0.547358	-1.58436	Alive	1078	45
TCGA-IK-7675	LGG	CNS-Oligo	grey47	(120, 120, 120)	cns	gray	(190, 190, 190)	TRUE	TCGA-IK-7675-01A-11R-2090-07	TCGA-IK-7675-01A-11D-2087-05	TRUE	TRUE	no	no	yes	yes	no	1	1.89	82	0.0224484	0.710718	0.0456512	0.0298867	0.652489	-0.371541	Dead	578	43
TCGA-BC-A10Q	LIHC	Liver-HCC	very dark lime green	(0, 100, 0)	liver-biliary	green	(0, 255, 0)	TRUE	TCGA-BC-A10Q-01A-11R-A131-07	TCGA-BC-A10Q-01A-11D-A132-05	TRUE	TRUE	no	no	yes	yes	no	0.72	4.17	53	-0.239669	0.773035	0.0704367	0.0391657	0.724121	-0.901624	Dead	1135	72
TCGA-BC-A216	LIHC	Liver-HCC	very dark lime green	(0, 100, 0)	liver-biliary	green	(0, 255, 0)	TRUE	TCGA-BC-A216-01A-11R-A155-07	TCGA-BC-A216-01A-11D-A153-05	TRUE	TRUE	no	no	yes	yes	no	0.84	2.09	555	1.1822	0.328585	0.0516614	0.030472	0.354344	0.529752	Alive	1351	62
TCGA-BC-A217	LIHC	Liver-HCC	very dark lime green	(0, 100, 0)	liver-biliary	green	(0, 255, 0)	TRUE	TCGA-BC-A217-01A-11R-A155-07	TCGA-BC-A217-01A-11D-A153-05	TRUE	TRUE	no	no	yes	yes	no	0.92	3.48	1026	1.55638	0.196491	0.0474259	0.0298867	0.226181	0.213163	Dead	1397	75
TCGA-BW-A5NO	LIHC	Liver-HCC	very dark lime green	(0, 100, 0)	liver-biliary	green	(0, 255, 0)	TRUE	TCGA-BW-A5NO-01A-11R-A27V-07	TCGA-BW-A5NO-01A-11D-A27W-05	TRUE	TRUE	no	no	yes	yes	no	0.71	5.11	724	1.34404	0.228736	0.0426966	0.0276524	0.278885	-1.08559	Alive	20	50
TCGA-BW-A5NP	LIHC	Liver-HCC	very dark lime green	(0, 100, 0)	liver-biliary	green	(0, 255, 0)	TRUE	TCGA-BW-A5NP-01A-11R-A27V-07	TCGA-BW-A5NP-01A-11D-A27W-05	TRUE	TRUE	no	no	yes	yes	no	0.88	3.516	159	0.422666	0.619789	0.0469761	0.030178	0.527472	-0.829376	Alive	0	26
TCGA-BW-A5NQ	LIHC	Liver-HCC	very dark lime green	(0, 100, 0)	liver-biliary	green	(0, 255, 0)	TRUE	TCGA-BW-A5NQ-01A-11R-A27V-07	TCGA-BW-A5NQ-01A-11D-A27W-05	TRUE	TRUE	no	no	yes	yes	no	0.58	6.94	35	-0.486913	0.388879	0.0511737	0.0329264	0.394126	0.475396	Alive	0	63
TCGA-CC-5260	LIHC	Liver-HCC	very dark lime green	(0, 100, 0)	liver-biliary	green	(0, 255, 0)	TRUE	TCGA-CC-5260-01A-01R-A131-07	TCGA-CC-5260-01A-01D-A132-05	TRUE	TRUE	no	no	yes	yes	no	0.61	1.88	213	0.599991	0.59328	0.0809135	0.0380522	0.542398	-0.355611	Dead	87	61
TCGA-CC-5261	LIHC	Liver-HCC	very dark lime green	(0, 100, 0)	liver-biliary	green	(0, 255, 0)	TRUE	TCGA-CC-5261-01A-01R-A131-07	TCGA-CC-5261-01A-01D-A132-05	TRUE	TRUE	no	no	yes	yes	no	0.49	3.2	106	0.177325	0.577921	0.0546813	0.029029	0.534943	0.0357272	Dead	97	44
TCGA-CC-5262	LIHC	Liver-HCC	very dark lime green	(0, 100, 0)	liver-biliary	green	(0, 255, 0)	TRUE	TCGA-CC-5262-01A-01R-A131-07	TCGA-CC-5262-01A-01D-A132-05	TRUE	TRUE	no	no	yes	yes	no	0.39	1.96	43	-0.364548	0.446216	0.0521536	0.0295981	0.384616	-1.20662	Dead	103	67
TCGA-CC-A1HT	LIHC	Liver-HCC	very dark lime green	(0, 100, 0)	liver-biliary	green	(0, 255, 0)	TRUE	TCGA-CC-A1HT-01A-11R-A131-07	TCGA-CC-A1HT-01A-11D-A132-05	TRUE	TRUE	no	no	yes	yes	no	0.36	1.99	152	0.395387	0.509716	0.0567862	0.0359158	0.375194	0.769981	Dead	101	50
TCGA-DD-A1EB	LIHC	Liver-HCC	very dark lime green	(0, 100, 0)	liver-biliary	green	(0, 255, 0)	TRUE	TCGA-DD-A1EB-01A-11R-A131-07	TCGA-DD-A1EB-01A-11D-A132-05	TRUE	TRUE	no	no	yes	yes	no	0.82	2.03	421	1.01405	0.523722	0.049266	0.0287485	0.482507	-1.91957	Alive	2017	72
TCGA-DD-A1ED	LIHC	Liver-HCC	very dark lime green	(0, 100, 0)	liver-biliary	green	(0, 255, 0)	TRUE	TCGA-DD-A1ED-01A-11R-A155-07	TCGA-DD-A1ED-01A-11D-A153-05	TRUE	TRUE	no	no	yes	yes	no	0.36	1.914	30	-0.578094	0.504394	0.0469761	0.029029	0.310026	-2.04763	Alive	2301	68
TCGA-DD-A1EG	LIHC	Liver-HCC	very dark lime green	(0, 100, 0)	liver-biliary	green	(0, 255, 0)	TRUE	TCGA-DD-A1EG-01A-11R-A213-07	TCGA-DD-A1EG-01A-11D-A20Z-05	TRUE	TRUE	no	no	yes	yes	no	0.33	6.11	216	0.60848	0.356196	0.0511737	0.030472	0.34074	-1.04847	Dead	1372	76
TCGA-DD-A1EH	LIHC	Liver-HCC	very dark lime green	(0, 100, 0)	liver-biliary	green	(0, 255, 0)	TRUE	TCGA-DD-A1EH-01A-11R-A131-07	TCGA-DD-A1EH-01A-11D-A132-05	TRUE	TRUE	no	no	yes	yes	no	0.86	1.99	63	-0.136068	0.717585	0.0573242	0.0316762	0.668188	-0.707422	Alive	1495	23
TCGA-DD-A1EI	LIHC	Liver-HCC	very dark lime green	(0, 100, 0)	liver-biliary	green	(0, 255, 0)	TRUE	TCGA-DD-A1EI-01A-11R-A131-07	TCGA-DD-A1EI-01A-11D-A132-05	TRUE	TRUE	no	no	yes	yes	no	0.34	3.67	287	0.781086	0.496161	0.0521536	0.0316762	0.437823	-0.637996	Alive	183	46
TCGA-DD-A1EJ	LIHC	Liver-HCC	very dark lime green	(0, 100, 0)	liver-biliary	green	(0, 255, 0)	TRUE	TCGA-DD-A1EJ-01A-11R-A155-07	TCGA-DD-A1EJ-01A-11D-A153-05	TRUE	TRUE	no	no	yes	yes	no	0.59	4.59	172	0.470301	0.251198	0.0439398	0.0287485	0.253506	-0.805288	Dead	1005	71
TCGA-DD-A1EL	LIHC	Liver-HCC	very dark lime green	(0, 100, 0)	liver-biliary	green	(0, 255, 0)	TRUE	TCGA-DD-A1EL-01A-11R-A155-07	TCGA-DD-A1EL-01A-11D-A153-05	TRUE	TRUE	no	no	yes	yes	no	0.82	1.96	72	-0.0558357	0.260502	0.0410913	0.0281953	0.231475	-0.0494928	Dead	415	23
TCGA-DD-A3A6	LIHC	Liver-HCC	very dark lime green	(0, 100, 0)	liver-biliary	green	(0, 255, 0)	TRUE	TCGA-DD-A3A6-01A-11R-A22L-07	TCGA-DD-A3A6-01A-11D-A22H-05	TRUE	TRUE	no	no	yes	yes	no	0.25	1.99	4	-1.69067	0.522429	0.0443618	0.0293122	0.2809	-2.69016	Dead	3258	72
TCGA-DD-A3A7	LIHC	Liver-HCC	very dark lime green	(0, 100, 0)	liver-biliary	green	(0, 255, 0)	TRUE	TCGA-DD-A3A7-01A-11R-A22L-07	TCGA-DD-A3A7-01A-11D-A22H-05	TRUE	TRUE	no	no	yes	yes	no	0.8	2.57	314	0.83573	0.596615	0.058967	0.0307689	0.681354	-2.36077	Dead	419	67
TCGA-DD-A3A8	LIHC	Liver-HCC	very dark lime green	(0, 100, 0)	liver-biliary	green	(0, 255, 0)	TRUE	TCGA-DD-A3A8-01A-11R-A22L-07	TCGA-DD-A3A8-01A-11D-A22H-05	TRUE	TRUE	no	no	yes	yes	no	0.79	2.08	182	0.504567	0.468371	0.0516614	0.030178	0.455121	-2.43428	Dead	11	75
TCGA-DD-A3A9	LIHC	Liver-HCC	very dark lime green	(0, 100, 0)	liver-biliary	green	(0, 255, 0)	TRUE	TCGA-DD-A3A9-01A-11R-A266-07	TCGA-DD-A3A9-01A-11D-A264-05	TRUE	TRUE	no	no	yes	yes	no	0.48	3.91	229	0.643958	0.642252	0.0541667	0.030472	0.564636	-2.11701	Dead	931	64
TCGA-DD-A4NA	LIHC	Liver-HCC	very dark lime green	(0, 100, 0)	liver-biliary	green	(0, 255, 0)	TRUE	TCGA-DD-A4NA-01A-11R-A266-07	TCGA-DD-A4NA-01A-11D-A264-05	TRUE	TRUE	no	no	yes	yes	no	0.63	3.67	281	0.768248	0.598565	0.0506903	0.0298867	0.527472	-0.584698	Alive	1008	67
TCGA-DD-A4NB	LIHC	Liver-HCC	very dark lime green	(0, 100, 0)	liver-biliary	green	(0, 255, 0)	TRUE	TCGA-DD-A4NB-01A-12R-A266-07	TCGA-DD-A4NB-01A-12D-A264-05	TRUE	TRUE	no	no	yes	yes	no	0.97	1.95	68	-0.0901986	0.432272	0.0452175	0.0287485	0.312169	-1.49267	Alive	989	25
TCGA-DD-A4ND	LIHC	Liver-HCC	very dark lime green	(0, 100, 0)	liver-biliary	green	(0, 255, 0)	TRUE	TCGA-DD-A4ND-01A-11R-A266-07	TCGA-DD-A4ND-01A-11D-A264-05	TRUE	TRUE	no	no	yes	yes	no	0.4	2.15	87	0.0581181	0.43693	0.0456512	0.029029	0.334033	-0.369988	Alive	2746	56
TCGA-DD-A4NE	LIHC	Liver-HCC	very dark lime green	(0, 100, 0)	liver-biliary	green	(0, 255, 0)	TRUE	TCGA-DD-A4NE-01A-11R-A27V-07	TCGA-DD-A4NE-01A-11D-A27W-05	FALSE	TRUE	no	no	yes	yes	no	0.889	1.981	271	0.746232	0.599988	0.0526501	0.0313709	0.65701	0.0735736	Dead	660	75
TCGA-DD-A4NG	LIHC	Liver-HCC	very dark lime green	(0, 100, 0)	liver-biliary	green	(0, 255, 0)	TRUE	TCGA-DD-A4NG-01A-11R-A27V-07	TCGA-DD-A4NG-01A-11D-A27W-05	FALSE	TRUE	no	no	yes	yes	no	0.694	2.012	141	0.349891	0.40921	0.0531511	0.0316762	0.455121	-1.34565	Dead	802	77
TCGA-ED-A459	LIHC	Liver-HCC	very dark lime green	(0, 100, 0)	liver-biliary	green	(0, 255, 0)	TRUE	TCGA-ED-A459-01A-11R-A266-07	TCGA-ED-A459-01A-11D-A264-05	TRUE	TRUE	no	no	yes	yes	no	0.73	7.43	540	1.16553	0.405238	0.0435216	0.0287485	0.386986	-0.633492	Alive	910	47
TCGA-ED-A4XI	LIHC	Liver-HCC	very dark lime green	(0, 100, 0)	liver-biliary	green	(0, 255, 0)	TRUE	TCGA-ED-A4XI-01A-11R-A266-07	TCGA-ED-A4XI-01A-11D-A264-05	TRUE	TRUE	no	no	yes	yes	no	1	3.91	124	0.272136	0.527544	0.0511737	0.0319844	0.370517	-1.51748	Alive	819	58
TCGA-EP-A26S	LIHC	Liver-HCC	very dark lime green	(0, 100, 0)	liver-biliary	green	(0, 255, 0)	TRUE	TCGA-EP-A26S-01A-11R-A16W-07	TCGA-EP-A26S-01A-11D-A16X-05	TRUE	TRUE	no	no	yes	yes	no	0.89	2.05	35	-0.486913	0.249999	0.0612262	0.0406991	0.325195	-1.49344	Alive	608	70
TCGA-EP-A2KA	LIHC	Liver-HCC	very dark lime green	(0, 100, 0)	liver-biliary	green	(0, 255, 0)	TRUE	TCGA-EP-A2KA-01A-11R-A180-07	TCGA-EP-A2KA-01A-11D-A17Z-05	TRUE	TRUE	no	no	yes	yes	no	0.629	2.34	791	1.39794	0.477815	0.0678623	0.0329264	0.5025	-0.606015	Dead	627	52
TCGA-EP-A2KB	LIHC	Liver-HCC	very dark lime green	(0, 100, 0)	liver-biliary	green	(0, 255, 0)	TRUE	TCGA-EP-A2KB-01A-11R-A180-07	TCGA-EP-A2KB-01A-11D-A17Z-05	TRUE	TRUE	no	no	yes	yes	no	0.73	6.39	26	-0.662335	0.548692	0.058967	0.0352297	0.519989	-1.11206	Dead	596	46
TCGA-EP-A3RK	LIHC	Liver-HCC	very dark lime green	(0, 100, 0)	liver-biliary	green	(0, 255, 0)	TRUE	TCGA-EP-A3RK-01A-11R-A22L-07	TCGA-EP-A3RK-01A-11D-A22H-05	TRUE	TRUE	no	no	yes	yes	no	0.44	1.91	58	-0.185671	0.471625	0.0552005	0.0298867	0.460085	-0.68844	Alive	363	73
TCGA-ES-A2HS	LIHC	Liver-HCC	very dark lime green	(0, 100, 0)	liver-biliary	green	(0, 255, 0)	TRUE	TCGA-ES-A2HS-01A-11R-A180-07	TCGA-ES-A2HS-01A-11D-A17Z-05	TRUE	TRUE	no	no	yes	yes	no	0.63	4.44	45	-0.337443	0.40532	0.0469761	0.0260841	0.492501	-2.70578	Dead	688	80
TCGA-ES-A2HT	LIHC	Liver-HCC	very dark lime green	(0, 100, 0)	liver-biliary	green	(0, 255, 0)	TRUE	TCGA-ES-A2HT-01A-12R-A180-07	TCGA-ES-A2HT-01A-12D-A17Z-05	TRUE	TRUE	no	no	yes	yes	no	0.22	4.72	31	-0.558735	0.474087	0.0516614	0.0322955	0.352059	-2.95548	Dead	438	54
TCGA-FV-A23B	LIHC	Liver-HCC	very dark lime green	(0, 100, 0)	liver-biliary	green	(0, 255, 0)	TRUE	TCGA-FV-A23B-01A-11R-A16W-07	TCGA-FV-A23B-01A-11D-A16X-05	TRUE	TRUE	no	no	yes	yes	no	0.87	1.98	128	0.291344	0.432753	0.0497365	0.029029	0.425557	-0.709174	Dead	1852	70
TCGA-FV-A2QQ	LIHC	Liver-HCC	very dark lime green	(0, 100, 0)	liver-biliary	green	(0, 255, 0)	TRUE	TCGA-FV-A2QQ-01A-11R-A22L-07	TCGA-FV-A2QQ-01A-11D-A22H-05	TRUE	TRUE	no	no	yes	yes	no	0.65	2.02	152	0.395387	0.407082	0.0506903	0.0295981	0.423115	-1.69731	Alive	729	80
TCGA-FV-A3I0	LIHC	Liver-HCC	very dark lime green	(0, 100, 0)	liver-biliary	green	(0, 255, 0)	TRUE	TCGA-FV-A3I0-01A-11R-A22L-07	TCGA-FV-A3I0-01A-11D-A22H-05	TRUE	TRUE	no	no	yes	yes	no	0.75	4.7	138	0.336871	0.56352	0.0506903	0.0326095	0.46257	-1.5338	Alive	848	76
TCGA-FV-A3I1	LIHC	Liver-HCC	very dark lime green	(0, 100, 0)	liver-biliary	green	(0, 255, 0)	TRUE	TCGA-FV-A3I1-01A-11R-A22L-07	TCGA-FV-A3I1-01A-11D-A22H-05	TRUE	TRUE	no	no	yes	yes	no	0.69	1.98	196	0.549519	0.367916	0.0456512	0.0287485	0.347511	-0.83433	Dead	247	81
TCGA-FV-A3R2	LIHC	Liver-HCC	very dark lime green	(0, 100, 0)	liver-biliary	green	(0, 255, 0)	TRUE	TCGA-FV-A3R2-01A-11R-A22L-07	TCGA-FV-A3R2-01A-11D-A22H-05	TRUE	TRUE	no	no	yes	yes	no	0.79	2.1	47	-0.311491	0.369988	0.0478797	0.0295981	0.396517	-1.68352	Dead	194	75
TCGA-FV-A3R3	LIHC	Liver-HCC	very dark lime green	(0, 100, 0)	liver-biliary	green	(0, 255, 0)	TRUE	TCGA-FV-A3R3-01A-11R-A22L-07	TCGA-FV-A3R3-01A-11D-A22H-05	TRUE	TRUE	no	no	yes	yes	no	0.52	2.01	40	-0.407609	0.531096	0.0460888	0.0307689	0.394126	-1.98204	Dead	366	38
TCGA-FV-A495	LIHC	Liver-HCC	very dark lime green	(0, 100, 0)	liver-biliary	green	(0, 255, 0)	TRUE	TCGA-FV-A495-01A-11R-A266-07	TCGA-FV-A495-01A-11D-A264-05	TRUE	TRUE	no	no	yes	yes	no	0.56	2.05	673	1.29956	0.391397	0.0483376	0.029029	0.356635	-1.5086	Alive	1	51
TCGA-FV-A496	LIHC	Liver-HCC	very dark lime green	(0, 100, 0)	liver-biliary	green	(0, 255, 0)	TRUE	TCGA-FV-A496-01A-11R-A266-07	TCGA-FV-A496-01A-11D-A264-05	TRUE	TRUE	no	no	yes	yes	no	0.89	3.52	544	1.17002	0.373409	0.049266	0.0316762	0.430454	-1.77199	Alive	10	84
TCGA-FV-A4ZQ	LIHC	Liver-HCC	very dark lime green	(0, 100, 0)	liver-biliary	green	(0, 255, 0)	TRUE	TCGA-FV-A4ZQ-01A-11R-A266-07	TCGA-FV-A4ZQ-01A-11D-A264-05	TRUE	TRUE	no	no	yes	yes	no	0.64	2.34	92	0.0918161	0.416933	0.0483376	0.0293122	0.403717	0.0995496	Alive	12	52
TCGA-G3-A25S	LIHC	Liver-HCC	very dark lime green	(0, 100, 0)	liver-biliary	green	(0, 255, 0)	TRUE	TCGA-G3-A25S-01A-11R-A16W-07	TCGA-G3-A25S-01A-11D-A16X-05	TRUE	TRUE	no	no	yes	yes	no	0.8	3.72	395	0.975273	0.193824	0.0431073	0.0295981	0.215853	-1.37681	Dead	416	64
TCGA-G3-A25T	LIHC	Liver-HCC	very dark lime green	(0, 100, 0)	liver-biliary	green	(0, 255, 0)	TRUE	TCGA-G3-A25T-01A-11R-A16W-07	TCGA-G3-A25T-01A-11D-A16X-05	TRUE	TRUE	no	no	yes	yes	no	0.67	3.24	184	0.511195	0.697363	0.0562529	0.0319844	0.613014	-0.824147	Alive	1553	45
TCGA-G3-A25V	LIHC	Liver-HCC	very dark lime green	(0, 100, 0)	liver-biliary	green	(0, 255, 0)	TRUE	TCGA-G3-A25V-01A-11R-A16W-07	TCGA-G3-A25V-01A-11D-A16X-05	TRUE	TRUE	no	no	yes	yes	no	0.26	1.977	23	-0.734157	0.457948	0.0511737	0.0307689	0.338497	-1.76154	Alive	860	68
TCGA-G3-A25Y	LIHC	Liver-HCC	very dark lime green	(0, 100, 0)	liver-biliary	green	(0, 255, 0)	TRUE	TCGA-G3-A25Y-01A-11R-A16W-07	TCGA-G3-A25Y-01A-11D-A16X-05	TRUE	TRUE	no	no	yes	yes	no	0.72	1.91	131	0.305362	0.601365	0.0531511	0.0313709	0.4975	-0.164671	Dead	452	52
TCGA-G3-A3CK	LIHC	Liver-HCC	very dark lime green	(0, 100, 0)	liver-biliary	green	(0, 255, 0)	TRUE	TCGA-G3-A3CK-01A-11R-A213-07	TCGA-G3-A3CK-01A-11D-A20Z-05	TRUE	TRUE	no	no	yes	yes	no	0.65	2.08	34	-0.504091	0.386236	0.0606539	0.0313709	0.447692	-1.53092	Alive	585	61
TCGA-G3-A5SL	LIHC	Liver-HCC	very dark lime green	(0, 100, 0)	liver-biliary	green	(0, 255, 0)	TRUE	TCGA-G3-A5SL-01A-11R-A27V-07	TCGA-G3-A5SL-01A-11D-A27W-05	TRUE	TRUE	no	no	yes	yes	no	1	2.15	63	-0.136068	0.348593	0.0506903	0.0319844	0.384616	-1.71732	Alive	621	70
TCGA-HP-A5MZ	LIHC	Liver-HCC	very dark lime green	(0, 100, 0)	liver-biliary	green	(0, 255, 0)	TRUE	TCGA-HP-A5MZ-01A-21R-A27V-07	TCGA-HP-A5MZ-01A-21D-A27W-05	TRUE	TRUE	no	no	yes	yes	no	0.98	4.14	25	-0.685349	0.501991	0.0511737	0.0287485	0.437823	-1.2868	Dead	91	78
TCGA-MR-A520	LIHC	Liver-HCC	very dark lime green	(0, 100, 0)	liver-biliary	green	(0, 255, 0)	TRUE	TCGA-MR-A520-01A-11R-A266-07	TCGA-MR-A520-01A-11D-A264-05	TRUE	FALSE	no	no	yes	yes	no	0.96	1.95	29	-0.598089	0.443963	0.0422898	0.0284706	0.272892	-2.79086	Alive	229	58
TCGA-PD-A5DF	LIHC	Liver-HCC	very dark lime green	(0, 100, 0)	liver-biliary	green	(0, 255, 0)	TRUE	TCGA-PD-A5DF-01A-11R-A27V-07	TCGA-PD-A5DF-01A-11D-A27W-05	TRUE	TRUE	no	no	yes	yes	no	0.73	1.99	643	1.2718	0.324799	0.0474259	0.0319844	0.325195	-0.875217	Dead	639	58
TCGA-05-4249	LUAD	Lung-AdenoCA	white	(255, 255, 255)	lung	red	(255, 0, 0)	TRUE	TCGA-05-4249-01A-01R-1107-07	NA	TRUE	FALSE	yes	no	no	no	yes	0.49	3.82	55	1.00029	NA	NA	NA	NA	-0.102543	Alive	1523	67
TCGA-05-4250	LUAD	Lung-AdenoCA	white	(255, 255, 255)	lung	red	(255, 0, 0)	TRUE	TCGA-05-4250-01A-01R-1107-07	NA	TRUE	FALSE	yes	no	no	no	yes	0.5	3.2	122	1.66051	NA	NA	NA	NA	0.859244	Dead	121	79
TCGA-05-4382	LUAD	Lung-AdenoCA	white	(255, 255, 255)	lung	red	(255, 0, 0)	TRUE	TCGA-05-4382-01A-01R-1206-07	NA	TRUE	FALSE	yes	no	no	no	yes	0.23	2.95	28	0.448136	NA	NA	NA	NA	0.212853	Alive	607	68
TCGA-05-4384	LUAD	Lung-AdenoCA	white	(255, 255, 255)	lung	red	(255, 0, 0)	TRUE	TCGA-05-4384-01A-01R-1755-07	TCGA-05-4384-01A-01D-1756-05	TRUE	FALSE	yes	no	no	no	yes	0.48	2.03	4	-1.02684	0.431344	0.0824133	0.0606539	0.329599	-0.599831	Alive	426	66
TCGA-05-4389	LUAD	Lung-AdenoCA	white	(255, 255, 255)	lung	red	(255, 0, 0)	TRUE	TCGA-05-4389-01A-01R-1206-07	NA	TRUE	TRUE	yes	no	yes	yes	no	0.48	3.26	181	0.501226	NA	NA	NA	NA	0.0982572	Alive	1369	70
TCGA-05-4390	LUAD	Lung-AdenoCA	white	(255, 255, 255)	lung	red	(255, 0, 0)	TRUE	TCGA-05-4390-01A-02R-1755-07	TCGA-05-4390-01A-02D-1756-05	TRUE	FALSE	yes	no	no	no	yes	0.57	3.95	20	0.177304	0.442048	0.0862742	0.0562529	0.432907	0.332589	Alive	1126	58
TCGA-05-4395	LUAD	Lung-AdenoCA	white	(255, 255, 255)	lung	red	(255, 0, 0)	TRUE	TCGA-05-4395-01A-01R-1206-07	NA	TRUE	TRUE	yes	no	yes	yes	no	0.61	3.24	125	0.276995	NA	NA	NA	NA	-0.0329963	Dead	0	76
TCGA-05-4396	LUAD	Lung-AdenoCA	white	(255, 255, 255)	lung	red	(255, 0, 0)	TRUE	TCGA-05-4396-01A-21R-1858-07	TCGA-05-4396-01A-21D-1856-05	TRUE	TRUE	yes	no	yes	yes	no	0.83	1.86	160	0.426466	0.464214	0.092793	0.0641639	0.492501	-0.517052	Dead	303	76
TCGA-05-4397	LUAD	Lung-AdenoCA	white	(255, 255, 255)	lung	red	(255, 0, 0)	TRUE	TCGA-05-4397-01A-01R-1206-07	NA	TRUE	TRUE	yes	no	yes	yes	no	0.87	1.99	217	0.611284	NA	NA	NA	NA	1.35916	Dead	731	65
TCGA-05-4398	LUAD	Lung-AdenoCA	white	(255, 255, 255)	lung	red	(255, 0, 0)	TRUE	TCGA-05-4398-01A-01R-1206-07	NA	TRUE	TRUE	yes	no	yes	yes	no	0.33	4.85	490	1.10639	NA	NA	NA	NA	0.473351	Alive	1431	47
TCGA-05-4402	LUAD	Lung-AdenoCA	white	(255, 255, 255)	lung	red	(255, 0, 0)	TRUE	TCGA-05-4402-01A-01R-1206-07	NA	TRUE	FALSE	yes	no	no	no	yes	0.44	3.28	8	-0.533643	NA	NA	NA	NA	0.283251	Dead	244	57
TCGA-05-4403	LUAD	Lung-AdenoCA	white	(255, 255, 255)	lung	red	(255, 0, 0)	TRUE	TCGA-05-4403-01A-01R-1206-07	NA	TRUE	FALSE	yes	no	no	no	yes	0.46	2.06	5	-0.873859	NA	NA	NA	NA	-0.839362	Alive	578	76
TCGA-05-4405	LUAD	Lung-AdenoCA	white	(255, 255, 255)	lung	red	(255, 0, 0)	TRUE	TCGA-05-4405-01A-21R-1858-07	TCGA-05-4405-01A-21D-1856-05	TRUE	FALSE	yes	no	no	no	yes	0.38	3.23	47	0.87095	0.557182	0.0988561	0.0606539	0.505	-0.169058	Alive	610	74
TCGA-05-4410	LUAD	Lung-AdenoCA	white	(255, 255, 255)	lung	red	(255, 0, 0)	TRUE	TCGA-05-4410-01A-21R-1858-07	TCGA-05-4410-01A-21D-1856-05	TRUE	FALSE	yes	no	no	no	yes	0.24	4.47	17	0.0479602	0.497513	0.0878639	0.0536567	0.465057	-0.246025	Alive	0	62
TCGA-05-4415	LUAD	Lung-AdenoCA	white	(255, 255, 255)	lung	red	(255, 0, 0)	TRUE	TCGA-05-4415-01A-22R-1858-07	TCGA-05-4415-01A-22D-1856-05	TRUE	FALSE	yes	no	no	no	yes	0.67	3.67	48	0.888251	0.482041	0.0765622	0.0531511	0.365864	1.06492	Dead	91	57
TCGA-05-4417	LUAD	Lung-AdenoCA	white	(255, 255, 255)	lung	red	(255, 0, 0)	TRUE	TCGA-05-4417-01A-22R-1858-07	TCGA-05-4417-01A-22D-1856-05	TRUE	FALSE	yes	no	no	no	yes	0.4	3	15	-0.0508687	0.492905	0.0809135	0.0531511	0.447692	-0.345622	Alive	455	51
TCGA-05-4418	LUAD	Lung-AdenoCA	white	(255, 255, 255)	lung	red	(255, 0, 0)	TRUE	TCGA-05-4418-01A-01R-1206-07	NA	TRUE	FALSE	yes	no	no	no	yes	0.52	2	5	-0.873859	NA	NA	NA	NA	0.347708	Dead	274	69
TCGA-05-4420	LUAD	Lung-AdenoCA	white	(255, 255, 255)	lung	red	(255, 0, 0)	TRUE	TCGA-05-4420-01A-01R-1206-07	NA	TRUE	TRUE	yes	no	yes	yes	no	0.58	3.49	345	0.892967	NA	NA	NA	NA	0.388499	Alive	912	41
TCGA-05-4422	LUAD	Lung-AdenoCA	white	(255, 255, 255)	lung	red	(255, 0, 0)	TRUE	TCGA-05-4422-01A-01R-1206-07	NA	TRUE	FALSE	yes	no	yes	no	no	0.62	2.08	285	0.776837	NA	NA	NA	NA	0.193193	Alive	365	68
TCGA-05-4424	LUAD	Lung-AdenoCA	white	(255, 255, 255)	lung	red	(255, 0, 0)	TRUE	TCGA-05-4424-01A-22R-1858-07	TCGA-05-4424-01A-22D-1856-05	TRUE	FALSE	yes	no	no	no	yes	0.24	4.46	41	0.758907	0.473131	0.0870658	0.0606539	0.34074	0.412812	Alive	913	70
TCGA-05-4425	LUAD	Lung-AdenoCA	white	(255, 255, 255)	lung	red	(255, 0, 0)	TRUE	TCGA-05-4425-01A-01R-1755-07	TCGA-05-4425-01A-01D-1756-05	TRUE	FALSE	yes	no	no	no	yes	0.61	1.96	1	-1.79568	0.550197	0.100652	0.0600867	0.512497	-0.125853	Alive	669	70
TCGA-05-4426	LUAD	Lung-AdenoCA	white	(255, 255, 255)	lung	red	(255, 0, 0)	TRUE	TCGA-05-4426-01A-01R-1206-07	NA	TRUE	FALSE	yes	no	no	no	yes	0.71	1.99	85	1.36025	NA	NA	NA	NA	0.160057	Alive	791	71
TCGA-05-4427	LUAD	Lung-AdenoCA	white	(255, 255, 255)	lung	red	(255, 0, 0)	TRUE	TCGA-05-4427-01A-21R-1858-07	TCGA-05-4427-01A-21D-1856-05	TRUE	FALSE	yes	no	no	no	yes	0.46	4.77	28	0.448136	0.400659	0.0854891	0.0541667	0.428004	0.586767	Alive	791	65
TCGA-05-4430	LUAD	Lung-AdenoCA	white	(255, 255, 255)	lung	red	(255, 0, 0)	TRUE	TCGA-05-4430-01A-02R-1206-07	NA	TRUE	FALSE	yes	no	no	no	yes	0.21	3.48	19	0.136366	NA	NA	NA	NA	0.0705932	Alive	761	59
TCGA-05-4432	LUAD	Lung-AdenoCA	white	(255, 255, 255)	lung	red	(255, 0, 0)	TRUE	TCGA-05-4432-01A-01R-1206-07	NA	TRUE	FALSE	yes	no	yes	no	no	0.43	3.35	183	0.50789	NA	NA	NA	NA	0.551786	Alive	761	66
TCGA-05-4433	LUAD	Lung-AdenoCA	white	(255, 255, 255)	lung	red	(255, 0, 0)	TRUE	TCGA-05-4433-01A-22R-1858-07	TCGA-05-4433-01A-22D-1856-05	TRUE	FALSE	yes	no	no	no	yes	0.62	1.9	37	0.67493	0.455599	0.091123	0.0623859	0.437823	-0.190016	Alive	730	82
TCGA-05-4434	LUAD	Lung-AdenoCA	white	(255, 255, 255)	lung	red	(255, 0, 0)	TRUE	TCGA-05-4434-01A-01R-1206-07	NA	TRUE	FALSE	yes	no	no	no	yes	0.43	2	38	0.696725	NA	NA	NA	NA	0.869542	Dead	457	67
TCGA-05-5429	LUAD	Lung-AdenoCA	white	(255, 255, 255)	lung	red	(255, 0, 0)	TRUE	TCGA-05-5429-01A-01R-1628-07	TCGA-05-5429-01A-01D-1626-05	TRUE	TRUE	yes	no	yes	yes	no	0.72	2.07	218	0.614075	0.481314	0.0787103	0.0511737	0.492501	-0.176022	Dead	275	60
TCGA-05-5715	LUAD	Lung-AdenoCA	white	(255, 255, 255)	lung	red	(255, 0, 0)	TRUE	TCGA-05-5715-01A-01R-1628-07	TCGA-05-5715-01A-01D-1626-05	TRUE	FALSE	yes	no	no	no	yes	0.74	1.82	47	0.87095	0.555665	0.0691384	0.0483376	0.457602	-0.540061	Alive	62	69
TCGA-35-4122	LUAD	Lung-AdenoCA	white	(255, 255, 255)	lung	red	(255, 0, 0)	TRUE	TCGA-35-4122-01A-01R-1107-07	NA	TRUE	FALSE	yes	no	no	no	yes	0.22	3.16	6	-0.744515	NA	NA	NA	NA	0.26089	Alive	225	69
TCGA-35-4123	LUAD	Lung-AdenoCA	white	(255, 255, 255)	lung	red	(255, 0, 0)	TRUE	TCGA-35-4123-01A-01R-1107-07	NA	TRUE	FALSE	yes	no	no	no	yes	0.4	2.02	2	-1.45546	NA	NA	NA	NA	0.501486	Alive	182	38
TCGA-38-4628	LUAD	Lung-AdenoCA	white	(255, 255, 255)	lung	red	(255, 0, 0)	TRUE	TCGA-38-4628-01A-01R-1206-07	NA	TRUE	TRUE	yes	no	no	yes	no	0.5	5.03	301	0.81003	NA	NA	NA	NA	-0.572646	Dead	1492	65
TCGA-38-4629	LUAD	Lung-AdenoCA	white	(255, 255, 255)	lung	red	(255, 0, 0)	TRUE	TCGA-38-4629-01A-02R-1206-07	NA	TRUE	FALSE	yes	no	no	no	yes	0.4	2.46	28	0.448136	NA	NA	NA	NA	0.18039	Dead	864	68
TCGA-38-4631	LUAD	Lung-AdenoCA	white	(255, 255, 255)	lung	red	(255, 0, 0)	TRUE	TCGA-38-4631-01A-01R-1755-07	TCGA-38-4631-01A-01D-1756-05	TRUE	FALSE	yes	no	no	no	yes	0.8674	NaN	16	0	0.451421	0.092793	0.0704367	0.2809	0.83508	Dead	354	72
TCGA-38-4632	LUAD	Lung-AdenoCA	white	(255, 255, 255)	lung	red	(255, 0, 0)	TRUE	TCGA-38-4632-01A-01R-1755-07	TCGA-38-4632-01A-01D-1756-05	TRUE	FALSE	yes	no	no	no	yes	0.35	3.89	14	-0.105021	0.523359	0.100652	0.063566	0.490001	0.321613	Dead	1357	42
TCGA-38-6178	LUAD	Lung-AdenoCA	white	(255, 255, 255)	lung	red	(255, 0, 0)	TRUE	TCGA-38-6178-01A-11R-1755-07	TCGA-38-6178-01A-11D-1756-05	TRUE	FALSE	yes	no	no	no	yes	0.33	3.82	56	1.01515	0.513661	0.0839384	0.0521536	0.425557	-0.243096	Alive	448	70
TCGA-44-2659	LUAD	Lung-AdenoCA	white	(255, 255, 255)	lung	red	(255, 0, 0)	TRUE	TCGA-44-2659-01A-01R-0946-07	NA	TRUE	TRUE	no	no	yes	yes	no	0.41	3.53	182	0.504567	NA	NA	NA	NA	-0.471222	Alive	1367	65
TCGA-44-2661	LUAD	Lung-AdenoCA	white	(255, 255, 255)	lung	red	(255, 0, 0)	TRUE	TCGA-44-2661-01A-01R-1107-07	NA	TRUE	FALSE	yes	no	no	no	yes	0.29	1.85	5	-0.873859	NA	NA	NA	NA	-0.0272615	Alive	1159	69
TCGA-44-2665	LUAD	Lung-AdenoCA	white	(255, 255, 255)	lung	red	(255, 0, 0)	TRUE	TCGA-44-2665-01A-01R-0946-07	TCGA-44-2665-01A-01D-A276-05	TRUE	FALSE	no	no	yes	no	no	0.44	2.11	47	-0.311491	0.496442	0.0862742	0.0595244	0.415809	0.130235	Alive	1301	55
TCGA-44-2666	LUAD	Lung-AdenoCA	white	(255, 255, 255)	lung	red	(255, 0, 0)	TRUE	TCGA-44-2666-01A-01R-0946-07	TCGA-44-2666-01A-01D-A276-05	TRUE	FALSE	no	no	yes	no	no	0.59	1.94	68	-0.0901986	0.55542	0.0970886	0.063566	0.452642	0.0436578	Dead	97	43
TCGA-44-3396	LUAD	Lung-AdenoCA	white	(255, 255, 255)	lung	red	(255, 0, 0)	TRUE	TCGA-44-3396-01A-01R-1206-07	NA	TRUE	FALSE	yes	no	no	no	yes	0.25	2.1	0	-2.37728	NA	NA	NA	NA	0.490583	Alive	1130	74
TCGA-44-3918	LUAD	Lung-AdenoCA	white	(255, 255, 255)	lung	red	(255, 0, 0)	TRUE	TCGA-44-3918-01A-01R-1107-07	TCGA-44-3918-01A-01D-A276-05	TRUE	FALSE	yes	no	no	no	yes	0.28	3.69	51	0.938112	0.490682	0.101561	0.065989	0.452642	0.363373	Alive	1036	60
TCGA-44-3919	LUAD	Lung-AdenoCA	white	(255, 255, 255)	lung	red	(255, 0, 0)	TRUE	TCGA-44-3919-01A-02R-1107-07	NA	TRUE	FALSE	yes	no	no	no	yes	0.51	1.97	1	-1.79568	NA	NA	NA	NA	0.542504	Dead	1026	71
TCGA-44-4112	LUAD	Lung-AdenoCA	white	(255, 255, 255)	lung	red	(255, 0, 0)	TRUE	TCGA-44-4112-01A-01R-1107-07	TCGA-44-4112-01A-01D-A276-05	TRUE	FALSE	yes	no	no	no	yes	0.55	2.12	6	-0.744515	0.494595	0.0979688	0.0653753	0.472528	0.741229	Dead	808	60
TCGA-44-5643	LUAD	Lung-AdenoCA	white	(255, 255, 255)	lung	red	(255, 0, 0)	TRUE	TCGA-44-5643-01A-01R-1628-07	TCGA-44-5643-01A-01D-1626-05	TRUE	FALSE	yes	no	no	no	yes	0.56	1.63	82	1.33046	0.468126	0.0731012	0.0521536	0.394126	0.717641	Alive	1013	53
TCGA-44-5645	LUAD	Lung-AdenoCA	white	(255, 255, 255)	lung	red	(255, 0, 0)	TRUE	TCGA-44-5645-01A-01R-1628-07	TCGA-44-5645-01A-01D-1626-05	TRUE	FALSE	yes	no	no	no	yes	0.54	2.39	0	-2.37728	0.45	0.0710943	0.0526501	0.28905	-0.380066	Alive	852	61
TCGA-44-6145	LUAD	Lung-AdenoCA	white	(255, 255, 255)	lung	red	(255, 0, 0)	TRUE	TCGA-44-6145-01A-11R-1755-07	TCGA-44-6145-01A-11D-1756-05	TRUE	FALSE	yes	no	no	no	yes	0.31	1.66	5	-0.873859	0.491479	0.0816603	0.0521536	0.386986	0.267491	Alive	595	62
TCGA-44-6146	LUAD	Lung-AdenoCA	white	(255, 255, 255)	lung	red	(255, 0, 0)	TRUE	TCGA-44-6146-01A-11R-1755-07	TCGA-44-6146-01A-11D-1756-05	TRUE	FALSE	yes	no	no	no	yes	0.75	1.86	9	-0.445237	0.4123	0.0816603	0.0526501	0.375194	-0.951934	Alive	728	64
TCGA-44-6147	LUAD	Lung-AdenoCA	white	(255, 255, 255)	lung	red	(255, 0, 0)	TRUE	TCGA-44-6147-01A-11R-1755-07	TCGA-44-6147-01A-11D-1756-05	TRUE	FALSE	yes	no	no	no	yes	0.47	1.93	20	0.177304	0.501988	0.0970886	0.0618035	0.442752	-0.090347	Alive	845	67
TCGA-44-6148	LUAD	Lung-AdenoCA	white	(255, 255, 255)	lung	red	(255, 0, 0)	TRUE	TCGA-44-6148-01A-11R-1755-07	TCGA-44-6148-01A-11D-1756-05	TRUE	TRUE	yes	no	yes	yes	no	0.3	2.06	29	-0.598089	0.41375	0.0862742	0.0629734	0.257309	-0.930308	Alive	704	60
TCGA-44-6774	LUAD	Lung-AdenoCA	white	(255, 255, 255)	lung	red	(255, 0, 0)	TRUE	TCGA-44-6774-01A-21R-1858-07	TCGA-44-6774-01A-21D-1856-05	TRUE	FALSE	yes	no	no	no	yes	0.38	2.12	22	0.253637	0.472465	0.0809135	0.0557244	0.345247	-0.159639	Alive	658	56
TCGA-44-6775	LUAD	Lung-AdenoCA	white	(255, 255, 255)	lung	red	(255, 0, 0)	TRUE	TCGA-44-6775-01A-11R-1858-07	TCGA-44-6775-01A-11D-1856-05	TRUE	FALSE	yes	no	no	no	yes	0.4	2.18	30	0.504095	0.502856	0.091123	0.0612262	0.423115	0.56698	Alive	705	72
TCGA-44-6776	LUAD	Lung-AdenoCA	white	(255, 255, 255)	lung	red	(255, 0, 0)	TRUE	TCGA-44-6776-01A-11R-1858-07	TCGA-44-6776-01A-11D-1856-05	TRUE	FALSE	yes	no	no	no	yes	0.65	1.95	22	0.253637	0.45142	0.0772722	0.0541667	0.301535	-1.26132	Alive	2616	60
TCGA-44-6777	LUAD	Lung-AdenoCA	white	(255, 255, 255)	lung	red	(255, 0, 0)	TRUE	TCGA-44-6777-01A-11R-1858-07	TCGA-44-6777-01A-11D-1856-05	TRUE	FALSE	yes	no	no	no	yes	0.32	1.98	31	0.530734	0.511752	0.100652	0.0672325	0.418241	-0.608357	Dead	987	85
TCGA-44-6778	LUAD	Lung-AdenoCA	white	(255, 255, 255)	lung	red	(255, 0, 0)	TRUE	TCGA-44-6778-01A-11R-1858-07	TCGA-44-6778-01A-11D-1856-05	TRUE	FALSE	yes	no	no	no	yes	0.26	3.28	86	1.36995	0.417385	0.0801729	0.0541667	0.287	0.960449	Alive	1864	59
TCGA-44-6779	LUAD	Lung-AdenoCA	white	(255, 255, 255)	lung	red	(255, 0, 0)	TRUE	TCGA-44-6779-01A-11R-1858-07	TCGA-44-6779-01A-11D-1856-05	TRUE	FALSE	yes	no	no	no	yes	0.62	1.58	49	0.905203	0.510157	0.112047	0.0787103	0.472528	-0.11424	Dead	500	50
TCGA-49-4486	LUAD	Lung-AdenoCA	white	(255, 255, 255)	lung	red	(255, 0, 0)	TRUE	TCGA-49-4486-01A-01R-1206-07	NA	TRUE	TRUE	yes	no	yes	yes	no	0.72	2.08	107	0.182997	NA	NA	NA	NA	-1.12295	Dead	2318	72
TCGA-49-4488	LUAD	Lung-AdenoCA	white	(255, 255, 255)	lung	red	(255, 0, 0)	TRUE	TCGA-49-4488-01A-01R-1755-07	TCGA-49-4488-01A-01D-1756-05	TRUE	FALSE	yes	no	no	no	yes	0.44	5.03	62	1.09912	0.456597	0.091123	0.0541667	0.437823	-0.310817	Dead	869	74
TCGA-49-4494	LUAD	Lung-AdenoCA	white	(255, 255, 255)	lung	red	(255, 0, 0)	TRUE	TCGA-49-4494-01A-01R-1206-07	NA	TRUE	FALSE	yes	no	no	no	yes	0.46	2.09	4	-1.02684	NA	NA	NA	NA	-0.300143	Dead	1081	77
TCGA-49-4501	LUAD	Lung-AdenoCA	white	(255, 255, 255)	lung	red	(255, 0, 0)	TRUE	TCGA-49-4501-01A-01R-1206-07	NA	TRUE	FALSE	yes	no	no	no	yes	0.44	2.73	17	0.0479602	NA	NA	NA	NA	-0.272887	Dead	1421	67
TCGA-49-4505	LUAD	Lung-AdenoCA	white	(255, 255, 255)	lung	red	(255, 0, 0)	TRUE	TCGA-49-4505-01A-01R-1206-07	NA	TRUE	FALSE	yes	no	no	no	yes	0.44	3.03	20	0.177304	NA	NA	NA	NA	-0.596791	Dead	428	61
TCGA-49-4506	LUAD	Lung-AdenoCA	white	(255, 255, 255)	lung	red	(255, 0, 0)	TRUE	TCGA-49-4506-01A-01R-1206-07	NA	TRUE	FALSE	yes	no	no	no	yes	0.25	2.67	8	-0.533643	NA	NA	NA	NA	0.148341	Dead	999	68
TCGA-49-4507	LUAD	Lung-AdenoCA	white	(255, 255, 255)	lung	red	(255, 0, 0)	TRUE	TCGA-49-4507-01A-01R-1206-07	NA	TRUE	FALSE	yes	no	no	no	yes	0.35	2.68	25	0.356509	NA	NA	NA	NA	0.405798	Dead	268	73
TCGA-49-4510	LUAD	Lung-AdenoCA	white	(255, 255, 255)	lung	red	(255, 0, 0)	TRUE	TCGA-49-4510-01A-01R-1206-07	NA	TRUE	FALSE	yes	no	yes	no	no	0.64	3.39	63	-0.136068	NA	NA	NA	NA	-1.0922	Dead	896	51
TCGA-49-4512	LUAD	Lung-AdenoCA	white	(255, 255, 255)	lung	red	(255, 0, 0)	TRUE	TCGA-49-4512-01A-21R-1858-07	TCGA-49-4512-01A-21D-1856-05	TRUE	TRUE	yes	no	yes	yes	no	0.32	4.64	215	0.605664	0.528262	0.0894801	0.0623859	0.394126	-0.487947	Dead	905	69
TCGA-49-6742	LUAD	Lung-AdenoCA	white	(255, 255, 255)	lung	red	(255, 0, 0)	TRUE	TCGA-49-6742-01A-11R-1858-07	TCGA-49-6742-01A-11D-1856-05	TRUE	TRUE	yes	no	yes	yes	no	0.49	3.61	204	0.573792	0.374895	0.0744679	0.0536567	0.295254	0.432435	Alive	1678	70
TCGA-49-6743	LUAD	Lung-AdenoCA	white	(255, 255, 255)	lung	red	(255, 0, 0)	TRUE	TCGA-49-6743-01A-11R-1858-07	TCGA-49-6743-01A-11D-1856-05	TRUE	FALSE	yes	no	no	no	yes	0.27	2.95	58	1.04408	0.478011	0.0854891	0.058967	0.370517	0.91829	Alive	1621	81
TCGA-49-6744	LUAD	Lung-AdenoCA	white	(255, 255, 255)	lung	red	(255, 0, 0)	TRUE	TCGA-49-6744-01A-11R-1858-07	TCGA-49-6744-01A-11D-1856-05	TRUE	FALSE	yes	no	no	no	yes	0.33	2.02	24	0.3236	0.502657	0.0831727	0.0552005	0.377541	-0.214229	Alive	1683	64
TCGA-49-6745	LUAD	Lung-AdenoCA	white	(255, 255, 255)	lung	red	(255, 0, 0)	TRUE	TCGA-49-6745-01A-11R-1858-07	TCGA-49-6745-01A-11D-1856-05	TRUE	FALSE	yes	no	no	no	yes	0.24	4.08	99	1.48681	0.570671	0.092793	0.0562529	0.5	0.234797	Alive	522	82
TCGA-49-6767	LUAD	Lung-AdenoCA	white	(255, 255, 255)	lung	red	(255, 0, 0)	TRUE	TCGA-49-6767-01A-11R-1858-07	TCGA-49-6767-01A-11D-1856-05	TRUE	FALSE	yes	no	no	no	yes	0.43	3.3	28	0.448136	0.476243	0.0854891	0.0584146	0.437823	0.356701	Alive	677	46
TCGA-50-5045	LUAD	Lung-AdenoCA	white	(255, 255, 255)	lung	red	(255, 0, 0)	TRUE	TCGA-50-5045-01A-01R-1628-07	TCGA-50-5045-01A-01D-1626-05	TRUE	FALSE	yes	no	no	no	yes	0.22	2.25	9	-0.445237	0.490308	0.0724265	0.0469761	0.345247	0.0529244	Dead	2174	57
TCGA-50-5049	LUAD	Lung-AdenoCA	white	(255, 255, 255)	lung	red	(255, 0, 0)	TRUE	TCGA-50-5049-01A-01R-1628-07	TCGA-50-5049-01A-01D-1626-05	TRUE	FALSE	yes	no	no	no	yes	0.26	1.93	10	-0.365265	0.480786	0.0839384	0.0562529	0.377541	0.13986	Alive	3094	70
TCGA-50-5051	LUAD	Lung-AdenoCA	white	(255, 255, 255)	lung	red	(255, 0, 0)	TRUE	TCGA-50-5051-01A-21R-1858-07	TCGA-50-5051-01A-21D-1856-05	TRUE	FALSE	yes	no	no	no	yes	0.59	2.96	20	0.177304	0.492208	0.0979688	0.066608	0.467546	0.104952	Dead	478	42
TCGA-50-5055	LUAD	Lung-AdenoCA	white	(255, 255, 255)	lung	red	(255, 0, 0)	TRUE	TCGA-50-5055-01A-01R-1628-07	TCGA-50-5055-01A-01D-1626-05	TRUE	FALSE	yes	no	no	no	yes	0.18	2.09	7	-0.632472	0.494623	0.0787103	0.0497365	0.336261	-0.212614	Dead	1830	79
TCGA-50-5066	LUAD	Lung-AdenoCA	white	(255, 255, 255)	lung	red	(255, 0, 0)	TRUE	TCGA-50-5066-01A-01R-1628-07	TCGA-50-5066-01A-01D-1626-05	TRUE	TRUE	no	no	yes	yes	no	0.27	2.07	154	0.403307	0.466447	0.0704367	0.0474259	0.331812	0.55327	Alive	1442	72
TCGA-50-5930	LUAD	Lung-AdenoCA	white	(255, 255, 255)	lung	red	(255, 0, 0)	TRUE	TCGA-50-5930-01A-11R-1755-07	TCGA-50-5930-01A-11D-1756-05	TRUE	TRUE	yes	no	yes	yes	no	0.92	4.07	323	0.852908	0.472114	0.0824133	0.0541667	0.338497	-0.319178	Dead	282	47
TCGA-50-5931	LUAD	Lung-AdenoCA	white	(255, 255, 255)	lung	red	(255, 0, 0)	TRUE	TCGA-50-5931-01A-11R-1755-07	TCGA-50-5931-01A-11D-1756-05	TRUE	FALSE	yes	no	no	no	yes	0.86	1.99	67	1.16321	0.41897	0.0801729	0.057867	0.233259	1.40483	Dead	434	75
TCGA-50-5932	LUAD	Lung-AdenoCA	white	(255, 255, 255)	lung	red	(255, 0, 0)	TRUE	TCGA-50-5932-01A-11R-1755-07	TCGA-50-5932-01A-11D-1756-05	TRUE	TRUE	yes	no	yes	yes	no	0.84	1.81	134	0.319066	0.35807	0.0878639	0.065989	0.274881	-0.661944	Dead	1235	75
TCGA-50-5933	LUAD	Lung-AdenoCA	white	(255, 255, 255)	lung	red	(255, 0, 0)	TRUE	TCGA-50-5933-01A-11R-1755-07	TCGA-50-5933-01A-11D-1756-05	TRUE	FALSE	yes	no	no	no	yes	0.29	2.82	33	0.581603	0.515154	0.102477	0.0623859	0.495	0.314167	Dead	2393	72
TCGA-50-5935	LUAD	Lung-AdenoCA	white	(255, 255, 255)	lung	red	(255, 0, 0)	TRUE	TCGA-50-5935-01A-11R-1755-07	TCGA-50-5935-01A-11D-1756-05	TRUE	FALSE	yes	no	no	no	yes	0.4	5.99	43	0.797941	0.593038	0.0847106	0.0557244	0.457602	-0.665536	Dead	653	86
TCGA-50-5939	LUAD	Lung-AdenoCA	white	(255, 255, 255)	lung	red	(255, 0, 0)	TRUE	TCGA-50-5939-01A-11R-1628-07	TCGA-50-5939-01A-11D-1626-05	TRUE	FALSE	yes	no	no	no	yes	0.33	1.76	19	0.136366	0.492452	0.0772722	0.0516614	0.389361	0.240161	Dead	460	85
TCGA-50-5941	LUAD	Lung-AdenoCA	white	(255, 255, 255)	lung	red	(255, 0, 0)	TRUE	TCGA-50-5941-01A-11R-1755-07	TCGA-50-5941-01A-11D-1756-05	TRUE	FALSE	yes	no	no	no	yes	0.23	3.7	30	0.504095	0.508522	0.092793	0.058967	0.396517	0.127375	Alive	1474	55
TCGA-50-5942	LUAD	Lung-AdenoCA	white	(255, 255, 255)	lung	red	(255, 0, 0)	TRUE	TCGA-50-5942-01A-21R-1755-07	TCGA-50-5942-01A-21D-1756-05	TRUE	FALSE	yes	no	no	no	yes	0.69	1.95	1	-1.79568	0.54229	0.0854891	0.0546813	0.386986	-0.962952	Alive	1847	67
TCGA-50-5944	LUAD	Lung-AdenoCA	white	(255, 255, 255)	lung	red	(255, 0, 0)	TRUE	TCGA-50-5944-01A-11R-1755-07	TCGA-50-5944-01A-11D-1756-05	TRUE	FALSE	yes	no	no	no	yes	0.57	3.34	47	0.87095	0.425944	0.0779882	0.0531511	0.301535	-0.398934	Alive	1750	69
TCGA-50-5946	LUAD	Lung-AdenoCA	white	(255, 255, 255)	lung	red	(255, 0, 0)	TRUE	TCGA-50-5946-01A-11R-1755-07	TCGA-50-5946-01A-11D-1756-05	TRUE	FALSE	yes	no	no	no	yes	0.68	3.66	23	0.289347	0.367381	0.091123	0.065989	0.316479	1.3838	Alive	1617	62
TCGA-50-6591	LUAD	Lung-AdenoCA	white	(255, 255, 255)	lung	red	(255, 0, 0)	TRUE	TCGA-50-6591-01A-11R-1755-07	TCGA-50-6591-01A-11D-1756-05	TRUE	TRUE	yes	no	yes	yes	no	0.9	4.7	393	0.972185	0.439588	0.0772722	0.0584146	0.293178	1.3801	Dead	119	63
TCGA-50-6592	LUAD	Lung-AdenoCA	white	(255, 255, 255)	lung	red	(255, 0, 0)	TRUE	TCGA-50-6592-01A-11R-1755-07	TCGA-50-6592-01A-11D-1756-05	TRUE	FALSE	yes	no	no	no	yes	0.28	2.35	42	0.778651	0.526849	0.0936382	0.0595244	0.435364	0.873634	Dead	777	71
TCGA-50-6593	LUAD	Lung-AdenoCA	white	(255, 255, 255)	lung	red	(255, 0, 0)	TRUE	TCGA-50-6593-01A-11R-1755-07	TCGA-50-6593-01A-11D-1756-05	TRUE	FALSE	yes	no	no	no	yes	0.3	2.97	7	-0.632472	0.506277	0.0870658	0.0562529	0.398912	0.121019	Dead	336	49
TCGA-50-6594	LUAD	Lung-AdenoCA	white	(255, 255, 255)	lung	red	(255, 0, 0)	TRUE	TCGA-50-6594-01A-11R-1755-07	TCGA-50-6594-01A-11D-1756-05	TRUE	FALSE	yes	no	no	no	yes	0.61	3.63	81	1.32029	0.481717	0.0801729	0.0536567	0.363547	0.167795	Dead	370	79
TCGA-50-6597	LUAD	Lung-AdenoCA	white	(255, 255, 255)	lung	red	(255, 0, 0)	TRUE	TCGA-50-6597-01A-11R-1858-07	TCGA-50-6597-01A-11D-1856-05	TRUE	TRUE	yes	no	yes	yes	no	0.48	3.59	756	1.37038	0.53599	0.0847106	0.057867	0.495	-1.55606	Dead	1268	79
TCGA-55-1594	LUAD	Lung-AdenoCA	white	(255, 255, 255)	lung	red	(255, 0, 0)	TRUE	TCGA-55-1594-01A-01R-0946-07	NA	TRUE	FALSE	no	no	yes	no	no	0.55	3.29	148	0.379233	NA	NA	NA	NA	0.810828	Alive	1178	68
TCGA-55-1596	LUAD	Lung-AdenoCA	white	(255, 255, 255)	lung	red	(255, 0, 0)	TRUE	TCGA-55-1596-01A-01R-0946-07	NA	TRUE	FALSE	no	no	yes	no	no	0.63	3.44	57	-0.196095	NA	NA	NA	NA	0.815434	Alive	2065	55
TCGA-55-6543	LUAD	Lung-AdenoCA	white	(255, 255, 255)	lung	red	(255, 0, 0)	TRUE	TCGA-55-6543-01A-11R-1755-07	TCGA-55-6543-01A-11D-1756-05	TRUE	FALSE	yes	no	no	no	yes	0.65	2.27	16	0	0.454117	0.0824133	0.0573242	0.312169	-0.740532	Alive	435	60
TCGA-55-6642	LUAD	Lung-AdenoCA	white	(255, 255, 255)	lung	red	(255, 0, 0)	TRUE	TCGA-55-6642-01A-11R-1858-07	TCGA-55-6642-01A-11D-1856-05	TRUE	FALSE	yes	no	no	no	yes	0.36	2.61	16	0	0.45492	0.0902981	0.0584146	0.406127	0.0139534	Alive	2449	63
TCGA-55-6712	LUAD	Lung-AdenoCA	white	(255, 255, 255)	lung	red	(255, 0, 0)	TRUE	TCGA-55-6712-01A-11R-1858-07	TCGA-55-6712-01A-11D-1856-05	TRUE	FALSE	yes	no	no	no	yes	0.29	3.39	44	0.816798	0.497161	0.091123	0.0541667	0.455121	0.215216	Dead	171	71
TCGA-55-6972	LUAD	Lung-AdenoCA	white	(255, 255, 255)	lung	red	(255, 0, 0)	TRUE	TCGA-55-6972-01A-11R-1949-07	TCGA-55-6972-01A-11D-1947-05	TRUE	TRUE	no	no	yes	yes	no	0.84	3.52	290	0.787405	0.303524	0.0697848	0.0497365	0.196234	-0.612519	Dead	1632	72
TCGA-55-6982	LUAD	Lung-AdenoCA	white	(255, 255, 255)	lung	red	(255, 0, 0)	TRUE	TCGA-55-6982-01A-11R-1949-07	TCGA-55-6982-01A-11D-1947-05	TRUE	TRUE	no	no	yes	yes	no	0.25	2.66	340	0.884091	0.5143	0.0809135	0.0531511	0.440286	-0.0818912	Dead	995	79
TCGA-55-6984	LUAD	Lung-AdenoCA	white	(255, 255, 255)	lung	red	(255, 0, 0)	TRUE	TCGA-55-6984-01A-11R-1949-07	TCGA-55-6984-01A-11D-1947-05	TRUE	TRUE	no	no	yes	yes	no	0.84	4.06	37	-0.453944	0.529576	0.104331	0.0717575	0.437823	-0.363008	Dead	760	71
TCGA-55-6986	LUAD	Lung-AdenoCA	white	(255, 255, 255)	lung	red	(255, 0, 0)	TRUE	TCGA-55-6986-01A-11R-1949-07	TCGA-55-6986-01A-11D-1947-05	TRUE	TRUE	no	no	yes	yes	no	0.4	1.96	36	-0.470206	0.532222	0.0870658	0.0573242	0.452642	-0.67484	Alive	3261	74
TCGA-55-7281	LUAD	Lung-AdenoCA	white	(255, 255, 255)	lung	red	(255, 0, 0)	TRUE	TCGA-55-7281-01A-11R-2039-07	TCGA-55-7281-01A-11D-2037-05	TRUE	TRUE	no	no	yes	yes	no	0.42	3.07	51	-0.262682	0.468275	0.0854891	0.057867	0.435364	-0.681361	Alive	872	70
TCGA-55-8299	LUAD	Lung-AdenoCA	white	(255, 255, 255)	lung	red	(255, 0, 0)	TRUE	TCGA-55-8299-01A-11R-2287-07	TCGA-55-8299-01A-11D-2285-05	TRUE	TRUE	no	no	yes	yes	no	0.18	1.996	128	0.291344	0.500145	0.0902981	0.0606539	0.334033	0.00992322	Dead	469	61
TCGA-64-1678	LUAD	Lung-AdenoCA	white	(255, 255, 255)	lung	red	(255, 0, 0)	TRUE	TCGA-64-1678-01A-01R-0946-07	NA	TRUE	TRUE	no	no	yes	yes	no	0.57	3.11	254	0.706878	NA	NA	NA	NA	0.952624	Alive	1189	70
TCGA-64-1680	LUAD	Lung-AdenoCA	white	(255, 255, 255)	lung	red	(255, 0, 0)	TRUE	TCGA-64-1680-01A-02R-0946-07	NA	TRUE	TRUE	no	no	yes	yes	no	0.62	3.41	71	-0.0642466	NA	NA	NA	NA	-0.496075	Alive	1126	63
TCGA-64-5774	LUAD	Lung-AdenoCA	white	(255, 255, 255)	lung	red	(255, 0, 0)	TRUE	TCGA-64-5774-01A-01R-1628-07	TCGA-64-5774-01A-01D-1626-05	TRUE	FALSE	yes	no	no	no	yes	0.76	2.86	24	0.3236	0.296802	0.0691384	0.0497365	0.251618	0.658151	Alive	2676	60
TCGA-64-5775	LUAD	Lung-AdenoCA	white	(255, 255, 255)	lung	red	(255, 0, 0)	TRUE	TCGA-64-5775-01A-01R-1628-07	TCGA-64-5775-01A-01D-1626-05	TRUE	FALSE	yes	no	no	no	yes	0.69	3.4	25	0.356509	0.38107	0.0847106	0.057867	0.435364	0.345151	Dead	62	71
TCGA-64-5778	LUAD	Lung-AdenoCA	white	(255, 255, 255)	lung	red	(255, 0, 0)	TRUE	TCGA-64-5778-01A-01R-1628-07	TCGA-64-5778-01A-01D-1626-05	TRUE	FALSE	yes	no	no	no	yes	0.59	1.78	21	0.216338	0.468392	0.0724265	0.0511737	0.382252	0.119345	Alive	1305	60
TCGA-64-5779	LUAD	Lung-AdenoCA	white	(255, 255, 255)	lung	red	(255, 0, 0)	TRUE	TCGA-64-5779-01A-01R-1628-07	TCGA-64-5779-01A-01D-1626-05	TRUE	FALSE	yes	no	no	no	yes	0.44	3.03	81	1.32029	0.411288	0.0731012	0.0516614	0.363547	0.79472	Alive	864	61
TCGA-64-5781	LUAD	Lung-AdenoCA	white	(255, 255, 255)	lung	red	(255, 0, 0)	TRUE	TCGA-64-5781-01A-01R-1628-07	TCGA-64-5781-01A-01D-1626-05	TRUE	FALSE	yes	no	no	no	yes	0.38	2.04	14	-0.105021	0.52396	0.0831727	0.0516614	0.455121	0.113961	Alive	1559	55
TCGA-64-5815	LUAD	Lung-AdenoCA	white	(255, 255, 255)	lung	red	(255, 0, 0)	TRUE	TCGA-64-5815-01A-01R-1628-07	TCGA-64-5815-01A-01D-1626-05	TRUE	FALSE	yes	no	no	no	yes	0.36	1.99	29	0.476582	0.530841	0.0847106	0.0562529	0.445221	-0.482687	Alive	866	74
TCGA-67-3771	LUAD	Lung-AdenoCA	white	(255, 255, 255)	lung	red	(255, 0, 0)	TRUE	TCGA-67-3771-01A-01R-0946-07	NA	TRUE	TRUE	no	no	yes	yes	no	0.46	2.88	664	1.29137	NA	NA	NA	NA	0.314991	Alive	610	77
TCGA-67-3772	LUAD	Lung-AdenoCA	white	(255, 255, 255)	lung	red	(255, 0, 0)	TRUE	TCGA-67-3772-01A-01R-0946-07	NA	TRUE	FALSE	no	no	yes	no	no	0.44	1.83	50	-0.274523	NA	NA	NA	NA	-0.571386	Alive	573	82
TCGA-67-6215	LUAD	Lung-AdenoCA	white	(255, 255, 255)	lung	red	(255, 0, 0)	TRUE	TCGA-67-6215-01A-11R-1755-07	TCGA-67-6215-01A-11D-1756-05	TRUE	TRUE	yes	no	yes	yes	no	0.69	2.25	62	-0.145671	0.511604	0.0816603	0.0516614	0.450166	-0.131053	Alive	174	52
TCGA-67-6216	LUAD	Lung-AdenoCA	white	(255, 255, 255)	lung	red	(255, 0, 0)	TRUE	TCGA-67-6216-01A-11R-1755-07	TCGA-67-6216-01A-11D-1756-05	TRUE	FALSE	yes	no	no	no	yes	0.56	1.98	11	-0.292256	0.564551	0.0962155	0.0606539	0.457602	-0.222445	Alive	141	57
TCGA-67-6217	LUAD	Lung-AdenoCA	white	(255, 255, 255)	lung	red	(255, 0, 0)	TRUE	TCGA-67-6217-01A-11R-1755-07	TCGA-67-6217-01A-11D-1756-05	TRUE	FALSE	yes	no	no	no	yes	0.25	6.16	69	1.18753	0.481358	0.0878639	0.0552005	0.375194	-0.656911	Alive	422	73
TCGA-71-6725	LUAD	Lung-AdenoCA	white	(255, 255, 255)	lung	red	(255, 0, 0)	TRUE	TCGA-71-6725-01A-11R-1858-07	TCGA-71-6725-01A-11D-1856-05	TRUE	FALSE	yes	no	no	no	yes	0.63	2.69	74	1.24542	0.377273	0.0878639	0.0612262	0.379894	-0.49347	Alive	256	48
TCGA-73-4658	LUAD	Lung-AdenoCA	white	(255, 255, 255)	lung	red	(255, 0, 0)	TRUE	TCGA-73-4658-01A-01R-1755-07	TCGA-73-4658-01A-01D-1756-05	TRUE	FALSE	yes	no	no	no	yes	0.29	2.14	6	-0.744515	0.553507	0.108129	0.0623859	0.480011	-0.419417	Dead	1600	80
TCGA-73-4659	LUAD	Lung-AdenoCA	white	(255, 255, 255)	lung	red	(255, 0, 0)	TRUE	TCGA-73-4659-01A-01R-1206-07	NA	TRUE	TRUE	yes	no	yes	yes	no	0.33	3.51	160	0.426466	NA	NA	NA	NA	0.165861	Dead	711	66
TCGA-73-4662	LUAD	Lung-AdenoCA	white	(255, 255, 255)	lung	red	(255, 0, 0)	TRUE	TCGA-73-4662-01A-01R-1206-07	NA	TRUE	FALSE	yes	no	no	no	yes	0.49	3	23	0.289347	NA	NA	NA	NA	0.0949861	Alive	2515	65
TCGA-73-4666	LUAD	Lung-AdenoCA	white	(255, 255, 255)	lung	red	(255, 0, 0)	TRUE	TCGA-73-4666-01A-01R-1206-07	NA	TRUE	TRUE	yes	no	yes	yes	no	0.46	3.19	149	0.383312	NA	NA	NA	NA	0.824239	Alive	800	52
TCGA-73-4668	LUAD	Lung-AdenoCA	white	(255, 255, 255)	lung	red	(255, 0, 0)	TRUE	TCGA-73-4668-01A-01R-1206-07	NA	TRUE	FALSE	yes	no	no	no	yes	0.53	3.22	31	0.530734	NA	NA	NA	NA	0.217492	Alive	467	66
TCGA-73-4670	LUAD	Lung-AdenoCA	white	(255, 255, 255)	lung	red	(255, 0, 0)	TRUE	TCGA-73-4670-01A-01R-1206-07	NA	TRUE	FALSE	yes	no	no	no	yes	0.62	2.92	24	0.3236	NA	NA	NA	NA	0.713478	Alive	131	69
TCGA-73-4675	LUAD	Lung-AdenoCA	white	(255, 255, 255)	lung	red	(255, 0, 0)	TRUE	TCGA-73-4675-01A-01R-1206-07	NA	TRUE	FALSE	yes	no	no	no	yes	0.57	3.47	17	0.0479602	NA	NA	NA	NA	-0.701085	Dead	922	59
TCGA-73-4676	LUAD	Lung-AdenoCA	white	(255, 255, 255)	lung	red	(255, 0, 0)	TRUE	TCGA-73-4676-01A-01R-1755-07	TCGA-73-4676-01A-01D-1756-05	TRUE	FALSE	yes	no	no	no	yes	0.68	1.35	8	-0.533643	0.501874	0.091123	0.057867	0.485004	0.553904	Dead	281	45
TCGA-73-4677	LUAD	Lung-AdenoCA	white	(255, 255, 255)	lung	red	(255, 0, 0)	TRUE	TCGA-73-4677-01A-01R-1206-07	NA	TRUE	FALSE	yes	no	no	no	yes	0.47	3.23	12	-0.225094	NA	NA	NA	NA	-0.935464	Dead	38	74
TCGA-75-5122	LUAD	Lung-AdenoCA	white	(255, 255, 255)	lung	red	(255, 0, 0)	TRUE	TCGA-75-5122-01A-01R-1755-07	TCGA-75-5122-01A-01D-1756-05	TRUE	FALSE	yes	no	no	no	yes	0.29	1.95	28	0.448136	0.535967	0.0997505	0.0612262	0.432907	0.112022	---	---	NA
TCGA-75-5125	LUAD	Lung-AdenoCA	white	(255, 255, 255)	lung	red	(255, 0, 0)	TRUE	TCGA-75-5125-01A-01R-1755-07	TCGA-75-5125-01A-01D-1756-05	TRUE	FALSE	yes	no	no	no	yes	0.31	3.72	1	-1.79568	0.507275	0.1034	0.0717575	0.467546	0.874178	Dead	2027	NA
TCGA-75-5126	LUAD	Lung-AdenoCA	white	(255, 255, 255)	lung	red	(255, 0, 0)	TRUE	TCGA-75-5126-01A-01R-1755-07	TCGA-75-5126-01A-01D-1756-05	TRUE	FALSE	yes	no	no	no	yes	0.5279	NaN	1	-1.79568	0.516617	0.0862742	0.0567862	0.394126	0.228687	---	---	NA
TCGA-75-5146	LUAD	Lung-AdenoCA	white	(255, 255, 255)	lung	red	(255, 0, 0)	TRUE	TCGA-75-5146-01A-01R-1628-07	TCGA-75-5146-01A-01D-1626-05	TRUE	FALSE	yes	no	no	no	yes	0.58	1.78	10	-0.365265	0.446831	0.0779882	0.0531511	0.336261	-0.533692	Alive	2368	NA
TCGA-75-5147	LUAD	Lung-AdenoCA	white	(255, 255, 255)	lung	red	(255, 0, 0)	TRUE	TCGA-75-5147-01A-01R-1628-07	TCGA-75-5147-01A-01D-1626-05	TRUE	TRUE	yes	no	yes	yes	no	0.4	3.29	164	0.44143	0.470875	0.0717575	0.0483376	0.377541	0.950839	Alive	1333	NA
TCGA-75-6203	LUAD	Lung-AdenoCA	white	(255, 255, 255)	lung	red	(255, 0, 0)	TRUE	TCGA-75-6203-01A-11R-1755-07	TCGA-75-6203-01A-11D-1756-05	TRUE	TRUE	no	no	yes	yes	no	0.26	2.23	89	0.0718216	0.482884	0.0801729	0.0546813	0.2809	-1.16552	---	---	NA
TCGA-75-6205	LUAD	Lung-AdenoCA	white	(255, 255, 255)	lung	red	(255, 0, 0)	TRUE	TCGA-75-6205-01A-11R-1755-07	TCGA-75-6205-01A-11D-1756-05	TRUE	FALSE	yes	no	no	no	yes	0.18	1.86	57	1.02974	0.536716	0.120257	0.0779882	0.437823	0.0911705	---	---	NA
TCGA-75-6206	LUAD	Lung-AdenoCA	white	(255, 255, 255)	lung	red	(255, 0, 0)	TRUE	TCGA-75-6206-01A-11R-1755-07	TCGA-75-6206-01A-11D-1756-05	TRUE	FALSE	yes	no	no	no	yes	0.7	3.23	6	-0.744515	0.396209	0.063566	0.0460888	0.297339	-1.40841	Alive	2590	NA
TCGA-75-7030	LUAD	Lung-AdenoCA	white	(255, 255, 255)	lung	red	(255, 0, 0)	TRUE	TCGA-75-7030-01A-11R-1949-07	TCGA-75-7030-01A-11D-1947-05	TRUE	TRUE	no	no	yes	yes	no	0.21	1.949	6	-1.48549	0.477559	0.0997505	0.0691384	0.353201	-1.09961	---	---	NA
TCGA-78-7146	LUAD	Lung-AdenoCA	white	(255, 255, 255)	lung	red	(255, 0, 0)	TRUE	TCGA-78-7146-01A-11R-2039-07	TCGA-78-7146-01A-11D-2037-05	TRUE	FALSE	no	no	yes	no	no	0.68	2.79	1	-2.2494	0.554686	0.0847106	0.057867	0.465057	1.01793	Dead	173	71
TCGA-78-7156	LUAD	Lung-AdenoCA	white	(255, 255, 255)	lung	red	(255, 0, 0)	TRUE	TCGA-78-7156-01A-11R-2039-07	TCGA-78-7156-01A-11D-2037-05	TRUE	FALSE	no	no	yes	no	no	0.8	1.98	1	-2.2494	0.347966	0.0697848	0.0526501	0.229701	-0.908144	Dead	976	62
TCGA-78-7158	LUAD	Lung-AdenoCA	white	(255, 255, 255)	lung	red	(255, 0, 0)	TRUE	TCGA-78-7158-01A-11R-2039-07	TCGA-78-7158-01A-11D-2037-05	TRUE	TRUE	no	no	yes	yes	no	0.86	2.09	30	-0.578094	0.530977	0.0839384	0.0562529	0.488752	-0.289287	Dead	179	59
TCGA-78-7535	LUAD	Lung-AdenoCA	white	(255, 255, 255)	lung	red	(255, 0, 0)	TRUE	TCGA-78-7535-01A-11R-2066-07	TCGA-78-7535-01A-11D-2064-05	TRUE	TRUE	no	no	yes	yes	no	0.6	2.82	88	0.0650084	0.521516	0.0902981	0.0600867	0.480011	-0.25864	Dead	949	45
TCGA-86-6562	LUAD	Lung-AdenoCA	white	(255, 255, 255)	lung	red	(255, 0, 0)	TRUE	TCGA-86-6562-01A-11R-1755-07	TCGA-86-6562-01A-11D-1756-05	TRUE	FALSE	yes	no	no	no	yes	0.45	3.46	17	0.0479602	0.476365	0.0809135	0.0536567	0.413382	-0.122863	Dead	376	52
TCGA-91-6828	LUAD	Lung-AdenoCA	white	(255, 255, 255)	lung	red	(255, 0, 0)	TRUE	TCGA-91-6828-01A-11R-1858-07	TCGA-91-6828-01A-11D-1856-05	TRUE	FALSE	yes	no	no	no	yes	0.37	4.7	44	0.816798	0.478485	0.0878639	0.0567862	0.475021	-0.0653071	Alive	323	70
TCGA-91-6829	LUAD	Lung-AdenoCA	white	(255, 255, 255)	lung	red	(255, 0, 0)	TRUE	TCGA-91-6829-01A-21R-1858-07	TCGA-91-6829-01A-21D-1856-05	TRUE	FALSE	yes	no	no	no	yes	0.47	2.85	58	1.04408	0.464831	0.0919545	0.063566	0.408541	0.471972	Dead	1258	78
TCGA-91-6831	LUAD	Lung-AdenoCA	white	(255, 255, 255)	lung	red	(255, 0, 0)	TRUE	TCGA-91-6831-01A-11R-1858-07	TCGA-91-6831-01A-11D-1856-05	TRUE	FALSE	yes	no	no	no	yes	0.52	3.31	189	2.02537	0.39852	0.0794385	0.0541667	0.34299	1.13233	Alive	310	66
TCGA-91-6835	LUAD	Lung-AdenoCA	white	(255, 255, 255)	lung	red	(255, 0, 0)	TRUE	TCGA-91-6835-01A-11R-1858-07	TCGA-91-6835-01A-11D-1856-05	TRUE	FALSE	yes	no	no	no	yes	0.21	1.97	14	-0.105021	0.524634	0.0919545	0.0595244	0.418241	0.515271	Alive	79	81
TCGA-91-6836	LUAD	Lung-AdenoCA	white	(255, 255, 255)	lung	red	(255, 0, 0)	TRUE	TCGA-91-6836-01A-21R-1858-07	TCGA-91-6836-01A-21D-1856-05	TRUE	FALSE	yes	no	no	no	yes	0.67	3.46	117	1.62569	0.617803	0.0847106	0.0595244	0.549834	1.36338	Alive	417	52
TCGA-91-6840	LUAD	Lung-AdenoCA	white	(255, 255, 255)	lung	red	(255, 0, 0)	TRUE	TCGA-91-6840-01A-11R-1949-07	TCGA-91-6840-01A-11D-1947-05	TRUE	TRUE	no	no	yes	yes	no	0.62	2.85	348	0.898232	0.375545	0.0772722	0.0552005	0.299433	0.532061	Alive	372	59
TCGA-91-6847	LUAD	Lung-AdenoCA	white	(255, 255, 255)	lung	red	(255, 0, 0)	TRUE	TCGA-91-6847-01A-11R-1949-07	TCGA-91-6847-01A-11D-1947-05	TRUE	TRUE	no	no	yes	yes	no	0.85	3.59	378	0.948517	0.511341	0.0847106	0.0612262	0.442752	0.97265	Alive	842	62
TCGA-97-8171	LUAD	Lung-AdenoCA	white	(255, 255, 255)	lung	red	(255, 0, 0)	TRUE	TCGA-97-8171-01A-11R-2287-07	TCGA-97-8171-01A-11D-2285-05	TRUE	TRUE	no	no	yes	yes	no	0.88	2.21	616	1.24568	0.479985	0.0862742	0.0653753	0.361237	-0.478342	Alive	568	81
TCGA-18-3408	LUSC	Lung-SCC	Ivory	(253, 245, 230)	lung	red	(255, 0, 0)	TRUE	TCGA-18-3408-01A-01R-0980-07	NA	TRUE	TRUE	no	no	yes	yes	no	0.76	1.97	178	0.491091	NA	NA	NA	NA	0.330128	Dead	2304	77
TCGA-18-3415	LUSC	Lung-SCC	Ivory	(253, 245, 230)	lung	red	(255, 0, 0)	TRUE	TCGA-18-3415-01A-01R-0980-07	NA	TRUE	TRUE	no	no	yes	yes	no	0.48	2.82	670	1.29684	NA	NA	NA	NA	0.459982	Dead	2803	77
TCGA-18-4721	LUSC	Lung-SCC	Ivory	(253, 245, 230)	lung	red	(255, 0, 0)	TRUE	TCGA-18-4721-01A-01R-1443-07	TCGA-18-4721-01A-01D-1440-05	TRUE	TRUE	no	no	yes	yes	no	0.39	1.78	305	0.818054	0.522264	0.0456512	0.0246024	0.455121	0.358909	Alive	4694	74
TCGA-21-1076	LUSC	Lung-SCC	Ivory	(253, 245, 230)	lung	red	(255, 0, 0)	TRUE	TCGA-21-1076-01A-02R-0692-07	NA	TRUE	TRUE	no	no	yes	yes	no	0.34	1.63	186	0.517752	NA	NA	NA	NA	0.499522	Alive	1852	54
TCGA-21-1078	LUSC	Lung-SCC	Ivory	(253, 245, 230)	lung	red	(255, 0, 0)	TRUE	TCGA-21-1078-01A-01R-0692-07	NA	TRUE	TRUE	no	no	yes	yes	no	0.92	2	5	-1.57949	NA	NA	NA	NA	-0.574494	Dead	474	77
TCGA-21-1082	LUSC	Lung-SCC	Ivory	(253, 245, 230)	lung	red	(255, 0, 0)	TRUE	TCGA-21-1082-01A-01R-0692-07	NA	TRUE	TRUE	no	no	yes	yes	no	0.69	1.78	226	0.635953	NA	NA	NA	NA	1.33634	Alive	3644	61
TCGA-21-1083	LUSC	Lung-SCC	Ivory	(253, 245, 230)	lung	red	(255, 0, 0)	TRUE	TCGA-21-1083-01A-01R-0692-07	NA	TRUE	TRUE	no	no	yes	yes	no	0.58	3.22	478	1.09131	NA	NA	NA	NA	1.23178	Dead	1315	75
TCGA-21-5782	LUSC	Lung-SCC	Ivory	(253, 245, 230)	lung	red	(255, 0, 0)	TRUE	TCGA-21-5782-01A-01R-1635-07	TCGA-21-5782-01A-01D-1633-05	TRUE	TRUE	no	no	yes	yes	no	0.48	1.97	532	1.15644	0.413361	0.0418866	0.0263393	0.325195	1.19226	Dead	962	68
TCGA-22-1016	LUSC	Lung-SCC	Ivory	(253, 245, 230)	lung	red	(255, 0, 0)	TRUE	TCGA-22-1016-01A-01R-0692-07	NA	TRUE	TRUE	no	no	yes	yes	no	0.33	2.58	517	1.13904	NA	NA	NA	NA	0.677572	Dead	822	65
TCGA-22-5477	LUSC	Lung-SCC	Ivory	(253, 245, 230)	lung	red	(255, 0, 0)	TRUE	TCGA-22-5477-01A-01R-1635-07	TCGA-22-5477-01A-01D-1633-05	TRUE	TRUE	no	no	yes	yes	no	0.73	3.52	289	0.785306	0.488929	0.0387911	0.0255808	0.386986	1.23861	Dead	1346	65
TCGA-22-5485	LUSC	Lung-SCC	Ivory	(253, 245, 230)	lung	red	(255, 0, 0)	TRUE	TCGA-22-5485-01A-01R-1635-07	TCGA-22-5485-01A-01D-1633-05	TRUE	TRUE	no	no	yes	yes	no	0.71	1.91	180	0.497866	0.391694	0.0373269	0.0248435	0.310026	0.772119	Dead	916	58
TCGA-22-5492	LUSC	Lung-SCC	Ivory	(253, 245, 230)	lung	red	(255, 0, 0)	TRUE	TCGA-22-5492-01A-01R-1635-07	TCGA-22-5492-01A-01D-1633-05	TRUE	TRUE	no	no	yes	yes	no	0.56	1.96	160	0.426466	0.407968	0.0410913	0.0258312	0.318646	0.497349	Dead	506	73
TCGA-33-4586	LUSC	Lung-SCC	Ivory	(253, 245, 230)	lung	red	(255, 0, 0)	TRUE	TCGA-33-4586-01A-01R-1443-07	TCGA-33-4586-01A-01D-1440-05	TRUE	TRUE	no	no	yes	yes	no	0.42	3.27	399	0.981401	0.489368	0.0355712	0.0229774	0.396517	0.642855	Dead	428	57
TCGA-34-2596	LUSC	Lung-SCC	Ivory	(253, 245, 230)	lung	red	(255, 0, 0)	TRUE	TCGA-34-2596-01A-01R-0851-07	NA	TRUE	TRUE	no	no	no	yes	no	0.65	1.58	134	0.319066	NA	NA	NA	NA	0.960849	Dead	80	70
TCGA-34-2600	LUSC	Lung-SCC	Ivory	(253, 245, 230)	lung	red	(255, 0, 0)	TRUE	TCGA-34-2600-01A-01R-0851-07	NA	TRUE	TRUE	no	no	yes	yes	no	0.86	2.97	125	0.276995	NA	NA	NA	NA	0.364981	Dead	1874	76
TCGA-34-5240	LUSC	Lung-SCC	Ivory	(253, 245, 230)	lung	red	(255, 0, 0)	TRUE	TCGA-34-5240-01A-01R-1443-07	TCGA-34-5240-01A-01D-1440-05	TRUE	TRUE	no	no	yes	yes	no	0.64	2.92	103	0.159984	0.507084	0.0380522	0.0236606	0.425557	0.86892	Alive	1541	73
TCGA-37-4135	LUSC	Lung-SCC	Ivory	(253, 245, 230)	lung	red	(255, 0, 0)	TRUE	TCGA-37-4135-01A-01R-1100-07	NA	TRUE	TRUE	no	no	yes	yes	no	0.91	2.98	1002	1.54196	NA	NA	NA	NA	1.14859	Alive	207	68
TCGA-43-3394	LUSC	Lung-SCC	Ivory	(253, 245, 230)	lung	red	(255, 0, 0)	TRUE	TCGA-43-3394-01A-01R-0980-07	NA	TRUE	TRUE	no	no	yes	yes	no	0.6	3.29	374	0.942047	NA	NA	NA	NA	1.02844	Dead	1190	52
TCGA-43-3920	LUSC	Lung-SCC	Ivory	(253, 245, 230)	lung	red	(255, 0, 0)	TRUE	TCGA-43-3920-01A-01R-0980-07	NA	TRUE	TRUE	no	no	yes	yes	no	0.52	3.42	481	1.09511	NA	NA	NA	NA	0.849137	Alive	1007	71
TCGA-43-5670	LUSC	Lung-SCC	Ivory	(253, 245, 230)	lung	red	(255, 0, 0)	TRUE	TCGA-43-5670-01A-21R-2125-07	TCGA-43-5670-01A-21D-2123-05	TRUE	TRUE	no	no	yes	yes	no	0.62	2.7	621	1.2506	0.420411	0.0443618	0.0298867	0.384616	0.601391	Alive	849	70
TCGA-52-7812	LUSC	Lung-SCC	Ivory	(253, 245, 230)	lung	red	(255, 0, 0)	TRUE	TCGA-52-7812-01A-11R-2125-07	TCGA-52-7812-01A-11D-2123-05	TRUE	TRUE	no	no	yes	yes	no	0.56	1.89	131	0.305362	0.518127	0.0531511	0.0313709	0.435364	1.00731	Dead	835	68
TCGA-56-1622	LUSC	Lung-SCC	Ivory	(253, 245, 230)	lung	red	(255, 0, 0)	TRUE	TCGA-56-1622-01A-01R-0692-07	NA	TRUE	TRUE	no	no	yes	yes	no	0.82	3.22	257	0.71401	NA	NA	NA	NA	0.784735	Dead	881	58
TCGA-56-7582	LUSC	Lung-SCC	Ivory	(253, 245, 230)	lung	red	(255, 0, 0)	TRUE	TCGA-56-7582-01A-11R-2045-07	TCGA-56-7582-01A-11D-2043-05	TRUE	TRUE	no	no	yes	yes	no	0.62	3.4	283	0.772558	0.559624	0.0447877	0.0279226	0.485004	0.878309	Alive	601	83
TCGA-60-2695	LUSC	Lung-SCC	Ivory	(253, 245, 230)	lung	red	(255, 0, 0)	TRUE	TCGA-60-2695-01A-01R-0851-07	NA	TRUE	FALSE	no	no	yes	no	no	0.81	2.52	66	-0.108135	NA	NA	NA	NA	2.04339	Alive	642	74
TCGA-60-2698	LUSC	Lung-SCC	Ivory	(253, 245, 230)	lung	red	(255, 0, 0)	TRUE	TCGA-60-2698-01A-01R-0851-07	NA	TRUE	TRUE	no	no	yes	yes	no	0.26	5.74	558	1.18548	NA	NA	NA	NA	0.676896	Dead	311	62
TCGA-60-2711	LUSC	Lung-SCC	Ivory	(253, 245, 230)	lung	red	(255, 0, 0)	TRUE	TCGA-60-2711-01A-01R-0851-07	NA	TRUE	TRUE	no	no	yes	yes	no	0.67	3.2	293	0.793659	NA	NA	NA	NA	0.812287	Alive	1260	64
TCGA-60-2713	LUSC	Lung-SCC	Ivory	(253, 245, 230)	lung	red	(255, 0, 0)	TRUE	TCGA-60-2713-01A-01R-0851-07	NA	TRUE	TRUE	no	no	yes	yes	no	0.59	1.8	236	0.66224	NA	NA	NA	NA	0.551551	Alive	1731	64
TCGA-60-2719	LUSC	Lung-SCC	Ivory	(253, 245, 230)	lung	red	(255, 0, 0)	TRUE	TCGA-60-2719-01A-01R-0851-07	NA	TRUE	TRUE	no	no	yes	yes	no	0.79	1.77	237	0.664808	NA	NA	NA	NA	1.01441	Alive	1297	83
TCGA-60-2722	LUSC	Lung-SCC	Ivory	(253, 245, 230)	lung	red	(255, 0, 0)	TRUE	TCGA-60-2722-01A-01R-0851-07	NA	TRUE	TRUE	no	no	yes	yes	no	0.79	3.56	266	0.734919	NA	NA	NA	NA	0.681294	Alive	908	66
TCGA-60-2724	LUSC	Lung-SCC	Ivory	(253, 245, 230)	lung	red	(255, 0, 0)	TRUE	TCGA-60-2724-01A-01R-0851-07	NA	TRUE	TRUE	no	no	yes	yes	no	0.47	1.83	203	0.57081	NA	NA	NA	NA	0.333101	Alive	717	47
TCGA-60-2726	LUSC	Lung-SCC	Ivory	(253, 245, 230)	lung	red	(255, 0, 0)	TRUE	TCGA-60-2726-01A-01R-0851-07	NA	TRUE	TRUE	no	no	yes	yes	no	0.48	2.89	188	0.524239	NA	NA	NA	NA	0.93564	Dead	358	56
TCGA-66-2744	LUSC	Lung-SCC	Ivory	(253, 245, 230)	lung	red	(255, 0, 0)	TRUE	TCGA-66-2744-01A-01R-0980-07	NA	TRUE	TRUE	no	no	yes	yes	no	0.37	2.5	480	1.09385	NA	NA	NA	NA	0.748126	Alive	30	71
TCGA-66-2756	LUSC	Lung-SCC	Ivory	(253, 245, 230)	lung	red	(255, 0, 0)	TRUE	TCGA-66-2756-01A-01R-0851-07	NA	TRUE	TRUE	no	no	yes	yes	no	0.72	3.78	888	1.46839	NA	NA	NA	NA	0.692648	Alive	30	68
TCGA-66-2757	LUSC	Lung-SCC	Ivory	(253, 245, 230)	lung	red	(255, 0, 0)	TRUE	TCGA-66-2757-01A-01R-0851-07	NA	TRUE	FALSE	no	no	yes	no	no	0.84	1.92	76	-0.0233065	NA	NA	NA	NA	1.58149	Dead	1338	65
TCGA-66-2759	LUSC	Lung-SCC	Ivory	(253, 245, 230)	lung	red	(255, 0, 0)	TRUE	TCGA-66-2759-01A-01R-0851-07	NA	TRUE	TRUE	no	no	yes	yes	no	0.5	3.33	525	1.14838	NA	NA	NA	NA	0.778148	Alive	762	66
TCGA-66-2766	LUSC	Lung-SCC	Ivory	(253, 245, 230)	lung	red	(255, 0, 0)	TRUE	TCGA-66-2766-01A-01R-0851-07	NA	TRUE	TRUE	no	no	no	yes	no	0.75	2.96	1073	1.58367	NA	NA	NA	NA	0.789033	Alive	31	54
TCGA-66-2789	LUSC	Lung-SCC	Ivory	(253, 245, 230)	lung	red	(255, 0, 0)	TRUE	TCGA-66-2789-01A-01R-0980-07	NA	TRUE	TRUE	no	no	yes	yes	no	0.55	1.98	325	0.85666	NA	NA	NA	NA	0.533322	Dead	123	73
TCGA-66-2793	LUSC	Lung-SCC	Ivory	(253, 245, 230)	lung	red	(255, 0, 0)	TRUE	TCGA-66-2793-01A-01R-1201-07	NA	TRUE	TRUE	no	no	yes	yes	no	0.85	3.35	850	1.44175	NA	NA	NA	NA	1.17201	Dead	306	68
TCGA-66-2795	LUSC	Lung-SCC	Ivory	(253, 245, 230)	lung	red	(255, 0, 0)	TRUE	TCGA-66-2795-01A-02R-0980-07	NA	TRUE	TRUE	no	no	yes	yes	no	0.66	2.04	338	0.880504	NA	NA	NA	NA	0.903772	Alive	122	68
TCGA-68-7755	LUSC	Lung-SCC	Ivory	(253, 245, 230)	lung	red	(255, 0, 0)	TRUE	TCGA-68-7755-01A-11R-2125-07	TCGA-68-7755-01A-11D-2123-05	TRUE	TRUE	no	no	yes	yes	no	0.62	3.56	301	0.81003	0.450678	0.0531511	0.0329264	0.465057	0.593332	Alive	83	60
TCGA-68-8250	LUSC	Lung-SCC	Ivory	(253, 245, 230)	lung	red	(255, 0, 0)	TRUE	TCGA-68-8250-01A-11R-2296-07	TCGA-68-8250-01A-11D-2294-05	TRUE	TRUE	no	no	yes	yes	no	0.44	3.04	579	1.20797	0.428592	0.049266	0.0316762	0.354344	0.605488	Alive	244	66
TCGA-77-6843	LUSC	Lung-SCC	Ivory	(253, 245, 230)	lung	red	(255, 0, 0)	TRUE	TCGA-77-6843-01A-11R-1949-07	TCGA-77-6843-01A-11D-1947-05	TRUE	TRUE	no	no	yes	yes	no	0.74	1.95	327	0.86039	0.411328	0.0418866	0.0279226	0.31432	0.371531	Dead	2224	74
TCGA-77-7139	LUSC	Lung-SCC	Ivory	(253, 245, 230)	lung	red	(255, 0, 0)	TRUE	TCGA-77-7139-01A-11R-2045-07	TCGA-77-7139-01A-11D-2043-05	TRUE	TRUE	no	no	yes	yes	no	0.72	3.1	166	0.448777	0.27911	0.0439398	0.0307689	0.318646	0.901716	Alive	4261	56
TCGA-85-8052	LUSC	Lung-SCC	Ivory	(253, 245, 230)	lung	red	(255, 0, 0)	TRUE	TCGA-85-8052-01A-11R-2247-07	TCGA-85-8052-01A-11D-2245-05	TRUE	TRUE	no	no	yes	yes	no	0.36	3.29	204	0.573792	0.467459	0.0431073	0.0281953	0.320821	0.682887	Alive	734	53
TCGA-85-8277	LUSC	Lung-SCC	Ivory	(253, 245, 230)	lung	red	(255, 0, 0)	TRUE	TCGA-85-8277-01A-11R-2296-07	TCGA-85-8277-01A-11D-2294-05	TRUE	TRUE	no	no	yes	yes	no	0.56	2.77	462	1.07059	0.57083	0.0516614	0.0319844	0.477515	0.877879	Dead	307	70
TCGA-90-7767	LUSC	Lung-SCC	Ivory	(253, 245, 230)	lung	red	(255, 0, 0)	TRUE	TCGA-90-7767-01A-11R-2125-07	TCGA-90-7767-01A-11D-2123-05	TRUE	TRUE	no	no	yes	yes	no	0.54	2.82	146	0.370993	0.468918	0.0526501	0.0329264	0.379894	1.25047	Alive	89	56
TCGA-92-8064	LUSC	Lung-SCC	Ivory	(253, 245, 230)	lung	red	(255, 0, 0)	TRUE	TCGA-92-8064-01A-11R-2247-07	TCGA-92-8064-01A-11D-2245-05	TRUE	TRUE	no	no	yes	yes	no	0.31	3.03	297	0.8019	0.484939	0.0526501	0.0319844	0.425557	0.670261	Alive	160	58
TCGA-94-7943	LUSC	Lung-SCC	Ivory	(253, 245, 230)	lung	red	(255, 0, 0)	TRUE	TCGA-94-7943-01A-11R-2187-07	TCGA-94-7943-01A-11D-2185-05	TRUE	TRUE	no	no	yes	yes	no	0.58	3.28	434	1.03255	0.41965	0.0502113	0.0332463	0.34299	0.753103	Alive	559	80
TCGA-96-7545	LUSC	Lung-SCC	Ivory	(253, 245, 230)	lung	red	(255, 0, 0)	TRUE	TCGA-96-7545-01A-21R-2045-07	TCGA-96-7545-01A-21D-2043-05	TRUE	TRUE	no	no	yes	yes	no	0.4	1.78	170	0.46321	0.490823	0.0511737	0.0287485	0.41096	0.182192	Dead	1736	73
TCGA-98-8022	LUSC	Lung-SCC	Ivory	(253, 245, 230)	lung	red	(255, 0, 0)	TRUE	TCGA-98-8022-01A-11R-2247-07	TCGA-98-8022-01A-11D-2245-05	TRUE	TRUE	no	no	yes	yes	no	0.42	3.14	315	0.837663	0.399936	0.0483376	0.0307689	0.318646	0.310765	Dead	933	61
TCGA-09-2045	OV	Ovary-AdenoCA	darkcyan	(0, 139, 139)	ovary	darkcyan	(0, 139, 139)	TRUE	TCGA-09-2045-01A-01R-1568-13	NA	TRUE	TRUE	no	yes	no	yes	no	0.92	2.05	288	0.7832	NA	NA	NA	NA	-0.937646	Dead	1069	50
TCGA-13-0890	OV	Ovary-AdenoCA	darkcyan	(0, 139, 139)	ovary	darkcyan	(0, 139, 139)	TRUE	TCGA-13-0890-01A-01R-1564-13	NA	TRUE	TRUE	no	yes	no	yes	no	0.58	1.69	320	0.847235	NA	NA	NA	NA	-0.248938	Alive	4424	56
TCGA-24-1103	OV	Ovary-AdenoCA	darkcyan	(0, 139, 139)	ovary	darkcyan	(0, 139, 139)	TRUE	TCGA-24-1103-01A-01R-1565-13	NA	TRUE	TRUE	no	yes	no	yes	no	0.96	1.88	406	0.99198	NA	NA	NA	NA	0.434011	Dead	1646	50
TCGA-24-1419	OV	Ovary-AdenoCA	darkcyan	(0, 139, 139)	ovary	darkcyan	(0, 139, 139)	TRUE	TCGA-24-1419-01A-01R-1565-13	NA	TRUE	TRUE	no	yes	no	yes	no	0.99	1.9	125	0.276995	NA	NA	NA	NA	0.19951	Alive	239	62
TCGA-24-1552	OV	Ovary-AdenoCA	darkcyan	(0, 139, 139)	ovary	darkcyan	(0, 139, 139)	TRUE	TCGA-24-1552-01A-01R-1566-13	NA	TRUE	TRUE	no	yes	no	yes	no	0.92	2.76	375	0.943671	NA	NA	NA	NA	0.579399	Dead	1259	77
TCGA-24-1562	OV	Ovary-AdenoCA	darkcyan	(0, 139, 139)	ovary	darkcyan	(0, 139, 139)	TRUE	TCGA-24-1562-01A-01R-1566-13	NA	TRUE	TRUE	no	yes	no	yes	no	0.84	1.81	174	0.47731	NA	NA	NA	NA	0.157207	Dead	1384	67
TCGA-24-2024	OV	Ovary-AdenoCA	darkcyan	(0, 139, 139)	ovary	darkcyan	(0, 139, 139)	TRUE	TCGA-24-2024-01A-02R-1568-13	NA	TRUE	TRUE	no	yes	no	yes	no	0.9	1.79	344	0.891203	NA	NA	NA	NA	0.161118	Dead	1769	72
TCGA-24-2290	OV	Ovary-AdenoCA	darkcyan	(0, 139, 139)	ovary	darkcyan	(0, 139, 139)	TRUE	TCGA-24-2290-01A-01R-1568-13	NA	TRUE	TRUE	no	yes	no	yes	no	0.81	3.66	575	1.20375	NA	NA	NA	NA	0.462399	Dead	1102	56
TCGA-25-1319	OV	Ovary-AdenoCA	darkcyan	(0, 139, 139)	ovary	darkcyan	(0, 139, 139)	TRUE	TCGA-25-1319-01A-01R-1565-13	NA	TRUE	FALSE	no	yes	no	no	no	0.87	3.38	123	0.267239	NA	NA	NA	NA	0.678388	Dead	1977	73
TCGA-25-2391	OV	Ovary-AdenoCA	darkcyan	(0, 139, 139)	ovary	darkcyan	(0, 139, 139)	TRUE	TCGA-25-2391-01A-01R-1569-13	NA	TRUE	TRUE	no	yes	no	yes	no	0.88	1.87	402	0.985957	NA	NA	NA	NA	0.295014	Dead	1492	57
TCGA-25-2400	OV	Ovary-AdenoCA	darkcyan	(0, 139, 139)	ovary	darkcyan	(0, 139, 139)	TRUE	TCGA-25-2400-01A-01R-1569-13	NA	TRUE	TRUE	no	yes	no	yes	no	0.81	3.8	570	1.19844	NA	NA	NA	NA	0.266989	Dead	1278	76
TCGA-61-2000	OV	Ovary-AdenoCA	darkcyan	(0, 139, 139)	ovary	darkcyan	(0, 139, 139)	TRUE	TCGA-61-2000-01A-01R-1568-13	NA	TRUE	TRUE	no	yes	no	yes	no	0.93	2.15	693	1.31739	NA	NA	NA	NA	0.801636	Alive	441	67
TCGA-CH-5741	PRAD	Prost-AdenoCA	lightskyblue	(135, 206, 250)	prostate	lightblue	(173, 216, 230)	TRUE	TCGA-CH-5741-01A-11R-1580-07	TCGA-CH-5741-01A-11D-1578-05	TRUE	FALSE	yes	no	no	no	yes	0.81	1.94	27	0.418691	0.521708	0.0403104	0.0279226	0.425557	-1.25911	Alive	395	56
TCGA-CH-5744	PRAD	Prost-AdenoCA	lightskyblue	(135, 206, 250)	prostate	lightblue	(173, 216, 230)	TRUE	TCGA-CH-5744-01A-11R-1580-07	TCGA-CH-5744-01A-11D-1578-05	TRUE	FALSE	yes	no	no	no	yes	0.59	1.95	32	0.556554	0.540233	0.0426966	0.0276524	0.442752	-0.842068	Alive	60	64
TCGA-CH-5745	PRAD	Prost-AdenoCA	lightskyblue	(135, 206, 250)	prostate	lightblue	(173, 216, 230)	TRUE	TCGA-CH-5745-01A-11R-1580-07	TCGA-CH-5745-01A-11D-1578-05	FALSE	FALSE	yes	no	no	no	yes	0.8706	NaN	5	-0.873859	0.585185	0.0435216	0.0260841	0.492501	-1.3284	Alive	91	68
TCGA-CH-5746	PRAD	Prost-AdenoCA	lightskyblue	(135, 206, 250)	prostate	lightblue	(173, 216, 230)	TRUE	TCGA-CH-5746-01A-11R-1580-07	TCGA-CH-5746-01A-11D-1578-05	TRUE	FALSE	yes	no	no	no	yes	0.3	1.99	7	-0.632472	0.514522	0.0403104	0.0263393	0.361237	-0.508661	Alive	731	57
TCGA-CH-5748	PRAD	Prost-AdenoCA	lightskyblue	(135, 206, 250)	prostate	lightblue	(173, 216, 230)	TRUE	TCGA-CH-5748-01A-11R-1580-07	TCGA-CH-5748-01A-11D-1578-05	TRUE	FALSE	yes	no	no	no	yes	0.9658	NaN	5	-0.873859	0.492343	0.0431073	0.0268571	0.372852	-0.574897	Alive	31	64
TCGA-CH-5750	PRAD	Prost-AdenoCA	lightskyblue	(135, 206, 250)	prostate	lightblue	(173, 216, 230)	TRUE	TCGA-CH-5750-01A-11R-1580-07	TCGA-CH-5750-01A-11D-1578-05	TRUE	TRUE	yes	no	yes	yes	no	0.72	1.99	82	0.0224484	0.552121	0.0439398	0.0284706	0.452642	-0.213506	Alive	396	72
TCGA-CH-5751	PRAD	Prost-AdenoCA	lightskyblue	(135, 206, 250)	prostate	lightblue	(173, 216, 230)	TRUE	TCGA-CH-5751-01A-11R-1580-07	TCGA-CH-5751-01A-11D-1578-05	TRUE	FALSE	yes	no	no	no	yes	0.52	2.07	33	0.581603	0.544332	0.0478797	0.026597	0.465057	0.757532	Alive	1065	68
TCGA-CH-5752	PRAD	Prost-AdenoCA	lightskyblue	(135, 206, 250)	prostate	lightblue	(173, 216, 230)	TRUE	TCGA-CH-5752-01A-11R-1580-07	TCGA-CH-5752-01A-11D-1578-05	TRUE	FALSE	yes	no	no	no	yes	0.79	1.97	24	0.3236	0.659705	0.0399253	0.0253327	0.567093	0.0149362	Alive	943	66
TCGA-CH-5753	PRAD	Prost-AdenoCA	lightskyblue	(135, 206, 250)	prostate	lightblue	(173, 216, 230)	TRUE	TCGA-CH-5753-01A-11R-1580-07	TCGA-CH-5753-01A-11D-1578-05	TRUE	FALSE	yes	no	no	no	yes	0.83	1.93	0	-2.37728	0.573696	0.0406991	0.0260841	0.482507	-0.404318	Alive	31	70
TCGA-CH-5754	PRAD	Prost-AdenoCA	lightskyblue	(135, 206, 250)	prostate	lightblue	(173, 216, 230)	TRUE	TCGA-CH-5754-01A-11R-1580-07	TCGA-CH-5754-01A-11D-1578-05	TRUE	FALSE	yes	no	no	no	yes	0.63	1.96	44	0.816798	0.452952	0.0474259	0.0319844	0.403717	0.254434	Alive	62	65
TCGA-CH-5761	PRAD	Prost-AdenoCA	lightskyblue	(135, 206, 250)	prostate	lightblue	(173, 216, 230)	TRUE	TCGA-CH-5761-01A-11R-1580-07	TCGA-CH-5761-01A-11D-1578-05	TRUE	FALSE	yes	no	no	no	yes	0.7	1.96	77	1.27833	0.489408	0.0422898	0.0271197	0.470036	0.769941	Alive	28	61
TCGA-CH-5762	PRAD	Prost-AdenoCA	lightskyblue	(135, 206, 250)	prostate	lightblue	(173, 216, 230)	TRUE	TCGA-CH-5762-01A-11R-1580-07	TCGA-CH-5762-01A-11D-1578-05	TRUE	FALSE	yes	no	no	no	yes	0.34	2.04	4	-1.02684	0.496608	0.0511737	0.0332463	0.401312	-0.278385	Alive	1339	60
TCGA-CH-5763	PRAD	Prost-AdenoCA	lightskyblue	(135, 206, 250)	prostate	lightblue	(173, 216, 230)	TRUE	TCGA-CH-5763-01A-11R-1580-07	TCGA-CH-5763-01A-11D-1578-05	TRUE	TRUE	yes	no	yes	yes	no	0.16	1.93	21	-0.787215	0.453996	0.0487997	0.0326095	0.295254	-0.901754	Alive	365	66
TCGA-CH-5764	PRAD	Prost-AdenoCA	lightskyblue	(135, 206, 250)	prostate	lightblue	(173, 216, 230)	TRUE	TCGA-CH-5764-01A-21R-1580-07	TCGA-CH-5764-01A-21D-1578-05	TRUE	FALSE	yes	no	no	no	yes	0.54	1.94	16	0	0.553461	0.0422898	0.0260841	0.46257	-0.864064	Alive	31	66
TCGA-CH-5765	PRAD	Prost-AdenoCA	lightskyblue	(135, 206, 250)	prostate	lightblue	(173, 216, 230)	TRUE	TCGA-CH-5765-01A-11R-1580-07	TCGA-CH-5765-01A-11D-1578-05	TRUE	FALSE	yes	no	no	no	yes	0.75	1.95	35	0.629563	0.595964	0.0483376	0.0295981	0.534943	-0.812381	Alive	700	55
TCGA-CH-5766	PRAD	Prost-AdenoCA	lightskyblue	(135, 206, 250)	prostate	lightblue	(173, 216, 230)	TRUE	TCGA-CH-5766-01A-11R-1580-07	TCGA-CH-5766-01A-11D-1578-05	TRUE	FALSE	yes	no	no	no	yes	0.55	1.93	31	0.530734	0.429748	0.0387911	0.0253327	0.303645	-0.457985	Alive	31	55
TCGA-CH-5767	PRAD	Prost-AdenoCA	lightskyblue	(135, 206, 250)	prostate	lightblue	(173, 216, 230)	TRUE	TCGA-CH-5767-01A-11R-1789-07	TCGA-CH-5767-01A-11D-1787-05	TRUE	FALSE	yes	no	no	no	yes	0.83	1.98	58	1.04408	0.462391	0.0541667	0.0335692	0.420676	-1.12439	Alive	458	66
TCGA-CH-5768	PRAD	Prost-AdenoCA	lightskyblue	(135, 206, 250)	prostate	lightblue	(173, 216, 230)	TRUE	TCGA-CH-5768-01A-11R-1580-07	TCGA-CH-5768-01A-11D-1578-05	TRUE	FALSE	yes	no	no	no	yes	0.71	1.96	29	0.476582	0.548264	0.0410913	0.0263393	0.480011	-0.44853	Alive	731	72
TCGA-CH-5769	PRAD	Prost-AdenoCA	lightskyblue	(135, 206, 250)	prostate	lightblue	(173, 216, 230)	TRUE	TCGA-CH-5769-01A-11R-1580-07	TCGA-CH-5769-01A-11D-1578-05	TRUE	FALSE	yes	no	no	no	yes	0.61	1.97	5	-0.873859	0.482069	0.0395438	0.0258312	0.420676	0.167425	Alive	62	48
TCGA-CH-5771	PRAD	Prost-AdenoCA	lightskyblue	(135, 206, 250)	prostate	lightblue	(173, 216, 230)	TRUE	TCGA-CH-5771-01A-21R-1580-07	TCGA-CH-5771-01A-21D-1578-05	TRUE	TRUE	yes	no	yes	yes	no	0.27	1.91	163	0.437723	0.48779	0.0469761	0.0298867	0.361237	-0.953199	Alive	396	63
TCGA-CH-5772	PRAD	Prost-AdenoCA	lightskyblue	(135, 206, 250)	prostate	lightblue	(173, 216, 230)	TRUE	TCGA-CH-5772-01A-11R-1580-07	TCGA-CH-5772-01A-11D-1578-05	TRUE	FALSE	yes	no	no	no	yes	0.8	1.99	18	0.0933267	0.607014	0.0546813	0.0295981	0.514996	-0.852075	Alive	486	63
TCGA-CH-5788	PRAD	Prost-AdenoCA	lightskyblue	(135, 206, 250)	prostate	lightblue	(173, 216, 230)	TRUE	TCGA-CH-5788-01A-11R-1580-07	TCGA-CH-5788-01A-11D-1578-05	TRUE	TRUE	yes	no	yes	yes	no	0.84	2.04	393	0.972185	0.439051	0.0376879	0.0258312	0.418241	-0.28431	Alive	821	69
TCGA-CH-5789	PRAD	Prost-AdenoCA	lightskyblue	(135, 206, 250)	prostate	lightblue	(173, 216, 230)	TRUE	TCGA-CH-5789-01A-11R-1580-07	TCGA-CH-5789-01A-11D-1578-05	TRUE	TRUE	yes	no	yes	yes	no	0.18	1.93	16	-0.944433	0.433231	0.0431073	0.029029	0.257309	-0.977541	Alive	304	61
TCGA-CH-5790	PRAD	Prost-AdenoCA	lightskyblue	(135, 206, 250)	prostate	lightblue	(173, 216, 230)	TRUE	TCGA-CH-5790-01A-11R-1580-07	TCGA-CH-5790-01A-11D-1578-05	TRUE	FALSE	yes	no	no	no	yes	0.81	1.97	19	0.136366	0.557151	0.0418866	0.0276524	0.437823	-1.21738	Alive	974	64
TCGA-CH-5791	PRAD	Prost-AdenoCA	lightskyblue	(135, 206, 250)	prostate	lightblue	(173, 216, 230)	TRUE	TCGA-CH-5791-01A-11R-1580-07	TCGA-CH-5791-01A-11D-1578-05	TRUE	FALSE	yes	no	no	no	yes	0.66	1.92	20	0.177304	0.585567	0.0435216	0.0279226	0.490001	-0.837972	Alive	1004	72
TCGA-CH-5792	PRAD	Prost-AdenoCA	lightskyblue	(135, 206, 250)	prostate	lightblue	(173, 216, 230)	TRUE	TCGA-CH-5792-01A-11R-1580-07	TCGA-CH-5792-01A-11D-1578-05	TRUE	FALSE	yes	no	no	no	yes	0.38	1.91	35	0.629563	0.483657	0.0439398	0.0276524	0.408541	-0.777485	Alive	91	57
TCGA-CH-5794	PRAD	Prost-AdenoCA	lightskyblue	(135, 206, 250)	prostate	lightblue	(173, 216, 230)	TRUE	TCGA-CH-5794-01A-11R-1580-07	TCGA-CH-5794-01A-11D-1578-05	TRUE	FALSE	yes	no	no	no	yes	0.57	1.95	27	0.418691	0.500903	0.0406991	0.0263393	0.423115	-0.505115	Alive	882	65
TCGA-EJ-5494	PRAD	Prost-AdenoCA	lightskyblue	(135, 206, 250)	prostate	lightblue	(173, 216, 230)	TRUE	TCGA-EJ-5494-01A-01R-1580-07	TCGA-EJ-5494-01A-01D-1578-05	TRUE	FALSE	yes	no	no	no	yes	0.74	2	11	-0.292256	0.590348	0.0478797	0.0276524	0.467546	-0.759759	Alive	1477	50
TCGA-EJ-5495	PRAD	Prost-AdenoCA	lightskyblue	(135, 206, 250)	prostate	lightblue	(173, 216, 230)	TRUE	TCGA-EJ-5495-01A-01R-1580-07	TCGA-EJ-5495-01A-01D-1578-05	TRUE	FALSE	yes	no	no	no	yes	0.41	2.02	23	0.289347	0.513994	0.0483376	0.0310685	0.437823	-0.265846	Alive	1760	68
TCGA-EJ-5496	PRAD	Prost-AdenoCA	lightskyblue	(135, 206, 250)	prostate	lightblue	(173, 216, 230)	TRUE	TCGA-EJ-5496-01A-01R-1580-07	TCGA-EJ-5496-01A-01D-1578-05	TRUE	FALSE	yes	no	no	no	yes	0.49	1.98	10	-0.365265	0.542845	0.0516614	0.0342242	0.442752	-0.805978	Alive	595	59
TCGA-EJ-5497	PRAD	Prost-AdenoCA	lightskyblue	(135, 206, 250)	prostate	lightblue	(173, 216, 230)	TRUE	TCGA-EJ-5497-01A-02R-1580-07	TCGA-EJ-5497-01A-02D-1578-05	TRUE	FALSE	yes	no	no	no	yes	0.44	2.01	6	-0.744515	0.535822	0.0456512	0.0293122	0.413382	-0.776539	Alive	405	47
TCGA-EJ-5498	PRAD	Prost-AdenoCA	lightskyblue	(135, 206, 250)	prostate	lightblue	(173, 216, 230)	TRUE	TCGA-EJ-5498-01A-01R-1580-07	TCGA-EJ-5498-01A-01D-1578-05	TRUE	FALSE	yes	no	no	no	yes	0.31	1.97	10	-0.365265	0.480429	0.0443618	0.0281953	0.356635	-0.997401	Alive	1720	56
TCGA-EJ-5499	PRAD	Prost-AdenoCA	lightskyblue	(135, 206, 250)	prostate	lightblue	(173, 216, 230)	TRUE	TCGA-EJ-5499-01A-01R-1580-07	TCGA-EJ-5499-01A-01D-1578-05	TRUE	FALSE	yes	no	no	no	yes	0.47	1.95	23	0.289347	0.500351	0.0443618	0.0284706	0.415809	-0.146046	Alive	1415	61
TCGA-EJ-5501	PRAD	Prost-AdenoCA	lightskyblue	(135, 206, 250)	prostate	lightblue	(173, 216, 230)	TRUE	TCGA-EJ-5501-01A-01R-1580-07	TCGA-EJ-5501-01A-01D-1578-05	TRUE	FALSE	yes	no	no	no	yes	0.38	1.93	13	-0.162912	0.493637	0.0426966	0.0279226	0.368188	-0.764929	Alive	1365	55
TCGA-EJ-5502	PRAD	Prost-AdenoCA	lightskyblue	(135, 206, 250)	prostate	lightblue	(173, 216, 230)	TRUE	TCGA-EJ-5502-01A-01R-1580-07	TCGA-EJ-5502-01A-01D-1578-05	TRUE	FALSE	yes	no	no	no	yes	0.887	NaN	6	-0.744515	0.514925	0.0435216	0.0271197	0.361237	-0.79389	Alive	1171	50
TCGA-EJ-5503	PRAD	Prost-AdenoCA	lightskyblue	(135, 206, 250)	prostate	lightblue	(173, 216, 230)	TRUE	TCGA-EJ-5503-01A-01R-1580-07	TCGA-EJ-5503-01A-01D-1578-05	TRUE	TRUE	yes	no	yes	yes	no	0.371	1.947	18	-0.87661	0.427922	0.0403104	0.0271197	0.233259	-0.999269	Alive	1391	50
TCGA-EJ-5504	PRAD	Prost-AdenoCA	lightskyblue	(135, 206, 250)	prostate	lightblue	(173, 216, 230)	TRUE	TCGA-EJ-5504-01A-01R-1580-07	TCGA-EJ-5504-01A-01D-1578-05	TRUE	FALSE	yes	no	no	no	yes	0.34	1.86	38	0.696725	0.505995	0.0511737	0.0332463	0.423115	-0.678193	Alive	1427	65
TCGA-EJ-5505	PRAD	Prost-AdenoCA	lightskyblue	(135, 206, 250)	prostate	lightblue	(173, 216, 230)	TRUE	TCGA-EJ-5505-01A-01R-1580-07	TCGA-EJ-5505-01A-01D-1578-05	TRUE	FALSE	yes	no	no	no	yes	0.48	1.96	11	-0.292256	0.552939	0.049266	0.0316762	0.450166	-0.756916	Alive	922	57
TCGA-EJ-5506	PRAD	Prost-AdenoCA	lightskyblue	(135, 206, 250)	prostate	lightblue	(173, 216, 230)	TRUE	TCGA-EJ-5506-01A-01R-1580-07	TCGA-EJ-5506-01A-01D-1578-05	TRUE	TRUE	yes	no	yes	yes	no	0.455	1.93	8	-1.33225	0.415599	0.0410913	0.0271197	0.268941	-0.820761	Alive	1381	67
TCGA-EJ-5507	PRAD	Prost-AdenoCA	lightskyblue	(135, 206, 250)	prostate	lightblue	(173, 216, 230)	TRUE	TCGA-EJ-5507-01A-01R-1580-07	TCGA-EJ-5507-01A-01D-1578-05	TRUE	FALSE	yes	no	no	no	yes	0.68	1.85	34	0.605926	0.460287	0.0426966	0.0284706	0.377541	-0.166111	Alive	1457	54
TCGA-EJ-5508	PRAD	Prost-AdenoCA	lightskyblue	(135, 206, 250)	prostate	lightblue	(173, 216, 230)	TRUE	TCGA-EJ-5508-01A-02R-1580-07	TCGA-EJ-5508-01A-02D-1578-05	TRUE	FALSE	yes	no	no	no	yes	0.35	1.99	3	-1.21407	0.546753	0.0435216	0.026597	0.423115	-0.39939	Alive	1965	65
TCGA-EJ-5509	PRAD	Prost-AdenoCA	lightskyblue	(135, 206, 250)	prostate	lightblue	(173, 216, 230)	TRUE	TCGA-EJ-5509-01A-01R-1580-07	TCGA-EJ-5509-01A-01D-1578-05	TRUE	FALSE	yes	no	no	no	yes	0.52	1.97	89	1.3984	0.525052	0.0536567	0.0338952	0.457602	-0.736567	Alive	1464	63
TCGA-EJ-5510	PRAD	Prost-AdenoCA	lightskyblue	(135, 206, 250)	prostate	lightblue	(173, 216, 230)	TRUE	TCGA-EJ-5510-01A-01R-1580-07	TCGA-EJ-5510-01A-01D-1578-05	TRUE	FALSE	yes	no	no	no	yes	0.39	2	11	-0.292256	0.474867	0.0469761	0.030472	0.363547	-1.17098	Alive	1887	48
TCGA-EJ-5511	PRAD	Prost-AdenoCA	lightskyblue	(135, 206, 250)	prostate	lightblue	(173, 216, 230)	TRUE	TCGA-EJ-5511-01A-01R-1580-07	TCGA-EJ-5511-01A-01D-1578-05	TRUE	FALSE	yes	no	no	no	yes	0.8	1.98	19	0.136366	0.481987	0.0414871	0.0268571	0.384616	-1.12181	Alive	1476	55
TCGA-EJ-5512	PRAD	Prost-AdenoCA	lightskyblue	(135, 206, 250)	prostate	lightblue	(173, 216, 230)	TRUE	TCGA-EJ-5512-01A-01R-1580-07	TCGA-EJ-5512-01A-01D-1578-05	TRUE	FALSE	yes	no	no	no	yes	0.36	1.97	11	-0.292256	0.481558	0.0584146	0.0414871	0.361237	-1.24024	Alive	1733	46
TCGA-EJ-5514	PRAD	Prost-AdenoCA	lightskyblue	(135, 206, 250)	prostate	lightblue	(173, 216, 230)	TRUE	TCGA-EJ-5514-01A-01R-1580-07	TCGA-EJ-5514-01A-01D-1578-05	TRUE	FALSE	yes	no	no	no	yes	0.6	1.95	38	0.696725	0.444604	0.0426966	0.0258312	0.445221	0.190871	Alive	1829	66
TCGA-EJ-5515	PRAD	Prost-AdenoCA	lightskyblue	(135, 206, 250)	prostate	lightblue	(173, 216, 230)	TRUE	TCGA-EJ-5515-01A-01R-1580-07	TCGA-EJ-5515-01A-01D-1578-05	TRUE	FALSE	yes	no	no	no	yes	0.9447	NaN	3	-1.21407	0.41196	0.0435216	0.0287485	0.247871	-0.86423	Alive	1832	60
TCGA-EJ-5516	PRAD	Prost-AdenoCA	lightskyblue	(135, 206, 250)	prostate	lightblue	(173, 216, 230)	TRUE	TCGA-EJ-5516-01A-01R-1580-07	TCGA-EJ-5516-01A-01D-1578-05	TRUE	FALSE	yes	no	no	no	yes	0.36	1.95	18	0.0933267	0.493604	0.0418866	0.0268571	0.368188	-0.639328	Alive	1889	49
TCGA-EJ-5517	PRAD	Prost-AdenoCA	lightskyblue	(135, 206, 250)	prostate	lightblue	(173, 216, 230)	TRUE	TCGA-EJ-5517-01A-01R-1580-07	TCGA-EJ-5517-01A-01D-1578-05	TRUE	FALSE	yes	no	no	no	yes	0.72	1.97	8	-0.533643	0.468494	0.0410913	0.0260841	0.353201	-1.28797	Alive	1889	55
TCGA-EJ-5518	PRAD	Prost-AdenoCA	lightskyblue	(135, 206, 250)	prostate	lightblue	(173, 216, 230)	TRUE	TCGA-EJ-5518-01A-01R-1580-07	TCGA-EJ-5518-01A-01D-1578-05	TRUE	FALSE	yes	no	no	no	yes	0.54	1.93	225	2.17096	0.481708	0.0460888	0.0271197	0.457602	-0.420041	Alive	2118	66
TCGA-EJ-5519	PRAD	Prost-AdenoCA	lightskyblue	(135, 206, 250)	prostate	lightblue	(173, 216, 230)	TRUE	TCGA-EJ-5519-01A-01R-1580-07	TCGA-EJ-5519-01A-01D-1578-05	TRUE	FALSE	yes	no	no	no	yes	0.68	1.91	52	0.954095	0.509233	0.0422898	0.0273848	0.403717	-0.584401	Alive	1962	64
TCGA-EJ-5521	PRAD	Prost-AdenoCA	lightskyblue	(135, 206, 250)	prostate	lightblue	(173, 216, 230)	TRUE	TCGA-EJ-5521-01A-01R-1580-07	TCGA-EJ-5521-01A-01D-1578-05	TRUE	FALSE	yes	no	no	no	yes	0.43	1.94	13	-0.162912	0.46211	0.0422898	0.0271197	0.384616	-1.25913	Alive	2279	63
TCGA-EJ-5522	PRAD	Prost-AdenoCA	lightskyblue	(135, 206, 250)	prostate	lightblue	(173, 216, 230)	TRUE	TCGA-EJ-5522-01A-01R-1580-07	TCGA-EJ-5522-01A-01D-1578-05	TRUE	FALSE	yes	no	no	no	yes	0.49	1.97	29	0.476582	0.527016	0.0426966	0.0273848	0.408541	-0.298998	Alive	2079	51
TCGA-EJ-5524	PRAD	Prost-AdenoCA	lightskyblue	(135, 206, 250)	prostate	lightblue	(173, 216, 230)	TRUE	TCGA-EJ-5524-01A-01R-1580-07	TCGA-EJ-5524-01A-01D-1578-05	TRUE	FALSE	yes	no	no	no	yes	0.6	1.91	35	0.629563	0.578736	0.0483376	0.030472	0.460085	-0.347207	Alive	1882	57
TCGA-EJ-5525	PRAD	Prost-AdenoCA	lightskyblue	(135, 206, 250)	prostate	lightblue	(173, 216, 230)	TRUE	TCGA-EJ-5525-01A-01R-1580-07	TCGA-EJ-5525-01A-01D-1578-05	TRUE	FALSE	yes	no	no	no	yes	0.87	2.09	58	1.04408	0.469857	0.0391657	0.0273848	0.41096	0.0936525	Alive	1115	67
TCGA-EJ-5526	PRAD	Prost-AdenoCA	lightskyblue	(135, 206, 250)	prostate	lightblue	(173, 216, 230)	TRUE	TCGA-EJ-5526-01A-01R-1580-07	TCGA-EJ-5526-01A-01D-1578-05	TRUE	FALSE	yes	no	no	no	yes	0.49	2.02	27	0.418691	0.582596	0.0456512	0.0276524	0.480011	-0.112076	Alive	1909	56
TCGA-EJ-5527	PRAD	Prost-AdenoCA	lightskyblue	(135, 206, 250)	prostate	lightblue	(173, 216, 230)	TRUE	TCGA-EJ-5527-01A-01R-1580-07	TCGA-EJ-5527-01A-01D-1578-05	TRUE	FALSE	yes	no	no	no	yes	0.49	2	10	-0.365265	0.549924	0.0502113	0.030178	0.450166	-0.597424	Alive	1778	69
TCGA-EJ-5530	PRAD	Prost-AdenoCA	lightskyblue	(135, 206, 250)	prostate	lightblue	(173, 216, 230)	TRUE	TCGA-EJ-5530-01A-01R-1580-07	TCGA-EJ-5530-01A-01D-1578-05	TRUE	FALSE	yes	no	no	no	yes	0.16	1.98	8	-0.533643	0.497435	0.0373269	0.0246024	0.363547	-0.665416	Alive	1832	61
TCGA-EJ-5531	PRAD	Prost-AdenoCA	lightskyblue	(135, 206, 250)	prostate	lightblue	(173, 216, 230)	TRUE	TCGA-EJ-5531-01A-01R-1580-07	TCGA-EJ-5531-01A-01D-1578-05	TRUE	FALSE	yes	no	no	no	yes	0.27	1.97	12	-0.225094	0.4583	0.0478797	0.030472	0.336261	-0.640946	Alive	1273	62
TCGA-EJ-5532	PRAD	Prost-AdenoCA	lightskyblue	(135, 206, 250)	prostate	lightblue	(173, 216, 230)	TRUE	TCGA-EJ-5532-01A-01R-1580-07	TCGA-EJ-5532-01A-01D-1578-05	TRUE	FALSE	yes	no	no	no	yes	0.67	2.03	16	0	0.516316	0.0439398	0.0284706	0.401312	-0.91292	Alive	1828	57
TCGA-EJ-5542	PRAD	Prost-AdenoCA	lightskyblue	(135, 206, 250)	prostate	lightblue	(173, 216, 230)	TRUE	TCGA-EJ-5542-01A-01R-1580-07	TCGA-EJ-5542-01A-01D-1578-05	TRUE	FALSE	yes	no	no	no	yes	0.58	2.03	18	0.0933267	0.5269	0.0418866	0.0268571	0.428004	-0.547772	Alive	1513	60
TCGA-EJ-7125	PRAD	Prost-AdenoCA	lightskyblue	(135, 206, 250)	prostate	lightblue	(173, 216, 230)	TRUE	TCGA-EJ-7125-01A-11R-1965-07	TCGA-EJ-7125-01A-11D-1963-05	TRUE	FALSE	yes	no	no	no	yes	0.67	2	4	-1.02684	0.556166	0.0653753	0.0387911	0.539915	-1.14576	Alive	2850	44
TCGA-EJ-7317	PRAD	Prost-AdenoCA	lightskyblue	(135, 206, 250)	prostate	lightblue	(173, 216, 230)	TRUE	TCGA-EJ-7317-01A-31R-2118-07	TCGA-EJ-7317-01A-31D-2116-05	TRUE	FALSE	yes	no	no	no	yes	0.69	1.98	6	-0.744515	0.527232	0.0460888	0.0273848	0.408541	-1.53267	Alive	771	71
TCGA-EJ-7327	PRAD	Prost-AdenoCA	lightskyblue	(135, 206, 250)	prostate	lightblue	(173, 216, 230)	TRUE	TCGA-EJ-7327-01A-11R-2118-07	TCGA-EJ-7327-01A-11D-2116-05	TRUE	FALSE	yes	no	no	no	yes	0.48	1.98	22	0.253637	0.583826	0.0474259	0.0284706	0.485004	-0.309585	Alive	923	61
TCGA-EJ-7328	PRAD	Prost-AdenoCA	lightskyblue	(135, 206, 250)	prostate	lightblue	(173, 216, 230)	TRUE	TCGA-EJ-7328-01A-31R-2118-07	TCGA-EJ-7328-01A-31D-2116-05	TRUE	FALSE	yes	no	no	no	yes	0.43	1.97	5	-0.873859	0.558441	0.049266	0.0284706	0.445221	-0.750061	Alive	842	70
TCGA-EJ-7331	PRAD	Prost-AdenoCA	lightskyblue	(135, 206, 250)	prostate	lightblue	(173, 216, 230)	TRUE	TCGA-EJ-7331-01A-11R-2118-07	TCGA-EJ-7331-01A-11D-2116-05	TRUE	FALSE	yes	no	no	no	yes	0.47	1.97	11	-0.292256	0.525365	0.0469761	0.0279226	0.408541	-0.766251	Alive	742	64
TCGA-EJ-7781	PRAD	Prost-AdenoCA	lightskyblue	(135, 206, 250)	prostate	lightblue	(173, 216, 230)	TRUE	TCGA-EJ-7781-01A-11R-2118-07	TCGA-EJ-7781-01A-11D-2116-05	TRUE	FALSE	yes	no	no	no	yes	0.59	2	13	-0.162912	0.473102	0.0439398	0.0268571	0.334033	-0.673511	Alive	1073	65
TCGA-EJ-7782	PRAD	Prost-AdenoCA	lightskyblue	(135, 206, 250)	prostate	lightblue	(173, 216, 230)	TRUE	TCGA-EJ-7782-01A-11R-2118-07	TCGA-EJ-7782-01A-11D-2116-05	TRUE	FALSE	yes	no	no	no	yes	0.75	1.93	154	1.85454	0.424303	0.0497365	0.030178	0.442752	-0.471002	Alive	1167	71
TCGA-EJ-7784	PRAD	Prost-AdenoCA	lightskyblue	(135, 206, 250)	prostate	lightblue	(173, 216, 230)	TRUE	TCGA-EJ-7784-01A-11R-2118-07	TCGA-EJ-7784-01A-11D-2116-05	TRUE	FALSE	yes	no	no	no	yes	0.68	4.26	12	-0.225094	0.631239	0.0497365	0.0295981	0.547358	-0.478076	Alive	781	63
TCGA-EJ-7785	PRAD	Prost-AdenoCA	lightskyblue	(135, 206, 250)	prostate	lightblue	(173, 216, 230)	TRUE	TCGA-EJ-7785-01A-11R-2118-07	TCGA-EJ-7785-01A-11D-2116-05	TRUE	FALSE	yes	no	no	no	yes	0.41	1.98	9	-0.445237	0.525009	0.0460888	0.0273848	0.408541	-0.54269	Alive	1177	54
TCGA-EJ-7791	PRAD	Prost-AdenoCA	lightskyblue	(135, 206, 250)	prostate	lightblue	(173, 216, 230)	TRUE	TCGA-EJ-7791-01A-11R-2118-07	TCGA-EJ-7791-01A-11D-2116-05	TRUE	TRUE	no	no	yes	yes	no	0.212	1.888	224	0.630556	0.48392	0.0465305	0.0281953	0.34074	-0.740547	Alive	1118	67
TCGA-G9-6329	PRAD	Prost-AdenoCA	lightskyblue	(135, 206, 250)	prostate	lightblue	(173, 216, 230)	TRUE	TCGA-G9-6329-01A-13R-1965-07	TCGA-G9-6329-01A-13D-1963-05	TRUE	FALSE	yes	no	no	no	yes	0.28	1.95	9	-0.445237	0.501768	0.0443618	0.0279226	0.384616	-0.941843	Alive	1266	67
TCGA-G9-6332	PRAD	Prost-AdenoCA	lightskyblue	(135, 206, 250)	prostate	lightblue	(173, 216, 230)	TRUE	TCGA-G9-6332-01A-11R-1789-07	TCGA-G9-6332-01A-11D-1787-05	TRUE	FALSE	yes	no	no	no	yes	0.79	1.96	29	0.476582	0.618391	0.0552005	0.0348914	0.490001	-2.11478	Alive	2657	55
TCGA-G9-6333	PRAD	Prost-AdenoCA	lightskyblue	(135, 206, 250)	prostate	lightblue	(173, 216, 230)	TRUE	TCGA-G9-6333-01A-12R-1965-07	TCGA-G9-6333-01A-12D-1963-05	TRUE	FALSE	yes	no	no	no	yes	0.44	1.95	46	0.853285	0.535549	0.0531511	0.0319844	0.465057	-1.17299	Alive	2465	66
TCGA-G9-6336	PRAD	Prost-AdenoCA	lightskyblue	(135, 206, 250)	prostate	lightblue	(173, 216, 230)	TRUE	TCGA-G9-6336-01A-11R-1789-07	TCGA-G9-6336-01A-11D-1787-05	TRUE	TRUE	yes	no	yes	yes	no	0.22	2	29	-0.598089	0.52863	0.057867	0.0359158	0.406127	-1.30351	Alive	2068	57
TCGA-G9-6338	PRAD	Prost-AdenoCA	lightskyblue	(135, 206, 250)	prostate	lightblue	(173, 216, 230)	TRUE	TCGA-G9-6338-01A-12R-1965-07	TCGA-G9-6338-01A-12D-1963-05	TRUE	FALSE	yes	no	no	no	yes	0.77	1.94	97	1.46985	0.536543	0.0443618	0.0279226	0.477515	-1.84844	Alive	2028	61
TCGA-G9-6342	PRAD	Prost-AdenoCA	lightskyblue	(135, 206, 250)	prostate	lightblue	(173, 216, 230)	TRUE	TCGA-G9-6342-01A-11R-1965-07	TCGA-G9-6342-01A-11D-1963-05	TRUE	FALSE	yes	no	no	no	yes	0.48	1.94	17	0.0479602	0.529388	0.0506903	0.0316762	0.447692	-1.07426	Alive	1696	61
TCGA-G9-6343	PRAD	Prost-AdenoCA	lightskyblue	(135, 206, 250)	prostate	lightblue	(173, 216, 230)	TRUE	TCGA-G9-6343-01A-21R-1965-07	TCGA-G9-6343-01A-21D-1963-05	TRUE	FALSE	yes	no	no	no	yes	0.21	1.96	21	0.216338	0.490629	0.0456512	0.0273848	0.368188	-1.9142	Alive	2450	62
TCGA-G9-6348	PRAD	Prost-AdenoCA	lightskyblue	(135, 206, 250)	prostate	lightblue	(173, 216, 230)	TRUE	TCGA-G9-6348-01A-11R-1789-07	TCGA-G9-6348-01A-11D-1787-05	TRUE	FALSE	yes	no	no	no	yes	0.36	1.91	9	-0.445237	0.545531	0.0653753	0.0366148	0.440286	-1.25374	Alive	1515	68
TCGA-G9-6351	PRAD	Prost-AdenoCA	lightskyblue	(135, 206, 250)	prostate	lightblue	(173, 216, 230)	TRUE	TCGA-G9-6351-01A-21R-1965-07	TCGA-G9-6351-01A-21D-1963-05	TRUE	FALSE	yes	no	no	no	yes	0.33	1.96	13	-0.162912	0.536634	0.0439398	0.026597	0.420676	-1.58002	Alive	2048	51
TCGA-G9-6353	PRAD	Prost-AdenoCA	lightskyblue	(135, 206, 250)	prostate	lightblue	(173, 216, 230)	TRUE	TCGA-G9-6353-01A-11R-1965-07	TCGA-G9-6353-01A-11D-1963-05	TRUE	FALSE	yes	no	no	no	yes	0.9466	NaN	1	-1.79568	0.48224	0.0431073	0.0268571	0.312169	-1.6718	Alive	1542	58
TCGA-G9-6356	PRAD	Prost-AdenoCA	lightskyblue	(135, 206, 250)	prostate	lightblue	(173, 216, 230)	TRUE	TCGA-G9-6356-01A-11R-1789-07	TCGA-G9-6356-01A-11D-1787-05	TRUE	FALSE	yes	no	no	no	yes	0.17	2.01	2	-1.45546	0.538082	0.0541667	0.0322955	0.415809	-0.878443	Alive	1434	60
TCGA-G9-6361	PRAD	Prost-AdenoCA	lightskyblue	(135, 206, 250)	prostate	lightblue	(173, 216, 230)	TRUE	TCGA-G9-6361-01A-21R-1965-07	TCGA-G9-6361-01A-21D-1963-05	TRUE	FALSE	yes	no	no	no	yes	0.73	1.95	115	1.61134	0.579674	0.0474259	0.0268571	0.552308	-1.2519	Alive	1415	61
TCGA-G9-6362	PRAD	Prost-AdenoCA	lightskyblue	(135, 206, 250)	prostate	lightblue	(173, 216, 230)	TRUE	TCGA-G9-6362-01A-11R-1789-07	TCGA-G9-6362-01A-11D-1787-05	TRUE	FALSE	yes	no	no	no	yes	0.86	2	11	-0.292256	0.631166	0.0531511	0.0335692	0.509999	-1.48016	Alive	1443	57
TCGA-G9-6363	PRAD	Prost-AdenoCA	lightskyblue	(135, 206, 250)	prostate	lightblue	(173, 216, 230)	TRUE	TCGA-G9-6363-01A-21R-1789-07	TCGA-G9-6363-01A-21D-1787-05	TRUE	FALSE	yes	no	no	no	yes	0.47	2.02	22	0.253637	0.524611	0.0531511	0.0326095	0.445221	-0.552661	Alive	1378	64
TCGA-G9-6364	PRAD	Prost-AdenoCA	lightskyblue	(135, 206, 250)	prostate	lightblue	(173, 216, 230)	TRUE	TCGA-G9-6364-01A-21R-1789-07	TCGA-G9-6364-01A-21D-1787-05	TRUE	FALSE	yes	no	no	no	yes	0.59	1.96	24	0.3236	0.520716	0.0487997	0.0307689	0.41096	-1.34052	Alive	1198	72
TCGA-G9-6365	PRAD	Prost-AdenoCA	lightskyblue	(135, 206, 250)	prostate	lightblue	(173, 216, 230)	TRUE	TCGA-G9-6365-01A-11R-1789-07	TCGA-G9-6365-01A-11D-1787-05	TRUE	TRUE	yes	no	yes	yes	no	0.53	1.99	34	-0.504091	0.563585	0.0562529	0.0355712	0.457602	-1.02211	Alive	1363	71
TCGA-G9-6367	PRAD	Prost-AdenoCA	lightskyblue	(135, 206, 250)	prostate	lightblue	(173, 216, 230)	TRUE	TCGA-G9-6367-01A-11R-1789-07	TCGA-G9-6367-01A-11D-1787-05	TRUE	FALSE	yes	no	no	no	yes	0.9336	NaN	0	-2.37728	0.473238	0.049266	0.0313709	0.263084	-1.68649	Alive	1222	60
TCGA-G9-6370	PRAD	Prost-AdenoCA	lightskyblue	(135, 206, 250)	prostate	lightblue	(173, 216, 230)	TRUE	TCGA-G9-6370-01A-11R-1789-07	TCGA-G9-6370-01A-11D-1787-05	TRUE	TRUE	yes	no	yes	yes	no	0.196	1.948	16	-0.944433	0.453444	0.0552005	0.0355712	0.26698	-1.18089	Alive	1156	52
TCGA-G9-6371	PRAD	Prost-AdenoCA	lightskyblue	(135, 206, 250)	prostate	lightblue	(173, 216, 230)	TRUE	TCGA-G9-6371-01A-11R-1789-07	TCGA-G9-6371-01A-11D-1787-05	TRUE	FALSE	yes	no	no	no	yes	0.28	2.04	6	-0.744515	0.531394	0.0541667	0.0316762	0.452642	-1.56629	Alive	1226	58
TCGA-G9-6373	PRAD	Prost-AdenoCA	lightskyblue	(135, 206, 250)	prostate	lightblue	(173, 216, 230)	TRUE	TCGA-G9-6373-01A-11R-1789-07	TCGA-G9-6373-01A-11D-1787-05	TRUE	FALSE	yes	no	no	no	yes	0.72	2.02	18	0.0933267	0.562382	0.0536567	0.0332463	0.432907	-1.26214	Alive	811	68
TCGA-G9-6377	PRAD	Prost-AdenoCA	lightskyblue	(135, 206, 250)	prostate	lightblue	(173, 216, 230)	TRUE	TCGA-G9-6377-01A-11R-1965-07	TCGA-G9-6377-01A-11D-1963-05	TRUE	FALSE	yes	no	no	no	yes	0.66	1.93	13	-0.162912	0.562504	0.0426966	0.026597	0.445221	-1.47381	Alive	958	61
TCGA-G9-6378	PRAD	Prost-AdenoCA	lightskyblue	(135, 206, 250)	prostate	lightblue	(173, 216, 230)	TRUE	TCGA-G9-6378-01A-11R-1789-07	TCGA-G9-6378-01A-11D-1787-05	TRUE	FALSE	yes	no	no	no	yes	0.26	1.95	9	-0.445237	0.506223	0.0483376	0.0313709	0.354344	-1.24514	Alive	1155	54
TCGA-G9-6384	PRAD	Prost-AdenoCA	lightskyblue	(135, 206, 250)	prostate	lightblue	(173, 216, 230)	TRUE	TCGA-G9-6384-01A-11R-1789-07	TCGA-G9-6384-01A-11D-1787-05	TRUE	FALSE	yes	no	no	no	yes	0.45	1.94	4	-1.02684	0.525917	0.0516614	0.0326095	0.413382	-0.86834	Alive	765	53
TCGA-G9-6385	PRAD	Prost-AdenoCA	lightskyblue	(135, 206, 250)	prostate	lightblue	(173, 216, 230)	TRUE	TCGA-G9-6385-01A-11R-1789-07	TCGA-G9-6385-01A-11D-1787-05	TRUE	FALSE	yes	no	no	no	yes	0.933	NaN	2	-1.45546	0.548247	0.0531511	0.0335692	0.365864	-1.21538	Alive	830	66
TCGA-G9-6494	PRAD	Prost-AdenoCA	lightskyblue	(135, 206, 250)	prostate	lightblue	(173, 216, 230)	TRUE	TCGA-G9-6494-01A-11R-1789-07	TCGA-G9-6494-01A-11D-1787-05	TRUE	FALSE	yes	no	no	no	yes	0.57	1.98	6	-0.744515	0.559004	0.0552005	0.0332463	0.485004	-1.45799	Alive	1771	66
TCGA-G9-6496	PRAD	Prost-AdenoCA	lightskyblue	(135, 206, 250)	prostate	lightblue	(173, 216, 230)	TRUE	TCGA-G9-6496-01A-11R-1789-07	TCGA-G9-6496-01A-11D-1787-05	TRUE	FALSE	yes	no	no	no	yes	0.83	2.02	84	1.35044	0.405504	0.0526501	0.0326095	0.430454	-1.27169	Alive	1726	61
TCGA-G9-6499	PRAD	Prost-AdenoCA	lightskyblue	(135, 206, 250)	prostate	lightblue	(173, 216, 230)	TRUE	TCGA-G9-6499-01A-12R-1965-07	TCGA-G9-6499-01A-12D-1963-05	TRUE	FALSE	yes	no	no	no	yes	0.46	1.98	74	1.24542	0.504918	0.0487997	0.0293122	0.430454	-1.5166	Alive	1543	66
TCGA-G9-7522	PRAD	Prost-AdenoCA	lightskyblue	(135, 206, 250)	prostate	lightblue	(173, 216, 230)	TRUE	TCGA-G9-7522-01A-11R-2263-07	TCGA-G9-7522-01A-11D-2261-05	TRUE	TRUE	no	no	yes	yes	no	0.32	1.99	25	-0.685349	0.49252	0.0452175	0.0298867	0.345247	-1.37126	Alive	1078	49
TCGA-HC-7075	PRAD	Prost-AdenoCA	lightskyblue	(135, 206, 250)	prostate	lightblue	(173, 216, 230)	TRUE	TCGA-HC-7075-01A-11R-1965-07	TCGA-HC-7075-01A-11D-1963-05	TRUE	TRUE	yes	no	yes	yes	no	0.78	1.99	83	0.0297512	0.534417	0.049266	0.0284706	0.445221	-1.26705	Alive	601	63
TCGA-HC-7077	PRAD	Prost-AdenoCA	lightskyblue	(135, 206, 250)	prostate	lightblue	(173, 216, 230)	TRUE	TCGA-HC-7077-01A-11R-1965-07	TCGA-HC-7077-01A-11D-1963-05	TRUE	FALSE	yes	no	no	no	yes	0.64	1.94	47	0.87095	0.650652	0.0531511	0.0322955	0.571996	-1.37391	Alive	2115	64
TCGA-HC-7079	PRAD	Prost-AdenoCA	lightskyblue	(135, 206, 250)	prostate	lightblue	(173, 216, 230)	TRUE	TCGA-HC-7079-01A-11R-1965-07	TCGA-HC-7079-01A-11D-1963-05	TRUE	FALSE	yes	no	yes	no	no	0.504	NaN	6	-1.48549	0.530909	0.0506903	0.0281953	0.334033	-0.292466	Alive	1184	51
TCGA-HC-7080	PRAD	Prost-AdenoCA	lightskyblue	(135, 206, 250)	prostate	lightblue	(173, 216, 230)	TRUE	TCGA-HC-7080-01A-11R-1965-07	TCGA-HC-7080-01A-11D-1963-05	TRUE	FALSE	yes	no	no	no	yes	0.9	1.89	147	1.81576	0.602619	0.0465305	0.0276524	0.593873	-0.920506	Alive	1106	66
TCGA-HC-7081	PRAD	Prost-AdenoCA	lightskyblue	(135, 206, 250)	prostate	lightblue	(173, 216, 230)	TRUE	TCGA-HC-7081-01A-11R-1965-07	TCGA-HC-7081-01A-11D-1963-05	TRUE	FALSE	yes	no	no	no	yes	0.56	1.97	32	0.556554	0.574934	0.0497365	0.030178	0.4975	-0.903825	Alive	1136	62
TCGA-HC-7209	PRAD	Prost-AdenoCA	lightskyblue	(135, 206, 250)	prostate	lightblue	(173, 216, 230)	TRUE	TCGA-HC-7209-01A-11R-2118-07	TCGA-HC-7209-01A-11D-2116-05	TRUE	FALSE	yes	no	no	no	yes	0.56	1.96	28	0.448136	0.574255	0.0447877	0.0276524	0.467546	-0.922166	Alive	440	60
TCGA-HC-7210	PRAD	Prost-AdenoCA	lightskyblue	(135, 206, 250)	prostate	lightblue	(173, 216, 230)	TRUE	TCGA-HC-7210-01A-11R-2118-07	TCGA-HC-7210-01A-11D-2116-05	TRUE	FALSE	yes	no	no	no	yes	0.47	1.96	26	0.388176	0.486555	0.0474259	0.0281953	0.415809	-1.21068	Alive	868	74
TCGA-HC-7211	PRAD	Prost-AdenoCA	lightskyblue	(135, 206, 250)	prostate	lightblue	(173, 216, 230)	TRUE	TCGA-HC-7211-01A-11R-2118-07	TCGA-HC-7211-01A-11D-2116-05	TRUE	FALSE	yes	no	no	no	yes	0.69	1.95	27	0.418691	0.445781	0.0531511	0.0326095	0.377541	-0.756296	Alive	1221	62
TCGA-HC-7212	PRAD	Prost-AdenoCA	lightskyblue	(135, 206, 250)	prostate	lightblue	(173, 216, 230)	TRUE	TCGA-HC-7212-01A-11R-2118-07	TCGA-HC-7212-01A-11D-2116-05	TRUE	FALSE	yes	no	no	no	yes	0.78	1.91	28	0.448136	0.539068	0.0456512	0.0279226	0.445221	-0.766243	Alive	870	56
TCGA-HC-7213	PRAD	Prost-AdenoCA	lightskyblue	(135, 206, 250)	prostate	lightblue	(173, 216, 230)	TRUE	TCGA-HC-7213-01A-11R-2118-07	TCGA-HC-7213-01A-11D-2116-05	TRUE	FALSE	yes	no	no	no	yes	0.71	3.59	28	0.448136	0.383567	0.0399253	0.0258312	0.327393	-0.0895952	Alive	1219	53
TCGA-HC-7230	PRAD	Prost-AdenoCA	lightskyblue	(135, 206, 250)	prostate	lightblue	(173, 216, 230)	TRUE	TCGA-HC-7230-01A-11R-2118-07	TCGA-HC-7230-01A-11D-2116-05	TRUE	FALSE	yes	no	no	no	yes	0.84	1.94	12	-0.225094	0.59993	0.0422898	0.0263393	0.445221	-0.661119	Alive	1001	50
TCGA-HC-7231	PRAD	Prost-AdenoCA	lightskyblue	(135, 206, 250)	prostate	lightblue	(173, 216, 230)	TRUE	TCGA-HC-7231-01A-11R-2118-07	TCGA-HC-7231-01A-11D-2116-05	TRUE	FALSE	yes	no	no	no	yes	0.71	1.97	16	0	0.608101	0.0502113	0.0295981	0.514996	-0.972716	Alive	939	66
TCGA-HC-7232	PRAD	Prost-AdenoCA	lightskyblue	(135, 206, 250)	prostate	lightblue	(173, 216, 230)	TRUE	TCGA-HC-7232-01A-11R-2118-07	TCGA-HC-7232-01A-11D-2116-05	TRUE	FALSE	yes	no	no	no	yes	0.61	1.95	14	-0.105021	0.578221	0.0531511	0.0313709	0.519989	-1.27669	Alive	1161	66
TCGA-HC-7233	PRAD	Prost-AdenoCA	lightskyblue	(135, 206, 250)	prostate	lightblue	(173, 216, 230)	TRUE	TCGA-HC-7233-01A-11R-2118-07	TCGA-HC-7233-01A-11D-2116-05	TRUE	TRUE	yes	no	yes	yes	no	0.54	2	55	-0.217493	0.562318	0.0487997	0.026597	0.440286	-0.899069	Alive	1355	73
TCGA-HC-7737	PRAD	Prost-AdenoCA	lightskyblue	(135, 206, 250)	prostate	lightblue	(173, 216, 230)	TRUE	TCGA-HC-7737-01A-11R-2118-07	TCGA-HC-7737-01A-11D-2116-05	TRUE	TRUE	no	no	yes	yes	no	0.25	1.91	262	0.725714	0.487266	0.049266	0.029029	0.365864	-0.870883	Alive	1090	55
TCGA-HC-7740	PRAD	Prost-AdenoCA	lightskyblue	(135, 206, 250)	prostate	lightblue	(173, 216, 230)	TRUE	TCGA-HC-7740-01A-11R-2118-07	TCGA-HC-7740-01B-04D-2299-05	TRUE	TRUE	no	no	yes	yes	no	0.24	1.979	30	-0.578094	0.509097	0.0516614	0.0369692	0.34299	-1.39434	Alive	717	59
TCGA-HC-7744	PRAD	Prost-AdenoCA	lightskyblue	(135, 206, 250)	prostate	lightblue	(173, 216, 230)	TRUE	TCGA-HC-7744-01A-11R-2118-07	TCGA-HC-7744-01A-11D-2116-05	TRUE	TRUE	no	no	yes	yes	no	0.81	1.98	175	0.480785	0.451321	0.0406991	0.0255808	0.423115	-0.528492	Alive	531	46
TCGA-HC-8258	PRAD	Prost-AdenoCA	lightskyblue	(135, 206, 250)	prostate	lightblue	(173, 216, 230)	TRUE	TCGA-HC-8258-01A-11R-2263-07	TCGA-HC-8258-01B-05D-2299-05	TRUE	TRUE	no	no	yes	yes	no	0.192	1.913	65	-0.117304	0.526197	0.0629734	0.0443618	0.34299	-0.905324	Alive	847	56
TCGA-HI-7168	PRAD	Prost-AdenoCA	lightskyblue	(135, 206, 250)	prostate	lightblue	(173, 216, 230)	TRUE	TCGA-HI-7168-01A-11R-2118-07	TCGA-HI-7168-01A-11D-2116-05	TRUE	FALSE	yes	no	no	no	yes	0.57	3.46	27	0.418691	0.464193	0.0465305	0.0276524	0.425557	-0.408091	Alive	3323	62
TCGA-HI-7169	PRAD	Prost-AdenoCA	lightskyblue	(135, 206, 250)	prostate	lightblue	(173, 216, 230)	TRUE	TCGA-HI-7169-01A-11R-2118-07	TCGA-HI-7169-01A-11D-2116-05	TRUE	TRUE	yes	no	yes	yes	no	0.45	2	59	-0.175422	0.520111	0.0478797	0.0295981	0.420676	-2.1525	Alive	2684	55
TCGA-HI-7170	PRAD	Prost-AdenoCA	lightskyblue	(135, 206, 250)	prostate	lightblue	(173, 216, 230)	TRUE	TCGA-HI-7170-01A-11R-2118-07	TCGA-HI-7170-01A-11D-2116-05	TRUE	FALSE	yes	no	no	no	yes	0.53	1.96	4	-1.02684	0.523275	0.0483376	0.0293122	0.41096	-1.14768	Alive	2522	58
TCGA-HI-7171	PRAD	Prost-AdenoCA	lightskyblue	(135, 206, 250)	prostate	lightblue	(173, 216, 230)	TRUE	TCGA-HI-7171-01A-12R-2118-07	TCGA-HI-7171-01A-12D-2116-05	TRUE	FALSE	yes	no	no	no	yes	0.88	1.91	42	0.778651	0.582124	0.0422898	0.0255808	0.532454	-0.513137	Dead	1329	56
TCGA-AF-2691	CRC	ColoRect-AdenoCA	midnight blue	(25, 25, 112)	colorectal	darkblue	(0, 0, 139)	TRUE	TCGA-AF-2691-01A-01R-0821-07	NA	TRUE	TRUE	yes	no	yes	yes	no	0.28	3.85	39	-0.422666	NA	NA	NA	NA	-0.202901	Alive	1309	48
TCGA-AF-2692	CRC	ColoRect-AdenoCA	midnight blue	(25, 25, 112)	colorectal	darkblue	(0, 0, 139)	TRUE	TCGA-AF-2692-01A-01R-0821-07	NA	TRUE	FALSE	yes	no	no	no	yes	0.74	2.77	1	-1.79568	NA	NA	NA	NA	0.583524	Alive	412	54
TCGA-AF-3913	CRC	ColoRect-AdenoCA	midnight blue	(25, 25, 112)	colorectal	darkblue	(0, 0, 139)	TRUE	TCGA-AF-3913-01A-02R-1119-07	NA	TRUE	FALSE	yes	no	yes	no	no	0.76	2.51	95	0.111176	NA	NA	NA	NA	0.0844915	Dead	316	60
TCGA-AG-3574	CRC	ColoRect-AdenoCA	midnight blue	(25, 25, 112)	colorectal	darkblue	(0, 0, 139)	TRUE	TCGA-AG-3574-01A-01R-0821-07	NA	TRUE	TRUE	yes	no	yes	yes	no	0.86	2.19	17	-0.909579	NA	NA	NA	NA	-0.343104	Dead	1096	89
TCGA-AG-3727	CRC	ColoRect-AdenoCA	midnight blue	(25, 25, 112)	colorectal	darkblue	(0, 0, 139)	TRUE	TCGA-AG-3727-01A-01R-0905-07	NA	TRUE	TRUE	yes	no	yes	yes	no	0.89	1.96	104	0.165819	NA	NA	NA	NA	-2.53049	Alive	30	78
TCGA-AG-3728	CRC	ColoRect-AdenoCA	midnight blue	(25, 25, 112)	colorectal	darkblue	(0, 0, 139)	TRUE	TCGA-AG-3728-01A-01R-0905-07	NA	TRUE	FALSE	yes	no	no	no	yes	0.55	3.02	17	0.0479602	NA	NA	NA	NA	-2.19252	Alive	912	73
TCGA-AG-3878	CRC	ColoRect-AdenoCA	midnight blue	(25, 25, 112)	colorectal	darkblue	(0, 0, 139)	TRUE	TCGA-AG-3878-01A-02R-0905-07	NA	TRUE	FALSE	yes	no	no	no	yes	0.41	2.15	1	-1.79568	NA	NA	NA	NA	-2.07285	Alive	30	64
TCGA-AG-3881	CRC	ColoRect-AdenoCA	midnight blue	(25, 25, 112)	colorectal	darkblue	(0, 0, 139)	TRUE	TCGA-AG-3881-01A-01R-0905-07	NA	TRUE	FALSE	yes	no	no	no	yes	0.67	2.74	9	-0.445237	NA	NA	NA	NA	-1.5773	Alive	579	83
TCGA-AG-3882	CRC	ColoRect-AdenoCA	midnight blue	(25, 25, 112)	colorectal	darkblue	(0, 0, 139)	TRUE	TCGA-AG-3882-01A-01R-0905-07	NA	TRUE	FALSE	yes	no	no	no	yes	0.61	3.08	5	-0.873859	NA	NA	NA	NA	-2.15681	Alive	608	66
TCGA-AG-3885	CRC	ColoRect-AdenoCA	midnight blue	(25, 25, 112)	colorectal	darkblue	(0, 0, 139)	TRUE	TCGA-AG-3885-01A-01R-0905-07	NA	TRUE	TRUE	no	no	yes	yes	no	0.75	3.43	56	-0.2067	NA	NA	NA	NA	-1.96433	Alive	546	71
TCGA-AG-3887	CRC	ColoRect-AdenoCA	midnight blue	(25, 25, 112)	colorectal	darkblue	(0, 0, 139)	TRUE	TCGA-AG-3887-01A-01R-1119-07	NA	TRUE	FALSE	yes	no	no	no	yes	0.82	2.05	3	-1.21407	NA	NA	NA	NA	0.529669	Alive	1124	68
TCGA-AG-3890	CRC	ColoRect-AdenoCA	midnight blue	(25, 25, 112)	colorectal	darkblue	(0, 0, 139)	TRUE	TCGA-AG-3890-01A-01R-1119-07	NA	TRUE	TRUE	yes	no	yes	yes	no	0.55	3.22	279	0.763908	NA	NA	NA	NA	-0.385164	Alive	518	62
TCGA-AG-3892	CRC	ColoRect-AdenoCA	midnight blue	(25, 25, 112)	colorectal	darkblue	(0, 0, 139)	TRUE	TCGA-AG-3892-01A-01R-1119-07	NA	TRUE	FALSE	yes	no	no	no	yes	0.47	2	5	-0.873859	NA	NA	NA	NA	0.338073	Alive	396	57
TCGA-AG-3893	CRC	ColoRect-AdenoCA	midnight blue	(25, 25, 112)	colorectal	darkblue	(0, 0, 139)	TRUE	TCGA-AG-3893-01A-01R-1119-07	NA	TRUE	FALSE	yes	no	no	no	yes	0.72	2.14	7	-0.632472	NA	NA	NA	NA	-0.133303	Alive	1065	74
TCGA-AG-3894	CRC	ColoRect-AdenoCA	midnight blue	(25, 25, 112)	colorectal	darkblue	(0, 0, 139)	TRUE	TCGA-AG-3894-01A-01R-1119-07	NA	TRUE	FALSE	yes	no	no	no	yes	0.81	2.06	3	-1.21407	NA	NA	NA	NA	-0.115812	Alive	426	65
TCGA-AG-3896	CRC	ColoRect-AdenoCA	midnight blue	(25, 25, 112)	colorectal	darkblue	(0, 0, 139)	TRUE	TCGA-AG-3896-01A-01R-1119-07	NA	TRUE	TRUE	yes	no	yes	yes	no	0.63	2.55	173	0.473816	NA	NA	NA	NA	-0.0867601	Alive	31	85
TCGA-AG-3898	CRC	ColoRect-AdenoCA	midnight blue	(25, 25, 112)	colorectal	darkblue	(0, 0, 139)	TRUE	TCGA-AG-3898-01A-01R-1119-07	NA	TRUE	FALSE	yes	no	no	no	yes	0.52	4.09	18	0.0933267	NA	NA	NA	NA	0.72756	Alive	1461	61
TCGA-AG-3901	CRC	ColoRect-AdenoCA	midnight blue	(25, 25, 112)	colorectal	darkblue	(0, 0, 139)	TRUE	TCGA-AG-3901-01A-01R-1119-07	NA	TRUE	TRUE	yes	no	yes	yes	no	0.45	1.91	35	-0.486913	NA	NA	NA	NA	0.0227051	Alive	761	67
TCGA-AG-3902	CRC	ColoRect-AdenoCA	midnight blue	(25, 25, 112)	colorectal	darkblue	(0, 0, 139)	TRUE	TCGA-AG-3902-01A-01R-A32Z-07	NA	TRUE	FALSE	yes	no	no	no	yes	0.53	2.18	5	-0.873859	NA	NA	NA	NA	0.704641	Alive	974	61
TCGA-AG-3909	CRC	ColoRect-AdenoCA	midnight blue	(25, 25, 112)	colorectal	darkblue	(0, 0, 139)	TRUE	TCGA-AG-3909-01A-01R-1119-07	NA	TRUE	FALSE	yes	no	no	no	yes	0.56	3.91	2	-1.45546	NA	NA	NA	NA	-0.700517	Alive	608	69
TCGA-AG-3999	CRC	ColoRect-AdenoCA	midnight blue	(25, 25, 112)	colorectal	darkblue	(0, 0, 139)	TRUE	TCGA-AG-3999-01A-01R-1119-07	NA	TRUE	FALSE	yes	no	no	no	yes	0.73	3.2	13	-0.162912	NA	NA	NA	NA	-0.103375	Alive	853	61
TCGA-AG-4001	CRC	ColoRect-AdenoCA	midnight blue	(25, 25, 112)	colorectal	darkblue	(0, 0, 139)	TRUE	TCGA-AG-4001-01A-02R-1119-07	NA	TRUE	FALSE	yes	no	no	no	yes	0.48	3.88	9	-0.445237	NA	NA	NA	NA	0.0350249	Alive	1096	74
TCGA-AG-4005	CRC	ColoRect-AdenoCA	midnight blue	(25, 25, 112)	colorectal	darkblue	(0, 0, 139)	TRUE	TCGA-AG-4005-01A-01R-1119-07	NA	TRUE	FALSE	yes	no	no	no	yes	0.67	3.14	11	-0.292256	NA	NA	NA	NA	0.0644056	Alive	427	64
TCGA-AG-4007	CRC	ColoRect-AdenoCA	midnight blue	(25, 25, 112)	colorectal	darkblue	(0, 0, 139)	TRUE	TCGA-AG-4007-01A-01R-1119-07	NA	TRUE	TRUE	yes	no	yes	yes	no	0.69	3.59	278	0.761727	NA	NA	NA	NA	-0.633986	Alive	31	87
TCGA-AG-4008	CRC	ColoRect-AdenoCA	midnight blue	(25, 25, 112)	colorectal	darkblue	(0, 0, 139)	TRUE	TCGA-AG-4008-01A-01R-1119-07	NA	TRUE	TRUE	yes	no	yes	yes	no	0.49	4.06	154	0.403307	NA	NA	NA	NA	0.127763	Alive	518	63
TCGA-AG-4015	CRC	ColoRect-AdenoCA	midnight blue	(25, 25, 112)	colorectal	darkblue	(0, 0, 139)	TRUE	TCGA-AG-4015-01A-01R-1119-07	NA	TRUE	TRUE	yes	no	yes	yes	no	0.81	2.91	510	1.13074	NA	NA	NA	NA	-0.103694	Alive	0	85
TCGA-AG-A00C	CRC	ColoRect-AdenoCA	midnight blue	(25, 25, 112)	colorectal	darkblue	(0, 0, 139)	TRUE	TCGA-AG-A00C-01A-01R-A002-07	NA	TRUE	FALSE	yes	no	no	no	yes	0.78	2	13	-0.162912	NA	NA	NA	NA	-0.232822	Alive	183	49
TCGA-AG-A00H	CRC	ColoRect-AdenoCA	midnight blue	(25, 25, 112)	colorectal	darkblue	(0, 0, 139)	TRUE	TCGA-AG-A00H-01A-01R-A00A-07	NA	TRUE	FALSE	yes	no	no	no	yes	0.45	3.62	6	-0.744515	NA	NA	NA	NA	-0.119479	Alive	790	75
TCGA-AG-A00Y	CRC	ColoRect-AdenoCA	midnight blue	(25, 25, 112)	colorectal	darkblue	(0, 0, 139)	TRUE	TCGA-AG-A00Y-01A-02R-A002-07	NA	TRUE	FALSE	yes	no	no	no	yes	NaN	NaN	47	0.87095	NA	NA	NA	NA	0.180767	Alive	700	68
TCGA-AG-A011	CRC	ColoRect-AdenoCA	midnight blue	(25, 25, 112)	colorectal	darkblue	(0, 0, 139)	TRUE	TCGA-AG-A011-01A-01R-A002-07	NA	TRUE	FALSE	yes	no	no	no	yes	0.55	1.95	24	0.3236	NA	NA	NA	NA	-0.1798	Alive	1126	80
TCGA-AG-A014	CRC	ColoRect-AdenoCA	midnight blue	(25, 25, 112)	colorectal	darkblue	(0, 0, 139)	TRUE	TCGA-AG-A014-01A-02R-A002-07	NA	TRUE	FALSE	yes	no	no	no	yes	0.78	3.67	355	2.55223	NA	NA	NA	NA	-0.38431	Alive	485	86
TCGA-AG-A015	CRC	ColoRect-AdenoCA	midnight blue	(25, 25, 112)	colorectal	darkblue	(0, 0, 139)	TRUE	TCGA-AG-A015-01A-01R-A002-07	NA	TRUE	FALSE	yes	no	no	no	yes	0.97	2.36	6	-0.744515	NA	NA	NA	NA	-0.145549	Alive	1096	64
TCGA-AG-A01J	CRC	ColoRect-AdenoCA	midnight blue	(25, 25, 112)	colorectal	darkblue	(0, 0, 139)	TRUE	TCGA-AG-A01J-01A-01R-A00A-07	NA	TRUE	FALSE	yes	no	no	no	yes	0.46	2.16	4	-1.02684	NA	NA	NA	NA	-0.597612	Alive	31	59
TCGA-AG-A01L	CRC	ColoRect-AdenoCA	midnight blue	(25, 25, 112)	colorectal	darkblue	(0, 0, 139)	TRUE	TCGA-AG-A01L-01A-01R-A002-07	NA	TRUE	FALSE	yes	no	no	no	yes	0.78	3.63	2	-1.45546	NA	NA	NA	NA	-0.241803	Alive	0	58
TCGA-AG-A01N	CRC	ColoRect-AdenoCA	midnight blue	(25, 25, 112)	colorectal	darkblue	(0, 0, 139)	TRUE	TCGA-AG-A01N-01A-01R-A00A-07	NA	TRUE	FALSE	yes	no	no	no	yes	0.59	3.8	10	-0.365265	NA	NA	NA	NA	0.226747	Alive	943	68
TCGA-AG-A01W	CRC	ColoRect-AdenoCA	midnight blue	(25, 25, 112)	colorectal	darkblue	(0, 0, 139)	TRUE	TCGA-AG-A01W-01A-21R-A083-07	TCGA-AG-A01W-01A-21D-A081-05	TRUE	FALSE	yes	no	no	no	yes	0.61	2.99	7	-0.632472	0.430467	0.0521536	0.0329264	0.480011	0.935617	Alive	0	67
TCGA-AG-A01Y	CRC	ColoRect-AdenoCA	midnight blue	(25, 25, 112)	colorectal	darkblue	(0, 0, 139)	TRUE	TCGA-AG-A01Y-01A-41R-A083-07	TCGA-AG-A01Y-01A-41D-A081-05	TRUE	FALSE	yes	no	no	no	yes	0.79	2.02	10	-0.365265	0.385921	0.0526501	0.0362637	0.31432	1.15657	Alive	0	49
TCGA-AG-A020	CRC	ColoRect-AdenoCA	midnight blue	(25, 25, 112)	colorectal	darkblue	(0, 0, 139)	TRUE	TCGA-AG-A020-01A-21R-A083-07	TCGA-AG-A020-01A-21D-A081-05	TRUE	FALSE	yes	no	no	no	yes	0.86	1.98	8	-0.533643	0.371615	0.0557244	0.0369692	0.365864	0.694231	Alive	31	57
TCGA-AG-A032	CRC	ColoRect-AdenoCA	midnight blue	(25, 25, 112)	colorectal	darkblue	(0, 0, 139)	TRUE	TCGA-AG-A032-01A-01R-A00A-07	NA	TRUE	TRUE	yes	no	yes	yes	no	0.69	3.54	91	0.0852239	NA	NA	NA	NA	0.187057	Alive	1157	68
TCGA-EI-6917	CRC	ColoRect-AdenoCA	midnight blue	(25, 25, 112)	colorectal	darkblue	(0, 0, 139)	TRUE	TCGA-EI-6917-01A-11R-1928-07	TCGA-EI-6917-01A-11D-1926-05	TRUE	TRUE	no	no	yes	yes	no	0.51	2	80	0.00757499	0.567468	0.064767	0.0329264	0.53743	1.17844	Alive	531	33
TCGA-F5-6814	CRC	ColoRect-AdenoCA	midnight blue	(25, 25, 112)	colorectal	darkblue	(0, 0, 139)	TRUE	TCGA-F5-6814-01A-31R-1928-07	TCGA-F5-6814-01A-31D-1926-05	TRUE	TRUE	no	no	no	yes	no	0.58	4.03	667	1.29411	0.468755	0.0562529	0.0313709	0.5025	1.15927	Alive	1131	57
TCGA-DX-A1KU	SARC	Bone-Leiomyo	very light yellow	(255, 236, 139)	sarcoma	yellow	(255, 255, 0)	TRUE	TCGA-DX-A1KU-01A-32R-A24X-07	TCGA-DX-A1KU-01A-32D-A24W-05	TRUE	TRUE	no	no	no	yes	no	0.436	3.264	622	1.25158	0.460851	0.0359158	0.0238927	0.352059	-0.491632	Dead	427	82
TCGA-DX-A1KW	SARC	Bone-Leiomyo	very light yellow	(255, 236, 139)	sarcoma	yellow	(255, 255, 0)	TRUE	TCGA-DX-A1KW-01A-22R-A24X-07	TCGA-DX-A1KW-01A-22D-A24W-05	TRUE	TRUE	no	no	no	yes	no	0.74	3.244	656	1.28399	0.524755	0.0355712	0.0246024	0.429229	-0.264589	Dead	995	67
TCGA-DX-A1L0	SARC	Bone-Leiomyo	very light yellow	(255, 236, 139)	sarcoma	yellow	(255, 255, 0)	TRUE	TCGA-DX-A1L0-01A-11R-A24X-07	TCGA-DX-A1L0-01A-11D-A24W-05	TRUE	TRUE	no	no	no	yes	no	0.823	2.876	2186	2.01731	0.39271	0.0352297	0.0243636	0.34299	0.306436	Dead	564	58
TCGA-DX-A1L2	SARC	Bone-Leiomyo	very light yellow	(255, 236, 139)	sarcoma	yellow	(255, 255, 0)	TRUE	TCGA-DX-A1L2-01A-22R-A24X-07	TCGA-DX-A1L2-01A-22D-A24W-05	TRUE	TRUE	no	no	no	yes	no	0.557	3.109	1184	1.64364	0.375238	0.0348914	0.0234307	0.272892	-1.36541	Alive	2586	78
TCGA-DX-A1L3	SARC	Bone-Leiomyo	very light yellow	(255, 236, 139)	sarcoma	yellow	(255, 255, 0)	TRUE	TCGA-DX-A1L3-01A-11R-A24X-07	TCGA-DX-A1L3-01A-11D-A24W-05	TRUE	TRUE	no	no	no	yes	no	0.599	2.241	553	1.18001	0.487234	0.0355712	0.0234307	0.368188	-0.455826	Dead	1020	60
TCGA-DX-A23R	SARC	Bone-Leiomyo	very light yellow	(255, 236, 139)	sarcoma	yellow	(255, 255, 0)	TRUE	TCGA-DX-A23R-01A-11R-A26T-07	TCGA-DX-A23R-01A-11D-A26S-05	TRUE	TRUE	no	no	no	yes	no	0.87	6.212	994	1.53708	0.245222	0.0380522	0.0281953	0.150588	0.846729	Alive	2271	55
TCGA-DX-A240	SARC	Bone-Leiomyo	very light yellow	(255, 236, 139)	sarcoma	yellow	(255, 255, 0)	TRUE	TCGA-DX-A240-01A-32R-A27Q-07	TCGA-DX-A240-01A-32D-A27Y-05	TRUE	TRUE	no	no	no	yes	no	0.88	2.173	485	1.10015	0.444158	0.0439398	0.0319844	0.231475	-0.27116	Alive	1834	51
TCGA-DX-A2IZ	SARC	Bone-Leiomyo	very light yellow	(255, 236, 139)	sarcoma	yellow	(255, 255, 0)	TRUE	TCGA-DX-A2IZ-01A-11R-A21T-07	TCGA-DX-A2IZ-01A-11D-A21R-05	TRUE	TRUE	no	no	no	yes	no	0.88	2	1009	1.5462	0.691673	0.0406991	0.0268571	0.599888	1.06653	Alive	261	60
TCGA-DX-A2J0	SARC	Bone-Leiomyo	very light yellow	(255, 236, 139)	sarcoma	yellow	(255, 255, 0)	TRUE	TCGA-DX-A2J0-01A-11R-A21T-07	TCGA-DX-A2J0-01A-11D-A21R-05	TRUE	TRUE	no	no	no	yes	no	0.882	1.884	1348	1.72268	0.40474	0.0399253	0.0273848	0.2809	0.0848107	Dead	295	61
TCGA-DX-A2J4	SARC	Bone-Leiomyo	very light yellow	(255, 236, 139)	sarcoma	yellow	(255, 255, 0)	TRUE	TCGA-DX-A2J4-01A-32R-A21T-07	TCGA-DX-A2J4-01A-32D-A21R-05	TRUE	TRUE	no	no	no	yes	no	0.449	2.009	635	1.26418	0.483031	0.0447877	0.0313709	0.223568	-1.47007	Alive	2408	60
TCGA-DX-A3LS	SARC	Bone-Leiomyo	very light yellow	(255, 236, 139)	sarcoma	yellow	(255, 255, 0)	TRUE	TCGA-DX-A3LS-01A-11R-A21T-07	TCGA-DX-A3LS-01A-11D-A21R-05	TRUE	TRUE	no	no	no	yes	no	0.401	2.044	1755	1.88346	0.524554	0.0483376	0.0332463	0.347511	-0.611301	Dead	275	78
TCGA-DX-A3LT	SARC	Bone-Leiomyo	very light yellow	(255, 236, 139)	sarcoma	yellow	(255, 255, 0)	TRUE	TCGA-DX-A3LT-01A-12R-A21T-07	TCGA-DX-A3LT-01A-12D-A21R-05	TRUE	TRUE	no	no	no	yes	no	0.615	3.798	775	1.38549	0.353834	0.0373269	0.0258312	0.246011	-0.669492	Alive	1492	62
TCGA-DX-A3LU	SARC	Bone-Leiomyo	very light yellow	(255, 236, 139)	sarcoma	yellow	(255, 255, 0)	TRUE	TCGA-DX-A3LU-01A-11R-A21T-07	TCGA-DX-A3LU-01A-11D-A21R-05	TRUE	TRUE	no	no	no	yes	no	0.653	2.367	936	1.50046	0.476608	0.0465305	0.0295981	0.265027	-1.38946	Alive	2641	60
TCGA-DX-A3LW	SARC	Bone-Leiomyo	very light yellow	(255, 236, 139)	sarcoma	yellow	(255, 255, 0)	TRUE	TCGA-DX-A3LW-01A-21R-A21T-07	TCGA-DX-A3LW-01A-21D-A21R-05	TRUE	TRUE	no	no	no	yes	no	0.88	1.922	588	1.21736	0.334044	0.0387911	0.0284706	0.185427	-0.155024	Alive	4150	43
TCGA-DX-A3LY	SARC	Bone-Leiomyo	very light yellow	(255, 236, 139)	sarcoma	yellow	(255, 255, 0)	TRUE	TCGA-DX-A3LY-01B-11R-A27Q-07	TCGA-DX-A3LY-01B-11D-A27Y-05	TRUE	TRUE	no	no	no	yes	no	0.602	3.841	1337	1.71769	0.514537	0.0531511	0.0332463	0.455121	-0.526887	Alive	1017	66
TCGA-DX-A3M1	SARC	Bone-Leiomyo	very light yellow	(255, 236, 139)	sarcoma	yellow	(255, 255, 0)	TRUE	TCGA-DX-A3M1-01A-11R-A22K-07	TCGA-DX-A3M1-01A-11D-A22B-05	TRUE	TRUE	no	no	no	yes	no	0.814	3.945	2211	2.02424	0.308309	0.0469761	0.0345562	0.2809	-0.280229	Alive	1359	79
TCGA-DX-A3U5	SARC	Bone-Leiomyo	very light yellow	(255, 236, 139)	sarcoma	yellow	(255, 255, 0)	TRUE	TCGA-DX-A3U5-01A-11R-A22K-07	TCGA-DX-A3U5-01A-11D-A22B-05	TRUE	TRUE	no	no	no	yes	no	0.619	2.117	850	1.44175	0.505903	0.049266	0.0342242	0.391741	-0.205806	Alive	969	52
TCGA-DX-A3U6	SARC	Bone-Leiomyo	very light yellow	(255, 236, 139)	sarcoma	yellow	(255, 255, 0)	TRUE	TCGA-DX-A3U6-01A-11R-A29R-07	TCGA-DX-A3U6-01A-11D-A29O-05	TRUE	TRUE	no	no	no	yes	no	0.3	2.027	356	0.912052	0.51317	0.0474259	0.029029	0.299433	-0.697132	Dead	1088	63
TCGA-DX-A3U7	SARC	Bone-Leiomyo	very light yellow	(255, 236, 139)	sarcoma	yellow	(255, 255, 0)	TRUE	TCGA-DX-A3U7-01A-11R-A29R-07	TCGA-DX-A3U7-01A-11D-A29O-05	TRUE	TRUE	no	no	no	yes	no	0.869	3.161	343	0.889432	0.555007	0.0465305	0.0307689	0.466301	1.36353	Dead	1552	67
TCGA-DX-A3U8	SARC	Bone-Leiomyo	very light yellow	(255, 236, 139)	sarcoma	yellow	(255, 255, 0)	TRUE	TCGA-DX-A3U8-01A-11R-A29R-07	TCGA-DX-A3U8-01A-11D-A29O-05	TRUE	TRUE	no	no	no	yes	no	0.42	2.189	29	-0.598089	0.495781	0.0584146	0.0322955	0.490001	-0.266152	Dead	138	43
TCGA-FX-A2QS	SARC	Bone-Leiomyo	very light yellow	(255, 236, 139)	sarcoma	yellow	(255, 255, 0)	TRUE	TCGA-FX-A2QS-01A-11R-A21T-07	TCGA-FX-A2QS-01A-11D-A21R-05	TRUE	TRUE	no	no	no	yes	no	0.915	3.538	2151	2.00747	0.561357	0.0439398	0.0279226	0.631812	0.605602	Alive	1495	61
TCGA-FX-A3NJ	SARC	Bone-Leiomyo	very light yellow	(255, 236, 139)	sarcoma	yellow	(255, 255, 0)	TRUE	TCGA-FX-A3NJ-01A-11R-A21T-07	TCGA-FX-A3NJ-01A-11D-A21R-05	TRUE	TRUE	no	no	no	yes	no	0.914	1.855	26	-0.662335	0.309143	0.0362637	0.0273848	0.124553	-0.475704	Alive	947	54
TCGA-FX-A3RE	SARC	Bone-Leiomyo	very light yellow	(255, 236, 139)	sarcoma	yellow	(255, 255, 0)	TRUE	TCGA-FX-A3RE-01A-11R-A22K-07	TCGA-FX-A3RE-01A-11D-A22B-05	TRUE	TRUE	no	no	no	yes	no	0.861	1.891	244	0.682484	0.475376	0.0516614	0.0359158	0.432907	-0.0788308	Alive	660	65
TCGA-FX-A48G	SARC	Bone-Leiomyo	very light yellow	(255, 236, 139)	sarcoma	yellow	(255, 255, 0)	TRUE	TCGA-FX-A48G-01A-11R-A24X-07	TCGA-FX-A48G-01A-11D-A24W-05	TRUE	TRUE	no	no	no	yes	no	0.893	1.726	265	0.732631	0.330902	0.0335692	0.0246024	0.20424	-1.89888	Dead	605	56
TCGA-HB-A43Z	SARC	Bone-Leiomyo	very light yellow	(255, 236, 139)	sarcoma	yellow	(255, 255, 0)	TRUE	TCGA-HB-A43Z-01A-11R-A24X-07	TCGA-HB-A43Z-01A-11D-A24W-05	TRUE	TRUE	no	no	no	yes	no	0.91	2.725	256	0.711642	0.45838	0.0326095	0.0225326	0.41096	1.3424	Alive	1126	58
TCGA-HB-A5W3	SARC	Bone-Leiomyo	very light yellow	(255, 236, 139)	sarcoma	yellow	(255, 255, 0)	TRUE	TCGA-HB-A5W3-01A-11R-A29R-07	TCGA-HB-A5W3-01A-11D-A29O-05	TRUE	TRUE	no	no	no	yes	no	0.851	1.751	73	-0.0475393	0.64917	0.0431073	0.0279226	0.457602	-0.117948	Dead	384	58
TCGA-IE-A4EI	SARC	Bone-Leiomyo	very light yellow	(255, 236, 139)	sarcoma	yellow	(255, 255, 0)	TRUE	TCGA-IE-A4EI-01A-11R-A24X-07	TCGA-IE-A4EI-01A-11D-A24W-05	TRUE	TRUE	no	no	no	yes	no	0.92	2.439	41	-0.392915	0.581194	0.0380522	0.0258312	0.375194	0.246912	Alive	594	67
TCGA-IE-A4EK	SARC	Bone-Leiomyo	very light yellow	(255, 236, 139)	sarcoma	yellow	(255, 255, 0)	TRUE	TCGA-IE-A4EK-01A-11R-A24X-07	TCGA-IE-A4EK-01A-11D-A24W-05	TRUE	TRUE	no	no	no	yes	no	0.943	1.867	11	-1.15682	0.430968	0.0329264	0.0238927	0.169384	-0.541891	Alive	42	54
TCGA-IF-A4AJ	SARC	Bone-Leiomyo	very light yellow	(255, 236, 139)	sarcoma	yellow	(255, 255, 0)	TRUE	TCGA-IF-A4AJ-01A-11R-A24X-07	TCGA-IF-A4AJ-01A-11D-A24W-05	TRUE	TRUE	no	no	no	yes	no	0.699	2.793	50	-0.274523	0.574851	0.0369692	0.0248435	0.4975	0.729555	Dead	767	80
TCGA-IS-A3K7	SARC	Bone-Leiomyo	very light yellow	(255, 236, 139)	sarcoma	yellow	(255, 255, 0)	TRUE	TCGA-IS-A3K7-01A-11R-A21T-07	TCGA-IS-A3K7-01A-11D-A21R-05	TRUE	TRUE	no	no	no	yes	no	0.72	1.65	365	0.927234	0.434258	0.0422898	0.0276524	0.365864	-0.0220624	Alive	5204	63
TCGA-IS-A3KA	SARC	Bone-Leiomyo	very light yellow	(255, 236, 139)	sarcoma	yellow	(255, 255, 0)	TRUE	TCGA-IS-A3KA-01A-11R-A21T-07	TCGA-IS-A3KA-01A-11D-A21R-05	TRUE	TRUE	no	no	no	yes	no	0.633	3.301	375	0.943671	0.361505	0.0422898	0.0287485	0.356635	0.119469	Dead	413	73
TCGA-IW-A3M4	SARC	Bone-Leiomyo	very light yellow	(255, 236, 139)	sarcoma	yellow	(255, 255, 0)	TRUE	TCGA-IW-A3M4-01A-11R-A21T-07	TCGA-IW-A3M4-01A-11D-A21R-05	TRUE	TRUE	no	no	no	yes	no	0.918	1.83	63	-0.136068	0.426062	0.0395438	0.0281953	0.214165	-0.294558	Alive	2615	48
TCGA-IW-A3M5	SARC	Bone-Leiomyo	very light yellow	(255, 236, 139)	sarcoma	yellow	(255, 255, 0)	TRUE	TCGA-IW-A3M5-01A-22R-A21T-07	TCGA-IW-A3M5-01A-22D-A21R-05	TRUE	TRUE	no	no	no	yes	no	0.82	3.107	225	0.63326	0.290059	0.0395438	0.0287485	0.21755	0.521554	Dead	180	76
TCGA-MO-A47R	SARC	Bone-Leiomyo	very light yellow	(255, 236, 139)	sarcoma	yellow	(255, 255, 0)	TRUE	TCGA-MO-A47R-01A-11R-A24X-07	TCGA-MO-A47R-01A-11D-A24W-05	TRUE	TRUE	no	no	no	yes	no	0.937	2.942	40	-0.407609	0.377143	0.0359158	0.0238927	0.336261	-0.27327	Dead	318	75
TCGA-BF-A1PU	SKCM	Melanoma	black	(0, 0, 0)	skin	black	(0, 0, 0)	TRUE	TCGA-BF-A1PU-01A-11R-A18S-07	TCGA-BF-A1PU-01A-11D-A19D-05	FALSE	FALSE	yes	no	no	no	yes	0.9427	NaN	21	0.216338	0.376835	0.0443618	0.0293122	0.238667	-0.702204	Alive	387	46
TCGA-BF-A1PV	SKCM	Melanoma	black	(0, 0, 0)	skin	black	(0, 0, 0)	TRUE	TCGA-BF-A1PV-01A-11R-A18U-07	TCGA-BF-A1PV-01A-11D-A19D-05	FALSE	FALSE	yes	no	no	no	yes	0.9628	NaN	7	-0.632472	0.573702	0.0552005	0.0342242	0.514996	-0.0594515	Alive	14	74
TCGA-BF-A1PX	SKCM	Melanoma	black	(0, 0, 0)	skin	black	(0, 0, 0)	TRUE	TCGA-BF-A1PX-01A-12R-A18T-07	TCGA-BF-A1PX-01A-12D-A19D-05	FALSE	FALSE	yes	no	no	no	yes	0.595	NaN	18	0.0933267	0.526004	0.0526501	0.0310685	0.396517	-0.327899	Dead	282	56
TCGA-BF-A1PZ	SKCM	Melanoma	black	(0, 0, 0)	skin	black	(0, 0, 0)	TRUE	TCGA-BF-A1PZ-01A-11R-A18S-07	TCGA-BF-A1PZ-01A-11D-A19D-05	FALSE	FALSE	yes	no	no	no	yes	0.935	NaN	10	-0.365265	0.327516	0.0422898	0.029029	0.176535	-0.385736	Alive	853	71
TCGA-BF-A1Q0	SKCM	Melanoma	black	(0, 0, 0)	skin	black	(0, 0, 0)	TRUE	TCGA-BF-A1Q0-01A-21R-A18S-07	TCGA-BF-A1Q0-01A-21D-A19D-05	FALSE	FALSE	yes	no	no	no	yes	0.8872	NaN	127	1.69394	0.505912	0.0606539	0.0348914	0.467546	1.38544	Alive	831	80
TCGA-D3-A1Q1	SKCM	Melanoma	black	(0, 0, 0)	skin	black	(0, 0, 0)	TRUE	TCGA-D3-A1Q1-06A-21R-A18T-07	TCGA-D3-A1Q1-06A-21D-A19B-05	TRUE	TRUE	no	no	yes	yes	no	0.97	3.29	552	1.1789	0.518703	0.0391657	0.0260841	0.30789	-0.47049	Dead	504	79
TCGA-D3-A1Q5	SKCM	Melanoma	black	(0, 0, 0)	skin	black	(0, 0, 0)	TRUE	TCGA-D3-A1Q5-06A-11R-A18T-07	TCGA-D3-A1Q5-06A-11D-A19B-05	TRUE	TRUE	no	no	yes	yes	no	0.91	2.86	144	0.36264	0.392498	0.0439398	0.030472	0.303645	0.0620446	Dead	3424	60
TCGA-D3-A1Q7	SKCM	Melanoma	black	(0, 0, 0)	skin	black	(0, 0, 0)	TRUE	TCGA-D3-A1Q7-06A-11R-A18T-07	TCGA-D3-A1Q7-06A-11D-A19D-05	TRUE	FALSE	yes	no	no	no	yes	0.38	2.02	11	-0.292256	0.572826	0.0511737	0.030472	0.472528	0.6959	Alive	4053	42
TCGA-D3-A1Q8	SKCM	Melanoma	black	(0, 0, 0)	skin	black	(0, 0, 0)	TRUE	TCGA-D3-A1Q8-06A-11R-A18T-07	TCGA-D3-A1Q8-06A-11D-A19D-05	TRUE	FALSE	yes	no	no	no	yes	0.53	1.77	11	-0.292256	0.463457	0.0456512	0.0298867	0.432907	0.150702	Dead	854	33
TCGA-D3-A1Q9	SKCM	Melanoma	black	(0, 0, 0)	skin	black	(0, 0, 0)	TRUE	TCGA-D3-A1Q9-06A-11R-A18T-07	TCGA-D3-A1Q9-06A-11D-A19D-05	TRUE	FALSE	yes	no	no	no	yes	0.68	3.38	224	2.16724	0.256766	0.0431073	0.0287485	0.215853	-0.148292	Dead	961	72
TCGA-D3-A1QB	SKCM	Melanoma	black	(0, 0, 0)	skin	black	(0, 0, 0)	TRUE	TCGA-D3-A1QB-06A-11R-A18T-07	TCGA-D3-A1QB-06A-11D-A19D-05	TRUE	FALSE	yes	no	no	no	yes	0.45	2.19	6	-0.744515	0.562465	0.0531511	0.0332463	0.379894	-0.627535	Alive	2912	75
TCGA-D3-A2J6	SKCM	Melanoma	black	(0, 0, 0)	skin	black	(0, 0, 0)	TRUE	TCGA-D3-A2J6-06A-11R-A18T-07	TCGA-D3-A2J6-06A-11D-A19D-05	TRUE	FALSE	yes	no	no	no	yes	0.71	1.82	107	1.55138	0.464893	0.0478797	0.0313709	0.41096	0.0946086	Dead	1321	65
TCGA-D3-A2JC	SKCM	Melanoma	black	(0, 0, 0)	skin	black	(0, 0, 0)	TRUE	TCGA-D3-A2JC-06A-11R-A18T-07	TCGA-D3-A2JC-06A-11D-A19D-05	TRUE	FALSE	yes	no	no	no	yes	0.47	3.11	424	2.70088	0.472368	0.0447877	0.0276524	0.368188	0.0278235	Alive	2639	53
TCGA-D3-A2JD	SKCM	Melanoma	black	(0, 0, 0)	skin	black	(0, 0, 0)	TRUE	TCGA-D3-A2JD-06A-11R-A18T-07	TCGA-D3-A2JD-06A-11D-A19D-05	TRUE	FALSE	yes	no	no	no	yes	0.39	3.21	22	0.253637	0.450899	0.0531511	0.0348914	0.358933	-1.5895	Dead	361	58
TCGA-D3-A2JP	SKCM	Melanoma	black	(0, 0, 0)	skin	black	(0, 0, 0)	TRUE	TCGA-D3-A2JP-06A-11R-A18S-07	TCGA-D3-A2JP-06A-11D-A19D-05	TRUE	FALSE	yes	no	no	no	yes	0.58	3.24	18	0.0933267	0.362652	0.0469761	0.0319844	0.282925	-0.300857	Alive	1812	37
TCGA-D3-A3C3	SKCM	Melanoma	black	(0, 0, 0)	skin	black	(0, 0, 0)	TRUE	TCGA-D3-A3C3-06A-12R-A18S-07	TCGA-D3-A3C3-06A-12D-A19D-05	TRUE	FALSE	yes	no	no	no	yes	0.57	3.11	70	1.19943	0.37644	0.0541667	0.0335692	0.363547	0.360123	---	---	NA
TCGA-D3-A3C8	SKCM	Melanoma	black	(0, 0, 0)	skin	black	(0, 0, 0)	TRUE	TCGA-D3-A3C8-06A-12R-A18S-07	TCGA-D3-A3C8-06A-12D-A19D-05	TRUE	FALSE	yes	no	no	no	yes	0.3528	NaN	4	-1.02684	0.562024	0.0653753	0.0345562	0.379894	0.569918	Alive	1409	58
TCGA-D3-A3CC	SKCM	Melanoma	black	(0, 0, 0)	skin	black	(0, 0, 0)	TRUE	TCGA-D3-A3CC-06A-11R-A18S-07	TCGA-D3-A3CC-06A-11D-A19D-05	TRUE	FALSE	yes	no	no	no	yes	0.63	3.42	180	1.98465	0.534043	0.0502113	0.030178	0.519989	0.098084	Alive	2644	69
TCGA-D3-A3CE	SKCM	Melanoma	black	(0, 0, 0)	skin	black	(0, 0, 0)	TRUE	TCGA-D3-A3CE-06A-11R-A18S-07	TCGA-D3-A3CE-06A-11D-A19D-05	TRUE	FALSE	yes	no	no	no	yes	0.62	3.48	25	0.356509	0.43114	0.0502113	0.0310685	0.372852	0.657659	Dead	1832	74
TCGA-D3-A3MO	SKCM	Melanoma	black	(0, 0, 0)	skin	black	(0, 0, 0)	TRUE	TCGA-D3-A3MO-06A-11R-A21D-07	TCGA-D3-A3MO-06A-11D-A21B-05	TRUE	TRUE	no	no	yes	yes	no	0.92	2.1	354	0.908626	0.354861	0.0410913	0.0284706	0.31432	0.56811	Dead	284	47
TCGA-D9-A148	SKCM	Melanoma	black	(0, 0, 0)	skin	black	(0, 0, 0)	TRUE	TCGA-D9-A148-06A-11R-A18S-07	TCGA-D9-A148-06A-11D-A19D-05	TRUE	FALSE	yes	no	yes	no	no	0.73	3.69	95	0.111176	0.206583	0.0502113	0.0335692	0.244161	-0.713075	Alive	4609	40
TCGA-D9-A1JW	SKCM	Melanoma	black	(0, 0, 0)	skin	black	(0, 0, 0)	TRUE	TCGA-D9-A1JW-06A-11R-A18S-07	TCGA-D9-A1JW-06A-11D-A19D-05	TRUE	FALSE	yes	no	no	no	yes	0.57	2.21	11	-0.292256	0.551373	0.0546813	0.0298867	0.445221	-0.774803	Alive	111	82
TCGA-D9-A1JX	SKCM	Melanoma	black	(0, 0, 0)	skin	black	(0, 0, 0)	TRUE	TCGA-D9-A1JX-06A-11R-A18S-07	TCGA-D9-A1JX-06A-11D-A19D-05	TRUE	FALSE	yes	no	no	no	yes	0.8	1.96	52	0.954095	0.325299	0.0456512	0.029029	0.301535	0.266932	Dead	216	80
TCGA-D9-A1X3	SKCM	Melanoma	black	(0, 0, 0)	skin	black	(0, 0, 0)	TRUE	TCGA-D9-A1X3-06A-11R-A18S-07	TCGA-D9-A1X3-06A-11D-A19C-05	TRUE	FALSE	yes	no	no	no	yes	0.97	1.94	198	2.0642	0.452707	0.049266	0.0310685	0.403717	0.197867	Alive	551	63
TCGA-DA-A1HV	SKCM	Melanoma	black	(0, 0, 0)	skin	black	(0, 0, 0)	TRUE	TCGA-DA-A1HV-06A-21R-A18S-07	TCGA-DA-A1HV-06A-21D-A19B-05	TRUE	TRUE	no	no	no	yes	no	0.67	2.93	120	0.252304	0.328373	0.0511737	0.0319844	0.305764	0.58241	Alive	2329	75
TCGA-DA-A1HW	SKCM	Melanoma	black	(0, 0, 0)	skin	black	(0, 0, 0)	TRUE	TCGA-DA-A1HW-06A-11R-A18U-07	TCGA-DA-A1HW-06A-11D-A19D-05	TRUE	TRUE	yes	no	yes	yes	no	0.68	1.67	629	1.2584	0.42696	0.0474259	0.0313709	0.327393	0.388154	Dead	1096	37
TCGA-DA-A1HY	SKCM	Melanoma	black	(0, 0, 0)	skin	black	(0, 0, 0)	TRUE	TCGA-DA-A1HY-06A-11R-A18T-07	TCGA-DA-A1HY-06A-11D-A19D-05	TRUE	TRUE	yes	no	no	yes	no	0.76	2	203	0.57081	0.28506	0.0469761	0.0322955	0.240489	-0.0945124	Alive	4407	42
TCGA-DA-A1I0	SKCM	Melanoma	black	(0, 0, 0)	skin	black	(0, 0, 0)	TRUE	TCGA-DA-A1I0-06A-11R-A20F-07	TCGA-DA-A1I0-06A-11D-A211-05	TRUE	TRUE	no	no	yes	yes	no	0.51	2.23	494	1.11134	0.424323	0.0469761	0.0307689	0.345247	-2.49997	Dead	620	63
TCGA-DA-A1I2	SKCM	Melanoma	black	(0, 0, 0)	skin	black	(0, 0, 0)	TRUE	TCGA-DA-A1I2-06A-21R-A18U-07	TCGA-DA-A1I2-06A-21D-A19D-05	TRUE	TRUE	yes	no	yes	yes	no	0.77	2.86	103	0.159984	0.436111	0.0474259	0.0313709	0.365864	0.164047	Dead	5370	45
TCGA-DA-A1I5	SKCM	Melanoma	black	(0, 0, 0)	skin	black	(0, 0, 0)	TRUE	TCGA-DA-A1I5-06A-11R-A18T-07	TCGA-DA-A1I5-06A-11D-A19C-05	TRUE	FALSE	yes	no	no	no	yes	0.55	1.88	32	0.556554	0.399666	0.0435216	0.0279226	0.270912	0.280562	Alive	4107	27
TCGA-DA-A1I7	SKCM	Melanoma	black	(0, 0, 0)	skin	black	(0, 0, 0)	TRUE	TCGA-DA-A1I7-06A-22R-A18S-07	TCGA-DA-A1I7-06A-22D-A19C-05	TRUE	FALSE	yes	no	no	no	yes	0.58	3.12	21	0.216338	0.467628	0.049266	0.0313709	0.455121	-0.610273	Alive	2703	62
TCGA-DA-A1I8	SKCM	Melanoma	black	(0, 0, 0)	skin	black	(0, 0, 0)	TRUE	TCGA-DA-A1I8-06A-11R-A18T-07	TCGA-DA-A1I8-06A-11D-A19C-05	TRUE	TRUE	yes	no	yes	yes	no	0.67	4.47	237	0.664808	0.308811	0.0478797	0.0332463	0.284958	-0.393001	Dead	1640	63
TCGA-DA-A1IC	SKCM	Melanoma	black	(0, 0, 0)	skin	black	(0, 0, 0)	TRUE	TCGA-DA-A1IC-06A-11R-A18S-07	TCGA-DA-A1IC-06A-11D-A19C-05	TRUE	FALSE	yes	no	yes	no	no	0.77	2.11	7	-1.40407	0.450558	0.0595244	0.0338952	0.437823	-0.458182	Dead	2071	81
TCGA-DA-A3F3	SKCM	Melanoma	black	(0, 0, 0)	skin	black	(0, 0, 0)	TRUE	TCGA-DA-A3F3-06A-11R-A20F-07	TCGA-DA-A3F3-06A-11D-A211-05	TRUE	TRUE	no	no	yes	yes	no	0.92	2.47	284	0.774701	0.205599	0.0403104	0.0287485	0.132389	0.658541	Dead	319	52
TCGA-DA-A3F5	SKCM	Melanoma	black	(0, 0, 0)	skin	black	(0, 0, 0)	TRUE	TCGA-DA-A3F5-06A-11R-A20F-07	TCGA-DA-A3F5-06A-11D-A211-05	TRUE	TRUE	no	no	yes	yes	no	0.45	4.01	414	1.00385	0.506661	0.0546813	0.0307689	0.480011	0.676586	Dead	6873	45
TCGA-DA-A3F8	SKCM	Melanoma	black	(0, 0, 0)	skin	black	(0, 0, 0)	TRUE	TCGA-DA-A3F8-06A-11R-A20F-07	TCGA-DA-A3F8-06A-11D-A211-05	TRUE	TRUE	no	no	yes	yes	no	0.39	2.09	36	-0.470206	0.465339	0.0497365	0.0313709	0.389361	-0.382903	Alive	1319	39
TCGA-EB-A24C	SKCM	Melanoma	black	(0, 0, 0)	skin	black	(0, 0, 0)	TRUE	TCGA-EB-A24C-01A-11R-A18T-07	TCGA-EB-A24C-01A-11D-A19C-05	FALSE	FALSE	yes	no	no	no	yes	0.9107	NaN	76	1.2675	0.598379	0.0469761	0.0307689	0.465057	-0.2081	Alive	632	56
TCGA-EB-A24D	SKCM	Melanoma	black	(0, 0, 0)	skin	black	(0, 0, 0)	TRUE	TCGA-EB-A24D-01A-11R-A18T-07	TCGA-EB-A24D-01A-11D-A19C-05	FALSE	TRUE	yes	no	yes	yes	no	0.78	3.426	143	0.35842	0.687974	0.0573242	0.0316762	0.549834	0.448628	Alive	645	72
TCGA-EB-A299	SKCM	Melanoma	black	(0, 0, 0)	skin	black	(0, 0, 0)	TRUE	TCGA-EB-A299-01A-21R-A18U-07	TCGA-EB-A299-01A-21D-A19C-05	FALSE	FALSE	yes	no	no	no	yes	0.8451	NaN	3	-1.21407	0.364491	0.0487997	0.0326095	0.26698	-0.18752	Alive	378	63
TCGA-EE-A17X	SKCM	Melanoma	black	(0, 0, 0)	skin	black	(0, 0, 0)	TRUE	TCGA-EE-A17X-06A-11R-A18S-07	TCGA-EE-A17X-06A-11D-A19C-05	TRUE	FALSE	yes	no	no	no	yes	0.92	1.92	7	-0.632472	0.267946	0.0426966	0.0298867	0.253506	-0.208552	Dead	907	54
TCGA-EE-A185	SKCM	Melanoma	black	(0, 0, 0)	skin	black	(0, 0, 0)	TRUE	TCGA-EE-A185-06A-11R-A18S-07	TCGA-EE-A185-06A-11D-A19B-05	TRUE	TRUE	no	no	yes	yes	no	0.93	1.86	126	0.281816	0.282633	0.0443618	0.030178	0.2809	-0.57762	Dead	151	55
TCGA-EE-A20H	SKCM	Melanoma	black	(0, 0, 0)	skin	black	(0, 0, 0)	TRUE	TCGA-EE-A20H-06A-11R-A18S-07	TCGA-EE-A20H-06A-11D-A19C-05	TRUE	FALSE	yes	no	no	no	yes	0.97	3.26	59	1.05818	0.355387	0.0483376	0.0345562	0.299433	1.046	Dead	5118	56
TCGA-EE-A29B	SKCM	Melanoma	black	(0, 0, 0)	skin	black	(0, 0, 0)	TRUE	TCGA-EE-A29B-06A-11R-A18U-07	TCGA-EE-A29B-06A-11D-A19C-05	TRUE	TRUE	yes	no	yes	yes	no	0.97	2.06	94	0.104791	0.809591	0.0516614	0.029029	0.766741	-0.411439	Dead	2588	67
TCGA-EE-A29C	SKCM	Melanoma	black	(0, 0, 0)	skin	black	(0, 0, 0)	TRUE	TCGA-EE-A29C-06A-21R-A18S-07	TCGA-EE-A29C-06A-21D-A19C-05	TRUE	FALSE	yes	no	no	no	yes	0.62	1.72	19	0.136366	0.485133	0.049266	0.0322955	0.394126	-0.209455	Dead	2402	20
TCGA-EE-A29D	SKCM	Melanoma	black	(0, 0, 0)	skin	black	(0, 0, 0)	TRUE	TCGA-EE-A29D-06A-11R-A18T-07	TCGA-EE-A29D-06A-11D-A19C-05	TRUE	FALSE	yes	no	no	no	yes	0.95	3.71	79	1.29957	0.49869	0.0487997	0.0329264	0.412171	0.28494	Dead	425	87
TCGA-EE-A29E	SKCM	Melanoma	black	(0, 0, 0)	skin	black	(0, 0, 0)	TRUE	TCGA-EE-A29E-06A-11R-A18T-07	TCGA-EE-A29E-06A-11D-A19C-05	TRUE	FALSE	yes	no	no	no	yes	0.85	2.06	17	0.0479602	0.2809	0.0403104	0.0287485	0.167982	-0.12987	Alive	1940	54
TCGA-EE-A29H	SKCM	Melanoma	black	(0, 0, 0)	skin	black	(0, 0, 0)	TRUE	TCGA-EE-A29H-06A-12R-A18S-07	TCGA-EE-A29H-06A-12D-A19C-05	TRUE	FALSE	yes	no	no	no	yes	0.86	1.92	37	0.67493	0.324823	0.049266	0.030472	0.336261	-0.0321645	Alive	1966	59
TCGA-EE-A29N	SKCM	Melanoma	black	(0, 0, 0)	skin	black	(0, 0, 0)	TRUE	TCGA-EE-A29N-06A-12R-A18S-07	TCGA-EE-A29N-06A-12D-A19C-05	TRUE	FALSE	yes	no	no	no	yes	0.38	1.99	4	-1.02684	0.514592	0.0612262	0.0307689	0.460085	0.919316	Dead	566	78
TCGA-EE-A29P	SKCM	Melanoma	black	(0, 0, 0)	skin	black	(0, 0, 0)	TRUE	TCGA-EE-A29P-06A-11R-A18T-07	TCGA-EE-A29P-06A-11D-A19C-05	TRUE	FALSE	yes	no	no	no	yes	0.43	3.41	7	-0.632472	0.538053	0.0744679	0.0376879	0.527472	0.325563	Alive	1716	73
TCGA-EE-A29Q	SKCM	Melanoma	black	(0, 0, 0)	skin	black	(0, 0, 0)	TRUE	TCGA-EE-A29Q-06A-11R-A18T-07	TCGA-EE-A29Q-06A-11D-A19C-05	TRUE	FALSE	yes	no	no	no	yes	0.86	1.77	10	-0.365265	0.305525	0.0418866	0.0273848	0.224436	0.0869212	Dead	2030	70
TCGA-EE-A29R	SKCM	Melanoma	black	(0, 0, 0)	skin	black	(0, 0, 0)	TRUE	TCGA-EE-A29R-06A-11R-A18T-07	TCGA-EE-A29R-06A-11D-A19C-05	TRUE	FALSE	yes	no	no	no	yes	0.98	2.58	4	-1.02684	0.363378	0.0447877	0.030472	0.305764	-0.135682	Alive	440	48
TCGA-EE-A29S	SKCM	Melanoma	black	(0, 0, 0)	skin	black	(0, 0, 0)	TRUE	TCGA-EE-A29S-06A-11R-A18T-07	TCGA-EE-A29S-06A-11D-A19C-05	TRUE	FALSE	yes	no	no	no	yes	0.69	1.91	35	0.629563	0.45853	0.0600867	0.0313709	0.477515	-0.157592	Dead	1864	79
TCGA-EE-A29T	SKCM	Melanoma	black	(0, 0, 0)	skin	black	(0, 0, 0)	TRUE	TCGA-EE-A29T-06A-11R-A18T-07	TCGA-EE-A29T-06A-11D-A19C-05	TRUE	FALSE	yes	no	no	no	yes	0.4	3.36	24	0.3236	0.59525	0.0612262	0.0332463	0.554779	-0.200616	Alive	11252	51
TCGA-EE-A29V	SKCM	Melanoma	black	(0, 0, 0)	skin	black	(0, 0, 0)	TRUE	TCGA-EE-A29V-06A-12R-A18S-07	TCGA-EE-A29V-06A-12D-A19C-05	TRUE	FALSE	yes	no	no	no	yes	0.71	1.85	73	1.23416	0.379079	0.0460888	0.0316762	0.320821	-0.707793	Dead	787	85
TCGA-EE-A2A0	SKCM	Melanoma	black	(0, 0, 0)	skin	black	(0, 0, 0)	TRUE	TCGA-EE-A2A0-06A-11R-A18T-07	TCGA-EE-A2A0-06A-11D-A19B-05	TRUE	TRUE	no	no	yes	yes	no	0.39	1.91	107	0.182997	0.524764	0.0801729	0.0362637	0.487503	0.279399	Dead	1424	77
TCGA-EE-A2A1	SKCM	Melanoma	black	(0, 0, 0)	skin	black	(0, 0, 0)	TRUE	TCGA-EE-A2A1-06A-11R-A18T-07	TCGA-EE-A2A1-06A-11D-A19C-05	TRUE	FALSE	yes	no	no	no	yes	0.33	2.2	10	-0.365265	0.482821	0.0469761	0.030178	0.270912	-0.250621	Alive	3527	46
TCGA-EE-A2A6	SKCM	Melanoma	black	(0, 0, 0)	skin	black	(0, 0, 0)	TRUE	TCGA-EE-A2A6-06A-11R-A18T-07	TCGA-EE-A2A6-06A-11D-A19C-05	TRUE	FALSE	yes	no	no	no	yes	0.55	2.19	36	0.652553	0.539793	0.0456512	0.0281953	0.452642	0.41583	Alive	2620	43
TCGA-EE-A2GB	SKCM	Melanoma	black	(0, 0, 0)	skin	black	(0, 0, 0)	TRUE	TCGA-EE-A2GB-06A-11R-A18T-07	TCGA-EE-A2GB-06A-11D-A19C-05	TRUE	FALSE	yes	no	no	no	yes	0.83	3.28	51	0.938112	0.215179	0.0435216	0.030472	0.151871	0.185265	Alive	1803	51
TCGA-EE-A2GC	SKCM	Melanoma	black	(0, 0, 0)	skin	black	(0, 0, 0)	TRUE	TCGA-EE-A2GC-06A-11R-A18T-07	TCGA-EE-A2GC-06A-11D-A19C-05	TRUE	FALSE	yes	no	no	no	yes	0.59	3.48	43	0.797941	0.492686	0.0526501	0.0316762	0.370517	-0.0504463	Alive	2051	82
TCGA-EE-A2GN	SKCM	Melanoma	black	(0, 0, 0)	skin	black	(0, 0, 0)	TRUE	TCGA-EE-A2GN-06A-11R-A18S-07	TCGA-EE-A2GN-06A-11D-A19B-05	TRUE	TRUE	no	no	yes	yes	no	0.87	2.44	85	0.0440996	0.436272	0.0478797	0.0313709	0.391741	-0.258348	Dead	3106	67
TCGA-EE-A2GP	SKCM	Melanoma	black	(0, 0, 0)	skin	black	(0, 0, 0)	TRUE	TCGA-EE-A2GP-06A-11R-A18S-07	TCGA-EE-A2GP-06A-11D-A19C-05	TRUE	FALSE	yes	no	no	no	yes	0.62	3.24	37	0.67493	0.433667	0.0460888	0.030178	0.384616	0.835593	Dead	423	80
TCGA-EE-A2GR	SKCM	Melanoma	black	(0, 0, 0)	skin	black	(0, 0, 0)	TRUE	TCGA-EE-A2GR-06A-11R-A18S-07	TCGA-EE-A2GR-06A-11D-A19C-05	TRUE	FALSE	yes	no	no	no	yes	0.98	3.72	84	1.35044	0.474441	0.0435216	0.0287485	0.329599	0.135087	Dead	1301	78
TCGA-EE-A2GS	SKCM	Melanoma	black	(0, 0, 0)	skin	black	(0, 0, 0)	TRUE	TCGA-EE-A2GS-06A-12R-A18S-07	TCGA-EE-A2GS-06A-12D-A19C-05	TRUE	FALSE	yes	no	no	no	yes	0.89	1.96	36	0.652553	0.345213	0.0443618	0.0307689	0.224436	0.406641	Dead	2470	28
TCGA-EE-A2GT	SKCM	Melanoma	black	(0, 0, 0)	skin	black	(0, 0, 0)	TRUE	TCGA-EE-A2GT-06A-12R-A18S-07	TCGA-EE-A2GT-06A-12D-A19C-05	TRUE	TRUE	yes	no	yes	yes	no	0.43	2.01	79	0	0.490525	0.0562529	0.0338952	0.403717	-0.74527	Alive	1365	77
TCGA-EE-A2M5	SKCM	Melanoma	black	(0, 0, 0)	skin	black	(0, 0, 0)	TRUE	TCGA-EE-A2M5-06A-12R-A18S-07	TCGA-EE-A2M5-06A-12D-A19C-05	TRUE	TRUE	yes	no	yes	yes	no	0.61	2.01	75	-0.0312776	0.392421	0.0502113	0.0338952	0.338497	0.607165	Dead	659	49
TCGA-EE-A2M6	SKCM	Melanoma	black	(0, 0, 0)	skin	black	(0, 0, 0)	TRUE	TCGA-EE-A2M6-06A-12R-A18S-07	TCGA-EE-A2M6-06A-12D-A19C-05	TRUE	FALSE	yes	no	no	no	yes	0.95	3.19	73	1.23416	0.248502	0.0497365	0.0316762	0.257309	0.666139	Alive	3932	61
TCGA-EE-A2M7	SKCM	Melanoma	black	(0, 0, 0)	skin	black	(0, 0, 0)	TRUE	TCGA-EE-A2M7-06A-11R-A18U-07	TCGA-EE-A2M7-06A-11D-A19C-05	TRUE	FALSE	yes	no	no	no	yes	0.47	3.47	82	1.33046	0.472258	0.0557244	0.0332463	0.420676	-0.873192	Dead	877	66
TCGA-EE-A2MC	SKCM	Melanoma	black	(0, 0, 0)	skin	black	(0, 0, 0)	TRUE	TCGA-EE-A2MC-06A-12R-A18S-07	TCGA-EE-A2MC-06A-12D-A19C-05	TRUE	FALSE	yes	no	no	no	yes	0.37	2	15	-0.0508687	0.443459	0.0447877	0.0307689	0.251618	0.411961	Dead	1871	73
TCGA-EE-A2MD	SKCM	Melanoma	black	(0, 0, 0)	skin	black	(0, 0, 0)	TRUE	TCGA-EE-A2MD-06A-11R-A18T-07	TCGA-EE-A2MD-06A-11D-A19C-05	TRUE	FALSE	yes	no	no	no	yes	0.63	1.94	36	0.652553	0.440012	0.0469761	0.030178	0.34074	0.737965	Dead	1438	52
TCGA-EE-A2ME	SKCM	Melanoma	black	(0, 0, 0)	skin	black	(0, 0, 0)	TRUE	TCGA-EE-A2ME-06A-11R-A18T-07	TCGA-EE-A2ME-06A-11D-A19C-05	TRUE	FALSE	yes	no	no	no	yes	0.22	2.02	31	0.530734	0.570397	0.0612262	0.0335692	0.349781	0.141103	Dead	3141	51
TCGA-EE-A2MG	SKCM	Melanoma	black	(0, 0, 0)	skin	black	(0, 0, 0)	TRUE	TCGA-EE-A2MG-06A-11R-A18T-07	TCGA-EE-A2MG-06A-11D-A19C-05	TRUE	FALSE	yes	no	no	no	yes	0.32	1.71	19	0.136366	0.522446	0.0478797	0.0298867	0.320821	0.373597	Dead	3139	23
TCGA-EE-A2MH	SKCM	Melanoma	black	(0, 0, 0)	skin	black	(0, 0, 0)	TRUE	TCGA-EE-A2MH-06A-11R-A18S-07	TCGA-EE-A2MH-06A-11D-A19C-05	TRUE	FALSE	yes	no	no	no	yes	0.43	2.03	268	2.31711	0.539647	0.049266	0.030178	0.437823	0.258278	Dead	516	66
TCGA-EE-A2MI	SKCM	Melanoma	black	(0, 0, 0)	skin	black	(0, 0, 0)	TRUE	TCGA-EE-A2MI-06A-11R-A18U-07	TCGA-EE-A2MI-06A-11D-A19C-05	TRUE	TRUE	yes	no	yes	yes	no	0.65	2.07	52	-0.251067	0.416811	0.0474259	0.0319844	0.325195	-0.137574	Dead	6225	43
TCGA-EE-A2MJ	SKCM	Melanoma	black	(0, 0, 0)	skin	black	(0, 0, 0)	TRUE	TCGA-EE-A2MJ-06A-11R-A18S-07	TCGA-EE-A2MJ-06A-11D-A19C-05	TRUE	FALSE	yes	no	no	no	yes	0.37	1.86	8	-0.533643	0.514172	0.0531511	0.0313709	0.361237	0.793795	Dead	2927	60
TCGA-EE-A2ML	SKCM	Melanoma	black	(0, 0, 0)	skin	black	(0, 0, 0)	TRUE	TCGA-EE-A2ML-06A-11R-A18S-07	TCGA-EE-A2ML-06A-11D-A19C-05	TRUE	FALSE	yes	no	no	no	yes	0.65	1.96	29	0.476582	0.411677	0.0531511	0.0326095	0.445221	-0.584811	Dead	6590	35
TCGA-EE-A2MN	SKCM	Melanoma	black	(0, 0, 0)	skin	black	(0, 0, 0)	TRUE	TCGA-EE-A2MN-06A-11R-A18S-07	TCGA-EE-A2MN-06A-11D-A19C-05	TRUE	FALSE	yes	no	no	no	yes	0.79	2.07	41	0.758907	0.538624	0.057867	0.0316762	0.524979	-0.43947	Dead	1446	58
TCGA-EE-A2MP	SKCM	Melanoma	black	(0, 0, 0)	skin	black	(0, 0, 0)	TRUE	TCGA-EE-A2MP-06A-11R-A18S-07	TCGA-EE-A2MP-06A-11D-A19C-05	TRUE	FALSE	yes	no	no	no	yes	0.62	3.67	40	0.738688	0.361585	0.0483376	0.0316762	0.347511	-0.170627	Alive	7563	34
TCGA-EE-A2MQ	SKCM	Melanoma	black	(0, 0, 0)	skin	black	(0, 0, 0)	TRUE	TCGA-EE-A2MQ-06A-11R-A18S-07	TCGA-EE-A2MQ-06A-11D-A19C-05	TRUE	FALSE	yes	no	no	no	yes	0.81	2.02	14	-0.105021	0.453161	0.0521536	0.0322955	0.495	0.48602	Dead	1315	70
TCGA-EE-A2MS	SKCM	Melanoma	black	(0, 0, 0)	skin	black	(0, 0, 0)	TRUE	TCGA-EE-A2MS-06A-11R-A18S-07	TCGA-EE-A2MS-06A-11D-A19C-05	TRUE	FALSE	yes	no	no	no	yes	0.81	3	114	1.60408	0.714763	0.0516614	0.0310685	0.627148	0.553897	Alive	4942	72
TCGA-EE-A2MT	SKCM	Melanoma	black	(0, 0, 0)	skin	black	(0, 0, 0)	TRUE	TCGA-EE-A2MT-06A-11R-A18S-07	TCGA-EE-A2MT-06A-11D-A19C-05	TRUE	FALSE	yes	no	no	no	yes	0.89	2.03	35	0.629563	0.483145	0.0447877	0.0298867	0.226181	0.715404	Alive	2166	45
TCGA-EE-A3J5	SKCM	Melanoma	black	(0, 0, 0)	skin	black	(0, 0, 0)	TRUE	TCGA-EE-A3J5-06A-11R-A20F-07	TCGA-EE-A3J5-06A-11D-A211-05	TRUE	TRUE	no	no	yes	yes	no	0.73	1.87	80	0.00757499	0.347754	0.0474259	0.030472	0.297339	0.140091	Dead	1124	71
TCGA-EE-A3JI	SKCM	Melanoma	black	(0, 0, 0)	skin	black	(0, 0, 0)	TRUE	TCGA-EE-A3JI-06A-11R-A21D-07	TCGA-EE-A3JI-06A-11D-A21B-05	TRUE	TRUE	no	no	yes	yes	no	0.89	3.33	255	0.709265	0.67932	0.0737816	0.0307689	0.721115	0.398137	Dead	4648	48
TCGA-ER-A193	SKCM	Melanoma	black	(0, 0, 0)	skin	black	(0, 0, 0)	TRUE	TCGA-ER-A193-06A-12R-A18S-07	TCGA-ER-A193-06A-12D-A19C-05	TRUE	FALSE	yes	no	no	no	yes	0.66	1.9	56	1.01515	0.52109	0.057867	0.0342242	0.514996	0.138608	Dead	955	62
TCGA-ER-A194	SKCM	Melanoma	black	(0, 0, 0)	skin	black	(0, 0, 0)	TRUE	TCGA-ER-A194-01A-11R-A18U-07	TCGA-ER-A194-01A-11D-A19C-05	FALSE	FALSE	yes	no	no	no	yes	0.7232	NaN	33	0.581603	0.460748	0.0511737	0.0319844	0.398912	-3.33819	Dead	1354	77
TCGA-ER-A196	SKCM	Melanoma	black	(0, 0, 0)	skin	black	(0, 0, 0)	TRUE	TCGA-ER-A196-01A-11R-A18T-07	TCGA-ER-A196-01A-11D-A19C-05	FALSE	FALSE	yes	no	no	no	yes	0.8849	NaN	119	1.63979	0.495828	0.0478797	0.0310685	0.323004	-0.8486	Alive	1785	64
TCGA-ER-A197	SKCM	Melanoma	black	(0, 0, 0)	skin	black	(0, 0, 0)	TRUE	TCGA-ER-A197-06A-32R-A18S-07	TCGA-ER-A197-06A-32D-A19C-05	TRUE	FALSE	yes	no	no	no	yes	0.21	4.81	295	2.39736	0.523559	0.0447877	0.0284706	0.418241	-0.0543756	Dead	424	83
TCGA-ER-A199	SKCM	Melanoma	black	(0, 0, 0)	skin	black	(0, 0, 0)	TRUE	TCGA-ER-A199-06A-11R-A18T-07	TCGA-ER-A199-06A-11D-A19C-05	TRUE	FALSE	yes	no	no	no	yes	0.42	1.69	1	-1.79568	0.536925	0.0526501	0.0310685	0.406127	0.064082	Dead	279	86
TCGA-ER-A19A	SKCM	Melanoma	black	(0, 0, 0)	skin	black	(0, 0, 0)	TRUE	TCGA-ER-A19A-06A-21R-A18U-07	TCGA-ER-A19A-06A-21D-A19C-05	TRUE	FALSE	yes	no	no	no	yes	0.2906	NaN	7	-0.632472	0.513241	0.0562529	0.0338952	0.305764	0.274264	Alive	2365	79
TCGA-ER-A19D	SKCM	Melanoma	black	(0, 0, 0)	skin	black	(0, 0, 0)	TRUE	TCGA-ER-A19D-06A-11R-A18S-07	TCGA-ER-A19D-06A-11D-A19C-05	TRUE	TRUE	yes	no	yes	yes	no	0.76	2.89	69	-0.0814246	0.444422	0.0497365	0.0338952	0.349781	0.775587	Dead	383	46
TCGA-ER-A19E	SKCM	Melanoma	black	(0, 0, 0)	skin	black	(0, 0, 0)	TRUE	TCGA-ER-A19E-06A-11R-A18S-07	TCGA-ER-A19E-06A-11D-A19C-05	TRUE	TRUE	yes	no	yes	yes	no	0.73	3.16	513	1.13431	0.388008	0.0469761	0.029029	0.379894	1.12719	Dead	396	36
TCGA-ER-A19J	SKCM	Melanoma	black	(0, 0, 0)	skin	black	(0, 0, 0)	TRUE	TCGA-ER-A19J-06A-11R-A18S-07	TCGA-ER-A19J-06A-11D-A19B-05	TRUE	TRUE	no	no	yes	yes	no	0.86	2.28	95	0.111176	0.388097	0.0469761	0.0298867	0.425557	-0.172542	Dead	196	54
TCGA-ER-A19K	SKCM	Melanoma	black	(0, 0, 0)	skin	black	(0, 0, 0)	TRUE	TCGA-ER-A19K-01A-21R-A18T-07	TCGA-ER-A19K-01A-21D-A19C-05	FALSE	FALSE	yes	no	no	no	yes	0.8732	NaN	36	0.652553	0.460894	0.049266	0.0319844	0.432907	0.407951	Dead	469	79
TCGA-ER-A19L	SKCM	Melanoma	black	(0, 0, 0)	skin	black	(0, 0, 0)	TRUE	TCGA-ER-A19L-06A-12R-A18S-07	TCGA-ER-A19L-06A-12D-A19C-05	TRUE	TRUE	yes	no	yes	yes	no	0.88	1.94	321	0.849132	0.732801	0.0469761	0.0281953	0.645656	-1.15288	Dead	4000	35
TCGA-ER-A19N	SKCM	Melanoma	black	(0, 0, 0)	skin	black	(0, 0, 0)	TRUE	TCGA-ER-A19N-06A-11R-A18S-07	TCGA-ER-A19N-06A-11D-A19C-05	TRUE	FALSE	yes	no	no	no	yes	0.35	2.31	10	-0.365265	0.480974	0.0497365	0.0313709	0.375194	0.120106	Dead	1341	47
TCGA-ER-A19O	SKCM	Melanoma	black	(0, 0, 0)	skin	black	(0, 0, 0)	TRUE	TCGA-ER-A19O-06A-11R-A18S-07	TCGA-ER-A19O-06A-11D-A19C-05	TRUE	FALSE	yes	no	no	no	yes	0.49	2.08	10	-0.365265	0.495709	0.0502113	0.0310685	0.437823	-3.1065	---	---	56
TCGA-ER-A19Q	SKCM	Melanoma	black	(0, 0, 0)	skin	black	(0, 0, 0)	TRUE	TCGA-ER-A19Q-06A-11R-A18U-07	TCGA-ER-A19Q-06A-11D-A19C-05	TRUE	FALSE	yes	no	no	no	yes	0.63	2.13	40	0.738688	0.353889	0.0431073	0.0298867	0.2227	0.0154321	Dead	1548	37
TCGA-ER-A19T	SKCM	Melanoma	black	(0, 0, 0)	skin	black	(0, 0, 0)	TRUE	TCGA-ER-A19T-01A-11R-A18T-07	TCGA-ER-A19T-01A-11D-A19D-05	TRUE	TRUE	yes	no	yes	yes	no	0.73	3.21	1513	1.79304	0.496612	0.0418866	0.0287485	0.420676	-0.00919041	Dead	270	51
TCGA-ER-A1A1	SKCM	Melanoma	black	(0, 0, 0)	skin	black	(0, 0, 0)	TRUE	TCGA-ER-A1A1-06A-11R-A18U-07	TCGA-ER-A1A1-06A-11D-A19C-05	TRUE	FALSE	yes	no	no	no	yes	0.46	2	3	-1.21407	0.502965	0.0557244	0.0335692	0.272892	1.04201	Alive	3196	58
TCGA-ER-A2NC	SKCM	Melanoma	black	(0, 0, 0)	skin	black	(0, 0, 0)	TRUE	TCGA-ER-A2NC-06A-11R-A18T-07	TCGA-ER-A2NC-06A-11D-A19C-05	TRUE	FALSE	yes	no	no	no	yes	0.74	2.27	22	0.253637	0.450909	0.0422898	0.0268571	0.425557	0.389774	Dead	1333	50
TCGA-ER-A2NF	SKCM	Melanoma	black	(0, 0, 0)	skin	black	(0, 0, 0)	TRUE	TCGA-ER-A2NF-01A-11R-A18T-07	TCGA-ER-A2NF-01A-11D-A19D-05	TRUE	FALSE	yes	no	yes	yes	no	0.87	2.2	36	-0.470206	0.526473	0.0469761	0.029029	0.318646	-0.530424	Dead	877	53
TCGA-ER-A3ES	SKCM	Melanoma	black	(0, 0, 0)	skin	black	(0, 0, 0)	TRUE	TCGA-ER-A3ES-06A-11R-A20F-07	TCGA-ER-A3ES-06A-11D-A211-05	TRUE	FALSE	no	no	yes	no	no	0.99	2.08	85	0.0440996	0.536901	0.0435216	0.0298867	0.251618	-0.789634	Dead	7514	25
TCGA-FS-A1YW	SKCM	Melanoma	black	(0, 0, 0)	skin	black	(0, 0, 0)	TRUE	TCGA-FS-A1YW-06A-11R-A18T-07	TCGA-FS-A1YW-06A-11D-A19C-05	TRUE	FALSE	yes	no	no	no	yes	0.87	1.93	27	0.418691	0.389861	0.0521536	0.0338952	0.394126	-0.432503	Dead	6598	52
TCGA-FS-A1YX	SKCM	Melanoma	black	(0, 0, 0)	skin	black	(0, 0, 0)	TRUE	TCGA-FS-A1YX-06A-11R-A18T-07	TCGA-FS-A1YX-06A-11D-A19C-05	TRUE	FALSE	yes	no	no	no	yes	0.76	1.63	51	0.938112	0.447712	0.0497365	0.0329264	0.384616	-0.0456345	Dead	1478	39
TCGA-FS-A1YY	SKCM	Melanoma	black	(0, 0, 0)	skin	black	(0, 0, 0)	TRUE	TCGA-FS-A1YY-06A-11R-A18T-07	TCGA-FS-A1YY-06A-11D-A19C-05	TRUE	FALSE	yes	no	no	no	yes	0.75	1.84	10	-0.365265	0.397807	0.0487997	0.0313709	0.475021	-0.460345	Dead	6953	55
TCGA-FS-A1Z0	SKCM	Melanoma	black	(0, 0, 0)	skin	black	(0, 0, 0)	TRUE	TCGA-FS-A1Z0-06A-11R-A18T-07	TCGA-FS-A1Z0-06A-11D-A19C-05	TRUE	FALSE	yes	no	no	no	yes	0.73	1.97	44	0.816798	0.459735	0.0487997	0.0322955	0.334033	0.866968	Dead	6164	32
TCGA-FS-A1Z3	SKCM	Melanoma	black	(0, 0, 0)	skin	black	(0, 0, 0)	TRUE	TCGA-FS-A1Z3-06A-11R-A18T-07	TCGA-FS-A1Z3-06A-11D-A19C-05	TRUE	FALSE	yes	no	no	no	yes	0.88	2.04	24	0.3236	0.419281	0.0452175	0.030178	0.303645	0.383162	Dead	636	72
TCGA-FS-A1Z4	SKCM	Melanoma	black	(0, 0, 0)	skin	black	(0, 0, 0)	TRUE	TCGA-FS-A1Z4-06A-11R-A18T-07	TCGA-FS-A1Z4-06A-11D-A19C-05	TRUE	FALSE	yes	no	no	no	yes	0.3	1.77	16	0	0.525995	0.0516614	0.0313709	0.368188	1.04552	Dead	854	62
TCGA-FS-A1Z7	SKCM	Melanoma	black	(0, 0, 0)	skin	black	(0, 0, 0)	TRUE	TCGA-FS-A1Z7-06A-11R-A18T-07	TCGA-FS-A1Z7-06A-11D-A19C-05	TRUE	FALSE	yes	no	no	no	yes	0.61	2.12	12	-0.225094	0.485001	0.0497365	0.0332463	0.437823	0.225407	Dead	237	19
TCGA-FS-A1ZA	SKCM	Melanoma	black	(0, 0, 0)	skin	black	(0, 0, 0)	TRUE	TCGA-FS-A1ZA-06A-11R-A18T-07	TCGA-FS-A1ZA-06A-11D-A19C-05	TRUE	FALSE	yes	no	no	no	yes	0.69	3.6	27	0.418691	0.374404	0.0487997	0.0319844	0.336261	0.321746	Dead	843	45
TCGA-FS-A1ZB	SKCM	Melanoma	black	(0, 0, 0)	skin	black	(0, 0, 0)	TRUE	TCGA-FS-A1ZB-06A-12R-A18S-07	TCGA-FS-A1ZB-06A-12D-A19C-05	TRUE	FALSE	yes	no	no	no	yes	0.52	1.85	8	-0.533643	0.442506	0.0497365	0.0319844	0.336261	0.19837	Dead	1486	57
TCGA-FS-A1ZC	SKCM	Melanoma	black	(0, 0, 0)	skin	black	(0, 0, 0)	TRUE	TCGA-FS-A1ZC-06A-11R-A18T-07	TCGA-FS-A1ZC-06A-11D-A19C-05	TRUE	FALSE	yes	no	no	no	yes	0.91	3.09	16	0	0.236384	0.0474259	0.0310685	0.226181	0.662057	Dead	10870	51
TCGA-FS-A1ZD	SKCM	Melanoma	black	(0, 0, 0)	skin	black	(0, 0, 0)	TRUE	TCGA-FS-A1ZD-06A-11R-A18T-07	TCGA-FS-A1ZD-06A-11D-A19C-05	TRUE	TRUE	yes	no	yes	yes	no	1	3.38	456	1.06264	0.516875	0.0439398	0.0287485	0.522485	1.0269	Dead	1628	63
TCGA-FS-A1ZE	SKCM	Melanoma	black	(0, 0, 0)	skin	black	(0, 0, 0)	TRUE	TCGA-FS-A1ZE-06A-11R-A18T-07	TCGA-FS-A1ZE-06A-11D-A19C-05	TRUE	FALSE	yes	no	no	no	yes	0.98	2.07	123	1.6673	0.500299	0.0483376	0.0322955	0.287	-0.0102356	Dead	1413	40
TCGA-FS-A1ZF	SKCM	Melanoma	black	(0, 0, 0)	skin	black	(0, 0, 0)	TRUE	TCGA-FS-A1ZF-06A-12R-A18S-07	TCGA-FS-A1ZF-06A-12D-A19C-05	TRUE	FALSE	yes	no	no	no	yes	0.93	1.91	35	0.629563	0.234798	0.0452175	0.0319844	0.175086	0.530201	Dead	470	78
TCGA-FS-A1ZG	SKCM	Melanoma	black	(0, 0, 0)	skin	black	(0, 0, 0)	TRUE	TCGA-FS-A1ZG-06A-11R-A18T-07	TCGA-FS-A1ZG-06A-11D-A19C-05	TRUE	FALSE	yes	no	no	no	yes	1	1.96	143	1.79277	0.593279	0.0478797	0.0298867	0.527472	-1.08865	Dead	295	60
TCGA-FS-A1ZH	SKCM	Melanoma	black	(0, 0, 0)	skin	black	(0, 0, 0)	TRUE	TCGA-FS-A1ZH-06A-11R-A18T-07	TCGA-FS-A1ZH-06A-11D-A19C-05	TRUE	FALSE	yes	no	no	no	yes	0.64	1.98	14	-0.105021	0.375353	0.0456512	0.030472	0.251618	0.665118	Dead	996	71
TCGA-FS-A1ZJ	SKCM	Melanoma	black	(0, 0, 0)	skin	black	(0, 0, 0)	TRUE	TCGA-FS-A1ZJ-06A-12R-A18S-07	TCGA-FS-A1ZJ-06A-12D-A19C-05	TRUE	FALSE	yes	no	no	no	yes	0.94	1.95	327	2.4835	0.602053	0.0562529	0.0338952	0.638763	0.811273	Dead	1441	75
TCGA-FS-A1ZK	SKCM	Melanoma	black	(0, 0, 0)	skin	black	(0, 0, 0)	TRUE	TCGA-FS-A1ZK-06A-11R-A18T-07	TCGA-FS-A1ZK-06A-11D-A19C-05	TRUE	TRUE	yes	no	yes	yes	no	0.92	2.8	1108	1.60322	0.448478	0.0469761	0.0338952	0.238667	0.635891	Dead	728	68
TCGA-FS-A1ZM	SKCM	Melanoma	black	(0, 0, 0)	skin	black	(0, 0, 0)	TRUE	TCGA-FS-A1ZM-06A-12R-A18S-07	TCGA-FS-A1ZM-06A-12D-A19C-05	TRUE	FALSE	yes	no	no	no	yes	0.84	7.83	61	1.0857	0.487813	0.0478797	0.0298867	0.413382	0.0423849	Alive	3080	74
TCGA-FS-A1ZN	SKCM	Melanoma	black	(0, 0, 0)	skin	black	(0, 0, 0)	TRUE	TCGA-FS-A1ZN-01A-11R-A18T-07	TCGA-FS-A1ZN-01A-11D-A19C-05	FALSE	FALSE	yes	no	no	no	yes	0.9411	NaN	91	1.41684	0.332813	0.0465305	0.0319844	0.278885	-0.0997957	Dead	730	43
TCGA-FS-A1ZP	SKCM	Melanoma	black	(0, 0, 0)	skin	black	(0, 0, 0)	TRUE	TCGA-FS-A1ZP-06A-11R-A18T-07	TCGA-FS-A1ZP-06A-11D-A19C-05	TRUE	TRUE	yes	no	yes	yes	no	0.8	2.27	188	0.524239	0.477566	0.0502113	0.0313709	0.379894	-0.607477	Dead	2273	52
TCGA-FS-A1ZQ	SKCM	Melanoma	black	(0, 0, 0)	skin	black	(0, 0, 0)	TRUE	TCGA-FS-A1ZQ-06A-11R-A18U-07	TCGA-FS-A1ZQ-06A-11D-A19C-05	TRUE	FALSE	yes	no	no	no	yes	0.78	1.69	52	0.954095	0.377147	0.0478797	0.0319844	0.301535	-0.55208	Dead	4062	31
TCGA-FS-A1ZR	SKCM	Melanoma	black	(0, 0, 0)	skin	black	(0, 0, 0)	TRUE	TCGA-FS-A1ZR-06A-21R-A18U-07	TCGA-FS-A1ZR-06A-21D-A19C-05	TRUE	FALSE	yes	no	no	no	yes	0.81	1.95	6	-0.744515	0.514068	0.0474259	0.030178	0.394126	0.402111	Dead	347	36
TCGA-FS-A1ZS	SKCM	Melanoma	black	(0, 0, 0)	skin	black	(0, 0, 0)	TRUE	TCGA-FS-A1ZS-06A-12R-A18T-07	TCGA-FS-A1ZS-06A-12D-A19C-05	TRUE	FALSE	yes	no	no	no	yes	0.75	4.08	29	0.476582	0.520393	0.0541667	0.0316762	0.477515	-0.0684682	Alive	4526	54
TCGA-FS-A1ZT	SKCM	Melanoma	black	(0, 0, 0)	skin	black	(0, 0, 0)	TRUE	TCGA-FS-A1ZT-06A-11R-A18U-07	TCGA-FS-A1ZT-06A-11D-A19C-05	TRUE	FALSE	yes	no	no	no	yes	0.69	2.07	112	1.58936	0.395402	0.0460888	0.0295981	0.21755	0.180995	Alive	1617	55
TCGA-FS-A1ZU	SKCM	Melanoma	black	(0, 0, 0)	skin	black	(0, 0, 0)	TRUE	TCGA-FS-A1ZU-06A-12R-A18T-07	TCGA-FS-A1ZU-06A-12D-A19B-05	TRUE	TRUE	no	no	yes	yes	no	0.92	3.47	342	0.887657	0.567475	0.0478797	0.030472	0.450166	0.266443	Dead	808	70
TCGA-FS-A1ZW	SKCM	Melanoma	black	(0, 0, 0)	skin	black	(0, 0, 0)	TRUE	TCGA-FS-A1ZW-06A-12R-A18T-07	TCGA-FS-A1ZW-06A-12D-A19C-05	TRUE	FALSE	yes	no	no	no	yes	0.61	1.86	14	-0.105021	0.365839	0.0487997	0.029029	0.320821	0.690248	Alive	1505	65
TCGA-FS-A1ZY	SKCM	Melanoma	black	(0, 0, 0)	skin	black	(0, 0, 0)	TRUE	TCGA-FS-A1ZY-06A-11R-A18S-07	TCGA-FS-A1ZY-06A-11D-A19C-05	TRUE	FALSE	yes	no	no	no	yes	0.99	3.28	40	0.738688	0.400955	0.0406991	0.0279226	0.259225	-1.01112	Dead	824	71
TCGA-FS-A1ZZ	SKCM	Melanoma	black	(0, 0, 0)	skin	black	(0, 0, 0)	TRUE	TCGA-FS-A1ZZ-06A-11R-A18S-07	TCGA-FS-A1ZZ-06A-11D-A19C-05	TRUE	FALSE	yes	no	no	no	yes	0.97	2.05	36	0.652553	0.297845	0.0502113	0.0332463	0.21755	-0.142708	Dead	822	54
TCGA-GF-A2C7	SKCM	Melanoma	black	(0, 0, 0)	skin	black	(0, 0, 0)	TRUE	TCGA-GF-A2C7-01A-11R-A18T-07	TCGA-GF-A2C7-01A-11D-A19C-05	FALSE	FALSE	yes	no	no	no	yes	0.9435	NaN	18	0.0933267	0.695648	0.0506903	0.029029	0.702661	0.427771	Alive	21	48
TCGA-GN-A262	SKCM	Melanoma	black	(0, 0, 0)	skin	black	(0, 0, 0)	TRUE	TCGA-GN-A262-06A-11R-A18T-07	TCGA-GN-A262-06A-11D-A19B-05	TRUE	TRUE	no	no	yes	yes	no	1	1.71	285	0.776837	0.329593	0.0447877	0.0310685	0.257309	-0.234969	Alive	4255	47
TCGA-GN-A264	SKCM	Melanoma	black	(0, 0, 0)	skin	black	(0, 0, 0)	TRUE	TCGA-GN-A264-06A-11R-A18U-07	TCGA-GN-A264-06A-11D-A19B-05	TRUE	TRUE	no	no	yes	yes	no	0.83	3.01	423	1.01693	0.433606	0.0541667	0.0342242	0.428004	0.109835	Dead	3587	60
TCGA-GN-A265	SKCM	Melanoma	black	(0, 0, 0)	skin	black	(0, 0, 0)	TRUE	TCGA-GN-A265-06A-21R-A18T-07	TCGA-GN-A265-06A-21D-A19C-05	TRUE	FALSE	yes	no	no	no	yes	0.17	2.48	25	0.356509	0.48445	0.0536567	0.0316762	0.372852	0.37813	Alive	2948	53
TCGA-GN-A266	SKCM	Melanoma	black	(0, 0, 0)	skin	black	(0, 0, 0)	TRUE	TCGA-GN-A266-06A-11R-A18T-07	TCGA-GN-A266-06A-11D-A19C-05	TRUE	TRUE	yes	no	yes	yes	no	0.54	3.09	185	0.514483	0.404034	0.0506903	0.0307689	0.347511	0.845605	Dead	308	45
TCGA-GN-A26A	SKCM	Melanoma	black	(0, 0, 0)	skin	black	(0, 0, 0)	TRUE	TCGA-GN-A26A-06A-11R-A18T-07	TCGA-GN-A26A-06A-11D-A19D-05	TRUE	TRUE	no	no	yes	yes	no	0.48	3.24	311	0.829895	0.416415	0.0414871	0.0268571	0.347511	-0.163148	Dead	988	63
TCGA-GN-A26C	SKCM	Melanoma	black	(0, 0, 0)	skin	black	(0, 0, 0)	TRUE	TCGA-GN-A26C-01A-11R-A18T-07	TCGA-GN-A26C-01A-11D-A19D-05	FALSE	TRUE	no	no	yes	yes	no	0.388	2.465	69	-0.0814246	0.551711	0.0600867	0.0342242	0.447692	-0.126403	Dead	821	77
TCGA-HR-A2OG	SKCM	Melanoma	black	(0, 0, 0)	skin	black	(0, 0, 0)	TRUE	TCGA-HR-A2OG-06A-21R-A18U-07	TCGA-HR-A2OG-06A-21D-A19C-05	TRUE	FALSE	yes	no	no	no	yes	0.41	3.93	5	-0.873859	0.376302	0.0474259	0.030472	0.28905	0.229969	Alive	7	50
TCGA-HR-A2OH	SKCM	Melanoma	black	(0, 0, 0)	skin	black	(0, 0, 0)	TRUE	TCGA-HR-A2OH-06A-11R-A18U-07	TCGA-HR-A2OH-06A-11D-A19C-05	TRUE	FALSE	yes	no	no	no	yes	0.43	2.06	8	-0.533643	0.527125	0.0546813	0.0335692	0.418241	0.0497339	Dead	2004	46
TCGA-B7-5816	STAD	Stomach-AdenoCA	pale blue	(191, 239, 255)	stomach	mediumpurple	(147, 112, 219)	TRUE	TCGA-B7-5816-01A-21R-1602-13	TCGA-B7-5816-01A-21D-1601-05	TRUE	FALSE	yes	no	no	no	yes	0.31	4.25	18	0.0933267	0.481009	0.0724265	0.0391657	0.457602	0.103839	Alive	812	51
TCGA-B7-5818	STAD	Stomach-AdenoCA	pale blue	(191, 239, 255)	stomach	mediumpurple	(147, 112, 219)	TRUE	TCGA-B7-5818-01A-11R-1602-13	TCGA-B7-5818-01A-11D-1601-05	TRUE	FALSE	yes	no	no	no	yes	0.71	2.15	40	0.738688	0.667536	0.114052	0.0406991	0.638763	-0.353921	Alive	356	62
TCGA-BR-4187	STAD	Stomach-AdenoCA	pale blue	(191, 239, 255)	stomach	mediumpurple	(147, 112, 219)	TRUE	TCGA-BR-4187-01A-01R-1131-13	NA	TRUE	FALSE	yes	no	no	no	yes	0.28	2.04	4	-1.02684	NA	NA	NA	NA	-0.0383477	Dead	141	56
TCGA-BR-4191	STAD	Stomach-AdenoCA	pale blue	(191, 239, 255)	stomach	mediumpurple	(147, 112, 219)	TRUE	TCGA-BR-4191-01A-02R-1131-13	NA	TRUE	FALSE	yes	no	no	no	yes	0.52	2.1	48	0.888251	NA	NA	NA	NA	0.838605	Dead	558	72
TCGA-BR-4201	STAD	Stomach-AdenoCA	pale blue	(191, 239, 255)	stomach	mediumpurple	(147, 112, 219)	TRUE	TCGA-BR-4201-01A-01R-1131-13	NA	TRUE	FALSE	yes	no	no	no	yes	0.36	2.08	9	-0.445237	NA	NA	NA	NA	1.15887	Dead	940	66
TCGA-BR-4253	STAD	Stomach-AdenoCA	pale blue	(191, 239, 255)	stomach	mediumpurple	(147, 112, 219)	TRUE	TCGA-BR-4253-01A-01R-1131-13	NA	TRUE	FALSE	yes	no	no	no	yes	0.4	2.02	0	-2.37728	NA	NA	NA	NA	1.10064	Dead	124	80
TCGA-BR-4255	STAD	Stomach-AdenoCA	pale blue	(191, 239, 255)	stomach	mediumpurple	(147, 112, 219)	TRUE	TCGA-BR-4255-01A-01R-1131-13	NA	TRUE	TRUE	yes	no	yes	yes	no	0.21	3.07	247	0.689905	NA	NA	NA	NA	0.170545	Dead	124	76
TCGA-BR-4256	STAD	Stomach-AdenoCA	pale blue	(191, 239, 255)	stomach	mediumpurple	(147, 112, 219)	TRUE	TCGA-BR-4256-01A-01R-1131-13	NA	TRUE	FALSE	yes	no	no	no	yes	0.3	2.12	5	-0.873859	NA	NA	NA	NA	0.756105	Dead	284	80
TCGA-BR-4257	STAD	Stomach-AdenoCA	pale blue	(191, 239, 255)	stomach	mediumpurple	(147, 112, 219)	TRUE	TCGA-BR-4257-01A-01R-1131-13	NA	TRUE	FALSE	yes	no	no	no	yes	0.54	2.65	8	-0.533643	NA	NA	NA	NA	0.470112	Dead	294	79
TCGA-BR-4267	STAD	Stomach-AdenoCA	pale blue	(191, 239, 255)	stomach	mediumpurple	(147, 112, 219)	TRUE	TCGA-BR-4267-01A-01R-1131-13	NA	TRUE	FALSE	yes	no	no	no	yes	0.75	1.99	63	1.11234	NA	NA	NA	NA	0.389171	Dead	188	51
TCGA-BR-4279	STAD	Stomach-AdenoCA	pale blue	(191, 239, 255)	stomach	mediumpurple	(147, 112, 219)	TRUE	TCGA-BR-4279-01A-01R-1131-13	NA	TRUE	FALSE	yes	no	no	no	yes	0.35	1.85	3	-1.21407	NA	NA	NA	NA	0.00636211	Dead	291	43
TCGA-BR-4280	STAD	Stomach-AdenoCA	pale blue	(191, 239, 255)	stomach	mediumpurple	(147, 112, 219)	TRUE	TCGA-BR-4280-01A-01R-1131-13	NA	TRUE	TRUE	yes	no	yes	yes	no	0.76	2.05	65	-0.117304	NA	NA	NA	NA	0.527926	Dead	201	78
TCGA-BR-4292	STAD	Stomach-AdenoCA	pale blue	(191, 239, 255)	stomach	mediumpurple	(147, 112, 219)	TRUE	TCGA-BR-4292-01A-01R-1131-13	NA	TRUE	FALSE	yes	no	no	no	yes	0.67	2.16	11	-0.292256	NA	NA	NA	NA	1.22959	Alive	0	73
TCGA-BR-4294	STAD	Stomach-AdenoCA	pale blue	(191, 239, 255)	stomach	mediumpurple	(147, 112, 219)	TRUE	TCGA-BR-4294-01A-01R-1131-13	NA	TRUE	FALSE	yes	no	no	no	yes	0.93	1.68	6	-0.744515	NA	NA	NA	NA	-1.6	Alive	0	65
TCGA-BR-4357	STAD	Stomach-AdenoCA	pale blue	(191, 239, 255)	stomach	mediumpurple	(147, 112, 219)	TRUE	TCGA-BR-4357-01A-01R-1157-13	NA	TRUE	FALSE	yes	no	no	no	yes	0.44	2.5	366	2.57777	NA	NA	NA	NA	1.59896	Alive	0	58
TCGA-BR-4363	STAD	Stomach-AdenoCA	pale blue	(191, 239, 255)	stomach	mediumpurple	(147, 112, 219)	TRUE	TCGA-BR-4363-01A-01R-1157-13	NA	TRUE	FALSE	yes	no	no	no	yes	0.63	2.04	10	-0.365265	NA	NA	NA	NA	1.25869	Alive	0	60
TCGA-BR-4366	STAD	Stomach-AdenoCA	pale blue	(191, 239, 255)	stomach	mediumpurple	(147, 112, 219)	TRUE	TCGA-BR-4366-01A-01R-1157-13	NA	TRUE	FALSE	yes	no	no	no	yes	0.8	2.09	219	2.14838	NA	NA	NA	NA	0.983279	Alive	0	87
TCGA-BR-4368	STAD	Stomach-AdenoCA	pale blue	(191, 239, 255)	stomach	mediumpurple	(147, 112, 219)	TRUE	TCGA-BR-4368-01A-01R-1157-13	NA	TRUE	FALSE	yes	no	no	no	yes	0.42	2.41	16	0	NA	NA	NA	NA	1.07074	Alive	0	78
TCGA-BR-4369	STAD	Stomach-AdenoCA	pale blue	(191, 239, 255)	stomach	mediumpurple	(147, 112, 219)	TRUE	TCGA-BR-4369-01A-01R-1157-13	NA	TRUE	FALSE	yes	no	no	no	yes	0.4	4.47	85	1.36025	NA	NA	NA	NA	1.59411	Alive	0	75
TCGA-BR-4370	STAD	Stomach-AdenoCA	pale blue	(191, 239, 255)	stomach	mediumpurple	(147, 112, 219)	TRUE	TCGA-BR-4370-01A-01R-1157-13	NA	TRUE	FALSE	yes	no	no	no	yes	0.38	2.11	6	-0.744515	NA	NA	NA	NA	0.729529	Alive	0	74
TCGA-BR-6452	STAD	Stomach-AdenoCA	pale blue	(191, 239, 255)	stomach	mediumpurple	(147, 112, 219)	TRUE	TCGA-BR-6452-01A-12R-1802-13	TCGA-BR-6452-01A-12D-1801-05	TRUE	TRUE	yes	no	yes	yes	no	0.49	2.11	67	-0.0991006	0.501602	0.0854891	0.0329264	0.5	0.467545	Alive	1055	78
TCGA-BR-6453	STAD	Stomach-AdenoCA	pale blue	(191, 239, 255)	stomach	mediumpurple	(147, 112, 219)	TRUE	TCGA-BR-6453-01A-11R-1802-13	TCGA-BR-6453-01A-11D-1801-05	TRUE	FALSE	yes	no	no	no	yes	0.19	2.16	3	-1.21407	0.507485	0.0618035	0.0316762	0.413382	-0.181381	Alive	485	54
TCGA-BR-6454	STAD	Stomach-AdenoCA	pale blue	(191, 239, 255)	stomach	mediumpurple	(147, 112, 219)	TRUE	TCGA-BR-6454-01A-11R-1802-13	TCGA-BR-6454-01A-11D-1801-05	TRUE	FALSE	yes	no	no	no	yes	0.37	2.69	19	0.136366	0.480065	0.0511737	0.0287485	0.43168	0.365153	Alive	0	58
TCGA-BR-6455	STAD	Stomach-AdenoCA	pale blue	(191, 239, 255)	stomach	mediumpurple	(147, 112, 219)	TRUE	TCGA-BR-6455-01A-11R-1802-13	TCGA-BR-6455-01A-11D-1801-05	TRUE	FALSE	yes	no	no	no	yes	0.66	2.12	4	-1.02684	0.534828	0.0870658	0.0329264	0.579324	0.917539	Dead	422	59
TCGA-BR-6456	STAD	Stomach-AdenoCA	pale blue	(191, 239, 255)	stomach	mediumpurple	(147, 112, 219)	TRUE	TCGA-BR-6456-01A-11R-1802-13	TCGA-BR-6456-01A-11D-1801-05	TRUE	TRUE	yes	no	yes	yes	no	0.3	3.55	529	1.153	0.472352	0.0516614	0.0295981	0.384616	0.25955	Dead	526	74
TCGA-BR-6457	STAD	Stomach-AdenoCA	pale blue	(191, 239, 255)	stomach	mediumpurple	(147, 112, 219)	TRUE	TCGA-BR-6457-01A-21R-1802-13	TCGA-BR-6457-01A-21D-1801-05	TRUE	FALSE	yes	no	no	no	yes	0.25	2.01	8	-0.533643	0.469042	0.0606539	0.030178	0.384616	-0.59564	Alive	416	69
TCGA-BR-6458	STAD	Stomach-AdenoCA	pale blue	(191, 239, 255)	stomach	mediumpurple	(147, 112, 219)	TRUE	TCGA-BR-6458-01A-11R-1802-13	TCGA-BR-6458-01A-11D-1801-05	TRUE	FALSE	yes	no	no	no	yes	0.45	3.07	58	1.04408	0.425275	0.0526501	0.0287485	0.423115	0.834529	Dead	588	57
TCGA-BR-6564	STAD	Stomach-AdenoCA	pale blue	(191, 239, 255)	stomach	mediumpurple	(147, 112, 219)	TRUE	TCGA-BR-6564-01A-12R-1884-13	TCGA-BR-6564-01A-12D-1883-05	TRUE	TRUE	yes	no	yes	yes	no	0.22	1.91	53	-0.239669	0.505267	0.049266	0.0295981	0.349781	-1.26594	Dead	794	46
TCGA-BR-6565	STAD	Stomach-AdenoCA	pale blue	(191, 239, 255)	stomach	mediumpurple	(147, 112, 219)	TRUE	TCGA-BR-6565-01A-11R-1802-13	TCGA-BR-6565-01A-11D-1801-05	TRUE	FALSE	yes	no	no	no	yes	0.32	4.87	34	0.605926	0.378382	0.0497365	0.0298867	0.320821	0.784109	Dead	279	67
TCGA-BR-6566	STAD	Stomach-AdenoCA	pale blue	(191, 239, 255)	stomach	mediumpurple	(147, 112, 219)	TRUE	TCGA-BR-6566-01A-11R-1802-13	TCGA-BR-6566-01A-11D-1801-05	TRUE	FALSE	yes	no	no	no	yes	0.41	2.18	17	0.0479602	0.483239	0.0584146	0.0307689	0.452642	0.0438263	Alive	997	64
TCGA-BR-6705	STAD	Stomach-AdenoCA	pale blue	(191, 239, 255)	stomach	mediumpurple	(147, 112, 219)	TRUE	TCGA-BR-6705-01A-12R-1884-13	TCGA-BR-6705-01A-12D-1883-05	TRUE	FALSE	yes	no	no	no	yes	0.17	2.16	36	0.652553	0.520871	0.0691384	0.0345562	0.413382	0.149339	Dead	779	68
TCGA-BR-6706	STAD	Stomach-AdenoCA	pale blue	(191, 239, 255)	stomach	mediumpurple	(147, 112, 219)	TRUE	TCGA-BR-6706-01A-11R-1884-13	TCGA-BR-6706-01A-11D-1883-05	TRUE	FALSE	yes	no	no	no	yes	0.23	2.1	34	0.605926	0.51873	0.112047	0.0348914	0.46257	0.226334	Dead	549	63
TCGA-BR-6707	STAD	Stomach-AdenoCA	pale blue	(191, 239, 255)	stomach	mediumpurple	(147, 112, 219)	TRUE	TCGA-BR-6707-01A-11R-1884-13	TCGA-BR-6707-01A-11D-1883-05	TRUE	FALSE	yes	no	no	no	yes	0.54	2.23	7	-0.632472	0.582165	0.120257	0.0366148	0.567093	0.557816	Dead	605	75
TCGA-BR-6801	STAD	Stomach-AdenoCA	pale blue	(191, 239, 255)	stomach	mediumpurple	(147, 112, 219)	TRUE	TCGA-BR-6801-01A-11R-1884-13	TCGA-BR-6801-01A-11D-1883-05	TRUE	FALSE	yes	no	no	no	yes	0.73	1.22	33	0.581603	0.489307	0.0557244	0.0335692	0.447692	-0.13493	Alive	1223	70
TCGA-BR-6802	STAD	Stomach-AdenoCA	pale blue	(191, 239, 255)	stomach	mediumpurple	(147, 112, 219)	TRUE	TCGA-BR-6802-01A-11R-1884-13	TCGA-BR-6802-01A-11D-1883-05	TRUE	FALSE	yes	no	no	no	yes	0.3	2.12	3	-1.21407	0.493893	0.064767	0.0322955	0.447692	0.465026	Alive	940	65
TCGA-BR-6803	STAD	Stomach-AdenoCA	pale blue	(191, 239, 255)	stomach	mediumpurple	(147, 112, 219)	TRUE	TCGA-BR-6803-01A-11R-1884-13	TCGA-BR-6803-01A-11D-1883-05	TRUE	FALSE	yes	no	no	no	yes	0.28	1.87	7	-0.632472	0.477549	0.0573242	0.0316762	0.345247	-0.197412	Alive	949	54
TCGA-BR-6852	STAD	Stomach-AdenoCA	pale blue	(191, 239, 255)	stomach	mediumpurple	(147, 112, 219)	TRUE	TCGA-BR-6852-01A-11R-1884-13	TCGA-BR-6852-01A-11D-1883-05	TRUE	FALSE	yes	no	no	no	yes	0.35	2.06	3	-1.21407	0.521991	0.0772722	0.0352297	0.4975	0.872946	Alive	1367	64
TCGA-BR-7722	STAD	Stomach-AdenoCA	pale blue	(191, 239, 255)	stomach	mediumpurple	(147, 112, 219)	TRUE	TCGA-BR-7722-01A-31R-2203-13	TCGA-BR-7722-01A-31D-2202-05	TRUE	TRUE	no	no	yes	yes	no	0.69	2.04	74	-0.0393542	0.465484	0.0511737	0.0316762	0.398912	-0.689101	Dead	466	62
TCGA-BR-8373	STAD	Stomach-AdenoCA	pale blue	(191, 239, 255)	stomach	mediumpurple	(147, 112, 219)	TRUE	TCGA-BR-8373-01A-11R-2343-13	TCGA-BR-8373-01A-11D-2342-05	TRUE	TRUE	no	no	yes	yes	no	0.57	2.92	689	1.31387	0.442516	0.0435216	0.0268571	0.452642	-0.036294	Alive	450	65
TCGA-BR-8381	STAD	Stomach-AdenoCA	pale blue	(191, 239, 255)	stomach	mediumpurple	(147, 112, 219)	TRUE	TCGA-BR-8381-01A-11R-2402-13	TCGA-BR-8381-01A-11D-2398-05	TRUE	TRUE	no	no	yes	yes	no	1	2.04	50	-0.274523	0.551309	0.140638	0.0342242	0.534943	0.934999	Alive	224	51
TCGA-BR-8486	STAD	Stomach-AdenoCA	pale blue	(191, 239, 255)	stomach	mediumpurple	(147, 112, 219)	TRUE	TCGA-BR-8486-01A-31R-2402-13	TCGA-BR-8486-01A-31D-2398-05	TRUE	TRUE	no	no	yes	yes	no	0.64	1.83	499	1.11747	0.430547	0.0541667	0.0322955	0.406127	0.47165	Alive	615	90
TCGA-BR-8682	STAD	Stomach-AdenoCA	pale blue	(191, 239, 255)	stomach	mediumpurple	(147, 112, 219)	TRUE	TCGA-BR-8682-01A-11R-2402-13	TCGA-BR-8682-01A-11D-2398-05	TRUE	TRUE	no	no	yes	yes	no	0.45	2.12	78	-0.00767027	0.507844	0.0531511	0.0313709	0.485004	-0.602536	Alive	991	52
TCGA-BR-8690	STAD	Stomach-AdenoCA	pale blue	(191, 239, 255)	stomach	mediumpurple	(147, 112, 219)	TRUE	TCGA-BR-8690-01A-11R-2402-13	TCGA-BR-8690-01A-11D-2398-05	TRUE	FALSE	no	no	yes	yes	no	0.33	3.02	391	0.969082	0.49561	0.0516614	0.0313709	0.445221	0.76391	Alive	325	54
TCGA-BR-A4J4	STAD	Stomach-AdenoCA	pale blue	(191, 239, 255)	stomach	mediumpurple	(147, 112, 219)	TRUE	TCGA-BR-A4J4-01A-12R-A251-31	TCGA-BR-A4J4-01A-12D-A254-05	TRUE	TRUE	no	no	yes	yes	no	1	4.07	51	-0.262682	0.595286	0.226181	0.029029	0.601088	0.15059	Alive	16	39
TCGA-CD-5798	STAD	Stomach-AdenoCA	pale blue	(191, 239, 255)	stomach	mediumpurple	(147, 112, 219)	TRUE	TCGA-CD-5798-01A-11R-1602-13	TCGA-CD-5798-01A-11D-1601-05	TRUE	FALSE	yes	no	no	no	yes	0.21	2.02	7	-0.632472	0.473589	0.066608	0.0387911	0.358933	-0.87859	Alive	408	82
TCGA-CD-5799	STAD	Stomach-AdenoCA	pale blue	(191, 239, 255)	stomach	mediumpurple	(147, 112, 219)	TRUE	TCGA-CD-5799-01A-11R-1602-13	TCGA-CD-5799-01A-11D-1601-05	TRUE	TRUE	yes	no	yes	yes	no	0.63	3.26	372	0.938786	0.361895	0.0600867	0.0410913	0.316479	-0.00710607	Alive	396	45
TCGA-CD-5800	STAD	Stomach-AdenoCA	pale blue	(191, 239, 255)	stomach	mediumpurple	(147, 112, 219)	TRUE	TCGA-CD-5800-01A-11R-1602-13	TCGA-CD-5800-01A-11D-1601-05	TRUE	FALSE	yes	no	no	no	yes	0.48	3.17	72	1.22274	0.474154	0.0612262	0.0376879	0.384616	1.2944	Alive	400	51
TCGA-CD-5801	STAD	Stomach-AdenoCA	pale blue	(191, 239, 255)	stomach	mediumpurple	(147, 112, 219)	TRUE	TCGA-CD-5801-01A-11R-1602-13	TCGA-CD-5801-01A-11D-1601-05	TRUE	FALSE	yes	no	no	no	yes	0.31	3.5	9	-0.445237	0.584048	0.226181	0.0474259	0.522485	-0.323341	Dead	401	69
TCGA-CD-5803	STAD	Stomach-AdenoCA	pale blue	(191, 239, 255)	stomach	mediumpurple	(147, 112, 219)	TRUE	TCGA-CD-5803-01A-11R-1602-13	TCGA-CD-5803-01A-11D-1601-05	TRUE	FALSE	yes	no	no	no	yes	0.24	1.74	5	-0.873859	0.480206	0.0794385	0.0456512	0.372852	0.0548758	Dead	341	78
TCGA-CD-5813	STAD	Stomach-AdenoCA	pale blue	(191, 239, 255)	stomach	mediumpurple	(147, 112, 219)	TRUE	TCGA-CD-5813-01A-11R-1602-13	TCGA-CD-5813-01A-11D-1601-05	FALSE	FALSE	yes	no	no	no	yes	NaN	NaN	77	1.27833	0.509639	0.0606539	0.0387911	0.415809	-0.447036	Dead	377	60
TCGA-CD-8529	STAD	Stomach-AdenoCA	pale blue	(191, 239, 255)	stomach	mediumpurple	(147, 112, 219)	TRUE	TCGA-CD-8529-01A-11R-2343-13	TCGA-CD-8529-01A-11D-2342-05	TRUE	TRUE	no	no	yes	yes	no	0.95	1.97	1863	1.91986	0.463429	0.0487997	0.026597	0.401312	0.0453384	Alive	374	65
TCGA-CG-4301	STAD	Stomach-AdenoCA	pale blue	(191, 239, 255)	stomach	mediumpurple	(147, 112, 219)	TRUE	TCGA-CG-4301-01A-01R-1157-13	NA	TRUE	FALSE	yes	no	no	no	yes	0.42	1.89	60	1.07205	NA	NA	NA	NA	0.68499	Alive	92	75
TCGA-CG-4304	STAD	Stomach-AdenoCA	pale blue	(191, 239, 255)	stomach	mediumpurple	(147, 112, 219)	TRUE	TCGA-CG-4304-01A-01R-1157-13	NA	TRUE	FALSE	yes	no	no	no	yes	0.58	1.97	58	1.04408	NA	NA	NA	NA	0.629775	Alive	822	84
TCGA-CG-4305	STAD	Stomach-AdenoCA	pale blue	(191, 239, 255)	stomach	mediumpurple	(147, 112, 219)	TRUE	TCGA-CG-4305-01A-01R-1157-13	NA	TRUE	FALSE	yes	no	no	no	yes	0.39	2.29	18	0.0933267	NA	NA	NA	NA	0.993177	Alive	485	69
TCGA-CG-4306	STAD	Stomach-AdenoCA	pale blue	(191, 239, 255)	stomach	mediumpurple	(147, 112, 219)	TRUE	TCGA-CG-4306-01A-01R-1157-13	NA	TRUE	FALSE	yes	no	no	no	yes	0.5	2	15	-0.0508687	NA	NA	NA	NA	1.04841	Dead	31	90
TCGA-CG-4436	STAD	Stomach-AdenoCA	pale blue	(191, 239, 255)	stomach	mediumpurple	(147, 112, 219)	TRUE	TCGA-CG-4436-01A-01R-1157-13	NA	TRUE	FALSE	yes	no	no	no	yes	0.39	6.31	11	-0.292256	NA	NA	NA	NA	0.787515	Alive	243	57
TCGA-CG-4437	STAD	Stomach-AdenoCA	pale blue	(191, 239, 255)	stomach	mediumpurple	(147, 112, 219)	TRUE	TCGA-CG-4437-01A-01R-1802-13	TCGA-CG-4437-01A-01D-1801-05	TRUE	FALSE	yes	no	no	no	yes	0.37	3.89	82	1.33046	0.515637	0.0672325	0.0326095	0.5025	0.116005	Alive	245	83
TCGA-CG-4440	STAD	Stomach-AdenoCA	pale blue	(191, 239, 255)	stomach	mediumpurple	(147, 112, 219)	TRUE	TCGA-CG-4440-01A-01R-1157-13	NA	TRUE	FALSE	yes	no	no	no	yes	0.5	3.76	41	0.758907	NA	NA	NA	NA	1.2756	Dead	122	68
TCGA-CG-4441	STAD	Stomach-AdenoCA	pale blue	(191, 239, 255)	stomach	mediumpurple	(147, 112, 219)	TRUE	TCGA-CG-4441-01A-01R-1802-13	TCGA-CG-4441-01A-01D-1801-05	TRUE	FALSE	yes	no	no	no	yes	NaN	NaN	291	2.38595	0.446586	0.057867	0.0319844	0.46257	0.605445	Dead	426	83
TCGA-CG-4442	STAD	Stomach-AdenoCA	pale blue	(191, 239, 255)	stomach	mediumpurple	(147, 112, 219)	TRUE	TCGA-CG-4442-01A-01R-1157-13	NA	TRUE	TRUE	yes	no	yes	yes	no	0.73	2.05	79	0	NA	NA	NA	NA	1.22195	Alive	0	85
TCGA-CG-4443	STAD	Stomach-AdenoCA	pale blue	(191, 239, 255)	stomach	mediumpurple	(147, 112, 219)	TRUE	TCGA-CG-4443-01A-01R-1157-13	NA	TRUE	TRUE	yes	no	yes	yes	no	0.87	1.95	977	1.52657	NA	NA	NA	NA	0.26663	Alive	912	68
TCGA-CG-4444	STAD	Stomach-AdenoCA	pale blue	(191, 239, 255)	stomach	mediumpurple	(147, 112, 219)	TRUE	TCGA-CG-4444-01A-01R-1157-13	NA	TRUE	FALSE	yes	no	no	no	yes	0.49	4.03	74	1.24542	NA	NA	NA	NA	1.27657	Alive	1431	76
TCGA-CG-4449	STAD	Stomach-AdenoCA	pale blue	(191, 239, 255)	stomach	mediumpurple	(147, 112, 219)	TRUE	TCGA-CG-4449-01A-01R-1157-13	NA	TRUE	FALSE	yes	no	no	no	yes	0.61	1.91	95	1.45255	NA	NA	NA	NA	1.2138	Alive	580	81
TCGA-CG-4462	STAD	Stomach-AdenoCA	pale blue	(191, 239, 255)	stomach	mediumpurple	(147, 112, 219)	TRUE	TCGA-CG-4462-01A-01R-1157-13	NA	TRUE	FALSE	yes	no	no	no	yes	0.22	2.1	6	-0.744515	NA	NA	NA	NA	-0.186045	Dead	0	72
TCGA-CG-4465	STAD	Stomach-AdenoCA	pale blue	(191, 239, 255)	stomach	mediumpurple	(147, 112, 219)	TRUE	TCGA-CG-4465-01A-01R-1157-13	NA	TRUE	FALSE	yes	no	no	no	yes	0.67	2	21	0.216338	NA	NA	NA	NA	0.864972	Dead	274	69
TCGA-CG-4466	STAD	Stomach-AdenoCA	pale blue	(191, 239, 255)	stomach	mediumpurple	(147, 112, 219)	TRUE	TCGA-CG-4466-01A-01R-1157-13	NA	TRUE	FALSE	yes	no	no	no	yes	0.79	3.76	132	1.72609	NA	NA	NA	NA	1.68417	Alive	577	81
TCGA-CG-4469	STAD	Stomach-AdenoCA	pale blue	(191, 239, 255)	stomach	mediumpurple	(147, 112, 219)	TRUE	TCGA-CG-4469-01A-01R-1157-13	NA	TRUE	FALSE	yes	no	no	no	yes	0.82	2.09	80	1.31	NA	NA	NA	NA	1.08868	Dead	215	70
TCGA-CG-4474	STAD	Stomach-AdenoCA	pale blue	(191, 239, 255)	stomach	mediumpurple	(147, 112, 219)	TRUE	TCGA-CG-4474-01A-02R-1157-13	NA	TRUE	TRUE	yes	no	yes	yes	no	0.41	2.12	73	-0.0475393	NA	NA	NA	NA	0.531638	Alive	0	67
TCGA-CG-4475	STAD	Stomach-AdenoCA	pale blue	(191, 239, 255)	stomach	mediumpurple	(147, 112, 219)	TRUE	TCGA-CG-4475-01A-01R-1157-13	NA	TRUE	FALSE	yes	no	no	no	yes	0.43	3.07	119	1.63979	NA	NA	NA	NA	0.993734	Alive	699	76
TCGA-CG-4476	STAD	Stomach-AdenoCA	pale blue	(191, 239, 255)	stomach	mediumpurple	(147, 112, 219)	TRUE	TCGA-CG-4476-01A-01R-1157-13	NA	TRUE	FALSE	yes	no	no	no	yes	0.26	3.2	80	1.31	NA	NA	NA	NA	0.759729	Alive	0	69
TCGA-CG-4477	STAD	Stomach-AdenoCA	pale blue	(191, 239, 255)	stomach	mediumpurple	(147, 112, 219)	TRUE	TCGA-CG-4477-01A-01R-1157-13	NA	TRUE	FALSE	yes	no	no	no	yes	0.49	1.74	28	0.448136	NA	NA	NA	NA	1.60024	Alive	942	58
TCGA-CG-5717	STAD	Stomach-AdenoCA	pale blue	(191, 239, 255)	stomach	mediumpurple	(147, 112, 219)	TRUE	TCGA-CG-5717-01A-11R-1602-13	TCGA-CG-5717-01A-11D-1601-05	TRUE	FALSE	yes	no	no	no	yes	0.2	2.04	19	0.136366	0.456354	0.065989	0.03842	0.329599	-0.043918	Dead	212	58
TCGA-CG-5718	STAD	Stomach-AdenoCA	pale blue	(191, 239, 255)	stomach	mediumpurple	(147, 112, 219)	TRUE	TCGA-CG-5718-01A-11R-1602-13	TCGA-CG-5718-01A-11D-1601-05	TRUE	FALSE	yes	no	no	no	yes	0.57	2.29	112	1.58936	0.382517	0.058967	0.0387911	0.331812	-0.124493	Dead	1095	78
TCGA-CG-5719	STAD	Stomach-AdenoCA	pale blue	(191, 239, 255)	stomach	mediumpurple	(147, 112, 219)	TRUE	TCGA-CG-5719-01A-11R-1602-13	TCGA-CG-5719-01A-11D-1601-05	TRUE	FALSE	yes	no	no	no	yes	0.43	2.02	23	0.289347	0.481806	0.0641639	0.0403104	0.386986	-0.288887	Alive	31	54
TCGA-CG-5720	STAD	Stomach-AdenoCA	pale blue	(191, 239, 255)	stomach	mediumpurple	(147, 112, 219)	TRUE	TCGA-CG-5720-01A-11R-1602-13	TCGA-CG-5720-01A-11D-1601-05	TRUE	FALSE	yes	no	no	no	yes	0.63	1.97	8	-0.533643	0.483765	0.0724265	0.0369692	0.5025	0.084498	Dead	30	71
TCGA-CG-5721	STAD	Stomach-AdenoCA	pale blue	(191, 239, 255)	stomach	mediumpurple	(147, 112, 219)	TRUE	TCGA-CG-5721-01A-11R-1602-13	TCGA-CG-5721-01A-11D-1601-05	TRUE	FALSE	yes	no	no	no	yes	0.4	2	9	-0.445237	0.494911	0.0731012	0.0435216	0.430454	0.47762	Alive	183	58
TCGA-CG-5722	STAD	Stomach-AdenoCA	pale blue	(191, 239, 255)	stomach	mediumpurple	(147, 112, 219)	TRUE	TCGA-CG-5722-01A-21R-1602-13	TCGA-CG-5722-01A-21D-1601-05	TRUE	FALSE	yes	no	no	no	yes	0.25	2.38	3	-1.21407	0.564833	0.144303	0.0469761	0.475021	0.441087	Alive	30	67
TCGA-CG-5723	STAD	Stomach-AdenoCA	pale blue	(191, 239, 255)	stomach	mediumpurple	(147, 112, 219)	TRUE	TCGA-CG-5723-01A-11R-1602-13	TCGA-CG-5723-01A-11D-1601-05	TRUE	FALSE	yes	no	yes	yes	no	0.47	2.01	138	0.336871	0.510401	0.0653753	0.0410913	0.455121	0.546685	Alive	3196	83
TCGA-CG-5724	STAD	Stomach-AdenoCA	pale blue	(191, 239, 255)	stomach	mediumpurple	(147, 112, 219)	TRUE	TCGA-CG-5724-01A-11R-1602-13	TCGA-CG-5724-01A-11D-1601-05	TRUE	TRUE	yes	no	yes	yes	no	0.65	2.9	416	1.00678	0.431243	0.063566	0.0387911	0.480011	0.6614	Dead	366	59
TCGA-CG-5726	STAD	Stomach-AdenoCA	pale blue	(191, 239, 255)	stomach	mediumpurple	(147, 112, 219)	TRUE	TCGA-CG-5726-01A-11R-1602-13	TCGA-CG-5726-01A-11D-1601-05	TRUE	FALSE	yes	no	no	no	yes	0.89	2.18	7	-0.632472	0.403752	0.0684976	0.0395438	0.514996	0.441581	Dead	881	73
TCGA-CG-5732	STAD	Stomach-AdenoCA	pale blue	(191, 239, 255)	stomach	mediumpurple	(147, 112, 219)	TRUE	TCGA-CG-5732-01A-11R-1602-13	TCGA-CG-5732-01A-11D-1601-05	TRUE	FALSE	yes	no	no	no	yes	0.58	2.03	65	1.13816	0.413365	0.0717575	0.0443618	0.336261	-0.160143	Dead	2100	66
TCGA-CG-5734	STAD	Stomach-AdenoCA	pale blue	(191, 239, 255)	stomach	mediumpurple	(147, 112, 219)	TRUE	TCGA-CG-5734-01A-11R-1602-13	TCGA-CG-5734-01A-11D-1601-05	TRUE	FALSE	yes	no	no	no	yes	0.17	2.08	29	0.476582	0.46594	0.065989	0.0387911	0.415809	-0.719815	Dead	243	68
TCGA-D7-5577	STAD	Stomach-AdenoCA	pale blue	(191, 239, 255)	stomach	mediumpurple	(147, 112, 219)	TRUE	TCGA-D7-5577-01A-01R-1602-13	TCGA-D7-5577-01A-01D-1601-05	TRUE	FALSE	yes	no	no	no	yes	0.65	2.08	17	0.0479602	0.643466	0.140638	0.0456512	0.596283	0.117706	Dead	782	53
TCGA-D7-5578	STAD	Stomach-AdenoCA	pale blue	(191, 239, 255)	stomach	mediumpurple	(147, 112, 219)	TRUE	TCGA-D7-5578-01A-01R-1602-13	TCGA-D7-5578-01A-01D-1601-05	TRUE	FALSE	yes	no	no	no	yes	0.6	2.05	61	1.0857	0.424721	0.0684976	0.0395438	0.408541	0.39735	Alive	385	80
TCGA-D7-6518	STAD	Stomach-AdenoCA	pale blue	(191, 239, 255)	stomach	mediumpurple	(147, 112, 219)	TRUE	TCGA-D7-6518-01A-11R-1802-13	TCGA-D7-6518-01A-11D-1801-05	TRUE	FALSE	yes	no	no	no	yes	0.34	2.11	18	0.0933267	0.487978	0.0562529	0.0298867	0.391741	-0.282072	Alive	582	75
TCGA-D7-6519	STAD	Stomach-AdenoCA	pale blue	(191, 239, 255)	stomach	mediumpurple	(147, 112, 219)	TRUE	TCGA-D7-6519-01A-11R-1802-13	TCGA-D7-6519-01A-11D-1801-05	TRUE	FALSE	yes	no	yes	yes	no	0.74	3.29	560	1.18766	0.379091	0.0452175	0.030472	0.34299	0.672738	Alive	625	64
TCGA-D7-6520	STAD	Stomach-AdenoCA	pale blue	(191, 239, 255)	stomach	mediumpurple	(147, 112, 219)	TRUE	TCGA-D7-6520-01A-11R-1802-13	TCGA-D7-6520-01A-11D-1801-05	TRUE	FALSE	yes	no	no	no	yes	0.52	3.86	74	1.24542	0.358505	0.0452175	0.0295981	0.297339	-0.656747	Alive	573	53
TCGA-D7-6521	STAD	Stomach-AdenoCA	pale blue	(191, 239, 255)	stomach	mediumpurple	(147, 112, 219)	TRUE	TCGA-D7-6521-01A-11R-1802-13	TCGA-D7-6521-01A-11D-1801-05	TRUE	FALSE	yes	no	no	no	yes	0.26	2.78	34	0.605926	0.480675	0.0584146	0.0307689	0.41096	-0.383223	Alive	564	65
TCGA-D7-6522	STAD	Stomach-AdenoCA	pale blue	(191, 239, 255)	stomach	mediumpurple	(147, 112, 219)	TRUE	TCGA-D7-6522-01A-11R-1802-13	TCGA-D7-6522-01A-11D-1801-05	TRUE	FALSE	yes	no	no	no	yes	NaN	NaN	2	-1.45546	0.482726	0.0629734	0.0319844	0.331812	-0.484921	Alive	566	58
TCGA-D7-6524	STAD	Stomach-AdenoCA	pale blue	(191, 239, 255)	stomach	mediumpurple	(147, 112, 219)	TRUE	TCGA-D7-6524-01A-11R-1802-13	TCGA-D7-6524-01A-11D-1801-05	TRUE	FALSE	yes	no	no	no	yes	0.19	2.05	6	-0.744515	0.467604	0.065989	0.0326095	0.41096	-0.0315456	Alive	543	53
TCGA-D7-6525	STAD	Stomach-AdenoCA	pale blue	(191, 239, 255)	stomach	mediumpurple	(147, 112, 219)	TRUE	TCGA-D7-6525-01A-11R-1802-13	TCGA-D7-6525-01A-11D-1801-05	TRUE	FALSE	yes	no	no	no	yes	0.63	1.87	38	0.696725	0.518194	0.058967	0.0310685	0.485004	0.468623	Dead	406	58
TCGA-D7-6526	STAD	Stomach-AdenoCA	pale blue	(191, 239, 255)	stomach	mediumpurple	(147, 112, 219)	TRUE	TCGA-D7-6526-01A-11R-1802-13	TCGA-D7-6526-01A-11D-1801-05	TRUE	FALSE	yes	no	no	no	yes	0.6	4.79	133	1.73238	0.259879	0.0439398	0.0298867	0.233259	0.640711	Alive	523	67
TCGA-D7-6527	STAD	Stomach-AdenoCA	pale blue	(191, 239, 255)	stomach	mediumpurple	(147, 112, 219)	TRUE	TCGA-D7-6527-01A-11R-1802-13	TCGA-D7-6527-01A-11D-1801-05	TRUE	FALSE	yes	no	yes	yes	no	0.45	5.12	2273	2.04109	0.315465	0.0456512	0.0287485	0.312169	0.190101	Dead	312	62
TCGA-D7-6528	STAD	Stomach-AdenoCA	pale blue	(191, 239, 255)	stomach	mediumpurple	(147, 112, 219)	TRUE	TCGA-D7-6528-01A-11R-1802-13	TCGA-D7-6528-01A-11D-1801-05	TRUE	TRUE	yes	no	yes	yes	no	0.62	3.63	279	0.763908	0.350943	0.0531511	0.0313709	0.415809	0.726153	Alive	463	70
TCGA-D7-6815	STAD	Stomach-AdenoCA	pale blue	(191, 239, 255)	stomach	mediumpurple	(147, 112, 219)	TRUE	TCGA-D7-6815-01A-11R-1884-13	TCGA-D7-6815-01A-11D-1883-05	TRUE	TRUE	yes	no	yes	yes	no	0.81	1.94	481	1.09511	0.41876	0.0536567	0.0319844	0.445221	0.328459	Alive	486	70
TCGA-D7-6817	STAD	Stomach-AdenoCA	pale blue	(191, 239, 255)	stomach	mediumpurple	(147, 112, 219)	TRUE	TCGA-D7-6817-01A-11R-1884-13	TCGA-D7-6817-01A-11D-1883-05	TRUE	FALSE	yes	no	no	no	yes	0.43	3.05	31	0.530734	0.407712	0.0612262	0.0322955	0.356635	1.00157	Alive	389	63
TCGA-D7-6818	STAD	Stomach-AdenoCA	pale blue	(191, 239, 255)	stomach	mediumpurple	(147, 112, 219)	TRUE	TCGA-D7-6818-01A-11R-1884-13	TCGA-D7-6818-01A-11D-1883-05	TRUE	FALSE	yes	no	no	no	yes	0.43	2.37	7	-0.632472	0.449532	0.0552005	0.0326095	0.368188	0.404455	Dead	376	53
TCGA-D7-6820	STAD	Stomach-AdenoCA	pale blue	(191, 239, 255)	stomach	mediumpurple	(147, 112, 219)	TRUE	TCGA-D7-6820-01A-11R-1884-13	TCGA-D7-6820-01A-11D-1883-05	TRUE	FALSE	yes	no	no	no	yes	0.68	1.76	42	0.778651	0.410092	0.0487997	0.0313709	0.408541	0.108975	Alive	344	64
TCGA-D7-6822	STAD	Stomach-AdenoCA	pale blue	(191, 239, 255)	stomach	mediumpurple	(147, 112, 219)	TRUE	TCGA-D7-6822-01A-11R-1884-13	TCGA-D7-6822-01A-11D-1883-05	TRUE	TRUE	yes	no	yes	yes	no	0.73	2.32	1114	1.60651	0.538665	0.058967	0.0342242	0.532454	0.887862	Alive	375	77
TCGA-D7-8570	STAD	Stomach-AdenoCA	pale blue	(191, 239, 255)	stomach	mediumpurple	(147, 112, 219)	TRUE	TCGA-D7-8570-01A-11R-2343-13	TCGA-D7-8570-01A-11D-2342-05	TRUE	TRUE	no	no	yes	yes	no	0.93	1.99	292	0.791582	0.581909	0.134703	0.0326095	0.534943	0.368718	Alive	752	44
TCGA-D7-A4YX	STAD	Stomach-AdenoCA	pale blue	(191, 239, 255)	stomach	mediumpurple	(147, 112, 219)	TRUE	TCGA-D7-A4YX-01A-11R-A251-31	TCGA-D7-A4YX-01A-11D-A254-05	TRUE	TRUE	no	no	yes	yes	no	1	3.98	180	0.497866	0.64401	0.134703	0.030472	0.663739	0.591142	Alive	1108	63
TCGA-F1-6177	STAD	Stomach-AdenoCA	pale blue	(191, 239, 255)	stomach	mediumpurple	(147, 112, 219)	TRUE	TCGA-F1-6177-01A-11R-1802-13	TCGA-F1-6177-01A-11D-1801-05	TRUE	TRUE	no	no	yes	yes	no	0.87	2.08	57	-0.196095	0.525322	0.066608	0.0316762	0.638763	0.0872023	Alive	200	90
TCGA-F1-6874	STAD	Stomach-AdenoCA	pale blue	(191, 239, 255)	stomach	mediumpurple	(147, 112, 219)	TRUE	TCGA-F1-6874-01A-11R-1884-13	TCGA-F1-6874-01A-11D-1883-05	TRUE	FALSE	yes	no	no	no	yes	0.6	2.1	4	-1.02684	0.417171	0.0641639	0.0335692	0.413382	0.734652	Alive	440	79
TCGA-F1-6875	STAD	Stomach-AdenoCA	pale blue	(191, 239, 255)	stomach	mediumpurple	(147, 112, 219)	TRUE	TCGA-F1-6875-01A-11R-2055-13	TCGA-F1-6875-01A-11D-2054-05	TRUE	TRUE	no	no	yes	yes	no	0.88	2.55	208	0.585575	0.288455	0.0414871	0.0271197	0.320821	0.440856	Dead	2197	79
TCGA-FP-7998	STAD	Stomach-AdenoCA	pale blue	(191, 239, 255)	stomach	mediumpurple	(147, 112, 219)	TRUE	TCGA-FP-7998-01A-11R-2203-13	TCGA-FP-7998-01A-11D-2202-05	TRUE	TRUE	no	no	yes	yes	no	0.28	2.13	130	0.300725	0.505761	0.119203	0.0338952	0.465057	0.283018	Alive	678	77
TCGA-HF-7136	STAD	Stomach-AdenoCA	pale blue	(191, 239, 255)	stomach	mediumpurple	(147, 112, 219)	TRUE	TCGA-HF-7136-01A-11R-2055-13	TCGA-HF-7136-01A-11D-2054-05	TRUE	TRUE	no	no	yes	yes	no	0.75	3.05	618	1.24766	0.431209	0.0422898	0.0293122	0.295254	0.544737	---	---	NA
TCGA-HU-8608	STAD	Stomach-AdenoCA	pale blue	(191, 239, 255)	stomach	mediumpurple	(147, 112, 219)	TRUE	TCGA-HU-8608-01A-11R-2402-13	TCGA-HU-8608-01A-11D-2398-05	TRUE	TRUE	no	no	yes	yes	no	0.94	1.95	53	-0.239669	0.590532	0.113046	0.0348914	0.567093	0.630499	Alive	641	70
TCGA-HU-A4G6	STAD	Stomach-AdenoCA	pale blue	(191, 239, 255)	stomach	mediumpurple	(147, 112, 219)	TRUE	TCGA-HU-A4G6-01A-11R-A24K-31	TCGA-HU-A4G6-01A-11D-A24I-05	TRUE	TRUE	no	no	yes	yes	no	0.79	3.41	87	0.0581181	0.793349	0.116089	0.0366148	0.800592	0.424651	Alive	738	74
TCGA-HU-A4H0	STAD	Stomach-AdenoCA	pale blue	(191, 239, 255)	stomach	mediumpurple	(147, 112, 219)	TRUE	TCGA-HU-A4H0-01A-11R-A251-31	TCGA-HU-A4H0-01A-11D-A254-05	TRUE	TRUE	no	no	yes	yes	no	1	3.84	218	0.614075	0.678174	0.28905	0.0279226	0.704746	0.870927	Alive	64	72
TCGA-IN-7806	STAD	Stomach-AdenoCA	pale blue	(191, 239, 255)	stomach	mediumpurple	(147, 112, 219)	TRUE	TCGA-IN-7806-01A-11R-2055-13	TCGA-IN-7806-01A-11D-2054-05	TRUE	TRUE	no	no	yes	yes	no	0.66	1.77	240	0.672446	0.371538	0.0483376	0.0293122	0.379894	-0.152651	Alive	1106	50
TCGA-BJ-A0Z2	THCA	Thy-AdenoCA	soft violet	(147, 112, 219)	thyroid	ivory	(253, 245, 230)	TRUE	TCGA-BJ-A0Z2-01A-11R-A10U-07	TCGA-BJ-A0Z2-01A-11D-A10W-05	TRUE	TRUE	yes	no	yes	yes	no	0.941	1.913	29	-0.598089	0.577129	0.0474259	0.0326095	0.284958	-0.636239	Alive	1514	57
TCGA-BJ-A0Z3	THCA	Thy-AdenoCA	soft violet	(147, 112, 219)	thyroid	ivory	(253, 245, 230)	TRUE	TCGA-BJ-A0Z3-01A-11R-A13Y-07	TCGA-BJ-A0Z3-01A-11D-A13Z-05	TRUE	FALSE	yes	no	no	no	yes	0.7388	NaN	5	-0.873859	0.478197	0.0506903	0.0342242	0.2227	-0.42142	Alive	497	33
TCGA-BJ-A0Z9	THCA	Thy-AdenoCA	soft violet	(147, 112, 219)	thyroid	ivory	(253, 245, 230)	TRUE	TCGA-BJ-A0Z9-01A-11R-A10U-07	TCGA-BJ-A0Z9-01A-11D-A10W-05	TRUE	FALSE	yes	no	no	no	yes	0.8925	NaN	2	-1.45546	0.551488	0.0487997	0.0322955	0.349781	-1.12095	Alive	1257	57
TCGA-BJ-A0ZA	THCA	Thy-AdenoCA	soft violet	(147, 112, 219)	thyroid	ivory	(253, 245, 230)	TRUE	TCGA-BJ-A0ZA-01A-11R-A10U-07	TCGA-BJ-A0ZA-01A-11D-A10W-05	TRUE	FALSE	yes	no	no	no	yes	0.9059	NaN	4	-1.02684	0.571903	0.0502113	0.0329264	0.257309	-1.48178	Alive	574	67
TCGA-BJ-A0ZB	THCA	Thy-AdenoCA	soft violet	(147, 112, 219)	thyroid	ivory	(253, 245, 230)	TRUE	TCGA-BJ-A0ZB-01A-11R-A10U-07	TCGA-BJ-A0ZB-01A-11D-A10W-05	TRUE	TRUE	yes	no	yes	yes	no	0.817	1.981	17	-0.909579	0.45088	0.0469761	0.0322955	0.220974	-1.09198	Alive	122	66
TCGA-BJ-A0ZC	THCA	Thy-AdenoCA	soft violet	(147, 112, 219)	thyroid	ivory	(253, 245, 230)	TRUE	TCGA-BJ-A0ZC-01A-12R-A13Y-07	TCGA-BJ-A0ZC-01A-12D-A13Z-05	TRUE	FALSE	yes	no	no	no	yes	0.9351	NaN	10	-0.365265	0.491484	0.0562529	0.0410913	0.210818	-2.14277	Alive	352	55
TCGA-BJ-A0ZE	THCA	Thy-AdenoCA	soft violet	(147, 112, 219)	thyroid	ivory	(253, 245, 230)	TRUE	TCGA-BJ-A0ZE-01A-11R-A10U-07	TCGA-BJ-A0ZE-01A-11D-A10W-05	TRUE	FALSE	yes	no	no	no	yes	0.9592	NaN	3	-1.21407	0.554057	0.0487997	0.0332463	0.231475	-2.07861	Alive	509	63
TCGA-BJ-A0ZF	THCA	Thy-AdenoCA	soft violet	(147, 112, 219)	thyroid	ivory	(253, 245, 230)	TRUE	TCGA-BJ-A0ZF-01A-11R-A10U-07	TCGA-BJ-A0ZF-01A-11D-A10W-05	FALSE	FALSE	yes	no	no	no	yes	NaN	NaN	11	-0.292256	0.474859	0.0456512	0.0322955	0.210818	-1.8317	Alive	1217	54
TCGA-BJ-A0ZG	THCA	Thy-AdenoCA	soft violet	(147, 112, 219)	thyroid	ivory	(253, 245, 230)	TRUE	TCGA-BJ-A0ZG-01A-11R-A10U-07	TCGA-BJ-A0ZG-01A-11D-A10W-05	TRUE	FALSE	yes	no	no	no	yes	0.9046	NaN	3	-1.21407	0.494048	0.0531511	0.0359158	0.226181	-1.72239	Alive	775	80
TCGA-BJ-A0ZH	THCA	Thy-AdenoCA	soft violet	(147, 112, 219)	thyroid	ivory	(253, 245, 230)	TRUE	TCGA-BJ-A0ZH-01A-11R-A10U-07	TCGA-BJ-A0ZH-01A-11D-A10W-05	TRUE	FALSE	yes	no	no	no	yes	0.52	2	6	-0.744515	0.484025	0.0511737	0.0345562	0.235052	-1.19927	Alive	460	52
TCGA-BJ-A0ZJ	THCA	Thy-AdenoCA	soft violet	(147, 112, 219)	thyroid	ivory	(253, 245, 230)	TRUE	TCGA-BJ-A0ZJ-01A-11R-A10U-07	TCGA-BJ-A0ZJ-01A-11D-A10W-05	TRUE	FALSE	yes	no	no	no	yes	0.7196	NaN	4	-1.02684	0.470989	0.0447877	0.030178	0.212487	-0.938728	Alive	1280	36
TCGA-BJ-A18Y	THCA	Thy-AdenoCA	soft violet	(147, 112, 219)	thyroid	ivory	(253, 245, 230)	TRUE	TCGA-BJ-A18Y-01A-11R-A13Y-07	TCGA-BJ-A18Y-01A-11D-A13Z-05	TRUE	FALSE	yes	no	no	no	yes	0.9103	NaN	3	-1.21407	0.485881	0.0541667	0.0395438	0.188467	-1.54669	Alive	1563	29
TCGA-BJ-A18Z	THCA	Thy-AdenoCA	soft violet	(147, 112, 219)	thyroid	ivory	(253, 245, 230)	TRUE	TCGA-BJ-A18Z-01A-21R-A13Y-07	TCGA-BJ-A18Z-01A-21D-A13Z-05	TRUE	FALSE	yes	no	no	no	yes	0.8118	NaN	0	-2.37728	0.464446	0.0567862	0.0395438	0.259225	-1.12992	Alive	1263	58
TCGA-BJ-A191	THCA	Thy-AdenoCA	soft violet	(147, 112, 219)	thyroid	ivory	(253, 245, 230)	TRUE	TCGA-BJ-A191-01A-11R-A13Y-07	TCGA-BJ-A191-01A-11D-A13Z-05	TRUE	TRUE	yes	no	no	yes	no	0.94	2	2	-2.00216	0.36756	0.0497365	0.0376879	0.138238	-0.803278	Alive	147	49
TCGA-BJ-A192	THCA	Thy-AdenoCA	soft violet	(147, 112, 219)	thyroid	ivory	(253, 245, 230)	TRUE	TCGA-BJ-A192-01A-31R-A13Y-07	TCGA-BJ-A192-01A-31D-A13Z-05	TRUE	FALSE	yes	no	no	no	yes	0.9259	NaN	10	-0.365265	0.480045	0.0526501	0.0391657	0.209159	-2.05672	Alive	1349	54
TCGA-BJ-A28R	THCA	Thy-AdenoCA	soft violet	(147, 112, 219)	thyroid	ivory	(253, 245, 230)	TRUE	TCGA-BJ-A28R-01A-11R-A16R-07	TCGA-BJ-A28R-01A-11D-A16P-05	TRUE	FALSE	yes	no	no	no	yes	0.8434	NaN	8	-0.533643	0.494718	0.0521536	0.0322955	0.227936	-1.20193	Alive	1282	38
TCGA-BJ-A28T	THCA	Thy-AdenoCA	soft violet	(147, 112, 219)	thyroid	ivory	(253, 245, 230)	TRUE	TCGA-BJ-A28T-01A-11R-A16R-07	TCGA-BJ-A28T-01A-11D-A16P-05	TRUE	TRUE	no	no	yes	yes	no	0.59	2	5	-1.57949	0.505794	0.0506903	0.0313709	0.24974	-0.473176	Alive	1081	34
TCGA-BJ-A28V	THCA	Thy-AdenoCA	soft violet	(147, 112, 219)	thyroid	ivory	(253, 245, 230)	TRUE	TCGA-BJ-A28V-01A-11R-A19O-07	TCGA-BJ-A28V-01A-11D-A19K-05	TRUE	TRUE	no	no	yes	yes	no	0.78	2	8	-1.33225	0.600085	0.0478797	0.0307689	0.323004	-1.04836	Alive	987	80
TCGA-BJ-A28Z	THCA	Thy-AdenoCA	soft violet	(147, 112, 219)	thyroid	ivory	(253, 245, 230)	TRUE	TCGA-BJ-A28Z-01A-11R-A16R-07	TCGA-BJ-A28Z-01A-11D-A16P-05	TRUE	FALSE	yes	no	no	no	yes	0.5425	NaN	8	-0.533643	0.521874	0.057867	0.0298867	0.338497	-0.976466	Alive	337	46
TCGA-BJ-A3PR	THCA	Thy-AdenoCA	soft violet	(147, 112, 219)	thyroid	ivory	(253, 245, 230)	TRUE	TCGA-BJ-A3PR-01A-11R-A220-07	TCGA-BJ-A3PR-01A-11D-A223-05	TRUE	FALSE	yes	no	no	no	yes	0.5148	NaN	2	-1.45546	0.514903	0.0618035	0.0316762	0.338497	0.0367341	Alive	1107	69
TCGA-BJ-A3PT	THCA	Thy-AdenoCA	soft violet	(147, 112, 219)	thyroid	ivory	(253, 245, 230)	TRUE	TCGA-BJ-A3PT-01A-12R-A220-07	TCGA-BJ-A3PT-01A-12D-A223-05	TRUE	FALSE	yes	no	no	no	yes	0.33	1.99	3	-1.21407	0.523478	0.0526501	0.0366148	0.251618	-1.79376	Alive	709	51
TCGA-BJ-A3PU	THCA	Thy-AdenoCA	soft violet	(147, 112, 219)	thyroid	ivory	(253, 245, 230)	TRUE	TCGA-BJ-A3PU-01A-11R-A220-07	TCGA-BJ-A3PU-01A-11D-A223-05	TRUE	FALSE	yes	no	no	no	yes	0.9018	NaN	7	-0.632472	0.454436	0.0497365	0.0352297	0.196234	-1.83857	Alive	567	52
TCGA-BJ-A45K	THCA	Thy-AdenoCA	soft violet	(147, 112, 219)	thyroid	ivory	(253, 245, 230)	TRUE	TCGA-BJ-A45K-01A-11R-A23W-07	TCGA-BJ-A45K-01A-11D-A23V-05	TRUE	TRUE	no	no	yes	yes	no	1	1.95	17	-0.909579	0.586402	0.0452175	0.0313709	0.303645	-1.27628	Alive	705	33
TCGA-CE-A13K	THCA	Thy-AdenoCA	soft violet	(147, 112, 219)	thyroid	ivory	(253, 245, 230)	TRUE	TCGA-CE-A13K-01A-11R-A10U-07	TCGA-CE-A13K-01A-11D-A10W-05	TRUE	FALSE	yes	no	no	no	yes	0.83	2	19	0.136366	0.474067	0.0435216	0.0310685	0.188467	-1.39426	Alive	385	30
TCGA-CE-A27D	THCA	Thy-AdenoCA	soft violet	(147, 112, 219)	thyroid	ivory	(253, 245, 230)	TRUE	TCGA-CE-A27D-01A-11R-A16R-07	TCGA-CE-A27D-01A-11D-A16P-05	TRUE	FALSE	yes	no	no	no	yes	0.6557	NaN	11	-0.292256	0.519935	0.0516614	0.0322955	0.240489	-0.535007	Alive	374	28
TCGA-DE-A0Y2	THCA	Thy-AdenoCA	soft violet	(147, 112, 219)	thyroid	ivory	(253, 245, 230)	TRUE	TCGA-DE-A0Y2-01A-11R-A10U-07	TCGA-DE-A0Y2-01A-11D-A10W-05	TRUE	FALSE	yes	no	no	no	yes	0.9154	NaN	3	-1.21407	0.474857	0.0422898	0.0307689	0.172216	-1.29263	Alive	658	30
TCGA-DE-A0Y3	THCA	Thy-AdenoCA	soft violet	(147, 112, 219)	thyroid	ivory	(253, 245, 230)	TRUE	TCGA-DE-A0Y3-01B-11R-A10U-07	TCGA-DE-A0Y3-01B-11D-A10W-05	TRUE	TRUE	yes	no	yes	yes	no	0.882	2	7	-1.40407	0.46725	0.0465305	0.0329264	0.176535	-1.24138	Alive	1526	60
TCGA-DE-A2OL	THCA	Thy-AdenoCA	soft violet	(147, 112, 219)	thyroid	ivory	(253, 245, 230)	TRUE	TCGA-DE-A2OL-01A-11R-A18C-07	TCGA-DE-A2OL-01A-11D-A18G-05	TRUE	TRUE	no	no	yes	yes	no	0.875	2	16	-0.944433	0.626533	0.0562529	0.0348914	0.385801	-0.778636	Alive	1145	44
TCGA-DE-A3KN	THCA	Thy-AdenoCA	soft violet	(147, 112, 219)	thyroid	ivory	(253, 245, 230)	TRUE	TCGA-DE-A3KN-01A-11R-A20F-07	TCGA-DE-A3KN-01A-11D-A211-05	TRUE	TRUE	no	no	yes	yes	no	0.75	1.98	55	-0.217493	0.459631	0.0487997	0.0332463	0.197816	-1.42213	Alive	831	49
TCGA-DJ-A13L	THCA	Thy-AdenoCA	soft violet	(147, 112, 219)	thyroid	ivory	(253, 245, 230)	TRUE	TCGA-DJ-A13L-01A-11R-A220-07	TCGA-DJ-A13L-01A-11D-A223-05	TRUE	TRUE	yes	no	yes	yes	no	0.47	1.96	15	-0.981401	0.471611	0.0487997	0.0335692	0.26698	-0.709077	Alive	303	85
TCGA-DJ-A13M	THCA	Thy-AdenoCA	soft violet	(147, 112, 219)	thyroid	ivory	(253, 245, 230)	TRUE	TCGA-DJ-A13M-01A-11R-A10U-07	TCGA-DJ-A13M-01A-11D-A10W-05	TRUE	FALSE	yes	no	no	no	yes	0.9542	NaN	3	-1.21407	0.49962	0.0406991	0.0298867	0.176535	-2.2181	Alive	1484	28
TCGA-DJ-A13O	THCA	Thy-AdenoCA	soft violet	(147, 112, 219)	thyroid	ivory	(253, 245, 230)	TRUE	TCGA-DJ-A13O-01A-11R-A10U-07	TCGA-DJ-A13O-01A-11D-A10W-05	TRUE	FALSE	yes	no	no	no	yes	0.8251	NaN	2	-1.45546	0.491191	0.0478797	0.0326095	0.231475	-1.27313	Alive	1161	56
TCGA-DJ-A13P	THCA	Thy-AdenoCA	soft violet	(147, 112, 219)	thyroid	ivory	(253, 245, 230)	TRUE	TCGA-DJ-A13P-01A-11R-A10U-07	TCGA-DJ-A13P-01A-11D-A10W-05	TRUE	FALSE	yes	no	no	no	yes	0.82	1.97	2	-1.45546	0.505977	0.0456512	0.0322955	0.170795	-1.54188	Alive	5150	52
TCGA-DJ-A13R	THCA	Thy-AdenoCA	soft violet	(147, 112, 219)	thyroid	ivory	(253, 245, 230)	TRUE	TCGA-DJ-A13R-01A-11R-A10U-07	TCGA-DJ-A13R-01A-11D-A10W-05	TRUE	TRUE	yes	no	yes	yes	no	0.642	1.93	22	-0.760109	0.527978	0.0516614	0.0326095	0.29111	-1.31403	Alive	565	50
TCGA-DJ-A13S	THCA	Thy-AdenoCA	soft violet	(147, 112, 219)	thyroid	ivory	(253, 245, 230)	TRUE	TCGA-DJ-A13S-01A-11R-A10U-07	TCGA-DJ-A13S-01A-11D-A10W-05	TRUE	FALSE	yes	no	no	no	yes	0.9336	NaN	1	-1.79568	0.513824	0.0465305	0.0332463	0.20262	-1.52955	Alive	265	19
TCGA-DJ-A13T	THCA	Thy-AdenoCA	soft violet	(147, 112, 219)	thyroid	ivory	(253, 245, 230)	TRUE	TCGA-DJ-A13T-01A-11R-A10U-07	TCGA-DJ-A13T-01A-11D-A10W-05	TRUE	FALSE	yes	no	no	no	yes	0.9143	NaN	1	-1.79568	0.468532	0.0465305	0.0332463	0.166589	-1.14861	Alive	1709	37
TCGA-DJ-A13U	THCA	Thy-AdenoCA	soft violet	(147, 112, 219)	thyroid	ivory	(253, 245, 230)	TRUE	TCGA-DJ-A13U-01A-11R-A10U-07	TCGA-DJ-A13U-01A-11D-A10W-05	TRUE	FALSE	yes	no	no	no	yes	0.3	2.07	3	-1.21407	0.502133	0.0478797	0.0326095	0.212487	-1.46315	Alive	1590	60
TCGA-DJ-A13V	THCA	Thy-AdenoCA	soft violet	(147, 112, 219)	thyroid	ivory	(253, 245, 230)	TRUE	TCGA-DJ-A13V-01A-11R-A10U-07	TCGA-DJ-A13V-01A-11D-A10W-05	TRUE	FALSE	yes	no	no	no	yes	0.8876	NaN	0	-2.37728	0.456741	0.0469761	0.0345562	0.173647	-0.954698	Alive	1313	21
TCGA-DJ-A13W	THCA	Thy-AdenoCA	soft violet	(147, 112, 219)	thyroid	ivory	(253, 245, 230)	TRUE	TCGA-DJ-A13W-01A-11R-A10U-07	TCGA-DJ-A13W-01A-11D-A10W-05	TRUE	TRUE	yes	no	yes	yes	no	0.833	2	21	-0.787215	0.596369	0.0541667	0.0359158	0.345247	-1.73948	Alive	1593	45
TCGA-DJ-A13X	THCA	Thy-AdenoCA	soft violet	(147, 112, 219)	thyroid	ivory	(253, 245, 230)	TRUE	TCGA-DJ-A13X-01A-11R-A10U-07	TCGA-DJ-A13X-01A-11D-A10W-05	TRUE	FALSE	yes	no	no	no	yes	0.8883	NaN	1	-1.79568	0.456482	0.0469761	0.0329264	0.183922	-1.20791	Alive	253	51
TCGA-DJ-A1QD	THCA	Thy-AdenoCA	soft violet	(147, 112, 219)	thyroid	ivory	(253, 245, 230)	TRUE	TCGA-DJ-A1QD-01A-11R-A14Y-07	TCGA-DJ-A1QD-01A-11D-A14Z-05	TRUE	FALSE	yes	no	no	no	yes	0.9011	NaN	4	-1.02684	0.433356	0.0359158	0.0255808	0.149313	-1.25444	Alive	1462	20
TCGA-DJ-A1QE	THCA	Thy-AdenoCA	soft violet	(147, 112, 219)	thyroid	ivory	(253, 245, 230)	TRUE	TCGA-DJ-A1QE-01A-21R-A14Y-07	TCGA-DJ-A1QE-01A-21D-A14Z-05	TRUE	FALSE	yes	no	no	no	yes	0.8851	NaN	3	-1.21407	0.44756	0.0399253	0.0273848	0.185427	-0.935352	Alive	4134	62
TCGA-DJ-A1QF	THCA	Thy-AdenoCA	soft violet	(147, 112, 219)	thyroid	ivory	(253, 245, 230)	TRUE	TCGA-DJ-A1QF-01A-12R-A14Y-07	TCGA-DJ-A1QF-01A-12D-A14Z-05	TRUE	FALSE	yes	no	no	no	yes	0.8794	NaN	3	-1.21407	0.454464	0.0595244	0.0435216	0.255403	-1.24599	Alive	931	61
TCGA-DJ-A1QG	THCA	Thy-AdenoCA	soft violet	(147, 112, 219)	thyroid	ivory	(253, 245, 230)	TRUE	TCGA-DJ-A1QG-01A-11R-A14Y-07	TCGA-DJ-A1QG-01A-11D-A14Z-05	TRUE	FALSE	yes	no	no	no	yes	0.8796	NaN	3	-1.21407	0.5172	0.0410913	0.0287485	0.2227	-1.29043	Alive	1368	62
TCGA-DJ-A1QH	THCA	Thy-AdenoCA	soft violet	(147, 112, 219)	thyroid	ivory	(253, 245, 230)	TRUE	TCGA-DJ-A1QH-01A-21R-A14Y-07	TCGA-DJ-A1QH-01A-21D-A14Z-05	TRUE	FALSE	yes	no	no	no	yes	0.8612	NaN	4	-1.02684	0.456854	0.0391657	0.0273848	0.190002	-1.30584	Alive	1293	58
TCGA-DJ-A1QI	THCA	Thy-AdenoCA	soft violet	(147, 112, 219)	thyroid	ivory	(253, 245, 230)	TRUE	TCGA-DJ-A1QI-01A-11R-A14Y-07	TCGA-DJ-A1QI-01A-11D-A14Z-05	TRUE	FALSE	yes	no	no	no	yes	0.875	NaN	1	-1.79568	0.436229	0.0366148	0.0246024	0.165205	-1.19771	Alive	455	63
TCGA-DJ-A1QL	THCA	Thy-AdenoCA	soft violet	(147, 112, 219)	thyroid	ivory	(253, 245, 230)	TRUE	TCGA-DJ-A1QL-01A-11R-A14Y-07	TCGA-DJ-A1QL-01A-11D-A14Z-05	TRUE	TRUE	yes	no	yes	yes	no	0.851	1.93	13	-1.06283	0.585891	0.0426966	0.0273848	0.310026	-1.12642	Alive	535	70
TCGA-DJ-A1QM	THCA	Thy-AdenoCA	soft violet	(147, 112, 219)	thyroid	ivory	(253, 245, 230)	TRUE	TCGA-DJ-A1QM-01A-11R-A14Y-07	TCGA-DJ-A1QM-01A-11D-A14Z-05	TRUE	FALSE	yes	no	no	no	yes	0.8325	NaN	2	-1.45546	0.454444	0.03842	0.026597	0.179462	-1.12689	Alive	183	42
TCGA-DJ-A1QN	THCA	Thy-AdenoCA	soft violet	(147, 112, 219)	thyroid	ivory	(253, 245, 230)	TRUE	TCGA-DJ-A1QN-01A-11R-A14Y-07	TCGA-DJ-A1QN-01A-11D-A14Z-05	TRUE	FALSE	yes	no	no	no	yes	0.8696	NaN	4	-1.02684	0.475132	0.0355712	0.0253327	0.14679	-1.02373	Alive	1295	42
TCGA-DJ-A1QO	THCA	Thy-AdenoCA	soft violet	(147, 112, 219)	thyroid	ivory	(253, 245, 230)	TRUE	TCGA-DJ-A1QO-01A-11R-A14Y-07	TCGA-DJ-A1QO-01A-11D-A14Z-05	TRUE	FALSE	yes	no	no	no	yes	0.8349	NaN	8	-0.533643	0.429841	0.0345562	0.024127	0.190002	-1.22072	Alive	1442	69
TCGA-DJ-A1QQ	THCA	Thy-AdenoCA	soft violet	(147, 112, 219)	thyroid	ivory	(253, 245, 230)	TRUE	TCGA-DJ-A1QQ-01A-11R-A14Y-07	TCGA-DJ-A1QQ-01A-11D-A14Z-05	TRUE	FALSE	yes	no	no	no	yes	0.8699	NaN	7	-0.632472	0.430201	0.0376879	0.0260841	0.16383	-0.968244	Alive	534	43
TCGA-DJ-A2Q1	THCA	Thy-AdenoCA	soft violet	(147, 112, 219)	thyroid	ivory	(253, 245, 230)	TRUE	TCGA-DJ-A2Q1-01A-22R-A19O-07	TCGA-DJ-A2Q1-01A-22D-A19K-05	TRUE	TRUE	no	no	yes	yes	no	0.581	1.996	21	-0.787215	0.452438	0.0478797	0.0295981	0.226181	-1.21446	Alive	1148	44
TCGA-DJ-A2Q2	THCA	Thy-AdenoCA	soft violet	(147, 112, 219)	thyroid	ivory	(253, 245, 230)	TRUE	TCGA-DJ-A2Q2-01A-11R-A19O-07	TCGA-DJ-A2Q2-01A-11D-A19K-05	TRUE	TRUE	no	no	yes	yes	no	0.761	2	3	-1.82673	0.522091	0.0469761	0.0295981	0.24974	-0.998231	Alive	1337	57
TCGA-DJ-A3US	THCA	Thy-AdenoCA	soft violet	(147, 112, 219)	thyroid	ivory	(253, 245, 230)	TRUE	TCGA-DJ-A3US-01A-11R-A22L-07	TCGA-DJ-A3US-01A-11D-A22G-05	TRUE	TRUE	no	no	yes	yes	no	0.65	2	4	-1.69067	0.509521	0.0483376	0.0322955	0.259225	-0.697738	Alive	998	37
TCGA-DJ-A4UT	THCA	Thy-AdenoCA	soft violet	(147, 112, 219)	thyroid	ivory	(253, 245, 230)	TRUE	TCGA-DJ-A4UT-01A-11R-A250-07	TCGA-DJ-A4UT-01A-11D-A258-05	TRUE	TRUE	no	no	yes	yes	no	0.54	2	25	-0.685349	0.475946	0.0380522	0.0258312	0.21755	-0.709646	Alive	823	32
TCGA-DO-A1JZ	THCA	Thy-AdenoCA	soft violet	(147, 112, 219)	thyroid	ivory	(253, 245, 230)	TRUE	TCGA-DO-A1JZ-01A-11R-A13Y-07	TCGA-DO-A1JZ-01A-11D-A13Z-05	TRUE	FALSE	yes	no	no	no	yes	0.9352	NaN	25	0.356509	0.421366	0.0483376	0.0362637	0.150588	-1.02234	Alive	1670	23
TCGA-DO-A1K0	THCA	Thy-AdenoCA	soft violet	(147, 112, 219)	thyroid	ivory	(253, 245, 230)	TRUE	TCGA-DO-A1K0-01A-11R-A13Y-07	TCGA-DO-A1K0-01A-11D-A13Z-05	TRUE	FALSE	yes	no	no	no	yes	0.9192	NaN	5	-0.873859	0.440159	0.0502113	0.0376879	0.159762	-0.907542	Alive	655	30
TCGA-E8-A242	THCA	Thy-AdenoCA	soft violet	(147, 112, 219)	thyroid	ivory	(253, 245, 230)	TRUE	TCGA-E8-A242-01A-21R-A16R-07	TCGA-E8-A242-01A-21D-A16P-05	TRUE	FALSE	yes	no	no	no	yes	0.6984	NaN	2	-1.45546	0.522169	0.0526501	0.0326095	0.29111	-1.33392	Alive	950	56
TCGA-E8-A418	THCA	Thy-AdenoCA	soft violet	(147, 112, 219)	thyroid	ivory	(253, 245, 230)	TRUE	TCGA-E8-A418-01A-11R-A23N-07	TCGA-E8-A418-01A-11D-A23O-05	TRUE	TRUE	no	no	yes	yes	no	0.873	2	12	-1.10802	0.487189	0.0391657	0.0268571	0.2227	-0.532801	Alive	92	75
TCGA-EL-A3CV	THCA	Thy-AdenoCA	soft violet	(147, 112, 219)	thyroid	ivory	(253, 245, 230)	TRUE	TCGA-EL-A3CV-01A-11R-A19O-07	TCGA-EL-A3CV-01A-11D-A19K-05	TRUE	TRUE	no	no	yes	yes	no	0.4	1.93	1	-2.2494	0.516411	0.0456512	0.0273848	0.282925	-0.689392	Alive	1154	40
TCGA-EL-A3CX	THCA	Thy-AdenoCA	soft violet	(147, 112, 219)	thyroid	ivory	(253, 245, 230)	TRUE	TCGA-EL-A3CX-01A-11R-A19O-07	TCGA-EL-A3CX-01A-11D-A19K-05	TRUE	TRUE	no	no	yes	yes	no	0.853	2	1	-2.2494	0.476569	0.0431073	0.0295981	0.180939	-0.849946	Alive	3243	22
TCGA-EL-A3H1	THCA	Thy-AdenoCA	soft violet	(147, 112, 219)	thyroid	ivory	(253, 245, 230)	TRUE	TCGA-EL-A3H1-01A-11R-A21D-07	TCGA-EL-A3H1-01A-11D-A21B-05	TRUE	TRUE	no	no	yes	yes	no	0.86	1.999	7	-1.40407	0.608059	0.0439398	0.0279226	0.334033	-0.918536	Dead	1500	66
TCGA-EL-A3MY	THCA	Thy-AdenoCA	soft violet	(147, 112, 219)	thyroid	ivory	(253, 245, 230)	TRUE	TCGA-EL-A3MY-01A-11R-A21D-07	TCGA-EL-A3MY-01A-11D-A21B-05	TRUE	TRUE	no	no	yes	yes	no	0.607	1.929	9	-1.268	0.453762	0.0483376	0.0322955	0.26698	-0.601138	Dead	533	81
TCGA-EL-A3T0	THCA	Thy-AdenoCA	soft violet	(147, 112, 219)	thyroid	ivory	(253, 245, 230)	TRUE	TCGA-EL-A3T0-01A-22R-A22L-07	TCGA-EL-A3T0-01A-22D-A22G-05	TRUE	TRUE	no	no	yes	yes	no	0.481	1.997	18	-0.87661	0.483569	0.0422898	0.0287485	0.235052	-0.959117	Alive	4335	45
TCGA-EL-A3T6	THCA	Thy-AdenoCA	soft violet	(147, 112, 219)	thyroid	ivory	(253, 245, 230)	TRUE	TCGA-EL-A3T6-01A-11R-A220-07	TCGA-EL-A3T6-01A-11D-A223-05	TRUE	FALSE	yes	no	no	no	yes	0.8053	NaN	8	-0.533643	0.48787	0.0497365	0.0338952	0.24974	-0.939664	Alive	2988	34
TCGA-EL-A3T9	THCA	Thy-AdenoCA	soft violet	(147, 112, 219)	thyroid	ivory	(253, 245, 230)	TRUE	TCGA-EL-A3T9-01A-21R-A22L-07	TCGA-EL-A3T9-01A-21D-A22G-05	TRUE	TRUE	no	no	yes	yes	no	0.6	2.27	49	-0.286598	0.449415	0.0391657	0.0273848	0.272892	-0.534796	Dead	174	69
TCGA-EL-A3TB	THCA	Thy-AdenoCA	soft violet	(147, 112, 219)	thyroid	ivory	(253, 245, 230)	TRUE	TCGA-EL-A3TB-01A-11R-A22L-07	TCGA-EL-A3TB-01A-11D-A22G-05	TRUE	TRUE	no	no	yes	yes	no	0.841	2	9	-1.268	0.481385	0.0431073	0.0313709	0.193099	-1.16285	Alive	2519	47
TCGA-EL-A4K6	THCA	Thy-AdenoCA	soft violet	(147, 112, 219)	thyroid	ivory	(253, 245, 230)	TRUE	TCGA-EL-A4K6-01A-12R-A250-07	TCGA-EL-A4K6-01A-12D-A258-05	TRUE	TRUE	no	no	yes	yes	no	1	1.95	12	-1.10802	0.55319	0.0369692	0.0258312	0.287	-1.4833	Alive	1343	75
TCGA-EM-A1CS	THCA	Thy-AdenoCA	soft violet	(147, 112, 219)	thyroid	ivory	(253, 245, 230)	TRUE	TCGA-EM-A1CS-01A-11R-A13Y-07	TCGA-EM-A1CS-01A-11D-A13Z-05	TRUE	FALSE	yes	no	no	no	yes	0.9074	NaN	4	-1.02684	0.429894	0.0516614	0.0391657	0.155776	-1.00265	Alive	817	55
TCGA-EM-A1CU	THCA	Thy-AdenoCA	soft violet	(147, 112, 219)	thyroid	ivory	(253, 245, 230)	TRUE	TCGA-EM-A1CU-01A-11R-A13Y-07	TCGA-EM-A1CU-01A-11D-A13Z-05	TRUE	FALSE	yes	no	no	no	yes	0.9	NaN	11	-0.292256	0.419842	0.0516614	0.0380522	0.180939	-1.01045	Alive	636	31
TCGA-EM-A1CV	THCA	Thy-AdenoCA	soft violet	(147, 112, 219)	thyroid	ivory	(253, 245, 230)	TRUE	TCGA-EM-A1CV-01A-11R-A13Y-07	TCGA-EM-A1CV-01A-11D-A13Z-05	TRUE	FALSE	yes	no	no	no	yes	0.9239	NaN	5	-0.873859	0.437981	0.0478797	0.0359158	0.144303	-1.21731	Alive	1475	32
TCGA-EM-A1CW	THCA	Thy-AdenoCA	soft violet	(147, 112, 219)	thyroid	ivory	(253, 245, 230)	TRUE	TCGA-EM-A1CW-01A-21R-A13Y-07	TCGA-EM-A1CW-01A-21D-A13Z-05	TRUE	FALSE	yes	no	no	no	yes	0.8461	NaN	6	-0.744515	0.527797	0.058967	0.0395438	0.272892	-1.91413	Alive	549	39
TCGA-EM-A1YA	THCA	Thy-AdenoCA	soft violet	(147, 112, 219)	thyroid	ivory	(253, 245, 230)	TRUE	TCGA-EM-A1YA-01A-11R-A14Y-07	TCGA-EM-A1YA-01A-11D-A14Z-05	TRUE	FALSE	yes	no	no	no	yes	0.9461	NaN	6	-0.744515	0.501479	0.0352297	0.0246024	0.215853	-1.40166	Alive	602	74
TCGA-EM-A1YB	THCA	Thy-AdenoCA	soft violet	(147, 112, 219)	thyroid	ivory	(253, 245, 230)	TRUE	TCGA-EM-A1YB-01A-11R-A14Y-07	TCGA-EM-A1YB-01A-11D-A14Z-05	TRUE	FALSE	yes	no	no	no	yes	0.9147	NaN	11	-0.292256	0.513941	0.0399253	0.0271197	0.257309	-1.8741	Alive	592	73
TCGA-EM-A1YC	THCA	Thy-AdenoCA	soft violet	(147, 112, 219)	thyroid	ivory	(253, 245, 230)	TRUE	TCGA-EM-A1YC-01A-11R-A14Y-07	TCGA-EM-A1YC-01A-11D-A14Z-05	TRUE	FALSE	yes	no	no	no	yes	0.9603	NaN	5	-0.873859	0.485891	0.0403104	0.0281953	0.16383	-1.89209	Alive	2391	71
TCGA-EM-A1YD	THCA	Thy-AdenoCA	soft violet	(147, 112, 219)	thyroid	ivory	(253, 245, 230)	TRUE	TCGA-EM-A1YD-01A-11R-A14Y-07	TCGA-EM-A1YD-01A-11D-A14Z-05	TRUE	FALSE	yes	no	no	no	yes	0.8485	NaN	1	-1.79568	0.494662	0.0439398	0.030472	0.226181	-1.43102	Alive	1734	53
TCGA-EM-A1YE	THCA	Thy-AdenoCA	soft violet	(147, 112, 219)	thyroid	ivory	(253, 245, 230)	TRUE	TCGA-EM-A1YE-01A-11R-A14Y-07	TCGA-EM-A1YE-01A-11D-A14Z-05	TRUE	FALSE	yes	no	no	no	yes	0.9318	NaN	20	0.177304	0.475164	0.0399253	0.0279226	0.185427	-2.47547	Alive	1645	47
TCGA-EM-A22O	THCA	Thy-AdenoCA	soft violet	(147, 112, 219)	thyroid	ivory	(253, 245, 230)	TRUE	TCGA-EM-A22O-01A-11R-A180-07	TCGA-EM-A22O-01A-11D-A17Y-05	TRUE	TRUE	no	no	yes	yes	no	0.899	1.931	3	-1.82673	0.503518	0.0355712	0.025087	0.209159	-1.65263	Alive	1344	75
TCGA-EM-A2CN	THCA	Thy-AdenoCA	soft violet	(147, 112, 219)	thyroid	ivory	(253, 245, 230)	TRUE	TCGA-EM-A2CN-01A-11R-A19O-07	TCGA-EM-A2CN-01A-11D-A19K-05	TRUE	TRUE	no	no	yes	yes	no	0.961	1.93	9	-1.268	0.531205	0.0452175	0.0295981	0.233259	-1.21949	Alive	715	62
TCGA-EM-A2CP	THCA	Thy-AdenoCA	soft violet	(147, 112, 219)	thyroid	ivory	(253, 245, 230)	TRUE	TCGA-EM-A2CP-01A-11R-A180-07	TCGA-EM-A2CP-01A-11D-A17Y-05	TRUE	TRUE	no	no	yes	yes	no	0.378	2	44	-0.350845	0.531366	0.0541667	0.0260841	0.345247	-0.781124	Alive	91	26
TCGA-EM-A2CU	THCA	Thy-AdenoCA	soft violet	(147, 112, 219)	thyroid	ivory	(253, 245, 230)	TRUE	TCGA-EM-A2CU-01A-12R-A180-07	TCGA-EM-A2CU-01A-12D-A17Y-05	TRUE	FALSE	no	no	yes	no	no	0.7734	NaN	68	-0.0901986	0.455444	0.0352297	0.0248435	0.196234	-2.10216	Alive	400	47
TCGA-EM-A2OV	THCA	Thy-AdenoCA	soft violet	(147, 112, 219)	thyroid	ivory	(253, 245, 230)	TRUE	TCGA-EM-A2OV-01A-11R-A206-07	TCGA-EM-A2OV-01A-11D-A203-05	TRUE	TRUE	no	no	yes	yes	no	0.689	2	14	-1.02076	0.506331	0.0418866	0.0279226	0.229701	-1.67703	Alive	674	64
TCGA-EM-A2OW	THCA	Thy-AdenoCA	soft violet	(147, 112, 219)	thyroid	ivory	(253, 245, 230)	TRUE	TCGA-EM-A2OW-01A-11R-A206-07	TCGA-EM-A2OW-01A-11D-A203-05	TRUE	TRUE	no	no	yes	yes	no	0.611	2	17	-0.909579	0.500219	0.0435216	0.0287485	0.224436	-1.53651	Alive	1227	37
TCGA-EM-A3AL	THCA	Thy-AdenoCA	soft violet	(147, 112, 219)	thyroid	ivory	(253, 245, 230)	TRUE	TCGA-EM-A3AL-01A-11R-A206-07	TCGA-EM-A3AL-01A-11D-A203-05	TRUE	TRUE	no	no	yes	yes	no	0.784	2	4	-1.69067	0.570709	0.0426966	0.0271197	0.329599	-1.00594	Alive	430	45
TCGA-EM-A3AQ	THCA	Thy-AdenoCA	soft violet	(147, 112, 219)	thyroid	ivory	(253, 245, 230)	TRUE	TCGA-EM-A3AQ-01A-11R-A20F-07	TCGA-EM-A3AQ-01A-11D-A211-05	TRUE	TRUE	no	no	yes	yes	no	0.84	1.949	11	-1.15682	0.431847	0.0452175	0.030178	0.180939	-1.624	Alive	904	85
[truncated: 737 more rows]
