# Supplementary material for: Global impact of somatic structural variation on the DNA methylome of human cancers
Source: Genome Biol. 2019 Oct 15;20:209. doi: 10.1186/s13059-019-1818-9 (PMC6792267; doi:10.1186/s13059-019-1818-9)
Supplement: Supplementary file 4 — Additional file 4. Related to Fig. 1. By genomic region windows method: complete set of gene-level correlations between expression and nearby SSV event, according to region examined (e.g. 0-20 kb upstream, 20-50 kb upstream, 50-100 kb upstream, 0-20 kb downstream, 20-50 kb downstream, 50-100 kb downstream, or within the gene body) and the regression model applied. [file 13059_2019_1818_MOESM4_ESM.xlsx]

## Sheet: genomic region windows method
		region	0-20kb upstr	0-20kb upstr	0-20kb upstr	0-20kb upstr	0-20kb upstr	0-20kb upstr	20-50kb upstr	20-50kb upstr	20-50kb upstr	20-50kb upstr	20-50kb upstr	20-50kb upstr	50-100kb upstr	50-100kb upstr	50-100kb upstr	50-100kb upstr	50-100kb upstr	50-100kb upstr	gene body	gene body	gene body	gene body	gene body	gene body	0-20kb downstr	0-20kb downstr	0-20kb downstr	0-20kb downstr	0-20kb downstr	0-20kb downstr	20-50kb downstr	20-50kb downstr	20-50kb downstr	20-50kb downstr	20-50kb downstr	20-50kb downstr	50-100kb downstr	50-100kb downstr	50-100kb downstr	50-100kb downstr	50-100kb downstr	50-100kb downstr	0-100kb upstr	0-100kb upstr	0-100kb upstr	0-100kb upstr	0-100kb upstr
		linear model		SV+cancer type	SV+cancer type	SV+COPY+cancer type	SV+COPY+cancer type	SV+COPY+cancer type		SV+cancer type	SV+cancer type	SV+COPY+cancer type	SV+COPY+cancer type	SV+COPY+cancer type		SV+cancer type	SV+cancer type	SV+COPY+cancer type	SV+COPY+cancer type	SV+COPY+cancer type		SV+cancer type	SV+cancer type	SV+COPY+cancer type	SV+COPY+cancer type	SV+COPY+cancer type		SV+cancer type	SV+cancer type	SV+COPY+cancer type	SV+COPY+cancer type	SV+COPY+cancer type		SV+cancer type	SV+cancer type	SV+COPY+cancer type	SV+COPY+cancer type	SV+COPY+cancer type		SV+cancer type	SV+cancer type	SV+COPY+cancer type	SV+COPY+cancer type	SV+COPY+cancer type		SV+cancer type	SV+cancer type	SV+COPY+cancer type	SV+COPY+cancer type
feature	EntrezGene ID	Symbol	samples with SV	t	p	t	p	FDR	samples with SV	t	p	t	p	FDR	samples with SV	t	p	t	p	FDR	samples with SV	t	p	t	p	FDR	samples with SV	t	p	t	p	FDR	samples with SV	t	p	t	p	FDR	samples with SV	t	p	t	p	FDR	samples with SV	t	p	t	p
ENSG00000121410	1	A1BG|1	3	0.465133	0.64188	0.0939726	0.925139	0.993037	15	0.694603	0.487374	0.657904	0.510665	0.916667	13	0.493014	0.622049	0.149983	0.880791	0.994821	3	-2.15586	0.0311977	-2.70445	0.00689222	0.110085	2	NA	NA	NA	NA	NA	7	-1.0928	0.274594	-1.19091	0.233813	0.792004	15	1.356	0.175232	0.872656	0.382942	0.898653	27	1.0139	0.310738	0.769521	0.441663
ENSG00000175899	2	A2M|2	3	-1.5489	0.121544	-1.55695	0.119619	0.559133	7	0.181151	0.856265	0.177342	0.859256	0.989446	4	1.95872	0.0502662	1.98878	0.0468433	0.482137	6	-0.774901	0.438478	-0.770216	0.441251	0.808375	5	0.765739	0.44391	0.77849	0.43636	0.879464	4	-1.85699	0.06344	-1.86706	0.0620203	0.513255	6	-2.84981	0.00441345	-2.84286	0.00451054	0.147296	13	0.489151	0.624781	0.499439	0.617518
ENSG00000171428	9	NAT1|9	4	3.5833	0.000346322	1.95538	0.0506589	0.386971	3	0.818675	0.413056	0.836794	0.402795	0.869865	3	0.291397	0.770774	-0.0474097	0.962191	0.998392	7	2.19324	0.0283895	1.43987	0.150039	0.543324	3	5.31777	1.15184e-07	3.51507	0.000448126	0.0178098	0	NA	NA	NA	NA	NA	3	-0.149948	0.880819	-0.637033	0.524167	0.948782	8	2.69411	0.007109	1.33805	0.181012
ENSG00000156006	10	NAT2|10	5	2.33525	0.019616	1.53867	0.124023	0.567088	2	NA	NA	NA	NA	NA	2	NA	NA	NA	NA	NA	2	NA	NA	NA	NA	NA	1	NA	NA	NA	NA	NA	3	3.31262	0.000938569	2.4439	0.014604	0.28046	4	-0.0797598	0.936435	-0.304089	0.761087	0.980993	8	2.10151	0.0357045	1.17471	0.240231
ENSG00000196136	12	SERPINA3|12	1	NA	NA	NA	NA	NA	0	NA	NA	NA	NA	NA	4	-1.75914	0.0786863	-1.63935	0.101277	0.644559	0	NA	NA	NA	NA	NA	1	NA	NA	NA	NA	NA	1	NA	NA	NA	NA	NA	1	NA	NA	NA	NA	NA	5	-1.74978	0.0802897	-1.60112	0.109487
ENSG00000114771	13	AADAC|13	2	NA	NA	NA	NA	NA	5	-0.306641	0.759145	-0.381196	0.703093	0.967707	2	NA	NA	NA	NA	NA	0	NA	NA	NA	NA	NA	0	NA	NA	NA	NA	NA	2	NA	NA	NA	NA	NA	5	1.07209	0.283792	0.995711	0.319495	0.865234	9	-0.234677	0.81448	-0.50399	0.614317
ENSG00000127837	14	AAMP|14	3	-1.40103	0.161339	-0.437769	0.661595	0.955296	1	NA	NA	NA	NA	NA	5	0.305105	0.760313	0.834577	0.404042	0.911198	1	NA	NA	NA	NA	NA	5	3.37929	0.00073883	1.42635	0.153902	0.649047	3	0.65221	0.51433	0.632301	0.527253	0.944171	5	2.25712	0.0240937	0.956865	0.338736	0.872696	9	-0.0716699	0.942871	0.654196	0.513051
ENSG00000129673	15	AANAT|15	1	NA	NA	NA	NA	NA	5	0.19701	0.843837	-0.411602	0.68067	0.964379	8	-0.5159	0.605974	-1.33164	0.183109	0.75191	4	-0.311265	0.755628	-0.377698	0.70569	0.923311	3	0.408826	0.682705	0.486275	0.626818	0.954291	7	-0.310835	0.755955	-0.32688	0.743788	0.984649	12	-0.802057	0.422603	-1.70018	0.0892331	0.617267	14	-0.218167	0.827319	-1.18677	0.235442
ENSG00000090861	16	AARS|16	6	-0.744713	0.456521	-1.56512	0.117693	0.55445	3	-2.78465	0.0054024	-2.1	0.0358376	0.39073	7	0.765356	0.444138	0.365303	0.714918	0.981961	4	-1.12866	0.259158	-0.997709	0.318525	0.726798	2	NA	NA	NA	NA	NA	2	NA	NA	NA	NA	NA	7	-0.211782	0.832296	-0.505828	0.613026	0.961605	16	-1.15591	0.247837	-1.62905	0.10344
ENSG00000183044	18	ABAT|18	4	2.37409	0.0176739	0.879743	0.379091	0.836171	0	NA	NA	NA	NA	NA	1	NA	NA	NA	NA	NA	8	1.20633	0.227815	1.0865	0.277374	0.696925	0	NA	NA	NA	NA	NA	5	-0.109157	0.913087	0.0272005	0.978302	0.999307	9	1.42158	0.155284	0.869394	0.384722	0.898917	5	2.03442	0.0420232	0.500809	0.616554
ENSG00000165029	19	ABCA1|19	3	0.359273	0.719424	0.71651	0.473749	0.88165	3	0.66378	0.506897	0.0663416	0.947112	0.999548	2	NA	NA	NA	NA	NA	13	0.979528	0.327422	0.860243	0.389745	0.77859	1	NA	NA	NA	NA	NA	1	NA	NA	NA	NA	NA	2	NA	NA	NA	NA	NA	6	0.435306	0.663381	0.223229	0.823377
ENSG00000107331	20	ABCA2|20	4	1.64094	0.100947	0.555898	0.578335	0.928499	14	0.504202	0.614168	0.130559	0.896136	0.992059	8	0.724459	0.468857	-0.16699	0.867393	0.993247	8	0.324407	0.745659	0.289631	0.772125	0.942749	8	-1.25002	0.211421	-1.95295	0.0509467	0.407671	9	1.91301	0.0558702	1.55724	0.11955	0.650102	11	2.28758	0.0222521	1.22606	0.2203	0.799151	25	1.11705	0.264089	-0.109891	0.912505
ENSG00000167972	21	ABCA3|21	3	0.51855	0.604124	0.63928	0.522704	0.907946	4	-0.663192	0.507274	-0.870347	0.384201	0.861776	5	-0.403325	0.686747	-0.454605	0.649436	0.970545	11	0.345956	0.729407	0.328584	0.7425	0.93506	4	0.65767	0.510816	0.602782	0.546713	0.926659	11	0.479618	0.631545	0.437385	0.661873	0.974146	6	0.25279	0.800453	0.285653	0.77517	0.982277	12	-0.384392	0.700724	-0.475912	0.634182
ENSG00000204574	23	ABCF1|23	1	NA	NA	NA	NA	NA	5	1.99803	0.0458306	-0.515773	0.606063	0.950185	5	4.03487	5.64137e-05	1.33431	0.182234	0.749545	5	1.88012	0.0602183	-0.602961	0.546594	0.859288	2	NA	NA	NA	NA	NA	2	NA	NA	NA	NA	NA	6	3.22246	0.00128869	0.926587	0.354238	0.882349	9	3.50714	0.000461616	0.0463246	0.963056
ENSG00000198691	24	ABCA4|24	3	2.80127	0.00513279	2.57744	0.0100153	0.148811	7	1.52093	0.128416	1.31436	0.188855	0.707055	10	0.0468465	0.96264	-0.341716	0.732596	0.984861	13	3.38578	0.000721666	3.07551	0.00212614	0.0493817	3	2.09902	0.0359234	1.99777	0.0458596	0.392156	6	1.1032	0.270054	0.810114	0.417958	0.909128	9	2.11618	0.0344362	1.88897	0.0590216	0.533209	18	0.845967	0.397659	0.430431	0.666923
ENSG00000097007	25	ABL1|25	4	-1.07869	0.28084	-0.243595	0.807566	0.982823	2	NA	NA	NA	NA	NA	3	-1.05411	0.291942	-1.23205	0.218056	0.792922	14	1.5154	0.129809	1.01383	0.310771	0.72099	1	NA	NA	NA	NA	NA	2	NA	NA	NA	NA	NA	4	0.736215	0.461675	0.68418	0.49393	0.941018	8	-1.21386	0.224927	0.139644	0.888954
ENSG00000002726	26	ABP1|26	4	1.24567	0.213014	1.08205	0.279345	0.766122	3	-0.844275	0.398603	-0.88036	0.378756	0.858141	6	-0.696432	0.486229	-0.711183	0.477043	0.931567	3	-0.22412	0.822684	-0.399353	0.68967	0.918087	2	NA	NA	NA	NA	NA	2	NA	NA	NA	NA	NA	9	0.766262	0.443599	0.594668	0.552124	0.952206	12	-0.127169	0.898817	-0.261578	0.79367
ENSG00000143322	27	ABL2|27	3	-0.672036	0.501628	-1.32852	0.184138	0.657245	3	1.34113	0.18001	-0.147182	0.883001	0.990394	3	2.0872	0.03698	0.762486	0.445848	0.921942	10	1.02456	0.305679	1.33718	0.181297	0.585997	4	3.01493	0.00259844	1.7466	0.0808405	0.505768	4	1.85744	0.0633766	0.568549	0.569717	0.956368	4	1.92133	0.0548136	1.70088	0.0891011	0.61692	8	1.72536	0.0845972	-0.341481	0.732772
ENSG00000175164	28	ABO|28	2	NA	NA	NA	NA	NA	2	NA	NA	NA	NA	NA	8	2.23961	0.0252115	1.96927	0.0490422	0.489706	1	NA	NA	NA	NA	NA	1	NA	NA	NA	NA	NA	2	NA	NA	NA	NA	NA	5	1.48037	0.138911	1.46684	0.142557	0.712173	11	2.67282	0.00757476	2.2108	0.0271476
ENSG00000159842	29	ABR|29	5	-2.00235	0.0453639	-1.32814	0.184265	0.656859	4	-0.165564	0.868515	-1.00874	0.313203	0.822008	4	-1.19542	0.232044	-1.03839	0.299197	0.854897	25	-1.41613	0.156873	-1.73058	0.0836611	0.425144	3	-2.02622	0.0428576	-2.17463	0.0297592	0.315191	1	NA	NA	NA	NA	NA	0	NA	NA	NA	NA	NA	13	-2.01007	0.0445398	-1.96815	0.0491709
ENSG00000060971	30	ACAA1|30	2	NA	NA	NA	NA	NA	3	2.29926	0.0215794	0.721303	0.470796	0.899641	4	0.580714	0.56149	-0.0792652	0.936829	0.994976	3	0.561538	0.574485	-2.45893	0.0140083	0.168717	1	NA	NA	NA	NA	NA	2	NA	NA	NA	NA	NA	2	NA	NA	NA	NA	NA	9	1.77857	0.0754426	0.150282	0.880555
ENSG00000076555	32	ACACB|32	2	NA	NA	NA	NA	NA	1	NA	NA	NA	NA	NA	4	1.68399	0.0923201	0.981666	0.326368	0.866745	11	1.00916	0.313005	-0.0681298	0.945688	0.99023	1	NA	NA	NA	NA	NA	2	NA	NA	NA	NA	NA	4	0.904161	0.366005	0.387542	0.69839	0.973809	5	2.10981	0.0349825	1.46204	0.143865
ENSG00000115361	33	ACADL|33	0	NA	NA	NA	NA	NA	0	NA	NA	NA	NA	NA	6	-0.708391	0.478774	-0.69212	0.488932	0.933122	4	0.269846	0.787303	0.278377	0.780748	0.945054	1	NA	NA	NA	NA	NA	3	0.725131	0.468445	0.719099	0.472153	0.933087	2	NA	NA	NA	NA	NA	6	-0.708391	0.478774	-0.69212	0.488932
ENSG00000117054	34	ACADM|34	2	NA	NA	NA	NA	NA	0	NA	NA	NA	NA	NA	3	-0.806797	0.419867	-0.647539	0.517348	0.943355	4	0.0576693	0.954017	-0.620615	0.534915	0.855435	1	NA	NA	NA	NA	NA	1	NA	NA	NA	NA	NA	6	-0.938336	0.34817	0.319115	0.749668	0.979666	5	-0.810952	0.417477	-0.545034	0.585783
ENSG00000122971	35	ACADS|35	2	NA	NA	NA	NA	NA	2	NA	NA	NA	NA	NA	3	0.266076	0.790205	0.410571	0.681425	0.977881	2	NA	NA	NA	NA	NA	4	-0.325044	0.745177	-0.0297206	0.976292	0.998669	4	-0.0694629	0.944627	-0.122063	0.90286	0.996655	7	1.66139	0.0967707	1.59337	0.111215	0.664513	6	1.6421	0.100706	1.12685	0.259922
ENSG00000196177	36	ACADSB|36	1	NA	NA	NA	NA	NA	2	NA	NA	NA	NA	NA	3	-0.768618	0.442199	-0.737607	0.460828	0.928315	3	-0.641216	0.521446	-0.473303	0.636042	0.896956	1	NA	NA	NA	NA	NA	4	0.264517	0.791406	-2.32538	0.0201379	0.331645	2	NA	NA	NA	NA	NA	5	-1.1258	0.260368	-0.568357	0.569848
ENSG00000072778	37	ACADVL|37	3	1.58553	0.112983	0.228596	0.819203	0.982599	4	2.43425	0.0149981	1.77702	0.0756974	0.508397	3	1.2049	0.228367	-0.170476	0.864651	0.992371	3	1.01398	0.310696	-2.07894	0.037733	0.284905	5	0.945922	0.344288	0.30305	0.761879	0.976151	5	0.272683	0.785121	0.561297	0.57465	0.956866	11	2.97824	0.00292936	2.18742	0.0288124	0.38951	9	2.6034	0.0092898	0.720702	0.471166
ENSG00000075239	38	ACAT1|38	1	NA	NA	NA	NA	NA	5	1.44596	0.148324	-0.705876	0.480337	0.903662	2	NA	NA	NA	NA	NA	3	0.820902	0.411787	0.170174	0.864888	0.971887	2	NA	NA	NA	NA	NA	7	-0.765615	0.443984	-0.457224	0.647553	0.972255	4	1.57572	0.115227	1.47458	0.140463	0.711131	6	1.26358	0.20651	-1.17682	0.239389
ENSG00000120437	39	ACAT2|39	4	-0.38196	0.702526	-0.540862	0.588655	0.935585	3	0.0670252	0.946567	-1.2931	0.196107	0.714039	5	0.618545	0.536278	-0.665969	0.505498	0.940772	3	0.267617	0.789018	-1.23777	0.215927	0.628118	2	NA	NA	NA	NA	NA	3	-0.304138	0.76105	-2.51372	0.0120142	0.250263	3	0.810183	0.417919	0.249083	0.803319	0.984698	10	-0.122773	0.902297	-1.21485	0.224549
ENSG00000108684	40	ACCN1|40	4	-0.0830408	0.933826	0.0872823	0.930455	0.993534	6	1.4086	0.159088	0.904558	0.365794	0.850579	6	0.62135	0.534431	0.431102	0.666435	0.974573	67	2.55174	0.0107828	2.14784	0.0318302	0.259593	2	NA	NA	NA	NA	NA	4	1.02105	0.30734	0.531697	0.594987	0.960436	4	1.01855	0.308522	0.690506	0.489946	0.940793	14	1.41123	0.158312	1.13085	0.258236
ENSG00000110881	41	ACCN2|41	3	1.12807	0.259408	1.03205	0.302159	0.786062	7	2.05778	0.0397238	1.41205	0.15807	0.671052	11	0.498772	0.617987	-0.117528	0.906452	0.995141	3	0.222952	0.823592	0.10963	0.912712	0.983781	5	0.300679	0.763687	0.0784694	0.937461	0.993404	5	0.0486678	0.961188	-0.0242872	0.980626	0.99912	9	0.56523	0.571972	0.00699363	0.994421	0.999722	17	0.942604	0.345982	0.400846	0.68857
ENSG00000087085	43	ACHE|43	6	3.11932	0.00183515	2.65962	0.0078772	0.128406	4	0.367015	0.713641	0.409681	0.682078	0.964968	2	NA	NA	NA	NA	NA	1	NA	NA	NA	NA	NA	1	NA	NA	NA	NA	NA	1	NA	NA	NA	NA	NA	4	1.05567	0.291231	1.06777	0.285735	0.845934	12	2.4859	0.0129928	2.17225	0.0299388
ENSG00000131473	47	ACLY|47	3	-0.825124	0.409386	-3.08756	0.00204211	0.049981	3	1.94731	0.0516188	0.0213301	0.982984	0.999607	8	0.220807	0.825262	-1.36285	0.173062	0.740331	8	-1.02027	0.30771	-1.51695	0.129416	0.507975	1	NA	NA	NA	NA	NA	3	-0.546724	0.584621	-0.213216	0.831177	0.98942	8	2.45	0.0143595	0.0112762	0.991004	0.999885	12	1.43677	0.150921	-1.46921	0.141912
ENSG00000122729	48	ACO1|48	2	NA	NA	NA	NA	NA	5	-1.61672	0.106075	-1.93899	0.0526249	0.45042	8	1.11792	0.263717	0.864857	0.387207	0.905648	12	-1.69876	0.0894992	-3.33628	0.000862567	0.0256595	2	NA	NA	NA	NA	NA	5	1.56709	0.11723	-2.4042	0.0162863	0.29698	7	1.15356	0.248801	1.2213	0.222096	0.801044	14	-0.0339632	0.972909	-0.251723	0.801278
ENSG00000100312	49	ACR|49	4	-0.513688	0.60752	-0.595585	0.551511	0.914827	8	0.913001	0.361338	0.880992	0.378414	0.858367	8	-2.50367	0.0123601	-2.50472	0.0123233	0.257372	1	NA	NA	NA	NA	NA	2	NA	NA	NA	NA	NA	6	-0.343805	0.731024	-0.214281	0.830347	0.98945	0	NA	NA	NA	NA	NA	17	-0.987653	0.323427	-1.05602	0.291069
ENSG00000100412	50	ACO2|50	3	1.79382	0.0729731	-0.899777	0.368333	0.83212	5	2.76326	0.00576821	2.20719	0.0273991	0.352024	9	1.36609	0.172045	1.19728	0.231319	0.804249	11	1.25761	0.208661	-1.22719	0.219875	0.633744	9	0.846567	0.397325	-1.01085	0.312193	0.806176	12	0.453411	0.650296	-1.36013	0.173923	0.733036	6	1.89299	0.058485	0.438059	0.661385	0.968862	17	3.26212	0.00112196	1.69965	0.0893316
ENSG00000161533	51	ACOX1|51	3	2.79385	0.00525149	1.48153	0.138602	0.591844	6	3.07178	0.00215274	1.1262	0.260199	0.783551	19	3.3371	0.000860043	1.20193	0.229513	0.801673	6	0.191578	0.84809	-0.853266	0.3936	0.780137	6	1.07981	0.280342	1.00738	0.313856	0.807224	9	0.991132	0.321725	0.193902	0.84627	0.989855	19	2.96564	0.00305159	1.36057	0.173782	0.758638	23	4.21661	2.57587e-05	1.68514	0.0920971
ENSG00000143727	52	ACP1|52	1	NA	NA	NA	NA	NA	4	-0.547246	0.584263	-0.875913	0.381169	0.858771	4	2.02597	0.0428831	0.979259	0.327555	0.868061	0	NA	NA	NA	NA	NA	0	NA	NA	NA	NA	NA	1	NA	NA	NA	NA	NA	3	0.815329	0.414968	0.964555	0.334869	0.871665	8	1.23916	0.215412	0.412423	0.680068
ENSG00000134575	53	ACP2|53	4	1.24802	0.212151	0.40133	0.688215	0.959887	7	0.550049	0.582339	-0.24284	0.808151	0.985048	5	-0.012295	0.990191	0.0397839	0.968269	0.998165	0	NA	NA	NA	NA	NA	3	0.478054	0.632657	-0.44533	0.656123	0.957846	3	0.796429	0.425865	0.0659402	0.947431	0.997837	10	-0.86481	0.387233	-0.276194	0.782424	0.983539	14	0.920328	0.357498	0.0188288	0.984979
ENSG00000102575	54	ACP5|54	2	NA	NA	NA	NA	NA	5	2.91958	0.00353906	2.74634	0.0060734	0.158506	7	-0.633584	0.526415	-0.85311	0.393687	0.907693	0	NA	NA	NA	NA	NA	3	-0.679873	0.496653	-0.914016	0.360804	0.830466	11	-0.411018	0.681098	-0.698567	0.484893	0.93462	13	0.252147	0.80095	0.0637614	0.949166	0.997427	12	1.45464	0.145904	1.19943	0.230485
ENSG00000014257	55	ACPP|55	6	-0.500844	0.616529	-0.559522	0.57586	0.927541	0	NA	NA	NA	NA	NA	2	NA	NA	NA	NA	NA	8	-1.23768	0.215961	-1.54072	0.123522	0.498604	2	NA	NA	NA	NA	NA	4	1.97761	0.0480919	1.94205	0.0522528	0.487173	2	NA	NA	NA	NA	NA	8	0.196034	0.844601	0.0408848	0.967391
ENSG00000134940	56	ACRV1|56	0	NA	NA	NA	NA	NA	2	NA	NA	NA	NA	NA	1	NA	NA	NA	NA	NA	0	NA	NA	NA	NA	NA	3	0.288238	0.773191	0.661373	0.508439	0.907881	2	NA	NA	NA	NA	NA	4	-1.21216	0.225577	-0.624961	0.532058	0.950073	3	0.0339666	0.972907	0.255524	0.798341
ENSG00000143632	58	ACTA1|58	2	NA	NA	NA	NA	NA	4	-0.195391	0.845104	-0.283965	0.776463	0.980326	8	-0.730687	0.465045	-0.687991	0.491528	0.934641	0	NA	NA	NA	NA	NA	4	-0.182724	0.855031	-0.0299778	0.976087	0.998581	0	NA	NA	NA	NA	NA	5	-0.604991	0.545245	-0.551776	0.581155	0.958134	13	-0.807072	0.419708	-0.816634	0.414222
ENSG00000107796	59	ACTA2|59	4	0.187788	0.851059	0.173196	0.862513	0.98635	2	NA	NA	NA	NA	NA	5	-0.835819	0.403344	-0.833307	0.404758	0.911583	6	-0.275137	0.783236	-0.295531	0.767615	0.942341	2	NA	NA	NA	NA	NA	3	-1.13999	0.254409	-1.14793	0.251118	0.807334	5	0.444424	0.656778	0.449439	0.653157	0.968566	10	-0.239763	0.810536	-0.245529	0.806068
ENSG00000184009	60	ACTB|60	2	NA	NA	NA	NA	NA	5	0.587798	0.556726	0.538716	0.590135	0.944248	6	-0.202938	0.839201	-0.177197	0.859369	0.992437	10	0.841032	0.400417	0.744335	0.45675	0.8173	3	-0.258401	0.79612	-0.357496	0.720753	0.971323	3	-0.00846647	0.993246	0.0431274	0.965604	0.998153	8	-1.02574	0.305122	-1.10988	0.267167	0.834349	12	0.0661584	0.947257	0.0581721	0.953617
ENSG00000159251	70	ACTC1|70	2	NA	NA	NA	NA	NA	2	NA	NA	NA	NA	NA	3	-0.00903819	0.992789	-0.0186614	0.985113	0.997769	1	NA	NA	NA	NA	NA	2	NA	NA	NA	NA	NA	0	NA	NA	NA	NA	NA	1	NA	NA	NA	NA	NA	7	0.648816	0.516522	0.635538	0.525141
ENSG00000163017	72	ACTG2|72	1	NA	NA	NA	NA	NA	1	NA	NA	NA	NA	NA	1	NA	NA	NA	NA	NA	3	0.455222	0.648993	0.490129	0.62409	0.892588	1	NA	NA	NA	NA	NA	3	-1.79006	0.0735756	-1.80362	0.071422	0.538975	3	1.535	0.124922	1.54184	0.12325	0.684387	3	-0.980411	0.326986	-0.963488	0.335404
ENSG00000130402	81	ACTN4|81	4	0.899288	0.368593	0.327738	0.74314	0.970997	6	3.79483	0.000151556	0.954318	0.340023	0.839337	11	4.15531	3.36708e-05	0.446582	0.655219	0.971665	22	4.1902	2.89223e-05	-0.81113	0.417375	0.793333	6	2.69474	0.00709547	1.0507	0.293507	0.787657	13	-0.655213	0.512396	-1.21961	0.222738	0.779616	21	0.905559	0.365264	0.271334	0.786158	0.98397	20	5.46574	5.10705e-08	1.02388	0.306001
ENSG00000136518	86	ACTL6A|86	1	NA	NA	NA	NA	NA	1	NA	NA	NA	NA	NA	4	2.7071	0.00683749	-1.22066	0.22234	0.79525	3	2.03417	0.042049	-0.00201073	0.998396	1.00032	2	NA	NA	NA	NA	NA	2	NA	NA	NA	NA	NA	8	0.0822265	0.934474	-0.447998	0.654197	0.968679	6	3.5964	0.000329445	-0.570846	0.56816
ENSG00000072110	87	ACTN1|87	3	-0.0943683	0.924825	-0.0468303	0.962653	0.9955	4	0.593275	0.553055	0.156605	0.87557	0.990632	9	0.551932	0.581049	-0.0898126	0.928444	0.995267	9	0.346449	0.729037	-0.799194	0.424261	0.798237	1	NA	NA	NA	NA	NA	6	1.54659	0.122099	0.685781	0.49292	0.937895	10	0.23073	0.817545	0.265749	0.790456	0.984774	14	0.435146	0.663497	-0.267268	0.789287
ENSG00000077522	88	ACTN2|88	3	-0.851605	0.394522	-0.883428	0.377097	0.835505	2	NA	NA	NA	NA	NA	3	-0.540583	0.588847	-0.378593	0.705025	0.981624	7	-1.21149	0.225831	-1.11427	0.265279	0.682897	2	NA	NA	NA	NA	NA	2	NA	NA	NA	NA	NA	6	-1.64639	0.0998191	-1.75487	0.0794138	0.596078	8	-1.21037	0.22626	-1.04972	0.293956
ENSG00000248746	89	ACTN3|89	7	3.24419	0.00119469	2.80715	0.00504034	0.0959493	6	-0.493529	0.621686	-0.707489	0.479335	0.903087	8	1.56971	0.116619	1.3882	0.165209	0.73233	9	4.94959	7.97552e-07	4.33859	1.49591e-05	0.00102175	1	NA	NA	NA	NA	NA	6	2.9525	0.00318404	2.58651	0.00975608	0.219864	14	0.991335	0.321626	0.555387	0.578684	0.957408	19	2.82789	0.00472614	2.34315	0.0192066
ENSG00000115170	90	ACVR1|90	0	NA	NA	NA	NA	NA	1	NA	NA	NA	NA	NA	2	NA	NA	NA	NA	NA	7	3.06107	0.00223091	0.250412	0.802291	0.952583	2	NA	NA	NA	NA	NA	1	NA	NA	NA	NA	NA	4	-0.817266	0.413861	-3.76456	0.00017102	0.0162276	3	-0.204042	0.838339	-0.425414	0.670575
ENSG00000135503	91	ACVR1B|91	3	-1.09803	0.272305	-1.6951	0.0901908	0.503426	6	2.53722	0.0112392	-0.352639	0.724392	0.971239	10	5.14972	2.83004e-07	0.856782	0.391655	0.905641	11	0.313279	0.754097	-1.52658	0.127004	0.504227	8	5.12742	3.18216e-07	-0.671657	0.50187	0.90741	11	2.56694	0.0103228	-1.33838	0.180904	0.739808	3	2.20453	0.0275856	1.57067	0.116397	0.673859	16	3.70622	0.000215335	0.404509	0.685876
ENSG00000121989	92	ACVR2A|92	3	2.16293	0.030649	1.32256	0.186113	0.659248	1	NA	NA	NA	NA	NA	2	NA	NA	NA	NA	NA	24	0.416839	0.676835	0.332983	0.739178	0.933935	4	-0.337429	0.735824	-0.0878942	0.929968	0.993029	4	2.27836	0.0227964	1.14289	0.253204	0.809762	4	0.406182	0.684647	0.213658	0.830833	0.987301	5	1.50071	0.133569	0.921394	0.356942
ENSG00000114739	93	ACVR2B|93	0	NA	NA	NA	NA	NA	1	NA	NA	NA	NA	NA	4	0.655864	0.511977	0.0719233	0.942669	0.99612	1	NA	NA	NA	NA	NA	0	NA	NA	NA	NA	NA	0	NA	NA	NA	NA	NA	2	NA	NA	NA	NA	NA	5	0.810176	0.417923	0.259644	0.795162
ENSG00000139567	94	ACVRL1|94	7	3.19209	0.0014315	2.42925	0.0152061	0.198222	8	6.13474	1.00108e-09	4.95522	7.75049e-07	0.000117425	10	2.07034	0.0385319	1.36615	0.172027	0.739896	4	1.01399	0.310693	0.323019	0.74671	0.935031	3	2.83017	0.00469272	2.15264	0.0314508	0.32446	4	1.85275	0.0640457	1.31908	0.187274	0.74197	15	2.74131	0.00616667	1.85767	0.0633434	0.546405	18	2.63241	0.00853468	1.64486	0.100134
ENSG00000243989	95	ACY1|95	4	0.00853986	0.993187	0.388477	0.697699	0.962719	6	0.716069	0.474021	0.672475	0.501349	0.914151	7	0.987319	0.32359	0.390186	0.696435	0.982013	3	1.30962	0.190456	2.13634	0.0327569	0.263222	6	0.596973	0.550584	0.3615	0.717759	0.970265	5	1.66585	0.0958796	1.45269	0.146446	0.693026	4	0.411387	0.680827	0.516195	0.605768	0.961012	13	1.02769	0.304202	0.741752	0.458313
ENSG00000119640	97	ACYP1|97	4	0.046152	0.963193	0.141835	0.887223	0.990852	3	1.03933	0.298762	1.3477	0.177889	0.692212	10	-0.172222	0.863278	-0.0105646	0.991572	0.998735	1	NA	NA	NA	NA	NA	4	2.20458	0.0275824	2.13094	0.0331997	0.334644	5	0.288235	0.773192	0.0370115	0.970479	0.998284	2	NA	NA	NA	NA	NA	15	0.0934564	0.925549	0.358972	0.719649
ENSG00000170634	98	ACYP2|98	2	NA	NA	NA	NA	NA	5	3.25046	0.00116877	2.72872	0.00640638	0.163538	1	NA	NA	NA	NA	NA	17	0.794196	0.427163	0.885363	0.376053	0.770816	2	NA	NA	NA	NA	NA	1	NA	NA	NA	NA	NA	4	-0.302903	0.761991	-0.208984	0.834479	0.987512	8	1.01313	0.311104	0.751944	0.452162
ENSG00000196839	100	ADA|100	1	NA	NA	NA	NA	NA	7	1.71265	0.0869112	1.45435	0.145986	0.654274	14	-0.384528	0.700623	-0.815226	0.415027	0.910604	2	NA	NA	NA	NA	NA	2	NA	NA	NA	NA	NA	8	1.29508	0.195422	0.810983	0.417459	0.90924	14	-0.284276	0.776225	-0.80927	0.418444	0.914009	21	0.682746	0.494836	0.182607	0.855123
ENSG00000151651	101	ADAM8|101	1	NA	NA	NA	NA	NA	1	NA	NA	NA	NA	NA	5	0.72902	0.466063	0.637697	0.523734	0.945497	1	NA	NA	NA	NA	NA	2	NA	NA	NA	NA	NA	2	NA	NA	NA	NA	NA	2	NA	NA	NA	NA	NA	7	1.19988	0.230309	1.17106	0.241694
ENSG00000137845	102	ADAM10|102	4	-0.939345	0.347652	-0.77391	0.439064	0.86912	5	-1.18979	0.234251	-0.800665	0.423408	0.88205	7	0.520258	0.602934	0.291256	0.770882	0.989088	10	2.02466	0.043017	0.987595	0.323455	0.731933	2	NA	NA	NA	NA	NA	9	0.575011	0.56534	0.355768	0.722047	0.982994	6	2.86481	0.00421044	2.84482	0.00448293	0.146711	13	-0.807817	0.419279	-0.645555	0.518632
ENSG00000160710	103	ADAR|103	1	NA	NA	NA	NA	NA	1	NA	NA	NA	NA	NA	12	3.28867	0.00102178	1.58434	0.113254	0.665903	8	1.95288	0.0509551	-0.0351446	0.971967	0.995754	6	-0.286499	0.774522	-0.362642	0.716906	0.970369	3	-0.0826325	0.934151	0.352372	0.724592	0.98264	5	1.38034	0.167615	2.01391	0.044135	0.480422	13	3.35459	0.000807716	1.72486	0.0846865
ENSG00000197381	104	ADARB1|104	2	NA	NA	NA	NA	NA	2	NA	NA	NA	NA	NA	4	-1.00071	0.317074	-1.30543	0.191878	0.765578	12	0.526764	0.598408	0.731256	0.464697	0.821189	3	0.486983	0.626317	0.332127	0.739824	0.974829	2	NA	NA	NA	NA	NA	6	1.2464	0.212746	0.594937	0.551944	0.952004	7	-0.849025	0.395956	-0.716473	0.473772
ENSG00000185736	105	ADARB2|105	1	NA	NA	NA	NA	NA	0	NA	NA	NA	NA	NA	3	-0.256864	0.797307	-0.254037	0.799489	0.9884	37	-1.57761	0.114792	-1.5896	0.112062	0.478779	0	NA	NA	NA	NA	NA	0	NA	NA	NA	NA	NA	4	-0.827501	0.408039	-0.825866	0.408966	0.909771	4	-0.182276	0.855382	-0.161538	0.871684
ENSG00000164742	107	ADCY1|107	2	NA	NA	NA	NA	NA	4	0.364987	0.715155	0.289838	0.771966	0.979845	4	0.510921	0.609455	0.434234	0.664159	0.974558	16	0.316889	0.751356	0.127481	0.898571	0.982824	2	NA	NA	NA	NA	NA	0	NA	NA	NA	NA	NA	1	NA	NA	NA	NA	NA	9	-0.279553	0.779846	-0.43898	0.660717
ENSG00000078295	108	ADCY2|108	2	NA	NA	NA	NA	NA	6	-0.326197	0.744305	-0.36896	0.712191	0.970157	7	3.08308	0.00207296	2.82012	0.00484168	0.160233	37	1.78893	0.0737574	1.66376	0.0962967	0.451355	3	0.0601477	0.952043	0.0935275	0.925493	0.993973	9	-0.793915	0.427327	-0.765652	0.443962	0.920818	10	-0.728088	0.466634	-0.763739	0.445101	0.924454	12	1.46449	0.143195	1.20437	0.228569
ENSG00000138031	109	ADCY3|109	1	NA	NA	NA	NA	NA	7	0.323426	0.746402	-0.139997	0.888674	0.990567	5	1.03689	0.299898	0.856577	0.391768	0.905624	9	-1.64215	0.100696	-0.902327	0.366978	0.763979	2	NA	NA	NA	NA	NA	3	-2.12143	0.0339925	-1.96083	0.0500192	0.481092	4	-0.347156	0.728506	-0.0117124	0.990656	0.999868	13	0.580573	0.561585	0.0945037	0.924717
ENSG00000173175	111	ADCY5|111	1	NA	NA	NA	NA	NA	2	NA	NA	NA	NA	NA	4	-0.265183	0.790892	-0.169061	0.865763	0.992438	5	0.197171	0.843711	0.169156	0.865689	0.972366	2	NA	NA	NA	NA	NA	2	NA	NA	NA	NA	NA	4	0.188089	0.850823	0.246409	0.805388	0.984276	7	-0.664329	0.506546	-0.65738	0.511002
ENSG00000174233	112	ADCY6|112	3	-0.110876	0.911724	-0.00995236	0.99206	0.999441	4	0.829392	0.406969	0.685013	0.493405	0.909762	7	-1.75889	0.0787297	-1.94554	0.0518318	0.499669	2	NA	NA	NA	NA	NA	4	2.12874	0.0333814	-0.493094	0.621993	0.952156	5	-0.336646	0.736414	-0.742073	0.458119	0.925282	9	-0.350002	0.726369	-1.19333	0.232863	0.808936	13	-1.07944	0.280506	-1.26015	0.207743
ENSG00000121281	113	ADCY7|113	3	-0.949419	0.342507	-0.178597	0.85827	0.985256	4	0.351576	0.725188	0.147453	0.882787	0.990631	7	0.977023	0.32866	0.889306	0.373931	0.896888	2	NA	NA	NA	NA	NA	5	-0.873902	0.382263	-1.48186	0.138515	0.625907	0	NA	NA	NA	NA	NA	4	-0.536514	0.591655	-0.291396	0.770774	0.981323	13	0.364983	0.715158	0.455136	0.649054
ENSG00000155897	114	ADCY8|114	1	NA	NA	NA	NA	NA	2	NA	NA	NA	NA	NA	13	0.666517	0.505147	0.593453	0.552936	0.953081	30	-0.428596	0.668258	-0.520636	0.602671	0.885874	6	-0.526386	0.59867	-0.529961	0.59619	0.94597	8	-0.616301	0.537757	-0.713746	0.475456	0.932759	5	0.238627	0.811416	0.177577	0.859071	0.990357	13	0.666517	0.505147	0.593453	0.552936
ENSG00000162104	115	ADCY9|115	3	1.12181	0.262062	-0.10127	0.919345	0.992401	3	-0.0416508	0.966781	0.236723	0.812893	0.984348	10	-1.49989	0.13378	-1.38652	0.165721	0.732657	19	-0.675971	0.499127	-1.4452	0.148537	0.540901	3	-1.25434	0.209847	-1.29073	0.196928	0.70388	6	1.00011	0.31736	0.892493	0.372222	0.886356	11	0.0346017	0.9724	-0.908896	0.3635	0.884108	13	-0.932556	0.351147	-1.08802	0.276702
ENSG00000141433	116	ADCYAP1|116	2	NA	NA	NA	NA	NA	3	0.618467	0.536329	0.617076	0.537246	0.921964	6	-0.381908	0.702565	-0.397719	0.690874	0.980877	0	NA	NA	NA	NA	NA	5	-0.0544733	0.956563	-0.0623553	0.950285	0.996242	2	NA	NA	NA	NA	NA	5	-1.4707	0.141509	-1.47286	0.140925	0.712035	10	0.762823	0.445647	0.756362	0.44951
ENSG00000078549	117	ADCYAP1R1|117	3	-0.240903	0.809652	-0.239353	0.810853	0.981418	0	NA	NA	NA	NA	NA	5	-1.59052	0.111855	-1.59371	0.111138	0.660688	6	0.845602	0.397862	0.836169	0.403147	0.785856	4	0.445806	0.655779	0.458248	0.646818	0.956135	6	0.437537	0.661763	0.406365	0.684512	0.975668	4	4.21912	2.54761e-05	4.19275	2.8601e-05	0.00371986	6	-1.41489	0.157235	-1.42902	0.153133
ENSG00000087274	118	ADD1|118	3	-0.621246	0.534499	-2.47986	0.0132145	0.180677	8	0.28876	0.772791	-2.68966	0.00720403	0.175088	4	-0.693085	0.488326	-2.05348	0.0401386	0.461027	13	-2.42837	0.0152431	-3.22134	0.0012937	0.0346164	4	-0.890804	0.373128	-0.173112	0.862579	0.989701	1	NA	NA	NA	NA	NA	4	1.16973	0.242229	-0.479124	0.631896	0.96336	12	-0.0132615	0.98942	-3.31787	0.000921195
ENSG00000075340	119	ADD2|119	0	NA	NA	NA	NA	NA	2	NA	NA	NA	NA	NA	1	NA	NA	NA	NA	NA	9	-0.196465	0.844264	-0.0647271	0.948397	0.991267	0	NA	NA	NA	NA	NA	1	NA	NA	NA	NA	NA	1	NA	NA	NA	NA	NA	3	1.04787	0.294809	1.17057	0.241893
ENSG00000148700	120	ADD3|120	2	NA	NA	NA	NA	NA	4	0.674373	0.500142	0.107568	0.914348	0.992998	3	-0.213325	0.831092	0.0823114	0.934406	0.994859	12	-1.03769	0.299521	-0.986584	0.32395	0.732415	2	NA	NA	NA	NA	NA	4	-0.599393	0.54897	-0.536107	0.591937	0.959263	3	-0.620627	0.534907	-0.413227	0.679479	0.97224	7	0.405425	0.685203	0.150733	0.8802
ENSG00000147872	123	PLIN2|123	1	NA	NA	NA	NA	NA	7	2.7342	0.006301	2.434	0.0150084	0.260547	5	3.06232	0.00222166	2.53812	0.0112104	0.246432	2	NA	NA	NA	NA	NA	3	-1.17748	0.239126	-1.45624	0.145463	0.636619	1	NA	NA	NA	NA	NA	3	-0.481705	0.630061	-0.527217	0.598094	0.95994	13	4.13072	3.74539e-05	3.64622	0.000272027
ENSG00000187758	124	ADH1A|124	2	NA	NA	NA	NA	NA	4	-0.454813	0.649287	-0.446834	0.655037	0.959285	9	-0.278354	0.780766	-0.282239	0.777786	0.988179	1	NA	NA	NA	NA	NA	2	NA	NA	NA	NA	NA	0	NA	NA	NA	NA	NA	7	3.03848	0.00240449	3.01918	0.00256241	0.105052	14	-0.655264	0.512363	-0.65253	0.514125
ENSG00000196616	125	ADH1B|125	2	NA	NA	NA	NA	NA	6	-1.615	0.106447	-1.58998	0.111977	0.587111	9	-0.330488	0.741061	-0.331329	0.740426	0.986405	2	NA	NA	NA	NA	NA	3	-0.743443	0.457289	-0.891219	0.372905	0.84138	2	NA	NA	NA	NA	NA	3	1.07554	0.282245	1.0539	0.29204	0.851898	16	-1.26443	0.206203	-1.2797	0.200778
ENSG00000248144	126	ADH1C|126	5	-2.28424	0.0224479	-2.29139	0.0220308	0.239882	7	-0.143369	0.886011	-0.160297	0.872661	0.990703	6	0.796713	0.4257	0.763422	0.44529	0.921421	2	NA	NA	NA	NA	NA	1	NA	NA	NA	NA	NA	5	-1.04528	0.296002	-1.20619	0.227869	0.784746	2	NA	NA	NA	NA	NA	16	-0.997056	0.318842	-0.998357	0.318211
ENSG00000198099	127	ADH4|127	3	-0.488438	0.625286	-0.411492	0.68075	0.958876	5	2.30786	0.0210954	2.16812	0.0302515	0.365335	2	NA	NA	NA	NA	NA	3	1.03417	0.301165	0.912436	0.361635	0.761714	3	0.5042	0.614169	0.376716	0.706419	0.968426	3	0.628906	0.529473	0.511048	0.609366	0.963601	0	NA	NA	NA	NA	NA	9	2.33793	0.0194763	2.2655	0.0235748
ENSG00000197894	128	ADH5|128	2	NA	NA	NA	NA	NA	2	NA	NA	NA	NA	NA	6	1.21931	0.222851	0.954994	0.339681	0.875992	2	NA	NA	NA	NA	NA	0	NA	NA	NA	NA	NA	1	NA	NA	NA	NA	NA	1	NA	NA	NA	NA	NA	10	1.60031	0.109667	1.20499	0.22833
ENSG00000172955	130	ADH6|130	2	NA	NA	NA	NA	NA	2	NA	NA	NA	NA	NA	5	0.192875	0.847074	0.318538	0.750105	0.987333	2	NA	NA	NA	NA	NA	3	0.477202	0.633264	0.328113	0.742856	0.97467	3	-2.4215	0.0155336	-2.35604	0.0185543	0.317317	5	-0.209176	0.83433	-0.295864	0.76736	0.982114	8	-1.12882	0.259091	-1.02063	0.307535
ENSG00000196344	131	ADH7|131	2	NA	NA	NA	NA	NA	3	2.61262	0.00904363	2.59013	0.00965442	0.202569	3	2.14671	0.0319205	2.22807	0.0259724	0.377138	4	0.344055	0.730836	0.363016	0.716626	0.926758	6	1.92396	0.0544824	1.99114	0.0465831	0.395506	5	2.1408	0.0323952	2.21984	0.0265266	0.368599	8	-0.0971578	0.92261	-0.108584	0.913542	0.995781	7	3.29382	0.00100333	3.32865	0.000886417
ENSG00000156110	132	ADK|132	2	NA	NA	NA	NA	NA	4	-0.314278	0.753338	-0.369781	0.711579	0.970003	5	0.67804	0.497815	0.484163	0.628316	0.967402	46	-0.0784429	0.937483	-0.389111	0.69723	0.920712	2	NA	NA	NA	NA	NA	5	-0.0636707	0.949238	-0.180619	0.856682	0.993092	6	-0.664875	0.506197	-0.173694	0.862121	0.990619	11	0.0109249	0.991284	-0.18502	0.853229
ENSG00000148926	133	ADM|133	1	NA	NA	NA	NA	NA	4	-0.0632657	0.94956	-0.796399	0.425882	0.883889	5	0.237494	0.812294	0.14657	0.883485	0.995623	1	NA	NA	NA	NA	NA	0	NA	NA	NA	NA	NA	3	-0.713397	0.475672	-0.920947	0.357175	0.879884	2	NA	NA	NA	NA	NA	8	-0.0982786	0.92172	-0.542624	0.587441
ENSG00000163485	134	ADORA1|134	4	-0.132919	0.894269	-0.121984	0.902922	0.992671	5	0.0531963	0.95758	-0.24361	0.807554	0.984938	3	-0.0800785	0.936182	-0.20142	0.840388	0.991504	6	2.57289	0.0101473	2.65814	0.00791172	0.120971	3	0.411428	0.680797	-0.282861	0.777309	0.976727	2	NA	NA	NA	NA	NA	9	1.56153	0.118536	1.3683	0.171351	0.754355	12	-0.0826728	0.934119	-0.32966	0.741687
ENSG00000128271	135	ADORA2A|135	3	-0.738898	0.460044	-0.946795	0.343843	0.818186	1	NA	NA	NA	NA	NA	7	0.879327	0.379316	0.547647	0.583987	0.958126	2	NA	NA	NA	NA	NA	3	-1.31168	0.18976	-1.58862	0.112283	0.578107	6	1.042	0.297522	0.996318	0.3192	0.86161	4	1.04863	0.294459	1.07797	0.281162	0.844157	11	1.11116	0.266617	0.701213	0.483241
ENSG00000170425	136	ADORA2B|136	2	NA	NA	NA	NA	NA	2	NA	NA	NA	NA	NA	2	NA	NA	NA	NA	NA	7	1.99956	0.0456646	1.57373	0.115687	0.483909	0	NA	NA	NA	NA	NA	1	NA	NA	NA	NA	NA	6	1.0531	0.292406	0.220771	0.82529	0.98709	6	-0.124097	0.901249	0.508767	0.610964
ENSG00000121933	140	ADORA3|140	4	-1.11314	0.265766	-1.19731	0.231309	0.713912	4	-0.428566	0.668279	-0.567026	0.570752	0.936351	3	-0.478046	0.632663	-0.538925	0.589991	0.958369	5	1.08767	0.276854	1.20498	0.228337	0.644182	1	NA	NA	NA	NA	NA	5	-1.38539	0.166066	-1.87444	0.0609969	0.511745	3	0.181575	0.855932	-0.0183473	0.985363	0.999474	9	-1.00568	0.314673	-1.11559	0.264713
ENSG00000144843	141	ADPRH|141	1	NA	NA	NA	NA	NA	6	0.75575	0.449876	0.821429	0.411487	0.875507	1	NA	NA	NA	NA	NA	0	NA	NA	NA	NA	NA	1	NA	NA	NA	NA	NA	2	NA	NA	NA	NA	NA	4	0.991657	0.321469	0.969825	0.332236	0.872184	8	0.0442399	0.964717	-0.0121992	0.990268
ENSG00000143799	142	PARP1|142	1	NA	NA	NA	NA	NA	1	NA	NA	NA	NA	NA	4	2.82684	0.00474161	1.47826	0.139476	0.700776	0	NA	NA	NA	NA	NA	5	1.10675	0.268519	0.128501	0.897764	0.994259	6	1.0515	0.293137	0.312973	0.754329	0.985179	14	4.21108	2.63926e-05	1.67988	0.0931162	0.624375	5	2.64562	0.00820955	1.16459	0.244304
ENSG00000102699	143	PARP4|143	3	0.561324	0.574631	0.644309	0.519439	0.907154	3	2.50451	0.0123308	1.54657	0.122104	0.612936	3	1.92928	0.0538195	1.87196	0.0613384	0.531435	12	-0.401097	0.688386	-0.537654	0.590868	0.880998	3	1.08873	0.276385	-1.84902	0.064583	0.457175	4	1.23574	0.21668	1.31682	0.188031	0.742933	6	1.55514	0.12005	0.5461	0.58505	0.959314	9	2.88915	0.003899	2.34903	0.0189063
ENSG00000171873	146	ADRA1D|146	4	-0.517025	0.605188	-0.476166	0.634001	0.950945	1	NA	NA	NA	NA	NA	1	NA	NA	NA	NA	NA	6	1.68165	0.0927717	1.65809	0.0974356	0.453215	1	NA	NA	NA	NA	NA	0	NA	NA	NA	NA	NA	2	NA	NA	NA	NA	NA	6	-0.298801	0.765119	-0.420827	0.67392
ENSG00000170214	147	ADRA1B|147	6	-0.304375	0.76087	0.173722	0.862099	0.986818	3	0.749349	0.453723	0.790195	0.429495	0.88462	3	-0.508898	0.610872	-0.38249	0.702133	0.981318	2	NA	NA	NA	NA	NA	2	NA	NA	NA	NA	NA	0	NA	NA	NA	NA	NA	3	1.13597	0.256088	1.2041	0.228676	0.80552	10	0.1272	0.898794	0.514786	0.606752
ENSG00000120907	148	ADRA1A|148	2	NA	NA	NA	NA	NA	2	NA	NA	NA	NA	NA	5	0.0503461	0.959851	0.0961001	0.923449	0.996296	8	2.80135	0.00513139	2.74609	0.00607797	0.101777	2	NA	NA	NA	NA	NA	3	0.314721	0.753002	0.299377	0.76468	0.98743	5	-1.38671	0.165665	-1.32715	0.184591	0.768679	9	0.357164	0.721002	0.381174	0.703109
ENSG00000150594	150	ADRA2A|150	1	NA	NA	NA	NA	NA	4	1.31613	0.188262	1.13835	0.255092	0.777811	9	-0.905642	0.36522	-1.11241	0.266076	0.839249	0	NA	NA	NA	NA	NA	0	NA	NA	NA	NA	NA	3	0.309614	0.756883	0.299358	0.764694	0.987338	4	-0.542508	0.587521	-0.652956	0.51385	0.947616	12	0.346069	0.729322	0.0784346	0.937489
ENSG00000184160	152	ADRA2C|152	0	NA	NA	NA	NA	NA	3	-0.150196	0.880624	-0.217179	0.828088	0.983855	2	NA	NA	NA	NA	NA	0	NA	NA	NA	NA	NA	1	NA	NA	NA	NA	NA	2	NA	NA	NA	NA	NA	2	NA	NA	NA	NA	NA	5	-0.190751	0.848737	-0.229792	0.818274
ENSG00000043591	153	ADRB1|153	1	NA	NA	NA	NA	NA	3	-1.17354	0.2407	-1.14417	0.252672	0.775091	4	0.797136	0.425454	0.624845	0.532135	0.945808	0	NA	NA	NA	NA	NA	0	NA	NA	NA	NA	NA	0	NA	NA	NA	NA	NA	3	-0.878121	0.37997	-0.871322	0.383669	0.898683	6	0.0290728	0.976809	-0.0678712	0.945894
ENSG00000169252	154	ADRB2|154	1	NA	NA	NA	NA	NA	0	NA	NA	NA	NA	NA	1	NA	NA	NA	NA	NA	1	NA	NA	NA	NA	NA	2	NA	NA	NA	NA	NA	1	NA	NA	NA	NA	NA	3	2.58613	0.00976693	2.44573	0.0145303	0.281411	2	NA	NA	NA	NA
ENSG00000188778	155	ADRB3|155	9	-0.16673	0.867597	-0.312866	0.754411	0.972107	7	0.0417142	0.96673	-0.195814	0.844773	0.986993	18	0.529508	0.596504	0.268406	0.788411	0.988254	0	NA	NA	NA	NA	NA	3	-1.14213	0.253521	-1.21157	0.225802	0.734714	6	1.8514	0.0642398	1.7256	0.0845542	0.575696	17	-0.367321	0.713413	-0.537072	0.59127	0.95878	30	0.472029	0.636951	0.186161	0.852335
ENSG00000173020	156	ADRBK1|156	12	1.72625	0.0844369	0.286439	0.774568	0.975179	13	2.69188	0.00715648	0.738079	0.460542	0.896343	12	6.70623	2.50447e-11	2.16975	0.0301274	0.402894	4	1.07122	0.284182	-0.558064	0.576855	0.876083	6	4.9164	9.43623e-07	3.11347	0.00187174	0.0510508	11	1.41909	0.156009	0.579338	0.562418	0.956897	13	2.99424	0.00278057	1.97909	0.0479246	0.48887	33	5.59484	2.47014e-08	1.65381	0.0983024
ENSG00000100077	157	ADRBK2|157	3	0.00885743	0.992934	-1.30039	0.193598	0.66828	8	0.319525	0.749357	-0.882941	0.37736	0.857477	3	0.0699298	0.944256	0.0982732	0.921724	0.995933	19	-0.1045	0.916782	-0.363515	0.716254	0.926738	2	NA	NA	NA	NA	NA	2	NA	NA	NA	NA	NA	6	2.87378	0.00409306	0.592154	0.553806	0.952927	11	0.238289	0.811678	-1.39178	0.164122
ENSG00000239900	158	ADSL|158	4	-0.296349	0.76699	-1.09702	0.272748	0.766561	6	-0.225032	0.821975	0.0947312	0.924537	0.995077	6	1.02023	0.307727	-0.488833	0.625006	0.966754	10	-0.0753168	0.939969	-0.816318	0.414403	0.791451	2	NA	NA	NA	NA	NA	7	1.89622	0.0580561	1.40296	0.160763	0.714839	8	1.04353	0.296814	0.227824	0.819803	0.985606	15	0.523434	0.600722	-0.89738	0.36961
ENSG00000035687	159	ADSS|159	4	-0.247323	0.80468	-0.832696	0.405103	0.849997	4	3.88052	0.000107162	0.618031	0.536616	0.921561	2	NA	NA	NA	NA	NA	5	-2.07293	0.0382897	-2	0.0456172	0.310556	2	NA	NA	NA	NA	NA	2	NA	NA	NA	NA	NA	1	NA	NA	NA	NA	NA	10	2.59772	0.00944429	0.189839	0.849452
ENSG00000196961	160	AP2A1|160	4	2.79281	0.00526843	1.37881	0.168087	0.633343	8	0.886764	0.375298	0.426965	0.669445	0.962028	9	1.20781	0.227246	0.262151	0.793229	0.988124	12	0.968519	0.332887	0.858681	0.390606	0.778214	2	NA	NA	NA	NA	NA	6	2.45304	0.0142391	0.227412	0.820124	0.98992	7	1.3075	0.191172	-0.150124	0.88068	0.99111	20	2.25336	0.0243301	0.670919	0.50234
ENSG00000183020	161	AP2A2|161	3	-0.439645	0.660235	-1.00627	0.314393	0.795938	10	0.531422	0.595178	0.40341	0.686684	0.964002	6	0.206877	0.836124	-0.677584	0.498104	0.93779	15	-1.15226	0.249332	-3.67831	0.00024017	0.00933876	5	1.22883	0.219262	0.583627	0.559528	0.934338	2	NA	NA	NA	NA	NA	9	-0.125046	0.900498	-1.53717	0.124389	0.686667	17	0.36428	0.715683	-0.215601	0.829318
ENSG00000100280	162	AP1B1|162	3	2.42738	0.0152846	0.301242	0.763257	0.972461	6	2.39631	0.0166404	0.99586	0.319423	0.826434	7	1.73267	0.0832884	-0.0127422	0.989835	0.998254	23	1.01885	0.308381	-0.763404	0.4453	0.810787	5	-1.44367	0.148968	-0.419394	0.674967	0.963777	9	2.39345	0.0167706	1.2425	0.214177	0.768022	10	1.12548	0.260503	0.514681	0.606825	0.961274	15	3.5205	0.000439093	0.760692	0.446919
ENSG00000006125	163	AP2B1|163	5	1.14448	0.252543	0.25273	0.8005	0.98148	3	2.71576	0.00666182	1.22093	0.222238	0.743299	5	4.58221	4.8466e-06	0.729948	0.465496	0.929881	25	-1.20322	0.229017	-3.5791	0.000351902	0.0125118	3	0.782098	0.434237	1.424	0.154581	0.648633	3	3.37622	0.000747081	0.786755	0.431506	0.914676	8	0.307955	0.758145	0.21926	0.826467	0.987245	11	2.56155	0.0104837	0.0915389	0.927072
ENSG00000166747	164	AP1G1|164	1	NA	NA	NA	NA	NA	2	NA	NA	NA	NA	NA	10	1.06074	0.288919	1.71028	0.0873484	0.609779	8	1.18029	0.238007	2.21474	0.0268753	0.237868	1	NA	NA	NA	NA	NA	2	NA	NA	NA	NA	NA	2	NA	NA	NA	NA	NA	13	1.23413	0.217279	0.945423	0.344542
ENSG00000106624	165	AEBP1|165	3	-1.36749	0.171606	-1.40683	0.159613	0.622366	5	-0.120046	0.904457	-0.266467	0.789903	0.980947	1	NA	NA	NA	NA	NA	3	0.583931	0.559324	0.581388	0.561036	0.866122	3	-1.79142	0.0733569	-1.8644	0.0623925	0.449291	3	1.56698	0.117256	1.5019	0.13326	0.671295	3	1.07058	0.284469	0.976025	0.329155	0.869542	8	-0.197983	0.843076	-0.311217	0.755664
ENSG00000104964	166	AES|166	3	0.786241	0.431807	0.832836	0.405024	0.850044	4	0.389767	0.696745	-0.288762	0.77279	0.979398	6	1.58845	0.112322	1.07898	0.280709	0.844034	2	NA	NA	NA	NA	NA	4	1.23964	0.215234	1.92584	0.0542468	0.420375	4	1.0811	0.279766	1.86251	0.0626579	0.514846	3	0.575383	0.565088	0.666457	0.505186	0.946095	11	0.728267	0.466524	0.705517	0.48056
ENSG00000124812	167	CRISP1|167	3	15.1248	2.41e-49	14.925	3.76e-48	2.86956e-45	2	NA	NA	NA	NA	NA	5	0.0975723	0.92228	-0.339467	0.734289	0.984851	8	8.47051	4.28897e-17	8.2436	2.77254e-16	1.02802e-13	5	4.32356	1.60067e-05	4.37037	1.29546e-05	0.00105999	5	-0.298543	0.765316	-0.209387	0.834165	0.989613	7	1.08413	0.27842	0.991088	0.321747	0.865892	10	8.1586	5.51062e-16	7.76751	1.19583e-14
ENSG00000223959	172	AFG3L1|172	4	1.53842	0.124085	2.02646	0.0428326	0.352875	5	-0.292564	0.769882	-0.483229	0.628979	0.955924	9	-0.31562	0.75232	-1.27955	0.200831	0.775015	7	1.45113	0.146881	2.33848	0.0194475	0.201501	3	1.20853	0.226967	1.76202	0.0781989	0.499731	4	0.868161	0.385396	1.09608	0.273157	0.828864	1	NA	NA	NA	NA	NA	17	0.0971857	0.922587	-0.477185	0.633276
ENSG00000079557	173	AFM|173	1	NA	NA	NA	NA	NA	4	-0.744422	0.456697	-0.772474	0.439913	0.888355	11	7.19642	8.32617e-13	7.1656	1.03816e-12	6.51358e-10	4	1.11937	0.263099	1.01756	0.308995	0.720572	2	NA	NA	NA	NA	NA	4	2.61173	0.00906707	2.42214	0.0155062	0.28914	5	-1.08737	0.276985	-1.28174	0.200062	0.784188	14	5.62598	2.06835e-08	5.59759	2.43197e-08
ENSG00000081051	174	AFP|174	7	1.17975	0.238223	1.20092	0.229905	0.710884	6	-0.621964	0.534027	-0.617001	0.537295	0.921777	10	-0.7121	0.476475	-0.692737	0.488544	0.933447	3	-0.52198	0.601734	-0.535486	0.592365	0.880954	2	NA	NA	NA	NA	NA	4	-0.697023	0.485859	-0.683405	0.49442	0.938432	6	0.697466	0.485582	0.72481	0.468642	0.931911	19	0.414735	0.678375	0.436373	0.662607
ENSG00000038002	175	AGA|175	1	NA	NA	NA	NA	NA	1	NA	NA	NA	NA	NA	6	-0.257083	0.797138	-0.120356	0.904211	0.995221	1	NA	NA	NA	NA	NA	2	NA	NA	NA	NA	NA	2	NA	NA	NA	NA	NA	1	NA	NA	NA	NA	NA	8	-0.459255	0.646095	-0.402524	0.687336
ENSG00000157766	176	ACAN|176	1	NA	NA	NA	NA	NA	2	NA	NA	NA	NA	NA	3	1.6512	0.0988342	1.54731	0.121926	0.676977	2	NA	NA	NA	NA	NA	1	NA	NA	NA	NA	NA	3	0.77316	0.439507	0.76477	0.444487	0.920586	4	0.795425	0.426448	0.617746	0.536804	0.950448	6	0.712119	0.476463	0.543097	0.587116
ENSG00000204305	177	AGER|177	3	-0.230785	0.817502	-0.692994	0.488383	0.89188	3	0.125251	0.900336	0.0242913	0.980622	0.999995	4	0.146856	0.883259	-0.0170507	0.986398	0.997929	0	NA	NA	NA	NA	NA	2	NA	NA	NA	NA	NA	3	0.61565	0.538187	0.704371	0.481273	0.9334	5	-1.40067	0.161448	-1.41016	0.158628	0.732321	8	0.332754	0.73935	-0.0364665	0.970914
ENSG00000162688	178	AGL|178	1	NA	NA	NA	NA	NA	1	NA	NA	NA	NA	NA	4	0.685642	0.493008	0.282926	0.777259	0.98801	4	-2.61607	0.00895303	-2.73141	0.00635451	0.104552	2	NA	NA	NA	NA	NA	1	NA	NA	NA	NA	NA	4	2.56999	0.0102324	3.1104	0.00189124	0.0867267	6	-0.155781	0.87622	-0.564514	0.572459
ENSG00000159723	181	AGRP|181	3	1.30415	0.192313	1.24122	0.214651	0.697366	2	NA	NA	NA	NA	NA	6	0.0911288	0.927398	0.0414672	0.966927	0.998559	0	NA	NA	NA	NA	NA	4	0.612927	0.539985	0.642551	0.52058	0.916616	3	0.159207	0.87352	0.11507	0.908399	0.995734	6	0.819793	0.412419	0.810791	0.417569	0.913819	11	0.497082	0.619178	0.452967	0.650615
ENSG00000101384	182	JAG1|182	3	-1.14113	0.253935	-1.29178	0.196562	0.671607	3	-0.424203	0.671457	-0.864984	0.387138	0.862392	4	-1.63032	0.10317	-1.78211	0.0748638	0.570784	8	-1.05901	0.289709	-0.767123	0.443087	0.809739	2	NA	NA	NA	NA	NA	1	NA	NA	NA	NA	NA	3	-1.55338	0.12047	-1.25189	0.210737	0.792469	9	-1.78847	0.0738315	-2.21732	0.0266989
ENSG00000135744	183	AGT|183	4	0.561965	0.574195	0.312348	0.754804	0.972316	4	1.75464	0.0794542	1.77494	0.0760394	0.509814	7	1.03523	0.30067	1.41367	0.157593	0.726364	2	NA	NA	NA	NA	NA	3	-1.05275	0.292566	-0.870458	0.384141	0.847711	3	-0.307304	0.75864	-0.209924	0.833745	0.989623	7	1.85047	0.0643732	1.60901	0.107752	0.655503	15	1.91189	0.0560142	2.05009	0.0404691
ENSG00000144891	185	AGTR1|185	1	NA	NA	NA	NA	NA	4	-0.159014	0.873672	-0.14857	0.881906	0.9905	2	NA	NA	NA	NA	NA	2	NA	NA	NA	NA	NA	2	NA	NA	NA	NA	NA	2	NA	NA	NA	NA	NA	2	NA	NA	NA	NA	NA	7	0.338892	0.734722	0.372789	0.70934
ENSG00000134817	187	APLNR|187	2	NA	NA	NA	NA	NA	1	NA	NA	NA	NA	NA	8	-1.91632	0.0554479	-1.83388	0.0668005	0.547568	0	NA	NA	NA	NA	NA	2	NA	NA	NA	NA	NA	2	NA	NA	NA	NA	NA	3	-0.932971	0.350933	-0.934265	0.350265	0.880449	9	-1.81591	0.0695145	-1.73841	0.0822719
ENSG00000172482	189	AGXT|189	4	-0.677009	0.498468	-0.956367	0.338987	0.815415	3	4.01139	6.22856e-05	3.86239	0.000115384	0.00857369	4	2.01337	0.0441917	1.94172	0.0522923	0.50122	0	NA	NA	NA	NA	NA	3	3.16059	0.00159496	3.39521	0.000697398	0.0246631	2	NA	NA	NA	NA	NA	4	1.57976	0.114299	1.43659	0.15097	0.723303	10	1.99415	0.0462538	1.74807	0.0805846
ENSG00000101444	191	AHCY|191	2	NA	NA	NA	NA	NA	7	3.50013	0.000473867	1.69552	0.0901111	0.540759	12	2.66059	0.00785459	0.81558	0.414825	0.91109	4	-0.304767	0.760571	-2.88271	0.00397932	0.0782449	6	1.24731	0.212412	-0.471212	0.637534	0.954928	6	4.21005	2.65121e-05	2.42144	0.0155361	0.288767	6	3.89652	0.000100371	2.4005	0.0164515	0.297251	19	3.43257	0.000608446	1.35474	0.175633
ENSG00000106546	196	AHR|196	1	NA	NA	NA	NA	NA	3	3.33744	0.000858983	2.7332	0.00632014	0.16169	7	-0.667708	0.504387	-0.984049	0.325195	0.866075	12	-0.158372	0.874178	-0.300003	0.764202	0.940487	0	NA	NA	NA	NA	NA	4	0.449413	0.653176	0.10085	0.919678	0.995636	9	3.2554	0.00114875	1.50329	0.132903	0.702312	11	1.56533	0.117642	0.864426	0.387444
ENSG00000145192	197	AHSG|197	0	NA	NA	NA	NA	NA	9	0.409608	0.682132	0.489914	0.624241	0.955821	11	0.603988	0.545911	0.67824	0.497688	0.937828	2	NA	NA	NA	NA	NA	1	NA	NA	NA	NA	NA	37	1.0502	0.293735	0.708977	0.478411	0.933328	4	1.35956	0.174104	1.17536	0.239972	0.815051	17	0.923376	0.355908	0.99582	0.319442
ENSG00000204472	199	AIF1|199	6	0.0436927	0.965153	0.164058	0.8697	0.987306	8	-1.67876	0.0933342	-1.46671	0.142592	0.650306	9	0.101274	0.919341	0.43581	0.663015	0.974588	2	NA	NA	NA	NA	NA	10	-0.624643	0.532267	-0.391771	0.695264	0.967757	4	-0.734511	0.462712	-0.136322	0.891579	0.994553	9	1.30039	0.193598	1.51779	0.129206	0.694947	18	-0.417962	0.676014	-0.112844	0.910164
ENSG00000112297	202	AIM1|202	1	NA	NA	NA	NA	NA	3	1.9818	0.0476202	0.525755	0.599109	0.947047	9	2.37172	0.0177874	0.0163485	0.986958	0.998026	7	4.87598	1.15658e-06	1.78436	0.0744967	0.400531	1	NA	NA	NA	NA	NA	8	3.10586	0.00192039	0.830501	0.406342	0.904973	10	1.72897	0.083948	0.139246	0.889268	0.992409	11	3.89883	9.94204e-05	0.932285	0.351287
ENSG00000106992	203	AK1|203	3	1.01292	0.311204	1.30144	0.193239	0.668689	5	1.62945	0.103354	1.79139	0.0733613	0.502544	8	0.66722	0.504699	0.8657	0.386745	0.905411	3	-0.758463	0.448252	-0.774679	0.438609	0.806953	4	0.679536	0.496867	0.235068	0.814177	0.981386	5	-0.117123	0.906772	-0.40395	0.686287	0.975073	11	-0.766431	0.443498	-1.42511	0.154262	0.729579	12	1.74444	0.0812157	1.7141	0.0866456
ENSG00000185839	204	AK2|204	3	1.67661	0.0937545	1.35641	0.175103	0.642757	3	-0.623404	0.533081	-0.889001	0.374096	0.856565	4	0.376471	0.706602	0.715525	0.474358	0.930668	5	0.748137	0.454454	-0.519337	0.603576	0.886075	6	-0.15229	0.878972	-1.05761	0.290345	0.785485	1	NA	NA	NA	NA	NA	5	1.79661	0.0725278	1.03228	0.302049	0.857226	10	0.816638	0.41422	0.708761	0.478545
ENSG00000162433	205	AK3L1|205	4	0.178855	0.858067	0.337462	0.735799	0.970926	4	1.07615	0.281975	1.23073	0.218551	0.74009	5	-0.089307	0.928846	0.31195	0.755106	0.98873	9	0.370334	0.711167	0.721964	0.47039	0.823261	4	1.84485	0.0651879	1.46458	0.143173	0.634585	2	NA	NA	NA	NA	NA	5	-0.0972061	0.922571	-0.110504	0.912019	0.995344	12	0.333122	0.739072	0.775098	0.438361
ENSG00000142208	207	AKT1|207	1	NA	NA	NA	NA	NA	5	2.2686	0.0233846	-0.719121	0.472139	0.899261	5	4.78883	1.78409e-06	1.43706	0.150838	0.715826	4	0.227441	0.820101	-0.679057	0.49717	0.836838	2	NA	NA	NA	NA	NA	5	2.74435	0.00611017	1.39864	0.162054	0.7159	7	6.8756	7.92137e-12	1.97969	0.0478573	0.489176	10	5.01982	5.56799e-07	0.510004	0.610097
ENSG00000105221	208	AKT2|208	3	1.5445	0.122604	-0.521426	0.60212	0.939553	7	3.36815	0.00076919	-1.00476	0.315117	0.823144	9	8.3275	1.3979e-16	0.693741	0.487915	0.932955	8	0.970442	0.331928	-0.599148	0.549133	0.860674	4	3.68385	0.000235035	0.277086	0.781739	0.976267	3	2.09723	0.0360817	2.39891	0.0165229	0.298005	7	3.53346	0.000418235	-0.581554	0.560924	0.952788	16	7.88695	4.74064e-15	0.100659	0.91983
ENSG00000148218	210	ALAD|210	0	NA	NA	NA	NA	NA	4	-1.26392	0.206386	-1.12902	0.259007	0.782387	5	0.795244	0.426554	-1.00922	0.312976	0.861886	1	NA	NA	NA	NA	NA	3	-0.91283	0.361428	-0.230713	0.817559	0.982059	1	NA	NA	NA	NA	NA	5	1.01907	0.308279	0.465628	0.641526	0.966132	9	-0.249363	0.803102	-1.50476	0.132523
ENSG00000023330	211	ALAS1|211	3	-0.0938472	0.925239	-0.214885	0.829876	0.984847	9	1.30706	0.191323	1.20552	0.228127	0.749881	4	0.306925	0.758928	0.738902	0.460042	0.928718	5	1.11847	0.263481	1.29861	0.194208	0.60205	1	NA	NA	NA	NA	NA	5	1.3164	0.18817	1.86609	0.0621552	0.512903	13	0.99484	0.319919	1.23333	0.217577	0.7952	12	1.12928	0.258898	1.06633	0.286385
ENSG00000163631	213	ALB|213	2	NA	NA	NA	NA	NA	5	0.872233	0.383172	0.754103	0.450864	0.891035	11	1.53383	0.125209	1.36968	0.17092	0.738934	9	2.33942	0.0193989	2.30181	0.0214346	0.211333	2	NA	NA	NA	NA	NA	3	0.367926	0.712962	0.377497	0.705839	0.97997	5	0.255459	0.798391	0.00447668	0.996429	1.00001	17	2.40603	0.0162053	2.12142	0.0339929
ENSG00000170017	214	ALCAM|214	4	-0.671293	0.502101	-0.633605	0.526402	0.910038	2	NA	NA	NA	NA	NA	4	1.71392	0.086678	1.85082	0.064323	0.542012	21	1.78352	0.0746338	1.58115	0.113981	0.48182	0	NA	NA	NA	NA	NA	2	NA	NA	NA	NA	NA	5	-0.101383	0.919255	-0.19979	0.841662	0.988184	10	1.29324	0.196057	1.40036	0.16154
ENSG00000165092	216	ALDH1A1|216	1	NA	NA	NA	NA	NA	1	NA	NA	NA	NA	NA	4	-0.415467	0.677839	-0.42337	0.672065	0.974665	15	-1.66322	0.0964044	-1.87883	0.0603943	0.358703	0	NA	NA	NA	NA	NA	1	NA	NA	NA	NA	NA	5	-0.0319372	0.974525	-0.286086	0.774838	0.982269	6	-0.631084	0.528048	-0.693121	0.488304
ENSG00000111275	217	ALDH2|217	3	-0.591795	0.554046	-1.09662	0.272924	0.766799	3	2.13982	0.0324742	1.36608	0.172047	0.689964	4	-1.24007	0.215076	-1.0998	0.271533	0.84426	9	1.03147	0.302429	0.979085	0.327641	0.737068	7	1.13089	0.258219	0.993479	0.320581	0.811516	6	1.33025	0.183567	0.780763	0.435022	0.91675	9	0.0575839	0.954085	-0.52838	0.597286	0.959768	9	0.123487	0.901732	-0.542663	0.587414
ENSG00000108602	218	ALDH3A1|218	2	NA	NA	NA	NA	NA	2	NA	NA	NA	NA	NA	8	-1.82569	0.068027	-2.00811	0.0447479	0.480267	2	NA	NA	NA	NA	NA	3	0.303853	0.761268	-0.0997794	0.920528	0.995172	3	-1.6212	0.105112	-1.92805	0.0539714	0.492862	4	-0.471537	0.637302	-0.176602	0.859837	0.990029	11	-1.96364	0.0496921	-2.23538	0.0254877
ENSG00000137124	219	ALDH1B1|219	1	NA	NA	NA	NA	NA	0	NA	NA	NA	NA	NA	8	2.55522	0.0106758	2.76956	0.00565816	0.176765	0	NA	NA	NA	NA	NA	1	NA	NA	NA	NA	NA	2	NA	NA	NA	NA	NA	3	2.08338	0.0373263	-0.693091	0.488322	0.940548	9	2.16981	0.030123	2.48403	0.0130612
ENSG00000184254	220	ALDH1A3|220	3	2.22385	0.0262551	2.14748	0.0318592	0.298502	5	-0.0302692	0.975855	-0.163442	0.870185	0.990688	3	-0.210578	0.833235	-0.238726	0.811339	0.989563	5	0.469625	0.638668	0.344853	0.730237	0.932397	2	NA	NA	NA	NA	NA	2	NA	NA	NA	NA	NA	5	0.811512	0.417155	0.762256	0.445986	0.92451	10	0.506769	0.612365	0.345399	0.729826
ENSG00000006534	221	ALDH3B1|221	5	0.11311	0.909953	-0.837903	0.402172	0.847236	9	1.68234	0.092639	0.645617	0.518592	0.917902	9	0.438095	0.661359	-0.32072	0.748452	0.987833	5	0.609245	0.542422	0.672825	0.501126	0.838333	9	1.31593	0.188327	0.431563	0.6661	0.961645	9	0.76411	0.44488	-0.812716	0.416465	0.909645	9	-0.773599	0.439247	-0.892281	0.372336	0.889256	19	1.54227	0.123145	0.144205	0.885352
ENSG00000132746	222	ALDH3B2|222	4	0.398377	0.690389	-0.668728	0.503736	0.900717	4	2.44017	0.0147552	2.64206	0.00829611	0.18612	7	1.83644	0.0664214	1.11496	0.264983	0.837204	8	0.674927	0.49979	0.508905	0.610868	0.88936	4	0.0532312	0.957552	-0.36963	0.711693	0.970078	11	3.37887	0.000739959	2.03565	0.0418998	0.456124	11	1.39457	0.163279	0.16578	0.868345	0.991352	15	2.72788	0.00642275	1.79564	0.0726829
ENSG00000143149	223	ALDH9A1|223	2	NA	NA	NA	NA	NA	6	1.53704	0.12442	-0.160446	0.872544	0.991148	9	1.94803	0.0515323	0.0127403	0.989836	0.998189	6	-0.552851	0.580419	-2.19087	0.0285609	0.246074	2	NA	NA	NA	NA	NA	4	2.20215	0.0277537	-0.0544932	0.956547	0.998252	2	NA	NA	NA	NA	NA	16	2.47659	0.0133359	-0.382355	0.702233
ENSG00000072210	224	ALDH3A2|224	2	NA	NA	NA	NA	NA	4	-1.09681	0.272841	-1.63021	0.103195	0.571095	1	NA	NA	NA	NA	NA	2	NA	NA	NA	NA	NA	3	-1.5711	0.116296	-1.7357	0.0827509	0.510073	1	NA	NA	NA	NA	NA	6	-0.415052	0.678143	-1.39254	0.163894	0.742543	7	-0.342952	0.731666	-1.9137	0.0557827
ENSG00000173208	225	ABCD2|225	2	NA	NA	NA	NA	NA	4	-0.0844531	0.932704	-0.120142	0.904381	0.992149	6	-0.790794	0.429146	-0.856994	0.391537	0.905509	6	-0.625469	0.531725	-0.826721	0.408481	0.788848	4	-1.06343	0.287699	-1.12245	0.261789	0.765553	3	-1.09781	0.272404	-1.04318	0.296973	0.848148	3	-1.8757	0.0608223	-1.96015	0.0500989	0.496937	11	-0.879333	0.379312	-0.95953	0.337393
ENSG00000149925	226	ALDOA|226	3	-0.348888	0.727206	-0.325908	0.744523	0.971445	4	2.59938	0.00939879	2.31892	0.0204864	0.309178	4	2.62285	0.00877725	2.16267	0.030669	0.406168	5	1.61324	0.106829	1.30424	0.192284	0.600749	4	2.98986	0.00282064	1.67345	0.0943749	0.53875	4	2.96087	0.00309902	1.17353	0.240704	0.799419	8	0.37808	0.705406	-0.140228	0.888492	0.992205	7	1.74814	0.0805724	1.4162	0.156852
ENSG00000136872	229	ALDOB|229	4	0.715138	0.474596	0.464278	0.642493	0.95161	6	-3.31767	0.00092183	-3.53589	0.000414428	0.0232438	6	-0.14393	0.885569	-0.4081	0.683238	0.97871	1	NA	NA	NA	NA	NA	4	-1.1466	0.251665	-1.23628	0.21648	0.7256	3	-2.32773	0.0200126	-2.59599	0.00949177	0.216439	5	-1.139	0.254823	-1.22209	0.221798	0.800543	13	-2.48704	0.0129512	-2.89029	0.00388491
ENSG00000109107	230	ALDOC|230	3	0.677016	0.498464	0.668369	0.503965	0.900743	7	0.562425	0.573881	0.486065	0.626967	0.95598	9	0.993959	0.320347	0.781636	0.434509	0.917519	3	1.1803	0.238002	1.02364	0.306112	0.71918	7	0.194409	0.845873	-0.570013	0.568724	0.937317	6	1.71473	0.0865285	1.26956	0.204369	0.761183	6	0.735583	0.46206	0.534474	0.593065	0.959217	19	1.29927	0.19398	1.10318	0.270063
ENSG00000085662	231	AKR1B1|231	2	NA	NA	NA	NA	NA	6	2.53994	0.0111525	1.79084	0.0734497	0.50256	9	0.265108	0.79095	-0.326207	0.744297	0.986674	1	NA	NA	NA	NA	NA	0	NA	NA	NA	NA	NA	8	2.80977	0.00499964	1.52543	0.12729	0.661096	4	0.348337	0.727619	0.450554	0.652354	0.968802	15	1.3444	0.178953	0.350637	0.725893
ENSG00000171094	238	ALK|238	0	NA	NA	NA	NA	NA	2	NA	NA	NA	NA	NA	2	NA	NA	NA	NA	NA	29	6.86373	8.59421e-12	7.2173	7.16814e-13	1.9082e-10	1	NA	NA	NA	NA	NA	1	NA	NA	NA	NA	NA	5	0.432209	0.66563	0.56881	0.56954	0.954527	4	0.362929	0.716691	0.478183	0.632565
ENSG00000108839	239	ALOX12|239	1	NA	NA	NA	NA	NA	3	1.75905	0.0787015	1.66228	0.0965937	0.559514	8	-0.527619	0.597815	-0.201453	0.840362	0.991628	0	NA	NA	NA	NA	NA	4	0.547676	0.583968	0.203329	0.838896	0.985145	5	-0.405116	0.68543	-0.666122	0.5054	0.940133	6	-0.454414	0.649574	-0.283301	0.776972	0.982086	11	0.566687	0.570982	0.821697	0.411335
ENSG00000012779	240	ALOX5|240	1	NA	NA	NA	NA	NA	5	-1.23804	0.215829	-1.20998	0.226412	0.749524	2	NA	NA	NA	NA	NA	5	-0.0794512	0.936681	-0.144555	0.885075	0.97837	2	NA	NA	NA	NA	NA	2	NA	NA	NA	NA	NA	5	-1.21409	0.224839	-1.59416	0.111038	0.664245	7	-1.2862	0.198503	-1.36919	0.171072
ENSG00000132965	241	ALOX5AP|241	1	NA	NA	NA	NA	NA	3	-1.80235	0.0716213	-1.81433	0.069757	0.499255	2	NA	NA	NA	NA	NA	2	NA	NA	NA	NA	NA	0	NA	NA	NA	NA	NA	2	NA	NA	NA	NA	NA	5	0.136369	0.891541	0.200444	0.841151	0.988429	5	-1.23944	0.215308	-1.24445	0.213461
ENSG00000179477	242	ALOX12B|242	0	NA	NA	NA	NA	NA	4	-0.275681	0.782818	-0.533885	0.593473	0.945439	9	-0.183838	0.854157	0.0646338	0.948471	0.996934	1	NA	NA	NA	NA	NA	5	-0.396826	0.691533	-0.539014	0.589929	0.945019	4	-0.482958	0.629172	-0.952656	0.340865	0.873583	5	-0.154349	0.877348	-0.186318	0.852212	0.99032	12	-0.25513	0.798645	-0.197739	0.843267
ENSG00000161905	246	ALOX15|246	3	-0.0166863	0.986688	0.0626595	0.950043	0.994713	6	2.26034	0.0238931	1.93763	0.0527902	0.450513	4	-0.592057	0.553871	-0.958425	0.337949	0.875123	0	NA	NA	NA	NA	NA	4	-0.01962	0.984348	-0.0786499	0.937318	0.993505	4	-0.0844643	0.932695	-0.0274296	0.978119	0.999473	6	-0.34841	0.727564	-0.467453	0.64022	0.96619	12	0.874707	0.381825	0.533861	0.593489
ENSG00000179593	247	ALOX15B|247	2	NA	NA	NA	NA	NA	1	NA	NA	NA	NA	NA	10	0.150655	0.880261	0.074954	0.940258	0.996229	3	-0.723725	0.469308	-0.678084	0.497786	0.837604	5	1.35275	0.176269	1.32795	0.184325	0.693275	1	NA	NA	NA	NA	NA	5	-0.535742	0.592188	-0.658944	0.509997	0.946528	11	0.05962	0.952463	0.00143905	0.998852
ENSG00000163295	248	ALPI|248	1	NA	NA	NA	NA	NA	1	NA	NA	NA	NA	NA	5	0.166957	0.867419	0.241465	0.809216	0.98978	1	NA	NA	NA	NA	NA	2	NA	NA	NA	NA	NA	4	-0.619525	0.535632	-0.640041	0.52221	0.943028	8	-1.49233	0.135749	-1.58427	0.11327	0.667542	6	1.83492	0.0666468	1.82063	0.0687927
ENSG00000162551	249	ALPL|249	2	NA	NA	NA	NA	NA	2	NA	NA	NA	NA	NA	3	1.29176	0.19657	0.937984	0.348351	0.882333	5	-0.964656	0.334818	-1.03577	0.300417	0.716337	3	-0.684668	0.493623	-0.958769	0.337776	0.822847	8	0.942536	0.346017	0.701691	0.482943	0.933819	5	0.274274	0.783899	0.100703	0.919795	0.996549	7	0.0209304	0.983303	-0.195608	0.844935
ENSG00000163283	250	ALPP|250	0	NA	NA	NA	NA	NA	5	1.17898	0.238528	1.05951	0.28948	0.800254	2	NA	NA	NA	NA	NA	0	NA	NA	NA	NA	NA	4	0.738164	0.46049	0.93864	0.348014	0.825149	3	1.32812	0.18427	1.67961	0.0931695	0.597743	4	-0.471158	0.637572	-0.647282	0.517514	0.947655	7	0.925526	0.35479	0.646337	0.518126
ENSG00000163286	251	ALPPL2|251	5	0.972575	0.330867	1.06718	0.286002	0.774014	0	NA	NA	NA	NA	NA	5	0.629119	0.529334	0.551018	0.581675	0.958509	1	NA	NA	NA	NA	NA	0	NA	NA	NA	NA	NA	2	NA	NA	NA	NA	NA	5	0.0475517	0.962078	0.0232167	0.981479	0.999634	9	0.659897	0.509386	0.668777	0.503705
ENSG00000156150	257	ALX3|257	3	-0.702971	0.482145	-0.933894	0.350457	0.821581	5	-1.23544	0.216794	-1.2728	0.203217	0.723887	4	0.543147	0.587081	0.641304	0.521389	0.94398	2	NA	NA	NA	NA	NA	3	-1.18956	0.234343	-1.51269	0.130497	0.610497	1	NA	NA	NA	NA	NA	4	1.36756	0.171583	1.46762	0.142343	0.712045	11	-0.7083	0.47883	-0.786325	0.431758
ENSG00000178522	258	AMBN|258	1	NA	NA	NA	NA	NA	2	NA	NA	NA	NA	NA	2	NA	NA	NA	NA	NA	2	NA	NA	NA	NA	NA	2	NA	NA	NA	NA	NA	5	-0.0509953	0.959334	-0.00851238	0.993209	1.00013	3	-0.184604	0.853556	-0.208297	0.835016	0.987449	4	1.2209	0.222249	1.16832	0.2428
ENSG00000106927	259	AMBP|259	2	NA	NA	NA	NA	NA	3	1.6641	0.0962286	1.54546	0.122372	0.612698	5	3.71247	0.000210114	3.48023	0.000510301	0.0349278	2	NA	NA	NA	NA	NA	3	3.1413	0.00170337	2.93422	0.00337694	0.0785068	0	NA	NA	NA	NA	NA	3	-0.829427	0.406949	-1.02017	0.307754	0.860308	6	3.33562	0.000864592	3.08869	0.00203441
ENSG00000123505	262	AMD1|262	2	NA	NA	NA	NA	NA	3	2.60611	0.00921671	1.40768	0.15936	0.672854	7	0.577668	0.563545	0.662965	0.507419	0.941323	2	NA	NA	NA	NA	NA	4	3.01597	0.00258957	2.46083	0.0139345	0.205836	9	-0.406993	0.684051	-0.541769	0.58803	0.9579	8	4.01929	6.02481e-05	2.91575	0.0035826	0.127478	11	3.42792	0.000618904	2.25201	0.0244158
ENSG00000159461	267	AMFR|267	2	NA	NA	NA	NA	NA	4	2.726	0.00645919	1.8052	0.0711739	0.501701	6	0.0386863	0.969144	-0.585954	0.557964	0.953993	4	-0.842014	0.399868	0.728632	0.466301	0.821227	3	-1.83804	0.0661859	-0.546028	0.5851	0.943804	3	1.61637	0.106151	0.223318	0.823308	0.990248	1	NA	NA	NA	NA	NA	10	0.237845	0.812022	-0.786704	0.431536
ENSG00000104899	268	AMH|268	5	0.369715	0.711628	1.03545	0.300568	0.784112	10	1.15298	0.249038	1.3974	0.162426	0.676738	8	1.75482	0.0794226	1.93256	0.0534124	0.504253	0	NA	NA	NA	NA	NA	2	NA	NA	NA	NA	NA	4	0.830754	0.406199	0.22591	0.821292	0.989986	6	-1.9251	0.0543397	-1.99321	0.0463559	0.483994	17	1.47869	0.139359	1.72644	0.0844028
ENSG00000135409	269	AMHR2|269	3	-1.13367	0.25705	-1.42039	0.155631	0.617448	4	0.0358484	0.971406	0.0257344	0.979471	1.00022	7	0.910285	0.362768	0.49174	0.62295	0.96685	2	NA	NA	NA	NA	NA	3	-1.42319	0.154816	-1.37473	0.16935	0.672406	9	0.984232	0.325105	0.83094	0.406093	0.904943	5	-0.033261	0.973469	0.0115192	0.99081	0.999756	14	0.139728	0.888887	-0.297229	0.766319
ENSG00000116748	270	AMPD1|270	1	NA	NA	NA	NA	NA	4	1.78265	0.0747757	1.23999	0.215106	0.736335	6	0.854791	0.392756	0.65573	0.512063	0.942737	3	0.371006	0.710667	0.292997	0.769551	0.942377	1	NA	NA	NA	NA	NA	5	-1.70954	0.0874857	-1.96273	0.0497982	0.481368	6	-0.48147	0.630228	-0.752929	0.45157	0.928052	9	0.375756	0.707133	-0.134692	0.892867
ENSG00000116337	271	AMPD2|271	2	NA	NA	NA	NA	NA	3	3.12418	0.00180519	-0.0736383	0.941305	0.998478	11	1.63216	0.102782	0.286691	0.774374	0.988599	1	NA	NA	NA	NA	NA	6	2.55624	0.0106447	0.240439	0.810011	0.981041	4	-1.47546	0.140224	-1.55065	0.121124	0.650402	7	3.49694	0.000479548	1.23033	0.218699	0.79679	13	1.87006	0.0616025	0.406046	0.684746
ENSG00000133805	272	AMPD3|272	2	NA	NA	NA	NA	NA	3	-1.17677	0.239408	-3.38196	0.000731741	0.0358676	5	2.34171	0.0192806	1.73479	0.0829112	0.597072	12	0.162753	0.870727	-1.45802	0.14497	0.535045	3	0.150028	0.880756	-0.598389	0.549639	0.927475	2	NA	NA	NA	NA	NA	2	NA	NA	NA	NA	NA	7	0.572277	0.56719	-0.775248	0.438273
ENSG00000078053	273	AMPH|273	0	NA	NA	NA	NA	NA	4	-0.947492	0.343488	-0.953911	0.340229	0.83949	7	-0.247768	0.804336	-0.257613	0.796729	0.988395	10	0.563955	0.57284	0.588428	0.556303	0.864343	2	NA	NA	NA	NA	NA	7	-0.0461774	0.963173	-0.01985	0.984165	0.999906	4	-0.624351	0.532459	-0.648425	0.516775	0.947222	10	-0.665312	0.505917	-0.687043	0.492125
ENSG00000136717	274	BIN1|274	3	0.339094	0.73457	0.464885	0.642058	0.951974	1	NA	NA	NA	NA	NA	5	-0.548637	0.583308	-0.868274	0.385335	0.905347	1	NA	NA	NA	NA	NA	1	NA	NA	NA	NA	NA	1	NA	NA	NA	NA	NA	1	NA	NA	NA	NA	NA	9	-0.134059	0.893367	-0.460592	0.645135
ENSG00000145020	275	AMT|275	4	2.0844	0.037234	1.46719	0.142462	0.5959	10	0.704679	0.481081	-0.0471493	0.962398	0.998429	13	1.87409	0.061044	0.984791	0.32483	0.865869	2	NA	NA	NA	NA	NA	5	1.32241	0.186161	0.915082	0.360245	0.830323	11	2.53182	0.0114133	2.25974	0.0239306	0.356064	9	0.163459	0.870172	-0.36954	0.711759	0.975412	20	1.97028	0.0489254	1.05332	0.292303
ENSG00000174876	276	AMY1A|276	0	NA	NA	NA	NA	NA	0	NA	NA	NA	NA	NA	5	1.00165	0.316617	0.945284	0.344613	0.87848	0	NA	NA	NA	NA	NA	2	NA	NA	NA	NA	NA	0	NA	NA	NA	NA	NA	1	NA	NA	NA	NA	NA	5	1.00165	0.316617	0.945284	0.344613
ENSG00000243480	279	AMY2A|279	0	NA	NA	NA	NA	NA	3	0.341022	0.733118	0.335969	0.736925	0.973499	7	0.117361	0.906584	0.0890722	0.929032	0.995047	0	NA	NA	NA	NA	NA	0	NA	NA	NA	NA	NA	2	NA	NA	NA	NA	NA	0	NA	NA	NA	NA	NA	9	-0.010949	0.991265	-0.0396226	0.968397
ENSG00000240038	280	AMY2B|280	4	1.77548	0.0759501	0.962673	0.335813	0.812435	4	2.16186	0.0307319	1.99446	0.0462191	0.431699	1	NA	NA	NA	NA	NA	4	-0.232783	0.815951	-0.202503	0.839541	0.96332	1	NA	NA	NA	NA	NA	0	NA	NA	NA	NA	NA	2	NA	NA	NA	NA	NA	8	2.80502	0.00507351	2.18894	0.0287011
ENSG00000214274	283	ANG|283	5	0.321492	0.747867	-0.948068	0.343194	0.817106	3	-0.118226	0.905899	-0.370408	0.711112	0.969819	7	0.461121	0.644755	0.0697169	0.944425	0.996437	2	NA	NA	NA	NA	NA	4	-0.811886	0.416941	-0.633354	0.526566	0.919974	5	0.959996	0.337158	0.337698	0.735621	0.983181	3	1.45006	0.147179	0.982056	0.326176	0.86607	12	0.680628	0.496175	-0.414016	0.678901
ENSG00000154188	284	ANGPT1|284	1	NA	NA	NA	NA	NA	3	1.646	0.0999006	1.48629	0.137339	0.637818	9	-0.221627	0.824624	-0.386953	0.698827	0.981708	26	0.67017	0.502817	0.306057	0.759589	0.938815	0	NA	NA	NA	NA	NA	5	0.681396	0.49569	0.490617	0.623744	0.965989	5	-0.703494	0.481819	-0.928504	0.353244	0.882641	12	0.559305	0.576008	0.371704	0.710148
ENSG00000091879	285	ANGPT2|285	0	NA	NA	NA	NA	NA	0	NA	NA	NA	NA	NA	4	0.0835385	0.933431	0.0286104	0.977178	0.997109	2	NA	NA	NA	NA	NA	0	NA	NA	NA	NA	NA	3	-0.0169088	0.986511	-0.0742883	0.940787	0.998297	4	-0.291923	0.770372	-0.298351	0.765462	0.981935	4	0.0835385	0.933431	0.0286104	0.977178
ENSG00000029534	286	ANK1|286	7	-0.144209	0.885348	-0.723221	0.469618	0.87942	3	2.29187	0.0220029	1.51175	0.130735	0.625574	3	-0.778124	0.436576	-1.3648	0.17245	0.740027	44	0.174844	0.861217	-0.955147	0.339604	0.746194	4	-0.303489	0.761545	-0.907648	0.364159	0.83382	5	-0.633441	0.526508	-0.90554	0.365274	0.884569	23	1.33395	0.182354	0.234594	0.814545	0.985567	12	0.376677	0.706448	-0.55171	0.581201
ENSG00000145362	287	ANK2|287	0	NA	NA	NA	NA	NA	1	NA	NA	NA	NA	NA	6	0.502044	0.615684	0.429178	0.667834	0.974915	28	-1.90786	0.0565329	-1.97634	0.048236	0.318363	2	NA	NA	NA	NA	NA	2	NA	NA	NA	NA	NA	5	-1.04812	0.294693	-1.15969	0.246296	0.818294	7	0.691264	0.489469	0.640101	0.522171
ENSG00000151150	288	ANK3|288	0	NA	NA	NA	NA	NA	2	NA	NA	NA	NA	NA	3	0.508082	0.611444	-0.0970982	0.922657	0.996012	54	-0.716502	0.473754	-0.751687	0.452316	0.81541	2	NA	NA	NA	NA	NA	3	0.25938	0.795365	-0.450031	0.65273	0.972576	1	NA	NA	NA	NA	NA	4	0.363361	0.716368	-0.226689	0.820686
ENSG00000166825	290	ANPEP|290	5	-0.287188	0.773994	-0.884529	0.376503	0.835513	2	NA	NA	NA	NA	NA	9	0.714544	0.474963	0.590141	0.555154	0.953085	2	NA	NA	NA	NA	NA	7	1.00891	0.313125	0.496603	0.619516	0.952207	6	0.678744	0.497368	0.37394	0.708484	0.980345	4	1.30613	0.191639	1.04626	0.295553	0.852256	14	0.272882	0.784969	-0.205718	0.83703
ENSG00000151729	291	SLC25A4|291	2	NA	NA	NA	NA	NA	1	NA	NA	NA	NA	NA	2	NA	NA	NA	NA	NA	2	NA	NA	NA	NA	NA	1	NA	NA	NA	NA	NA	5	0.647847	0.517149	-0.673572	0.500651	0.940378	0	NA	NA	NA	NA	NA	5	0.125824	0.899883	-0.302069	0.762627
ENSG00000135046	301	ANXA1|301	3	-1.05618	0.290995	-1.07052	0.284499	0.772685	1	NA	NA	NA	NA	NA	7	2.96387	0.00306912	2.30232	0.0214059	0.344738	1	NA	NA	NA	NA	NA	1	NA	NA	NA	NA	NA	5	-0.783468	0.433433	-0.95606	0.339142	0.872457	6	1.8031	0.071503	1.57227	0.116026	0.673004	11	1.61652	0.106119	1.01789	0.308837
ENSG00000182718	302	ANXA2|302	3	-0.0820108	0.934645	0.0605299	0.951739	0.995496	5	1.99163	0.0465297	1.38125	0.167337	0.682332	5	0.571087	0.567996	-0.317213	0.751111	0.98762	10	0.890333	0.37338	1.01725	0.309143	0.720593	3	2.91081	0.00363956	1.55388	0.12035	0.592242	3	0.724024	0.469125	-0.178028	0.858717	0.99306	3	-0.248992	0.803389	0.248351	0.803885	0.984512	12	1.20313	0.229051	0.310667	0.756082
ENSG00000138772	306	ANXA3|306	2	NA	NA	NA	NA	NA	3	0.230262	0.817909	-0.118287	0.90585	0.992268	5	0.100811	0.91971	-0.535286	0.592504	0.959657	3	-1.10821	0.267885	-0.91977	0.357789	0.75947	2	NA	NA	NA	NA	NA	2	NA	NA	NA	NA	NA	5	-0.404364	0.685983	-0.505405	0.613323	0.961371	8	1.12983	0.258668	0.530569	0.595769
ENSG00000196975	307	ANXA4|307	5	1.09159	0.275128	0.904446	0.365853	0.832341	4	0.404153	0.686138	-0.168078	0.866536	0.990012	7	-0.461034	0.644818	-1.16517	0.24407	0.81617	22	1.4837	0.138025	0.770662	0.440987	0.808463	3	-0.753573	0.451183	-1.39035	0.164557	0.665083	1	NA	NA	NA	NA	NA	3	2.79239	0.00527524	2.85004	0.00441033	0.144964	15	0.510838	0.609514	-0.0318806	0.97457
ENSG00000164111	308	ANXA5|308	1	NA	NA	NA	NA	NA	4	0.720032	0.471578	0.916169	0.359674	0.84596	5	-0.0502872	0.959898	-1.01571	0.309875	0.860903	1	NA	NA	NA	NA	NA	1	NA	NA	NA	NA	NA	1	NA	NA	NA	NA	NA	4	0.678033	0.497819	0.552345	0.580765	0.957806	7	-0.369298	0.711939	-1.16261	0.24511
ENSG00000197043	309	ANXA6|309	2	NA	NA	NA	NA	NA	2	NA	NA	NA	NA	NA	5	0.887728	0.37478	-0.27142	0.786092	0.98897	1	NA	NA	NA	NA	NA	1	NA	NA	NA	NA	NA	0	NA	NA	NA	NA	NA	1	NA	NA	NA	NA	NA	6	0.843737	0.398904	-0.214569	0.830122
ENSG00000138279	310	ANXA7|310	3	1.46766	0.142333	1.36986	0.170863	0.636943	1	NA	NA	NA	NA	NA	1	NA	NA	NA	NA	NA	4	1.08364	0.278637	0.0655288	0.947759	0.990899	4	3.29944	0.000983525	1.20312	0.229053	0.738668	3	0.255241	0.79856	-0.378163	0.705344	0.979753	6	1.14713	0.251448	1.08633	0.277448	0.841548	5	0.51058	0.609694	0.328785	0.742348
ENSG00000122359	311	ANXA11|311	1	NA	NA	NA	NA	NA	3	1.06882	0.285264	-0.126456	0.899382	0.991513	4	1.09871	0.272011	0.63286	0.526888	0.946199	4	-1.12235	0.26183	-2.54641	0.0109483	0.147234	1	NA	NA	NA	NA	NA	4	-0.878656	0.37968	-0.867215	0.385914	0.895176	3	-0.314806	0.752937	-1.77015	0.0768343	0.587234	6	0.724445	0.468866	0.030803	0.975429
ENSG00000104537	312	ANXA13|312	5	-2.20475	0.0275699	-2.31452	0.0207267	0.234818	6	1.95876	0.0502611	1.80366	0.0714156	0.501888	12	1.74401	0.0812914	1.64232	0.100661	0.641726	11	-0.325055	0.745169	-0.308462	0.757758	0.938229	3	-2.1646	0.0305204	-2.46134	0.013915	0.205912	4	0.280325	0.779254	0.137409	0.890719	0.994361	3	0.10001	0.920345	0.0566912	0.954796	0.997784	20	1.62197	0.104946	1.38438	0.166376
ENSG00000136250	313	AOAH|313	1	NA	NA	NA	NA	NA	3	0.406058	0.684738	0.395435	0.692558	0.965394	1	NA	NA	NA	NA	NA	12	1.52912	0.126373	1.52351	0.127768	0.50552	2	NA	NA	NA	NA	NA	5	-0.365779	0.714563	-0.332052	0.73988	0.983982	9	-0.321917	0.747545	-0.297699	0.76596	0.982071	5	0.498734	0.618015	0.497516	0.618873
ENSG00000131480	314	AOC2|314	5	-0.283644	0.776709	-0.679774	0.496716	0.896373	3	0.228344	0.819399	-0.676503	0.49879	0.912765	8	0.361882	0.717474	0.423144	0.67223	0.974529	2	NA	NA	NA	NA	NA	3	0.456961	0.647742	0.53399	0.5934	0.945317	6	1.27111	0.203819	-0.0447185	0.964336	0.997913	9	0.581824	0.560742	0.385754	0.699715	0.973048	15	0.408279	0.683107	-0.106921	0.914861
ENSG00000138356	316	AOX1|316	0	NA	NA	NA	NA	NA	1	NA	NA	NA	NA	NA	6	0.614262	0.539103	0.586345	0.557701	0.954303	8	0.427411	0.66912	0.408703	0.682796	0.915155	2	NA	NA	NA	NA	NA	5	-0.484895	0.627797	-0.527654	0.59779	0.961873	5	-0.958977	0.337671	-0.965108	0.334592	0.871846	7	0.345554	0.72971	0.320186	0.748857
ENSG00000120868	317	APAF1|317	4	0.315214	0.752628	-0.300697	0.763673	0.9724	7	0.898378	0.369078	1.24459	0.213408	0.734185	11	1.52719	0.12685	1.54068	0.123533	0.677902	14	-0.615094	0.538554	0.131703	0.895231	0.981549	6	1.68155	0.0927915	1.20181	0.229561	0.738311	5	1.03434	0.301085	1.45964	0.144525	0.69015	11	2.01513	0.044007	1.46583	0.14283	0.711652	21	1.78038	0.0751464	2.03322	0.0421452
ENSG00000164978	318	NUDT2|318	0	NA	NA	NA	NA	NA	4	1.52526	0.127331	0.459882	0.645645	0.956942	7	-0.237559	0.812244	-1.40838	0.159155	0.727773	1	NA	NA	NA	NA	NA	3	1.14644	0.251732	0.836741	0.402825	0.863374	2	NA	NA	NA	NA	NA	6	2.11821	0.0342643	1.15037	0.250112	0.821205	11	0.729298	0.465893	-0.849659	0.395603
ENSG00000175336	319	APOF|319	9	0.92727	0.353883	0.629091	0.529352	0.910264	6	3.83185	0.00013059	3.5889	0.000339011	0.0200756	12	1.02039	0.307648	0.730899	0.464915	0.930077	0	NA	NA	NA	NA	NA	9	3.4185	0.000640624	3.09437	0.00199602	0.0527177	8	3.417	0.000644153	2.91567	0.00358352	0.121493	18	0.964206	0.335044	0.62543	0.531751	0.950312	22	0.228487	0.819288	-0.0769738	0.938651
ENSG00000107282	320	APBA1|320	2	NA	NA	NA	NA	NA	2	NA	NA	NA	NA	NA	3	2.11352	0.0346638	1.83029	0.0673351	0.548368	16	1.65726	0.0976022	1.51211	0.130642	0.509898	3	-1.71216	0.0870015	-1.98547	0.0472104	0.397195	3	0.261367	0.793833	0.233077	0.815722	0.988944	4	0.285453	0.775323	-0.596063	0.551192	0.951795	6	2.7379	0.00623094	1.80538	0.0711458
ENSG00000034053	321	APBA2|321	0	NA	NA	NA	NA	NA	2	NA	NA	NA	NA	NA	7	2.47895	0.0132479	2.54295	0.0110569	0.245567	10	-2.83726	0.00459008	-2.77763	0.00552012	0.0956759	2	NA	NA	NA	NA	NA	1	NA	NA	NA	NA	NA	2	NA	NA	NA	NA	NA	8	2.18845	0.0287368	2.29273	0.0219532
ENSG00000166313	322	APBB1|322	1	NA	NA	NA	NA	NA	0	NA	NA	NA	NA	NA	2	NA	NA	NA	NA	NA	1	NA	NA	NA	NA	NA	0	NA	NA	NA	NA	NA	2	NA	NA	NA	NA	NA	1	NA	NA	NA	NA	NA	3	1.84187	0.0656228	1.30742	0.191201
ENSG00000163697	323	APBB2|323	1	NA	NA	NA	NA	NA	3	-1.96162	0.0499273	-2.14522	0.0320395	0.375274	8	-2.45851	0.0140247	-2.7008	0.00696799	0.193944	34	-2.29012	0.0221047	-1.00422	0.315378	0.725355	2	NA	NA	NA	NA	NA	3	-2.40982	0.0160381	-2.1366	0.0327355	0.411812	6	-1.14151	0.253777	-1.23963	0.215238	0.795516	9	-2.19195	0.028483	-2.19041	0.0285944
ENSG00000134982	324	APC|324	2	NA	NA	NA	NA	NA	2	NA	NA	NA	NA	NA	3	-0.0559735	0.955368	-0.709955	0.477804	0.931603	17	-4.77243	1.93419e-06	-2.01736	0.0437743	0.306863	9	-1.54495	0.122496	-0.272685	0.785119	0.976835	5	0.0046099	0.996322	0.956559	0.338891	0.872198	1	NA	NA	NA	NA	NA	7	-1.21917	0.222903	-1.43679	0.150914
ENSG00000132703	325	APCS|325	1	NA	NA	NA	NA	NA	2	NA	NA	NA	NA	NA	5	1.99054	0.0466493	1.93924	0.0525945	0.502837	0	NA	NA	NA	NA	NA	5	4.21494	2.5948e-05	3.86611	0.000113648	0.00608019	6	3.30326	0.000970297	3.0576	0.00225686	0.0896617	6	4.137	3.64502e-05	4.07967	4.66353e-05	0.00549677	8	1.59466	0.110926	1.6171	0.105994
ENSG00000160224	326	AIRE|326	5	2.73589	0.00626895	2.74003	0.00619084	0.110579	2	NA	NA	NA	NA	NA	4	-0.187548	0.851247	-0.183496	0.854425	0.991594	2	NA	NA	NA	NA	NA	0	NA	NA	NA	NA	NA	5	0.583387	0.55969	0.581702	0.560824	0.955732	11	0.879015	0.379485	0.87988	0.379016	0.895009	10	1.77573	0.0759091	1.78781	0.073938
ENSG00000164062	327	APEH|327	4	0.948564	0.342942	0.423291	0.672122	0.956512	2	NA	NA	NA	NA	NA	6	1.30482	0.192085	2.43938	0.0147875	0.285474	2	NA	NA	NA	NA	NA	3	0.158872	0.873784	-1.10089	0.27106	0.775545	5	2.36092	0.0183127	1.8555	0.0636528	0.516414	9	0.930915	0.351995	1.41727	0.156539	0.730952	11	2.06215	0.0393056	1.83562	0.0665435
ENSG00000100823	328	APEX1|328	0	NA	NA	NA	NA	NA	4	2.87718	0.00404946	2.97875	0.00292448	0.097477	8	1.24083	0.214796	1.14328	0.253042	0.826708	0	NA	NA	NA	NA	NA	1	NA	NA	NA	NA	NA	4	2.78863	0.00533667	0.961897	0.336202	0.869149	3	-0.331644	0.740188	0.824956	0.409482	0.90931	11	3.12342	0.00180986	2.78962	0.00532045
ENSG00000110330	329	BIRC2|329	5	8.17838	4.7e-16	2.16159	0.0307522	0.294373	4	3.53718	0.000412425	0.111626	0.91113	0.991811	10	7.38285	2.15322e-13	-1.02365	0.30611	0.859161	13	6.63735	3.96947e-11	0.937247	0.34873	0.752392	6	4.60122	4.42814e-06	-1.28578	0.19865	0.705502	11	6.21374	6.12204e-10	2.59281	0.00957992	0.217164	12	4.20208	2.74554e-05	-0.71637	0.473836	0.935457	14	7.3899	2.04459e-13	-0.361154	0.718017
ENSG00000023445	330	BIRC3|330	3	1.29261	0.196275	-0.230268	0.817904	0.982585	7	2.24574	0.024815	-1.36928	0.171045	0.688548	17	3.49186	0.000488704	1.30524	0.191941	0.765426	4	1.18264	0.237074	-0.606091	0.544514	0.858619	5	0.70674	0.4798	-0.882724	0.377478	0.844393	14	2.33893	0.0194243	-0.205808	0.836959	0.989375	14	3.62719	0.000292751	2.03277	0.0421903	0.469414	23	4.3699	1.29822e-05	1.17282	0.24099
ENSG00000089685	332	BIRC5|332	5	0.148791	0.881732	-0.698232	0.485103	0.89015	8	1.07522	0.282387	-0.0188683	0.984948	0.999948	11	1.79716	0.0724414	1.56364	0.118039	0.672506	7	0.679562	0.49685	1.00326	0.315842	0.725298	2	NA	NA	NA	NA	NA	5	0.859371	0.390225	-0.0710585	0.943357	0.998092	7	1.35467	0.175656	0.154914	0.876902	0.991147	21	1.76164	0.078263	0.741694	0.458348
ENSG00000105290	333	APLP1|333	2	NA	NA	NA	NA	NA	11	2.79904	0.00516825	2.13222	0.0330947	0.377402	10	-0.397019	0.69139	-0.92657	0.354247	0.884766	1	NA	NA	NA	NA	NA	3	2.91785	0.0035587	2.41493	0.0158159	0.221848	9	2.1134	0.0346737	1.4195	0.15589	0.707594	11	2.32283	0.020275	1.7536	0.0796323	0.595348	21	2.60419	0.0092683	1.67982	0.0931284
ENSG00000084234	334	APLP2|334	1	NA	NA	NA	NA	NA	2	NA	NA	NA	NA	NA	3	0.982547	0.325934	1.0144	0.310497	0.861203	7	0.546388	0.584852	0.124152	0.901206	0.982394	0	NA	NA	NA	NA	NA	5	0.264117	0.791714	-0.346647	0.728888	0.981786	6	-0.338942	0.734685	-0.699942	0.484034	0.940333	6	0.683102	0.494611	-0.306957	0.758904
ENSG00000118137	335	APOA1|335	4	2.40336	0.0163236	2.41489	0.0158174	0.201804	1	NA	NA	NA	NA	NA	3	2.21873	0.0266024	2.15817	0.0310175	0.407913	1	NA	NA	NA	NA	NA	6	1.43646	0.151006	1.40412	0.160419	0.656625	7	0.439702	0.660194	0.325065	0.745162	0.985001	9	-0.380451	0.703645	-0.42797	0.668713	0.970644	8	3.03344	0.00244484	3.00719	0.00266531
ENSG00000158874	336	APOA2|336	6	-0.683824	0.494155	-1.35699	0.174916	0.642916	6	5.6425	1.88177e-08	4.62617	3.93158e-06	0.00050962	11	4.0673	4.91611e-05	2.79773	0.00518913	0.166961	0	NA	NA	NA	NA	NA	11	4.14347	3.54449e-05	3.55977	0.000378693	0.0157242	4	0.545803	0.585254	-0.332776	0.739334	0.984048	7	-0.406541	0.684383	-1.57227	0.116024	0.673253	17	3.80801	0.00014375	2.71246	0.00672837
ENSG00000110244	337	APOA4|337	5	-0.238385	0.811604	-0.24328	0.80781	0.982836	3	3.75044	0.000180879	3.74887	0.000182006	0.0124169	1	NA	NA	NA	NA	NA	0	NA	NA	NA	NA	NA	7	0.6854	0.493161	0.683663	0.494257	0.904818	6	2.7077	0.0068252	2.70603	0.00685947	0.178609	4	-1.51187	0.130705	-1.51434	0.130077	0.697149	8	2.01085	0.0444573	2.0097	0.0445795
ENSG00000084674	338	APOB|338	0	NA	NA	NA	NA	NA	2	NA	NA	NA	NA	NA	6	0.899515	0.368472	0.886135	0.375637	0.898403	3	0.50339	0.614738	0.509089	0.610739	0.889422	1	NA	NA	NA	NA	NA	1	NA	NA	NA	NA	NA	2	NA	NA	NA	NA	NA	8	0.541917	0.587928	0.546151	0.585015
ENSG00000111701	339	APOBEC1|339	4	0.683483	0.494371	0.568419	0.569806	0.924352	3	0.530433	0.595863	0.572948	0.566736	0.935022	3	0.132881	0.894299	-0.00212808	0.998302	0.999563	1	NA	NA	NA	NA	NA	1	NA	NA	NA	NA	NA	4	0.170728	0.864452	0.12632	0.89949	0.995787	5	0.734048	0.462994	0.864911	0.387178	0.901304	8	0.278366	0.780756	0.260401	0.794578
ENSG00000130208	341	APOC1|341	4	-0.369628	0.711693	-0.362641	0.716907	0.967593	5	-0.752376	0.451902	-0.785661	0.432147	0.886483	7	1.42049	0.1556	1.48142	0.138633	0.699341	0	NA	NA	NA	NA	NA	5	2.6994	0.00699729	2.59445	0.00953434	0.15695	7	0.490802	0.623614	0.406079	0.684722	0.975487	10	-0.17597	0.860333	-0.34959	0.726679	0.978177	15	0.655154	0.512434	0.67704	0.498449
ENSG00000214855	342	APOC1P1|342	3	-0.632581	0.52707	-0.647756	0.517208	0.906842	6	-1.09445	0.27387	-1.10074	0.271126	0.788963	7	0.11748	0.90649	0.152019	0.879186	0.994499	1	NA	NA	NA	NA	NA	5	0.137784	0.890423	0.0823935	0.934341	0.99363	7	-0.00395252	0.996847	-0.0431542	0.965582	0.99822	10	-0.344675	0.73037	-0.429001	0.667962	0.970956	15	-0.75983	0.447434	-0.749051	0.453903
ENSG00000103375	343	AQP8|343	3	2.86461	0.00421311	2.07919	0.0377102	0.327381	7	-0.485685	0.627237	-0.599002	0.549231	0.926985	5	1.03683	0.299926	0.542242	0.587704	0.958376	1	NA	NA	NA	NA	NA	1	NA	NA	NA	NA	NA	2	NA	NA	NA	NA	NA	6	0.225753	0.821414	0.0481744	0.961581	0.998856	12	0.941089	0.346758	0.401051	0.68842
ENSG00000234906	344	APOC2|344	3	0.790053	0.429578	0.762054	0.446106	0.870741	4	-0.64325	0.520126	-0.638451	0.523243	0.918886	4	0.0914246	0.927163	0.113015	0.910029	0.995078	1	NA	NA	NA	NA	NA	2	NA	NA	NA	NA	NA	4	-0.355448	0.722286	-0.406734	0.684241	0.976245	6	0.805886	0.420392	0.776633	0.437455	0.922159	10	0.538814	0.590067	0.537297	0.591114
ENSG00000110245	345	APOC3|345	7	1.76456	0.0777709	1.70085	0.089106	0.500365	7	1.27939	0.200889	1.23726	0.216118	0.737849	5	1.53463	0.125011	1.5146	0.130011	0.686674	1	NA	NA	NA	NA	NA	5	2.16951	0.030146	2.17148	0.0299964	0.316498	1	NA	NA	NA	NA	NA	3	-0.055418	0.95581	-0.0836266	0.933361	0.997917	13	1.2997	0.193835	1.24971	0.211531
ENSG00000267467	346	APOC4|346	5	1.42485	0.154337	1.36967	0.170923	0.636884	5	-1.43908	0.150263	-1.43185	0.152323	0.663309	9	0.476668	0.633644	0.489934	0.624228	0.967039	2	NA	NA	NA	NA	NA	5	-0.147638	0.882641	-0.208759	0.834655	0.983486	5	0.767159	0.443065	0.669917	0.502978	0.93971	11	-0.296693	0.766727	-0.423083	0.672274	0.971328	17	0.784632	0.43275	0.770605	0.44102
ENSG00000189058	347	APOD|347	3	0.747143	0.455054	0.738292	0.460412	0.876056	3	1.66334	0.0963798	1.68951	0.0912581	0.544561	6	1.27609	0.202051	1.28236	0.199845	0.774786	1	NA	NA	NA	NA	NA	11	0.245582	0.806027	0.245174	0.806343	0.980297	1	NA	NA	NA	NA	NA	4	-0.292312	0.770075	-0.266664	0.789752	0.984954	12	2.11332	0.0346805	2.12622	0.0335913
ENSG00000130203	348	APOE|348	5	0.616757	0.537456	0.658068	0.51056	0.90406	4	-0.00868927	0.993068	-0.0229002	0.981732	0.999554	7	1.2474	0.212377	1.32776	0.18439	0.754908	0	NA	NA	NA	NA	NA	3	-0.43799	0.661435	-0.457547	0.647321	0.956371	8	0.896287	0.370193	0.748876	0.454008	0.92327	9	0.271855	0.785758	0.131965	0.895024	0.993614	14	1.15526	0.248104	1.20612	0.227896
ENSG00000091583	350	APOH|350	4	0.738692	0.46017	0.502595	0.615297	0.944145	4	0.0628589	0.949884	-0.239676	0.810602	0.985154	6	0.545164	0.585694	0.113063	0.909991	0.995108	9	1.02177	0.306995	0.936075	0.349333	0.752287	5	2.14513	0.032047	1.89534	0.0581721	0.43465	3	0.198646	0.842557	-0.126071	0.899687	0.995624	7	-0.0641093	0.948889	-0.204214	0.838204	0.987814	12	0.859205	0.390317	0.426155	0.670034
ENSG00000142192	351	APP|351	3	1.65032	0.0990134	1.46123	0.14409	0.598828	4	-1.45225	0.146568	-0.792575	0.428107	0.884729	9	0.685923	0.492831	1.0291	0.303541	0.858029	38	1.01726	0.309138	1.36326	0.172934	0.577486	4	0.348677	0.727364	0.707202	0.479513	0.898319	2	NA	NA	NA	NA	NA	1	NA	NA	NA	NA	NA	14	0.760676	0.446929	1.12582	0.260359
ENSG00000198931	353	APRT|353	1	NA	NA	NA	NA	NA	2	NA	NA	NA	NA	NA	4	0.660823	0.508792	0.594391	0.552309	0.9532	0	NA	NA	NA	NA	NA	2	NA	NA	NA	NA	NA	3	-0.68651	0.49246	-0.697415	0.485613	0.934761	7	2.28129	0.0226221	2.14074	0.0323997	0.40905	5	0.458662	0.64652	0.256362	0.797694
ENSG00000142515	354	KLK3|354	4	0.0535784	0.957276	-0.0410649	0.967248	0.995958	5	-0.690259	0.490101	-0.703554	0.481782	0.904194	3	-0.785348	0.432331	-0.81065	0.41765	0.911182	0	NA	NA	NA	NA	NA	2	NA	NA	NA	NA	NA	3	-0.286189	0.774759	-0.260454	0.794537	0.987491	5	-0.440205	0.65983	-0.652267	0.514294	0.947047	11	-0.61572	0.53814	-0.643812	0.519762
ENSG00000026103	355	FAS|355	2	NA	NA	NA	NA	NA	5	-1.17476	0.240211	-0.538761	0.590104	0.944458	6	-0.453849	0.64998	-0.255586	0.798293	0.987894	5	-1.49659	0.134637	-1.09474	0.273745	0.693344	1	NA	NA	NA	NA	NA	3	-1.32235	0.186184	-1.29824	0.194336	0.751912	3	-1.48037	0.138911	-2.09057	0.0366762	0.436728	10	-0.675604	0.49936	-0.131968	0.895021
ENSG00000117560	356	FASLG|356	2	NA	NA	NA	NA	NA	1	NA	NA	NA	NA	NA	4	-0.260511	0.794493	0.444765	0.656531	0.971984	1	NA	NA	NA	NA	NA	3	0.107114	0.914708	0.64344	0.520003	0.91618	2	NA	NA	NA	NA	NA	8	0.394706	0.693096	0.707963	0.47904	0.93812	5	-0.0326976	0.973919	0.606823	0.544028
ENSG00000240583	358	AQP1|358	2	NA	NA	NA	NA	NA	3	-0.021778	0.982627	-0.305863	0.759737	0.97805	4	-0.891575	0.372714	-0.908404	0.36376	0.889348	8	0.471976	0.636989	0.219596	0.826206	0.958506	0	NA	NA	NA	NA	NA	2	NA	NA	NA	NA	NA	4	-1.81831	0.0691461	-1.9291	0.0538412	0.511203	8	-0.17252	0.863044	-0.3656	0.714697
ENSG00000167580	359	AQP2|359	4	-1.07184	0.283904	-1.25827	0.208423	0.68778	4	2.06846	0.0387081	2.03581	0.0418839	0.414434	12	0.658679	0.510168	0.623327	0.533131	0.946016	1	NA	NA	NA	NA	NA	4	-2.36541	0.0180926	-2.35408	0.0186523	0.243237	8	-0.96986	0.332218	-1.05108	0.293333	0.844007	9	1.56422	0.117904	1.48773	0.136958	0.706666	18	-0.127114	0.898861	-0.226966	0.820471
ENSG00000165272	360	AQP3|360	1	NA	NA	NA	NA	NA	6	0.28391	0.776505	-0.114327	0.908988	0.991886	4	-0.294591	0.768333	-0.479382	0.631712	0.968077	0	NA	NA	NA	NA	NA	2	NA	NA	NA	NA	NA	6	0.052469	0.95816	0.0403915	0.967785	0.998354	8	-0.176463	0.859946	-0.371355	0.710407	0.974887	11	-0.368278	0.712699	-0.797797	0.42507
ENSG00000171885	361	AQP4|361	4	1.15276	0.24913	0.83436	0.404165	0.848878	7	0.254143	0.799408	-0.00820465	0.993454	0.99971	11	0.104392	0.916867	-0.372639	0.709452	0.980715	1	NA	NA	NA	NA	NA	3	0.251922	0.801124	-0.0127231	0.98985	0.999551	4	-0.222015	0.824322	-0.514422	0.607007	0.963559	3	1.30965	0.190445	1.0576	0.290349	0.850911	18	1.12978	0.258686	0.603911	0.545962
ENSG00000161798	362	AQP5|362	3	-3.10231	0.00194344	-3.24424	0.00119448	0.0339922	4	0.324741	0.745407	0.137523	0.89063	0.991137	10	-0.265397	0.790727	-0.275139	0.783234	0.988264	1	NA	NA	NA	NA	NA	6	-2.62362	0.0087575	-2.68007	0.00741316	0.1345	7	-0.122081	0.902846	-0.221853	0.824448	0.989354	8	-1.40643	0.159732	-1.5525	0.120679	0.679616	16	-1.57105	0.116308	-1.71761	0.0860031
ENSG00000086159	363	AQP6|363	3	-2.31491	0.0207057	-2.51677	0.0119112	0.168341	5	-0.0292858	0.976639	-0.52432	0.600106	0.947468	9	1.10012	0.271394	1.01223	0.311535	0.861384	2	NA	NA	NA	NA	NA	7	-1.04987	0.29389	-1.39548	0.163006	0.66234	6	0.432058	0.665739	0.0492175	0.96075	0.997865	8	-0.136075	0.891774	-0.466267	0.641068	0.966117	16	-0.595399	0.551635	-0.98204	0.326183
ENSG00000165269	364	AQP7|364	5	0.0991677	0.921014	0.0636697	0.949239	0.994616	2	NA	NA	NA	NA	NA	7	-0.0342506	0.97268	-0.381471	0.702889	0.981555	1	NA	NA	NA	NA	NA	1	NA	NA	NA	NA	NA	10	-0.210011	0.833678	-0.490365	0.623922	0.966006	11	0.501272	0.616228	0.284658	0.775931	0.982087	12	-0.251425	0.801508	-0.447096	0.654848
ENSG00000103569	366	AQP9|366	1	NA	NA	NA	NA	NA	1	NA	NA	NA	NA	NA	1	NA	NA	NA	NA	NA	2	NA	NA	NA	NA	NA	1	NA	NA	NA	NA	NA	2	NA	NA	NA	NA	NA	1	NA	NA	NA	NA	NA	3	0.927696	0.353663	0.828898	0.407248
ENSG00000091262	368	ABCC6|368	0	NA	NA	NA	NA	NA	0	NA	NA	NA	NA	NA	0	NA	NA	NA	NA	NA	4	2.11049	0.0349237	1.57855	0.114577	0.482573	2	NA	NA	NA	NA	NA	1	NA	NA	NA	NA	NA	5	0.816375	0.41437	0.107435	0.914453	0.995839	0	NA	NA	NA	NA
ENSG00000095139	372	ARCN1|372	3	1.79228	0.07322	1.10552	0.269048	0.762545	4	2.70564	0.00686757	1.47862	0.139379	0.643193	5	1.21159	0.225794	0.427855	0.668797	0.974336	6	0.513878	0.607387	0.0934692	0.925539	0.986443	3	-1.16127	0.245651	0.333815	0.73855	0.974843	4	1.23751	0.216024	1.27587	0.202131	0.758715	6	0.450543	0.652362	-0.41073	0.681309	0.97292	10	2.76281	0.00577611	1.44783	0.1478
ENSG00000113595	373	TRIM23|373	0	NA	NA	NA	NA	NA	4	1.09684	0.272824	-0.778068	0.436609	0.888294	3	-1.31224	0.189572	-1.67231	0.0945985	0.626965	1	NA	NA	NA	NA	NA	4	0.247288	0.804708	0.666785	0.504977	0.907327	3	1.72783	0.0841526	1.8284	0.0676192	0.528207	1	NA	NA	NA	NA	NA	7	-0.0434146	0.965375	-1.69488	0.0902329
ENSG00000109321	374	AREG|374	0	NA	NA	NA	NA	NA	0	NA	NA	NA	NA	NA	7	0.942744	0.345911	0.869353	0.384745	0.905374	0	NA	NA	NA	NA	NA	1	NA	NA	NA	NA	NA	3	0.844756	0.398335	0.624343	0.532464	0.946758	6	1.71435	0.0865986	1.34278	0.179476	0.764684	7	0.942744	0.345911	0.869353	0.384745
ENSG00000143761	375	ARF1|375	2	NA	NA	NA	NA	NA	2	NA	NA	NA	NA	NA	7	-0.344297	0.730654	0.0291432	0.976753	0.997284	4	-2.84352	0.00450122	-1.98566	0.0471895	0.314253	4	2.52699	0.011571	1.92657	0.0541568	0.420458	5	-1.22548	0.220518	-1.9232	0.0545785	0.494112	4	0.685577	0.493049	0.861478	0.389065	0.902355	10	0.433068	0.665006	0.188115	0.850803
ENSG00000134287	377	ARF3|377	7	4.42907	9.91e-06	1.81778	0.0692284	0.44095	8	2.56098	0.0105009	-0.381374	0.702961	0.967868	11	0.210809	0.833055	-0.918275	0.358571	0.887323	9	2.25558	0.0241905	-0.0448884	0.9642	0.993679	4	-2.62957	0.00860609	-0.322409	0.747172	0.974359	5	1.32483	0.185358	-0.774994	0.438423	0.918559	7	-1.48643	0.137303	-1.51487	0.129944	0.697176	24	3.82091	0.000136482	0.278366	0.780756
ENSG00000168374	378	ARF4|378	4	1.04949	0.294063	0.884135	0.376716	0.835763	1	NA	NA	NA	NA	NA	7	-0.0987513	0.921344	-0.395356	0.692617	0.981224	3	-0.669131	0.503479	-0.903426	0.366394	0.763377	4	1.63894	0.101362	1.08274	0.279039	0.779405	3	0.561923	0.574223	0.360899	0.718208	0.982279	4	1.1892	0.234484	0.473551	0.635865	0.964829	12	0.822386	0.410942	0.464632	0.642239
ENSG00000175906	379	ARL4D|379	1	NA	NA	NA	NA	NA	6	0.778322	0.436459	0.605426	0.544956	0.924586	17	-0.559711	0.575731	-1.02968	0.30327	0.858552	1	NA	NA	NA	NA	NA	0	NA	NA	NA	NA	NA	6	2.00561	0.0450152	1.68289	0.0925327	0.596305	5	-1.10722	0.268314	-1.50555	0.132319	0.700701	24	-0.173668	0.862142	-0.653277	0.513643
ENSG00000004059	381	ARF5|381	2	NA	NA	NA	NA	NA	3	1.36554	0.172216	-1.39911	0.161914	0.676537	4	0.568839	0.569521	-0.701162	0.483273	0.932128	0	NA	NA	NA	NA	NA	2	NA	NA	NA	NA	NA	5	-0.916706	0.359393	-2.10932	0.0350247	0.424891	5	2.71728	0.00663136	-0.109254	0.913011	0.99549	7	-0.455772	0.648597	-1.52949	0.126281
ENSG00000165527	382	ARF6|382	3	1.08259	0.279106	0.72502	0.468513	0.879314	9	3.12175	0.0018201	0.456297	0.64822	0.957717	12	2.02204	0.0432881	0.739928	0.459419	0.928831	0	NA	NA	NA	NA	NA	4	0.685687	0.492979	0.0797498	0.936443	0.993587	3	1.21513	0.224441	-0.565142	0.572032	0.956227	13	2.14095	0.0323828	0.354235	0.723196	0.977062	20	3.98746	6.88653e-05	1.38067	0.167514
ENSG00000118520	383	ARG1|383	1	NA	NA	NA	NA	NA	1	NA	NA	NA	NA	NA	6	-0.23902	0.811112	-0.395604	0.692434	0.981241	2	NA	NA	NA	NA	NA	2	NA	NA	NA	NA	NA	5	0.100226	0.920173	-0.506926	0.612255	0.96395	3	0.0795382	0.936611	0.21589	0.829093	0.9871	8	1.35076	0.176904	1.17557	0.239888
ENSG00000081181	384	ARG2|384	5	-0.118235	0.905892	0.486524	0.626642	0.947866	3	-0.15025	0.88058	0.0538955	0.957023	0.998268	6	2.34935	0.0188902	1.52724	0.126838	0.685788	8	-0.0876725	0.930145	0.0785003	0.937437	0.988871	1	NA	NA	NA	NA	NA	6	1.36891	0.171162	0.528125	0.597463	0.96148	8	2.88639	0.00393322	1.8388	0.0660732	0.555346	13	1.60206	0.109279	1.55267	0.120641
ENSG00000067560	387	RHOA|387	5	1.28332	0.199509	-0.610396	0.54166	0.91365	7	2.39708	0.0166055	0.517353	0.604959	0.949859	12	1.39523	0.163082	-0.420349	0.67427	0.974672	14	0.0625919	0.950097	-1.31421	0.188906	0.597388	2	NA	NA	NA	NA	NA	7	-0.392064	0.695047	-2.6279	0.00864845	0.206154	8	0.247365	0.804648	-0.0677317	0.946005	0.998068	18	2.16642	0.0303811	0.0321059	0.97439
ENSG00000143878	388	RHOB|388	5	-0.728282	0.466515	-0.746497	0.455443	0.87413	2	NA	NA	NA	NA	NA	8	-0.358001	0.720375	-0.317476	0.750912	0.987444	1	NA	NA	NA	NA	NA	4	-0.0730548	0.941769	-0.218806	0.826821	0.981879	5	1.77863	0.0754328	1.74547	0.081037	0.566426	7	-1.31156	0.189798	-0.903646	0.366278	0.885157	14	-0.207491	0.835645	-0.299546	0.764551
ENSG00000155366	389	RHOC|389	6	-1.77618	0.0758354	-1.45395	0.146098	0.602698	2	NA	NA	NA	NA	NA	6	0.0966089	0.923045	0.17872	0.858174	0.992578	2	NA	NA	NA	NA	NA	3	1.67882	0.0933229	1.54203	0.123204	0.594714	8	1.72065	0.085449	1.32386	0.185682	0.73921	5	1.43313	0.151956	0.922384	0.356425	0.881538	13	-1.28058	0.200471	-0.914742	0.360423
ENSG00000115963	390	RND3|390	1	NA	NA	NA	NA	NA	2	NA	NA	NA	NA	NA	1	NA	NA	NA	NA	NA	6	0.0607057	0.951599	0.568919	0.569467	0.872007	0	NA	NA	NA	NA	NA	1	NA	NA	NA	NA	NA	4	-1.04259	0.297248	-1.03643	0.30011	0.855586	3	0.425969	0.67017	0.525957	0.598969
ENSG00000177105	391	RHOG|391	4	-0.127543	0.898522	-0.818205	0.413325	0.855489	3	0.481322	0.630334	0.569148	0.569311	0.936225	7	2.36724	0.0180036	0.867901	0.385539	0.905545	4	-0.283821	0.776573	-0.921905	0.356675	0.758966	1	NA	NA	NA	NA	NA	6	-1.79803	0.0723026	-1.62986	0.103268	0.61923	6	1.19036	0.234029	1.08349	0.278706	0.842991	13	1.59723	0.110351	0.518311	0.604291
ENSG00000175220	392	ARHGAP1|392	5	-1.69347	0.0905016	-1.21347	0.225076	0.703729	7	0.914169	0.360724	-0.0288234	0.977008	1.00051	10	2.8347	0.00462688	0.0607919	0.95153	0.997226	1	NA	NA	NA	NA	NA	3	1.6734	0.0943851	1.48231	0.138395	0.626381	2	NA	NA	NA	NA	NA	10	-2.12691	0.0335333	-2.38822	0.0170104	0.301569	21	1.10031	0.27131	-0.559575	0.575824
ENSG00000100852	394	ARHGAP5|394	1	NA	NA	NA	NA	NA	1	NA	NA	NA	NA	NA	4	-0.905065	0.365526	-0.617514	0.536957	0.946557	14	-0.678826	0.497316	-1.61409	0.106645	0.467562	1	NA	NA	NA	NA	NA	2	NA	NA	NA	NA	NA	2	NA	NA	NA	NA	NA	6	-0.283512	0.77681	0.150575	0.880324
ENSG00000141522	396	ARHGDIA|396	7	1.79586	0.0726472	1.57228	0.116022	0.549975	11	0.982462	0.325976	-0.328346	0.74268	0.975358	10	-0.735091	0.462359	-2.59157	0.00961441	0.22835	2	NA	NA	NA	NA	NA	6	-0.233941	0.815052	-0.494887	0.620727	0.952139	10	-1.20945	0.226615	-0.833067	0.404893	0.903837	2	NA	NA	NA	NA	NA	26	1.23258	0.217858	-0.859795	0.389992
ENSG00000111348	397	ARHGDIB|397	3	-0.00791307	0.993687	0.0164952	0.986841	0.999943	2	NA	NA	NA	NA	NA	8	1.4585	0.14484	1.22796	0.219588	0.794462	5	-0.496082	0.619884	-0.646549	0.517988	0.847958	1	NA	NA	NA	NA	NA	4	1.15246	0.249251	1.01817	0.308705	0.855449	6	0.42322	0.672174	0.317732	0.750717	0.979171	13	1.33267	0.182772	1.14615	0.251853
ENSG00000242173	398	ARHGDIG|398	2	NA	NA	NA	NA	NA	4	-0.0324122	0.974146	-0.0247156	0.980284	0.999825	13	2.59024	0.00965129	2.59138	0.00961968	0.228115	5	-0.503237	0.614846	-0.576357	0.56443	0.868264	5	-1.36049	0.173807	-1.29689	0.1948	0.704116	6	-0.877342	0.380393	-0.656544	0.51154	0.941106	13	-0.381741	0.702689	-0.32238	0.747194	0.979147	18	1.80102	0.0718297	1.72968	0.0838216
ENSG00000168421	399	RHOH|399	0	NA	NA	NA	NA	NA	1	NA	NA	NA	NA	NA	4	0.703977	0.481518	0.454062	0.649827	0.970936	17	-0.330598	0.740978	-0.521204	0.602275	0.885668	2	NA	NA	NA	NA	NA	7	-0.843862	0.398834	-0.828054	0.407726	0.904571	11	1.60689	0.108216	1.33502	0.182002	0.766359	4	0.703977	0.481518	0.454062	0.649827
ENSG00000120805	400	ARL1|400	2	NA	NA	NA	NA	NA	2	NA	NA	NA	NA	NA	4	2.55713	0.0106176	-2.92766	0.00344876	0.128862	4	-1.18493	0.236165	-3.77195	0.000166064	0.00700844	3	0.119034	0.905259	-0.603216	0.546425	0.926546	4	1.62989	0.103262	-3.30372	0.00096872	0.0470562	7	2.08643	0.0370498	-1.57755	0.114807	0.671353	6	2.66532	0.00774523	-1.68714	0.0917119
ENSG00000165462	401	PHOX2A|401	2	NA	NA	NA	NA	NA	6	5.52224	3.72347e-08	4.73471	2.32701e-06	0.000315662	4	-1.46558	0.142898	-2.63446	0.00848371	0.213625	0	NA	NA	NA	NA	NA	2	NA	NA	NA	NA	NA	6	0.112552	0.910396	-0.0549055	0.956218	0.99818	8	2.06208	0.0393123	1.59034	0.111895	0.665676	11	5.53271	3.51057e-08	4.44161	9.35137e-06
ENSG00000213465	402	ARL2|402	2	NA	NA	NA	NA	NA	5	0.191841	0.847884	0.782491	0.434006	0.8864	3	1.55601	0.119843	1.95338	0.050896	0.495085	1	NA	NA	NA	NA	NA	3	1.62851	0.103554	2.21819	0.0266394	0.298834	10	-0.322089	0.747415	-1.09423	0.273967	0.829363	7	1.46954	0.141822	0.255675	0.798224	0.985419	10	0.192539	0.847337	0.267724	0.788936
ENSG00000138175	403	ARL3|403	1	NA	NA	NA	NA	NA	3	1.12826	0.259327	0.880723	0.378559	0.858196	2	NA	NA	NA	NA	NA	5	-2.09798	0.0360157	-1.70129	0.0890235	0.436787	4	-2.65063	0.00808919	-3.05405	0.00228361	0.0582844	6	0.0521156	0.958441	-0.11737	0.906577	0.996097	5	-1.04409	0.296555	-1.3156	0.188439	0.77129	5	1.35312	0.176149	0.544456	0.586181
ENSG00000143437	405	ARNT|405	3	6.05876	1.6e-09	0.59856	0.549525	0.91388	4	2.76189	0.00579244	0.483667	0.628668	0.956198	8	0.249113	0.803295	-1.60521	0.108585	0.658509	14	6.26474	4.44276e-10	0.455449	0.64883	0.902364	2	NA	NA	NA	NA	NA	8	2.90495	0.00370808	2.53096	0.0114413	0.24495	9	-0.210779	0.833078	0.371072	0.710618	0.974911	14	2.97836	0.00292822	-1.14077	0.254085
ENSG00000133794	406	ARNTL|406	3	2.2774	0.0228534	1.82948	0.067457	0.437636	4	1.77146	0.0766164	1.28653	0.198386	0.717635	10	1.10359	0.269885	0.699037	0.4846	0.931823	18	0.155506	0.876436	-0.234442	0.814663	0.955903	1	NA	NA	NA	NA	NA	6	0.759186	0.447819	0.801792	0.422756	0.909469	5	-0.633308	0.526595	-1.54455	0.122593	0.684263	14	1.57068	0.116394	0.866095	0.386528
ENSG00000137486	408	ARRB1|408	8	1.88421	0.0596619	0.646383	0.518096	0.907073	7	2.67874	0.00744253	1.09642	0.273009	0.790302	9	0.950704	0.341854	0.899674	0.368388	0.891258	16	2.90297	0.00373154	1.2863	0.198467	0.608171	1	NA	NA	NA	NA	NA	4	1.44402	0.14887	0.273168	0.784748	0.987427	8	1.98442	0.0473279	1.48149	0.138614	0.707703	21	2.32321	0.0202548	1.09925	0.271774
ENSG00000141480	409	ARRB2|409	2	NA	NA	NA	NA	NA	6	1.03721	0.299747	0.5374	0.591043	0.944019	7	-0.501976	0.615733	-0.654414	0.51291	0.942108	2	NA	NA	NA	NA	NA	0	NA	NA	NA	NA	NA	2	NA	NA	NA	NA	NA	5	0.476099	0.634049	0.186112	0.852374	0.990355	15	1.13881	0.254901	0.179635	0.857455
ENSG00000100299	410	ARSA|410	2	NA	NA	NA	NA	NA	6	0.612887	0.540012	0.114617	0.908759	0.991914	11	-1.13899	0.254825	-0.768709	0.442145	0.91997	0	NA	NA	NA	NA	NA	7	-0.0366591	0.97076	0.220774	0.825288	0.982575	2	NA	NA	NA	NA	NA	9	2.42817	0.0152515	2.0833	0.0373343	0.438337	15	-0.905612	0.365236	-0.631104	0.528035
ENSG00000113273	411	ARSB|411	2	NA	NA	NA	NA	NA	2	NA	NA	NA	NA	NA	2	NA	NA	NA	NA	NA	7	2.67544	0.00751607	3.27991	0.00105387	0.0291767	0	NA	NA	NA	NA	NA	0	NA	NA	NA	NA	NA	2	NA	NA	NA	NA	NA	6	-0.09162	0.927008	-0.125795	0.899905
ENSG00000129744	417	ART1|417	0	NA	NA	NA	NA	NA	0	NA	NA	NA	NA	NA	8	-0.805545	0.420588	-0.821768	0.411294	0.911713	2	NA	NA	NA	NA	NA	1	NA	NA	NA	NA	NA	1	NA	NA	NA	NA	NA	7	1.96601	0.0494173	1.91122	0.0561003	0.519892	8	-0.805545	0.420588	-0.821768	0.411294
ENSG00000156219	419	ART3|419	0	NA	NA	NA	NA	NA	2	NA	NA	NA	NA	NA	3	2.47063	0.0135594	1.83894	0.0660529	0.548305	7	1.09165	0.275102	0.746842	0.455235	0.816842	3	1.64297	0.100526	1.02285	0.306487	0.801611	0	NA	NA	NA	NA	NA	5	-0.831901	0.405551	-0.90221	0.36704	0.885297	5	2.0216	0.0433332	1.76379	0.0778996
ENSG00000111339	420	ART4|420	3	-0.745826	0.455848	-0.7713	0.440608	0.869308	4	-0.451628	0.65158	-0.407563	0.683632	0.965527	5	0.29954	0.764555	0.291942	0.770357	0.989089	2	NA	NA	NA	NA	NA	5	0.197911	0.843132	0.212481	0.831751	0.981727	4	2.40594	0.0162095	2.45309	0.0142372	0.278504	7	0.0644958	0.948581	0.0774559	0.938268	0.996736	10	0.0147673	0.988219	0.0257747	0.979439
ENSG00000099889	421	ARVCF|421	3	1.92582	0.0542499	2.93593	0.00335847	0.0730424	5	1.0569	0.290667	1.25267	0.210454	0.73092	14	0.772521	0.439885	0.567694	0.570298	0.956617	4	2.851	0.00439701	1.57701	0.114931	0.483474	2	NA	NA	NA	NA	NA	5	2.31461	0.0207217	1.08427	0.27836	0.833063	6	-0.440952	0.659289	-0.24031	0.810111	0.984545	18	0.320244	0.748813	0.538701	0.590145
ENSG00000104763	427	ASAH1|427	2	NA	NA	NA	NA	NA	1	NA	NA	NA	NA	NA	8	2.05176	0.0403061	0.343336	0.731377	0.984805	2	NA	NA	NA	NA	NA	1	NA	NA	NA	NA	NA	3	-0.632717	0.526981	-0.445294	0.656149	0.973154	4	-0.170874	0.864338	-0.694632	0.487356	0.940488	10	1.88747	0.0592227	0.172728	0.86288
ENSG00000139352	429	ASCL1|429	2	NA	NA	NA	NA	NA	5	0.187653	0.851165	-0.62421	0.532551	0.920543	6	0.79591	0.426166	-0.0347147	0.97231	0.997822	0	NA	NA	NA	NA	NA	2	NA	NA	NA	NA	NA	1	NA	NA	NA	NA	NA	3	0.217184	0.828084	-0.294668	0.768274	0.982034	10	0.258139	0.796322	-0.5864	0.557664
ENSG00000183734	430	ASCL2|430	2	NA	NA	NA	NA	NA	3	1.26042	0.207646	1.24441	0.213474	0.734196	10	1.61028	0.107473	1.56179	0.118475	0.672951	1	NA	NA	NA	NA	NA	9	0.396148	0.692032	0.385549	0.699866	0.967868	9	2.39614	0.0166479	2.18151	0.0292467	0.387754	10	1.29951	0.193899	1.19429	0.232489	0.808195	13	2.1765	0.0296192	2.1378	0.0326381
ENSG00000141505	432	ASGR1|432	3	-0.254134	0.799415	-0.301971	0.762702	0.972343	5	-0.365931	0.71445	-0.601304	0.547697	0.926542	10	-0.247978	0.804173	-0.328527	0.742543	0.986955	0	NA	NA	NA	NA	NA	4	0.625888	0.53145	0.541756	0.588039	0.944529	1	NA	NA	NA	NA	NA	6	0.960333	0.336988	0.876519	0.38084	0.896509	15	-0.172459	0.863092	-0.347725	0.728078
ENSG00000161944	433	ASGR2|433	0	NA	NA	NA	NA	NA	3	0.70455	0.481161	0.574373	0.565771	0.934488	6	0.0283874	0.977356	0.039959	0.968129	0.998158	2	NA	NA	NA	NA	NA	4	0.373676	0.70868	0.308268	0.757907	0.976608	4	2.31577	0.020658	2.26364	0.023689	0.354293	7	0.28113	0.778636	0.345267	0.729925	0.978183	8	0.2732	0.784724	0.221892	0.824418
ENSG00000101440	434	ASIP|434	1	NA	NA	NA	NA	NA	5	2.84105	0.00453609	2.07	0.0385635	0.40168	9	1.15991	0.246206	0.31034	0.756331	0.988957	12	2.63987	0.00834969	1.905	0.0569048	0.346502	6	2.53083	0.0114455	1.64736	0.0996211	0.550986	4	0.397946	0.690707	0.049101	0.960843	0.997872	12	2.47927	0.0132363	1.80607	0.0710383	0.573745	14	1.04447	0.29638	0.216241	0.828819
ENSG00000126522	435	ASL|435	2	NA	NA	NA	NA	NA	7	1.42498	0.154298	0.311729	0.755275	0.976942	6	0.880851	0.37849	-1.4929	0.135599	0.695218	5	0.72053	0.471272	0.692729	0.48855	0.832041	2	NA	NA	NA	NA	NA	2	NA	NA	NA	NA	NA	10	0.983551	0.32544	0.663534	0.507055	0.94654	13	0.93542	0.34967	-1.15896	0.246591
ENSG00000198356	439	ASNA1|439	10	5.72057	1.2e-08	1.60358	0.108943	0.538937	10	3.81548	0.000139497	0.0310617	0.975223	1.00035	21	5.01714	5.64552e-07	0.793587	0.427518	0.915597	3	-1.02517	0.305392	-1.71467	0.0865405	0.430711	7	2.35279	0.0187168	-0.873324	0.382578	0.846724	17	3.00063	0.00272311	1.43379	0.151767	0.70183	17	2.35049	0.0188328	0.381985	0.702508	0.974149	34	6.96875	4.15891e-12	0.852242	0.394168
ENSG00000070669	440	ASNS|440	0	NA	NA	NA	NA	NA	4	-0.441891	0.658609	-1.22508	0.220671	0.742314	5	1.03911	0.298864	0.838963	0.401577	0.909863	3	0.0397781	0.968273	-0.793594	0.427514	0.800442	2	NA	NA	NA	NA	NA	0	NA	NA	NA	NA	NA	2	NA	NA	NA	NA	NA	9	0.480814	0.630694	-0.189984	0.849339
ENSG00000108381	443	ASPA|443	1	NA	NA	NA	NA	NA	3	1.46162	0.143981	0.790605	0.429256	0.88444	2	NA	NA	NA	NA	NA	2	NA	NA	NA	NA	NA	2	NA	NA	NA	NA	NA	3	0.777842	0.436742	0.758563	0.448192	0.921491	5	-0.933801	0.350504	-1.22041	0.222434	0.801112	4	1.98058	0.047757	1.31123	0.18991
ENSG00000198363	444	ASPH|444	2	NA	NA	NA	NA	NA	4	-0.34134	0.732879	-1.12427	0.261014	0.784388	5	0.402933	0.687035	0.191049	0.848504	0.991986	20	0.0980759	0.921881	-1.48919	0.136575	0.520339	5	-1.4109	0.158408	-0.823918	0.410071	0.866883	5	-0.46434	0.642448	-1.03326	0.301589	0.851655	4	0.480941	0.630604	0.209702	0.833919	0.987623	11	1.65431	0.0982012	0.684554	0.493694
ENSG00000130707	445	ASS1|445	0	NA	NA	NA	NA	NA	1	NA	NA	NA	NA	NA	1	NA	NA	NA	NA	NA	1	NA	NA	NA	NA	NA	2	NA	NA	NA	NA	NA	3	1.45711	0.145221	1.17143	0.241545	0.800145	3	2.09271	0.0364844	2.04555	0.0409138	0.461681	2	NA	NA	NA	NA
ENSG00000152092	460	ASTN1|460	2	NA	NA	NA	NA	NA	4	1.56745	0.117148	1.42427	0.154504	0.666094	4	0.516302	0.605693	0.3795	0.704351	0.981503	25	0.272114	0.785559	-0.127205	0.898789	0.982752	1	NA	NA	NA	NA	NA	7	2.04376	0.0410908	2.07994	0.0376416	0.438242	7	0.84618	0.39754	0.603487	0.546244	0.949445	10	1.50727	0.131879	1.38014	0.167676
ENSG00000117601	462	SERPINC1|462	3	1.01767	0.308943	0.792365	0.428229	0.862728	4	-0.675752	0.499266	-0.746945	0.455173	0.893046	5	-0.331011	0.740666	-0.183892	0.854114	0.991463	0	NA	NA	NA	NA	NA	6	0.705914	0.480313	-0.216276	0.828791	0.981148	22	0.0869441	0.930724	-0.321339	0.747983	0.985462	10	0.256379	0.797681	0.0209711	0.98327	0.999165	12	-0.0959084	0.923602	-0.155125	0.876736
ENSG00000140836	463	ZFHX3|463	0	NA	NA	NA	NA	NA	4	0.863324	0.388049	0.841376	0.400225	0.868332	3	0.410399	0.681552	0.976302	0.329018	0.868422	37	-0.763565	0.445205	-0.325264	0.745011	0.935272	3	0.776678	0.437428	0.573729	0.566207	0.93594	1	NA	NA	NA	NA	NA	8	0.317054	0.751231	0.177017	0.85951	0.990334	6	0.382519	0.702112	0.724747	0.468681
ENSG00000123268	466	ATF1|466	2	NA	NA	NA	NA	NA	9	0.655434	0.512254	0.338689	0.734875	0.973215	8	3.34628	0.000832182	1.67085	0.0948866	0.627218	10	2.3424	0.0192447	2.07294	0.038289	0.286189	1	NA	NA	NA	NA	NA	4	-0.483088	0.629079	-1.31792	0.18766	0.742739	8	2.8593	0.00428394	1.90778	0.0565439	0.522079	16	3.52579	0.000430468	1.85179	0.0641833
ENSG00000162772	467	ATF3|467	2	NA	NA	NA	NA	NA	4	0.497907	0.618597	0.227457	0.820088	0.98539	10	-0.489572	0.624483	-0.698069	0.485205	0.931796	8	-0.565331	0.571904	-0.765587	0.444001	0.810268	3	-0.0814465	0.935094	-0.149675	0.881034	0.991653	7	-0.0891381	0.92898	-0.278382	0.780744	0.988629	5	0.0493575	0.960639	-0.112181	0.91069	0.995117	13	-0.799204	0.424255	-1.02683	0.304609
ENSG00000128272	468	ATF4|468	3	1.06406	0.287414	1.10081	0.271093	0.764726	1	NA	NA	NA	NA	NA	5	0.625582	0.531651	0.0506969	0.959571	0.99753	0	NA	NA	NA	NA	NA	5	1.56115	0.118627	0.172327	0.863195	0.989864	5	2.35834	0.01844	2.15157	0.0315352	0.402404	4	0.0855383	0.931841	-0.291955	0.770347	0.981607	9	1.56599	0.117489	0.877242	0.380447
ENSG00000138363	471	ATIC|471	1	NA	NA	NA	NA	NA	0	NA	NA	NA	NA	NA	1	NA	NA	NA	NA	NA	2	NA	NA	NA	NA	NA	2	NA	NA	NA	NA	NA	4	-0.885243	0.376118	-0.627343	0.530497	0.945441	3	-0.370835	0.710795	-0.28147	0.778375	0.982706	2	NA	NA	NA	NA
ENSG00000149311	472	ATM|472	3	-0.394163	0.693497	-0.545365	0.585555	0.9326	5	-1.10091	0.271053	0.158724	0.873901	0.990568	5	0.201834	0.840064	0.206463	0.836447	0.992375	12	-0.518487	0.604169	0.59668	0.55078	0.861044	2	NA	NA	NA	NA	NA	5	-0.212849	0.831463	-0.186193	0.85231	0.991802	4	-1.8067	0.0709396	-1.24239	0.214221	0.795067	13	-0.748307	0.454352	-0.0359177	0.971351
ENSG00000142599	473	RERE|473	4	0.0637163	0.949202	0.901093	0.367633	0.831657	3	0.423145	0.672229	-0.477806	0.632834	0.956548	6	1.41714	0.156577	1.63929	0.10129	0.644369	51	-0.0343422	0.972607	-0.221993	0.824339	0.958483	4	-2.26984	0.0233095	-2.41552	0.0157903	0.221862	4	0.571694	0.567585	0.177137	0.859416	0.993174	3	-0.124174	0.901188	0.248791	0.803545	0.984656	13	1.20552	0.228127	1.38661	0.165695
ENSG00000172238	474	ATOH1|474	1	NA	NA	NA	NA	NA	1	NA	NA	NA	NA	NA	0	NA	NA	NA	NA	NA	0	NA	NA	NA	NA	NA	0	NA	NA	NA	NA	NA	2	NA	NA	NA	NA	NA	2	NA	NA	NA	NA	NA	2	NA	NA	NA	NA
ENSG00000177556	475	ATOX1|475	3	0.787058	0.431329	-0.883607	0.377001	0.835512	3	-0.240429	0.810019	-1.97339	0.0485706	0.439244	4	2.82727	0.00473528	-0.648027	0.517032	0.943465	3	1.84421	0.0652808	0.162052	0.871279	0.973799	2	NA	NA	NA	NA	NA	1	NA	NA	NA	NA	NA	2	NA	NA	NA	NA	NA	7	1.14434	0.2526	-1.22414	0.221024
ENSG00000163399	476	ATP1A1|476	2	NA	NA	NA	NA	NA	5	-1.3221	0.186267	-1.27921	0.200951	0.720877	6	-2.68928	0.00721223	-2.54703	0.010929	0.244168	5	2.37993	0.0173967	-0.963427	0.335434	0.742375	0	NA	NA	NA	NA	NA	9	0.252514	0.800666	0.18011	0.857082	0.993057	7	0.449744	0.652937	-0.183025	0.854795	0.990346	11	-2.52203	0.0117349	-2.23761	0.0253418
ENSG00000018625	477	ATP1A2|477	4	-1.70093	0.0890913	-1.83122	0.067197	0.436962	5	-2.12818	0.0334283	-2.18832	0.0287467	0.359442	13	-1.1665	0.243535	-1.41379	0.15756	0.726436	6	-0.678011	0.497833	-0.747525	0.454823	0.816386	5	-1.66494	0.0960616	-1.91057	0.0561834	0.428616	5	1.58556	0.112976	1.50985	0.13122	0.666244	12	-0.743579	0.457207	-0.828037	0.407735	0.909313	18	-2.1771	0.0295744	-2.35672	0.0185203
ENSG00000105409	478	ATP1A3|478	3	-0.305876	0.759727	-0.856537	0.39179	0.839479	4	-0.487437	0.625995	-0.645745	0.518509	0.918034	10	-1.14989	0.25031	-0.95704	0.338648	0.875125	5	-0.635938	0.52488	-0.898914	0.368793	0.764843	3	-0.486369	0.626752	-0.372347	0.709669	0.969536	4	0.346586	0.728934	0.185604	0.852772	0.99204	9	0.0654431	0.947827	-0.360562	0.71846	0.976699	17	-1.25031	0.211315	-1.40871	0.159056
ENSG00000075673	479	ATP12A|479	2	NA	NA	NA	NA	NA	3	0.296445	0.766917	0.253211	0.800128	0.983592	6	-0.00677317	0.994596	-0.0552954	0.955908	0.997509	0	NA	NA	NA	NA	NA	0	NA	NA	NA	NA	NA	1	NA	NA	NA	NA	NA	4	0.172491	0.863067	0.182505	0.855202	0.990362	10	0.11765	0.906355	0.0490529	0.960881
ENSG00000132681	480	ATP1A4|480	4	2.25074	0.0244963	2.14273	0.0322395	0.300389	6	-1.18731	0.235228	-1.45749	0.145118	0.653393	9	0.205095	0.837516	0.0751727	0.940084	0.996185	7	4.0061	6.36888e-05	3.70048	0.000220241	0.00886255	5	4.85891	1.25975e-06	4.68912	2.90425e-06	0.000310755	9	1.95641	0.0505378	1.75286	0.0797586	0.562936	8	1.27719	0.201665	0.921648	0.356809	0.881909	17	0.528036	0.597525	0.309072	0.757294
ENSG00000143153	481	ATP1B1|481	3	1.92979	0.053756	0.593229	0.553086	0.915088	6	1.26895	0.204588	0.848781	0.396092	0.867268	3	-1.48588	0.137447	-1.67483	0.0941026	0.626158	3	0.126133	0.899638	-1.16256	0.245127	0.664294	5	1.34579	0.178504	0.846303	0.397472	0.859627	6	0.231026	0.817315	-0.659547	0.509611	0.941152	5	0.169234	0.865628	-0.513827	0.607422	0.961513	11	1.47192	0.141179	0.562304	0.573964
ENSG00000129244	482	ATP1B2|482	6	-0.493108	0.621983	-0.112995	0.910045	0.992959	6	-1.91169	0.0560405	-1.90771	0.0565527	0.462978	8	-0.129828	0.896714	-0.0950445	0.924288	0.99613	2	NA	NA	NA	NA	NA	21	0.104811	0.916535	0.140477	0.888296	0.992199	21	-1.32507	0.18528	-1.30477	0.192103	0.749293	9	1.36445	0.172561	1.28533	0.198807	0.783339	20	-1.41458	0.157326	-1.18096	0.237739
ENSG00000069849	483	ATP1B3|483	3	0.979181	0.327593	0.127148	0.898834	0.992596	2	NA	NA	NA	NA	NA	2	NA	NA	NA	NA	NA	5	1.30085	0.19344	0.253948	0.799558	0.951079	0	NA	NA	NA	NA	NA	6	1.10648	0.268633	0.622691	0.533549	0.946068	2	NA	NA	NA	NA	NA	6	2.80186	0.00512334	1.59659	0.110495
ENSG00000137731	486	FXYD2|486	0	NA	NA	NA	NA	NA	1	NA	NA	NA	NA	NA	5	-0.58895	0.555952	-0.544686	0.586022	0.95802	4	0.143098	0.886225	0.00595377	0.99525	0.999679	0	NA	NA	NA	NA	NA	2	NA	NA	NA	NA	NA	5	-1.04063	0.298155	-1.1421	0.253529	0.823998	6	-0.855822	0.392185	-0.83268	0.405112
ENSG00000196296	487	ATP2A1|487	4	0.993442	0.320599	0.906443	0.364796	0.831739	2	NA	NA	NA	NA	NA	3	0.351722	0.725079	-0.999809	0.317508	0.863315	2	NA	NA	NA	NA	NA	1	NA	NA	NA	NA	NA	4	0.282679	0.777448	-0.19759	0.843383	0.989381	8	-0.00546594	0.995639	0.273273	0.784668	0.984145	9	0.569562	0.56903	-0.280887	0.778822
ENSG00000174437	488	ATP2A2|488	4	4.69305	2.85e-06	1.6842	0.0922793	0.505669	5	3.34544	0.000834688	1.56766	0.117099	0.60153	10	2.50509	0.0123107	0.627277	0.53054	0.945764	7	1.05339	0.292271	-0.925366	0.354873	0.757772	2	NA	NA	NA	NA	NA	7	-0.393506	0.693982	-1.02846	0.30384	0.852804	6	0.026593	0.978787	0.453412	0.650295	0.968414	16	2.64114	0.0083185	1.19926	0.230549
ENSG00000074370	489	ATP2A3|489	3	0.503262	0.614828	0.316587	0.751586	0.971	5	1.11037	0.266955	1.07529	0.282358	0.797191	5	0.524058	0.600289	0.00483231	0.996145	0.998998	3	0.646366	0.518107	0.467044	0.640513	0.898501	6	-0.060769	0.951548	-0.541607	0.588142	0.944512	3	1.5801	0.114222	0.99726	0.318743	0.861381	6	0.392093	0.695026	0.434563	0.66392	0.969564	11	1.65651	0.0977555	1.12085	0.262468
ENSG00000070961	490	ATP2B1|490	6	2.31527	0.0206858	-1.05431	0.29185	0.780032	2	NA	NA	NA	NA	NA	6	1.4637	0.143411	-0.654879	0.512611	0.942133	14	2.50883	0.0121815	0.469044	0.639083	0.897951	3	-0.778113	0.436582	-2.03261	0.0422069	0.376345	6	2.98236	0.00289036	-0.875976	0.381135	0.893229	11	2.97329	0.00297687	0.231	0.817335	0.985545	9	1.60392	0.108869	-0.779549	0.435737
ENSG00000157087	491	ATP2B2|491	2	NA	NA	NA	NA	NA	2	NA	NA	NA	NA	NA	3	0.743588	0.457201	0.689729	0.490434	0.934331	25	4.05212	5.24381e-05	3.91329	9.36879e-05	0.00458805	4	1.42315	0.154827	1.32593	0.184993	0.694536	5	1.42419	0.154526	0.774107	0.438947	0.918326	8	-0.606269	0.544396	-0.871748	0.383437	0.898418	7	2.44895	0.0144012	2.14112	0.0323691
ENSG00000058668	493	ATP2B4|493	1	NA	NA	NA	NA	NA	3	-1.59368	0.111144	-1.12273	0.261669	0.783933	7	0.596692	0.550771	0.474185	0.635413	0.96872	14	0.790968	0.429044	-0.142452	0.886735	0.97885	5	-1.58565	0.112956	-2.52169	0.0117462	0.18188	9	0.809153	0.418511	-0.387324	0.698552	0.977719	5	-0.876001	0.381121	-0.660919	0.50873	0.947323	10	-0.374345	0.708182	-0.218302	0.827213
ENSG00000105675	495	ATP4A|495	4	-0.0396826	0.96835	-0.103808	0.917331	0.992524	2	NA	NA	NA	NA	NA	9	1.24007	0.215075	0.834975	0.403818	0.910829	2	NA	NA	NA	NA	NA	5	1.13687	0.25571	0.738391	0.460352	0.889993	6	-0.642067	0.520894	-0.913681	0.36098	0.880812	7	0.440178	0.65985	0.236598	0.81299	0.984713	14	2.03444	0.0420213	1.48771	0.136964
ENSG00000186009	496	ATP4B|496	0	NA	NA	NA	NA	NA	0	NA	NA	NA	NA	NA	0	NA	NA	NA	NA	NA	1	NA	NA	NA	NA	NA	1	NA	NA	NA	NA	NA	4	0.393879	0.693707	0.0740024	0.941015	0.998263	7	-0.0729965	0.941815	-0.45893	0.646328	0.967088	0	NA	NA	NA	NA
ENSG00000152234	498	ATP5A1|498	0	NA	NA	NA	NA	NA	2	NA	NA	NA	NA	NA	3	-1.03889	0.298965	0.0599329	0.952214	0.996971	2	NA	NA	NA	NA	NA	1	NA	NA	NA	NA	NA	3	0.478692	0.632203	-0.876051	0.381094	0.893314	3	0.738895	0.460046	-1.04727	0.295083	0.85139	5	-1.03327	0.301584	-0.0875403	0.93025
ENSG00000164904	501	ALDH7A1|501	3	1.21273	0.225356	0.355841	0.721992	0.96885	5	0.866138	0.386505	1.16266	0.245088	0.767363	3	0.80141	0.422977	0.534861	0.592798	0.959822	2	NA	NA	NA	NA	NA	1	NA	NA	NA	NA	NA	2	NA	NA	NA	NA	NA	5	-0.539279	0.589746	-0.778193	0.436535	0.921764	9	1.33801	0.181025	0.967499	0.333396
ENSG00000110955	506	ATP5B|506	12	2.19633	0.0281676	-0.806957	0.419775	0.859724	7	2.61929	0.00886919	-0.289763	0.772024	0.979811	11	2.87259	0.00410848	-0.678465	0.497545	0.937794	3	3.30305	0.000971036	-0.138183	0.890108	0.97976	4	3.18075	0.00148848	1.12691	0.259898	0.766741	9	5.92436	3.60585e-09	0.0135378	0.9892	1.00036	18	2.87755	0.00404472	-0.675548	0.499396	0.943921	23	2.432	0.0150915	-1.01388	0.310748
ENSG00000165629	509	ATP5C1|509	3	2.72997	0.00638216	-1.38078	0.16748	0.632761	0	NA	NA	NA	NA	NA	1	NA	NA	NA	NA	NA	2	NA	NA	NA	NA	NA	2	NA	NA	NA	NA	NA	6	-1.02025	0.307716	-0.569436	0.569116	0.957025	4	-0.0276457	0.977947	-0.535886	0.592089	0.958872	4	2.66664	0.00771494	-0.732211	0.464114
ENSG00000099624	513	ATP5D|513	18	-0.213401	0.831033	0.266587	0.789811	0.980402	12	-1.61872	0.105644	-0.702899	0.48219	0.903941	15	1.00429	0.315344	0.905156	0.365478	0.889648	0	NA	NA	NA	NA	NA	5	0.191051	0.848502	-0.0358815	0.97138	0.999031	10	-0.737965	0.460611	-0.689126	0.490814	0.936507	14	-0.0944363	0.924771	0.0391761	0.968753	0.999424	38	-0.167538	0.866961	0.41909	0.675189
ENSG00000124172	514	ATP5E|514	3	-0.799815	0.4239	-0.963844	0.335225	0.812184	4	0.492479	0.622428	0.400375	0.688917	0.964467	6	2.47014	0.0135778	1.30398	0.192371	0.766127	1	NA	NA	NA	NA	NA	4	-0.143235	0.886117	-1.24311	0.213954	0.724111	4	0.362065	0.717337	0.031837	0.974605	0.998352	4	-1.15174	0.249546	-1.43909	0.15026	0.722198	11	2.25797	0.0240405	1.60906	0.10774
ENSG00000116459	515	ATP5F1|515	4	3.42314	0.000629842	1.32834	0.184197	0.656898	2	NA	NA	NA	NA	NA	5	-0.270295	0.786958	-1.00117	0.316849	0.862613	1	NA	NA	NA	NA	NA	1	NA	NA	NA	NA	NA	1	NA	NA	NA	NA	NA	4	-0.827123	0.408253	-0.753335	0.451325	0.927677	11	3.09744	0.00197554	1.12153	0.262179
ENSG00000159199	516	ATP5G1|516	2	NA	NA	NA	NA	NA	5	3.89407	0.000101382	-0.0576287	0.954049	0.999546	9	0.507778	0.611658	-0.696821	0.485985	0.932107	1	NA	NA	NA	NA	NA	3	-0.631724	0.52763	-0.688029	0.491504	0.90494	0	NA	NA	NA	NA	NA	0	NA	NA	NA	NA	NA	15	2.55483	0.0106878	-0.406909	0.684113
ENSG00000135390	517	ATP5G2|517	2	NA	NA	NA	NA	NA	4	1.35324	0.176111	0.159463	0.873318	0.990774	9	-0.5896	0.555517	-2.33879	0.0194313	0.325831	6	-1.06583	0.286612	-2.8501	0.0044094	0.0833851	2	NA	NA	NA	NA	NA	3	2.70346	0.00691266	1.45229	0.146556	0.69298	9	2.14751	0.0318571	0.177808	0.85889	0.990678	15	0.159425	0.873348	-1.40412	0.160419
ENSG00000154518	518	ATP5G3|518	1	NA	NA	NA	NA	NA	3	2.93708	0.00334607	0.550486	0.582039	0.941888	1	NA	NA	NA	NA	NA	0	NA	NA	NA	NA	NA	5	1.91965	0.0550259	0.100343	0.920081	0.995333	4	0.681184	0.495824	-0.519595	0.603396	0.962984	2	NA	NA	NA	NA	NA	4	2.43837	0.0148289	0.438301	0.661209
ENSG00000169020	521	ATP5I|521	4	0.773671	0.439205	0.632658	0.52702	0.910169	6	0.220929	0.825167	-0.0723661	0.942317	0.998825	10	1.04421	0.296499	1.32157	0.186444	0.757753	2	NA	NA	NA	NA	NA	3	0.11645	0.907306	-0.532875	0.594172	0.945284	5	0.659557	0.509604	0.332798	0.739317	0.984252	4	0.141598	0.88741	-0.659871	0.509403	0.946939	16	1.4959	0.134817	1.63243	0.102726
ENSG00000154723	522	ATP5J|522	3	0.861629	0.388982	0.10709	0.914727	0.993162	3	1.89916	0.0576681	0.220997	0.825115	0.984534	3	-0.655703	0.512081	-0.805563	0.420578	0.912283	8	0.192923	0.847036	-0.833406	0.404702	0.786231	3	0.80859	0.418835	0.239586	0.810673	0.981273	2	NA	NA	NA	NA	NA	3	-1.26855	0.204732	-0.999168	0.317818	0.865197	8	1.49253	0.135697	-0.365517	0.714759
ENSG00000114573	523	ATP6V1A|523	10	-0.181412	0.85606	-1.26957	0.204365	0.682436	3	-0.480169	0.631153	0.21758	0.827776	0.983785	8	0.041032	0.967274	0.14933	0.881306	0.995029	11	1.78977	0.0736228	0.75639	0.449493	0.813286	3	1.55437	0.120233	-1.12563	0.260438	0.765896	5	0.329331	0.741935	-1.40748	0.159419	0.712148	6	1.00393	0.315519	-0.853015	0.39374	0.903063	17	-0.278911	0.780338	-1.17932	0.238394
ENSG00000116039	525	ATP6V1B1|525	1	NA	NA	NA	NA	NA	0	NA	NA	NA	NA	NA	3	0.756016	0.449717	1.30861	0.190796	0.764096	0	NA	NA	NA	NA	NA	2	NA	NA	NA	NA	NA	3	1.16918	0.242454	0.877574	0.380267	0.89355	5	1.35746	0.17477	1.31785	0.187684	0.770712	4	0.327333	0.743446	0.705768	0.480404
ENSG00000147416	526	ATP6V1B2|526	0	NA	NA	NA	NA	NA	1	NA	NA	NA	NA	NA	2	NA	NA	NA	NA	NA	0	NA	NA	NA	NA	NA	0	NA	NA	NA	NA	NA	2	NA	NA	NA	NA	NA	2	NA	NA	NA	NA	NA	3	2.98147	0.00289877	1.12713	0.259805
ENSG00000185883	527	ATP6V0C|527	0	NA	NA	NA	NA	NA	4	-0.097383	0.922431	-1.36414	0.172657	0.690748	10	1.0849	0.278081	-0.0536588	0.957212	0.997349	1	NA	NA	NA	NA	NA	2	NA	NA	NA	NA	NA	1	NA	NA	NA	NA	NA	5	0.243184	0.807885	0.302785	0.762081	0.981184	13	0.699812	0.484115	-0.626009	0.531371
ENSG00000155097	528	ATP6V1C1|528	3	2.53616	0.0112731	-0.259378	0.795367	0.980054	1	NA	NA	NA	NA	NA	7	1.68081	0.0929363	0.174076	0.861821	0.992528	11	-0.081195	0.935294	-2.0035	0.0452406	0.309413	4	2.57718	0.0100228	0.255801	0.798128	0.978433	1	NA	NA	NA	NA	NA	8	1.75095	0.0800868	-0.224703	0.82223	0.986166	10	2.79815	0.00518238	0.00374817	0.99701
ENSG00000131100	529	ATP6V1E1|529	7	4.65179	3.48e-06	2.16837	0.0302323	0.290722	3	-0.833044	0.404906	-0.389879	0.696662	0.966725	4	0.887832	0.374724	0.0551974	0.955986	0.997522	6	2.22139	0.0264215	1.83887	0.0660624	0.378092	6	4.43519	9.63173e-06	1.99188	0.0465022	0.395221	7	2.62959	0.0086056	2.14115	0.032367	0.409852	10	-0.282241	0.777784	0.238272	0.811691	0.984642	14	3.37749	0.00074368	1.37845	0.168198
ENSG00000117410	533	ATP6V0B|533	4	0.546643	0.584677	-0.111849	0.910953	0.99266	2	NA	NA	NA	NA	NA	6	0.69311	0.48831	0.0582749	0.953535	0.996829	0	NA	NA	NA	NA	NA	2	NA	NA	NA	NA	NA	3	-0.173811	0.86203	-0.964263	0.335015	0.868411	5	2.81965	0.00484879	0.538376	0.590369	0.959072	10	1.052	0.292911	-0.150013	0.880767
ENSG00000213760	534	ATP6V1G2|534	5	-0.509744	0.61028	-1.31023	0.19025	0.665755	6	0.0165179	0.986823	-0.0520116	0.958524	0.997693	15	-1.55779	0.119421	-2.22617	0.0260992	0.377886	0	NA	NA	NA	NA	NA	4	1.02179	0.306987	0.249986	0.802621	0.980054	5	1.32122	0.186558	1.01576	0.30985	0.856774	5	0.0227072	0.981886	-0.0728367	0.941942	0.997199	24	-1.12979	0.258681	-2.08618	0.0370726
ENSG00000033627	535	ATP6V0A1|535	5	0.845872	0.397712	0.859998	0.38988	0.83881	4	-0.0744961	0.940622	0.155657	0.876317	0.990611	6	0.131285	0.895561	-0.692926	0.488426	0.933458	15	0.472525	0.636597	-0.209335	0.834205	0.961447	4	1.22536	0.220564	-0.335207	0.737499	0.974536	6	0.899527	0.368466	-1.00445	0.315268	0.859625	8	2.19075	0.0285696	1.23754	0.216012	0.795649	13	0.508984	0.610812	0.131957	0.89503
ENSG00000241837	539	ATP5O|539	5	-0.0945339	0.924693	-0.765537	0.444031	0.870536	5	-0.936714	0.349004	-1.07401	0.28293	0.797263	6	0.54091	0.588622	-0.220493	0.825507	0.990635	2	NA	NA	NA	NA	NA	2	NA	NA	NA	NA	NA	2	NA	NA	NA	NA	NA	5	-0.00887656	0.992918	-0.632051	0.527416	0.949651	15	-0.396255	0.691954	-1.4144	0.157378
ENSG00000123191	540	ATP7B|540	3	0.698306	0.485056	0.445093	0.656294	0.953876	2	NA	NA	NA	NA	NA	1	NA	NA	NA	NA	NA	3	0.458246	0.646819	-0.0510571	0.959284	0.993148	0	NA	NA	NA	NA	NA	3	0.966822	0.333734	0.51846	0.604187	0.962785	4	0.301939	0.762726	0.156792	0.875422	0.990959	6	2.02056	0.0434412	1.44858	0.147592
ENSG00000175054	545	ATR|545	0	NA	NA	NA	NA	NA	1	NA	NA	NA	NA	NA	2	NA	NA	NA	NA	NA	11	-0.484692	0.627941	0.0504978	0.95973	0.993412	2	NA	NA	NA	NA	NA	1	NA	NA	NA	NA	NA	4	2.00934	0.0446176	1.11339	0.265657	0.834647	3	0.50179	0.615863	-0.231609	0.816862
ENSG00000130294	547	KIF1A|547	2	NA	NA	NA	NA	NA	5	2.23537	0.0254888	2.0984	0.0359783	0.391898	4	1.20038	0.230114	1.45608	0.145506	0.70953	11	-1.1429	0.253197	-0.837494	0.402402	0.784699	1	NA	NA	NA	NA	NA	2	NA	NA	NA	NA	NA	5	0.0619614	0.950599	0.0935358	0.925486	0.996774	10	2.0024	0.0453588	2.06335	0.0391917
ENSG00000148090	549	AUH|549	1	NA	NA	NA	NA	NA	3	4.64743	3.55075e-06	1.70959	0.087477	0.537675	4	-0.454748	0.649333	-0.560357	0.575291	0.956256	4	4.91773	9.37335e-07	0.292686	0.769789	0.942557	2	NA	NA	NA	NA	NA	2	NA	NA	NA	NA	NA	3	4.05847	5.10419e-05	1.23491	0.21699	0.795947	6	2.3375	0.0194986	0.464226	0.64253
ENSG00000115307	550	AUP1|550	1	NA	NA	NA	NA	NA	4	0.427883	0.668777	-0.952742	0.340821	0.839531	5	0.936338	0.349197	0.0249392	0.980106	0.997393	1	NA	NA	NA	NA	NA	0	NA	NA	NA	NA	NA	3	-0.140587	0.888208	-0.472731	0.63645	0.970712	4	1.19426	0.232499	0.272679	0.785124	0.984227	8	-0.20727	0.835817	-1.2868	0.198293
ENSG00000101200	551	AVP|551	2	NA	NA	NA	NA	NA	6	0.62064	0.534898	0.460039	0.645531	0.957139	5	0.639519	0.522549	0.726709	0.467478	0.929647	0	NA	NA	NA	NA	NA	3	0.718797	0.472339	0.486267	0.626824	0.954126	5	0.75647	0.449445	0.66301	0.50739	0.940356	6	-0.294321	0.768539	-0.485607	0.627292	0.964332	12	1.34175	0.17981	1.23211	0.218034
ENSG00000166148	552	AVPR1A|552	7	2.70439	0.0068934	2.0673	0.0388172	0.332182	3	3.46542	0.000539098	2.81585	0.00490625	0.139942	7	1.80225	0.0716371	1.06375	0.287555	0.844713	3	2.78017	0.00547729	2.0153	0.0439889	0.306711	4	3.27453	0.00107407	2.63029	0.00858812	0.148706	8	3.57384	0.000359011	2.79265	0.00527097	0.153883	11	3.33672	0.000861202	2.40832	0.0161042	0.296297	12	2.97263	0.00298325	2.13014	0.0332656
ENSG00000198049	553	AVPR1B|553	5	-0.793242	0.427719	-0.888016	0.374625	0.83399	5	0.206638	0.836311	0.14959	0.881101	0.990739	2	NA	NA	NA	NA	NA	2	NA	NA	NA	NA	NA	4	0.683748	0.494203	0.373695	0.708666	0.9688	9	0.330518	0.741038	0.314379	0.753262	0.985454	12	1.18162	0.23748	1.01943	0.308106	0.860654	9	0.867297	0.38587	0.925955	0.354566
ENSG00000167601	558	AXL|558	8	1.64859	0.0993685	1.21507	0.224464	0.702863	8	0.987317	0.323591	1.03878	0.299016	0.809356	7	0.0668834	0.94668	0.02836	0.977378	0.996975	9	1.69617	0.0899887	0.469159	0.639001	0.898078	3	2.89612	0.00381375	1.72932	0.0838867	0.51366	5	2.22002	0.0265145	1.62633	0.104017	0.620188	6	2.10931	0.0350258	1.26274	0.206809	0.790505	18	0.635714	0.525026	0.462252	0.643944
ENSG00000160862	563	AZGP1|563	2	NA	NA	NA	NA	NA	9	-0.019073	0.984784	-0.34379	0.731035	0.972879	14	0.18408	0.853967	-0.0383198	0.969436	0.998138	1	NA	NA	NA	NA	NA	4	-1.40035	0.161544	-2.09882	0.0359411	0.347986	2	NA	NA	NA	NA	NA	8	0.859586	0.390107	0.209513	0.834066	0.987643	21	0.500238	0.616955	-0.0251901	0.979905
ENSG00000172232	566	AZU1|566	7	1.10704	0.268394	1.01862	0.308491	0.789326	5	2.3685	0.0179425	2.24469	0.0248824	0.337925	8	0.461229	0.644678	0.327463	0.743347	0.986631	2	NA	NA	NA	NA	NA	4	-0.627153	0.530621	-0.66223	0.50789	0.908261	10	0.0665695	0.94693	-0.14149	0.887495	0.994314	9	0.678752	0.497363	0.607958	0.543275	0.950857	17	0.87091	0.383894	0.660619	0.508923
ENSG00000166710	567	B2M|567	8	0.00296699	0.997633	0.913238	0.361213	0.827615	6	0.177857	0.858851	0.882975	0.377342	0.857937	6	-1.55708	0.119588	-1.51786	0.129186	0.686652	15	-1.81509	0.0696407	-0.944281	0.345125	0.750543	3	-1.42438	0.154473	0.300073	0.764149	0.975464	3	0.508948	0.610837	1.13558	0.25625	0.812982	9	-2.04542	0.0409268	-1.67611	0.0938529	0.6257	18	-0.443383	0.65753	0.325138	0.745106
ENSG00000136881	570	BAAT|570	2	NA	NA	NA	NA	NA	4	-1.67817	0.0934505	-1.69181	0.0908174	0.543321	7	-1.5676	0.117111	-1.57206	0.116074	0.667878	1	NA	NA	NA	NA	NA	2	NA	NA	NA	NA	NA	5	-1.9319	0.0534949	-1.95341	0.0508924	0.481479	6	-1.1739	0.240557	-1.21017	0.226338	0.803852	10	-0.887782	0.374751	-0.896523	0.370067
ENSG00000002330	572	BAD|572	4	0.613286	0.539748	0.122135	0.902803	0.9928	4	-0.973341	0.330486	-0.804169	0.421383	0.882083	10	2.34004	0.0193668	1.12388	0.261179	0.834112	3	-1.82751	0.0677529	-1.10454	0.269476	0.687901	5	0.236696	0.812913	-1.01605	0.309712	0.80475	8	0.801444	0.422957	0.729795	0.46559	0.929652	13	0.909614	0.363121	1.27169	0.203612	0.786053	16	2.15012	0.0316495	1.14509	0.25229
ENSG00000107262	573	BAG1|573	2	NA	NA	NA	NA	NA	6	0.13637	0.891541	-0.235349	0.813959	0.984107	14	1.28113	0.200277	0.184933	0.853298	0.991508	7	-0.454904	0.649221	-1.38636	0.16577	0.566873	3	-0.832699	0.405101	-1.08046	0.280052	0.779105	5	0.386276	0.699328	-1.51693	0.129422	0.663526	8	2.85926	0.00428456	2.50423	0.0123404	0.259664	21	1.47644	0.139963	0.126847	0.899072
ENSG00000181790	575	BAI1|575	3	0.886029	0.375694	1.09239	0.274775	0.767122	3	1.99903	0.0457225	1.75148	0.0799964	0.5202	4	3.96091	7.69324e-05	3.62566	0.000294477	0.0232159	15	-0.0433764	0.965405	-0.365733	0.714598	0.925981	1	NA	NA	NA	NA	NA	5	3.44468	0.000581968	3.44072	0.000590502	0.0317525	3	-0.626317	0.531169	-0.736249	0.461654	0.928788	8	2.33515	0.0196212	2.14066	0.0324059
ENSG00000121753	576	BAI2|576	4	2.61007	0.00911115	2.47779	0.013291	0.181427	3	3.16199	0.00158734	3.06116	0.00223027	0.0820768	5	-1.07359	0.28312	-1.36675	0.171837	0.739505	4	1.99053	0.046651	1.74509	0.0811024	0.417454	2	NA	NA	NA	NA	NA	1	NA	NA	NA	NA	NA	7	-0.129809	0.896729	-0.420113	0.674442	0.971112	12	2.39923	0.0165084	2.0844	0.0372337
ENSG00000135298	577	BAI3|577	3	0.246699	0.805163	0.147316	0.882895	0.989706	4	-0.261417	0.793795	-0.571518	0.567705	0.935826	9	0.175245	0.860902	0.410047	0.68181	0.977966	59	0.328397	0.742641	0.0643207	0.94872	0.991306	5	0.839239	0.401422	0.713316	0.475723	0.895844	5	-0.0216922	0.982695	-0.402752	0.687168	0.975126	5	0.0358422	0.971411	-0.266262	0.790061	0.985014	15	-0.313397	0.754008	-0.333669	0.73866
ENSG00000030110	578	BAK1|578	5	-0.406909	0.684113	-0.743438	0.457292	0.87468	8	-1.58298	0.113563	-1.62501	0.104298	0.572581	6	-0.391078	0.695776	-1.15003	0.250253	0.824033	3	-0.554646	0.579191	-0.660751	0.508838	0.841605	4	0.719876	0.471674	0.61827	0.536459	0.923532	4	0.893898	0.37147	0.24219	0.808655	0.988147	9	2.2133	0.0269749	1.4675	0.142377	0.711741	18	-1.50369	0.132798	-1.96915	0.0490555
ENSG00000138376	580	BARD1|580	1	NA	NA	NA	NA	NA	2	NA	NA	NA	NA	NA	1	NA	NA	NA	NA	NA	5	-0.125253	0.900334	-0.253798	0.799674	0.950999	1	NA	NA	NA	NA	NA	0	NA	NA	NA	NA	NA	6	0.702466	0.48246	0.72989	0.465532	0.929769	4	1.25323	0.210251	1.15917	0.246508
ENSG00000087088	581	BAX|581	2	NA	NA	NA	NA	NA	3	-0.573061	0.566659	-0.445846	0.655751	0.959246	7	-0.675148	0.499649	-1.14413	0.252688	0.82645	4	0.932068	0.351399	-0.426501	0.669783	0.90993	10	0.370333	0.711168	0.0301235	0.975971	0.998707	4	0.848965	0.395989	-0.206973	0.836049	0.990121	11	1.0521	0.292866	0.854905	0.392693	0.902858	12	0.267861	0.78883	-0.06608	0.94732
ENSG00000174483	582	BBS1|582	4	-1.1967	0.231545	-2.25203	0.0244145	0.254608	2	NA	NA	NA	NA	NA	13	-0.603101	0.546501	-0.592458	0.553602	0.953247	3	-0.383112	0.701672	-0.897968	0.369296	0.764819	7	2.84777	0.00444175	0.826151	0.408804	0.866619	7	-0.529396	0.596582	-0.916735	0.359378	0.879874	10	1.17806	0.238893	-0.136367	0.891543	0.992306	19	-1.18806	0.234932	-1.79888	0.0721683
ENSG00000125124	583	BBS2|583	1	NA	NA	NA	NA	NA	2	NA	NA	NA	NA	NA	0	NA	NA	NA	NA	NA	6	-0.170084	0.864959	-0.582638	0.560194	0.865982	4	3.3692	0.000766291	0.931336	0.351778	0.826093	2	NA	NA	NA	NA	NA	4	-0.336902	0.736222	0.0954648	0.923954	0.997046	3	0.657451	0.510957	1.98149	0.0476557
ENSG00000140463	585	BBS4|585	2	NA	NA	NA	NA	NA	0	NA	NA	NA	NA	NA	5	-0.78293	0.433749	-1.08528	0.27791	0.843534	7	0.32302	0.746709	-0.341436	0.732806	0.932238	2	NA	NA	NA	NA	NA	2	NA	NA	NA	NA	NA	2	NA	NA	NA	NA	NA	7	-0.268969	0.787978	-0.623017	0.533335
ENSG00000060982	586	BCAT1|586	4	-0.560367	0.575284	-0.578226	0.563168	0.919984	3	0.365539	0.714743	-0.419108	0.675176	0.962792	7	1.02732	0.304377	0.562518	0.573818	0.956554	17	2.58763	0.00972448	1.76323	0.0779942	0.410201	6	-0.446121	0.655552	-0.386456	0.699195	0.967741	8	0.931709	0.351585	0.42	0.674524	0.976359	6	1.17807	0.238891	0.821975	0.411176	0.910526	13	0.318788	0.749916	-0.297696	0.765962
ENSG00000105552	587	BCAT2|587	4	0.941842	0.346372	0.997252	0.318747	0.800443	4	-0.278157	0.780917	-0.155315	0.876586	0.990533	8	-1.52652	0.127017	-1.61405	0.106653	0.654966	4	2.39818	0.0165558	-0.564523	0.572453	0.873616	5	0.860116	0.389814	1.51296	0.130428	0.61086	4	1.89845	0.0577613	0.850579	0.395092	0.899676	6	1.33098	0.183328	0.253812	0.799663	0.985341	14	-1.17531	0.239993	-1.35038	0.177026
ENSG00000114200	590	BCHE|590	1	NA	NA	NA	NA	NA	5	-0.725676	0.468111	-0.785584	0.432192	0.886419	5	2.60016	0.00937758	2.42846	0.0152391	0.290101	15	-1.53137	0.125815	-1.86138	0.0628182	0.368462	2	NA	NA	NA	NA	NA	5	0.872292	0.38314	0.601967	0.547255	0.94983	8	2.13239	0.0330799	1.96442	0.0496012	0.494602	11	1.2113	0.225906	1.04803	0.294733
ENSG00000248098	593	BCKDHA|593	4	1.26934	0.204448	-1.11563	0.264696	0.756339	3	1.78797	0.0739115	-1.00868	0.313236	0.82191	7	-0.948823	0.34281	-1.45708	0.145231	0.709108	7	-1.17404	0.240499	-1.71779	0.0859701	0.429313	4	0.494264	0.621167	-0.336424	0.736582	0.974249	3	0.922623	0.3563	-1.24858	0.211947	0.766444	2	NA	NA	NA	NA	NA	12	0.197984	0.843075	-1.80187	0.071696
ENSG00000083123	594	BCKDHB|594	0	NA	NA	NA	NA	NA	1	NA	NA	NA	NA	NA	3	0.510458	0.60978	0.711652	0.476753	0.931483	15	1.19586	0.231874	-0.232784	0.81595	0.95644	3	1.57525	0.115335	0.474608	0.635112	0.954898	2	NA	NA	NA	NA	NA	2	NA	NA	NA	NA	NA	4	0.334658	0.737913	1.05143	0.293173
ENSG00000110092	595	CCND1|595	10	5.31926	1.14e-07	0.307578	0.758431	0.972363	19	6.04817	1.70467e-09	0.567336	0.570541	0.9364	25	8.14242	6.27594e-16	1.44525	0.148525	0.714075	19	4.91483	9.5118e-07	0.102852	0.918089	0.984975	9	6.43948	1.45449e-10	1.85903	0.0631499	0.45318	22	7.54902	6.2793e-14	1.59504	0.11084	0.634369	34	7.64875	2.96111e-14	1.62489	0.104323	0.647704	43	9.32072	2.61766e-20	0.476689	0.633629
ENSG00000171791	596	BCL2|596	6	2.45249	0.0142607	2.29722	0.0216953	0.238393	2	NA	NA	NA	NA	NA	2	NA	NA	NA	NA	NA	49	5.42455	6.41754e-08	6.2703	4.29004e-10	7.81389e-08	13	5.17128	2.52552e-07	5.85787	5.36019e-09	9.32003e-07	8	3.67457	0.000243687	3.59273	0.000334098	0.0212226	7	-0.719407	0.471963	-0.943362	0.345595	0.877186	9	3.09186	0.00201291	2.73854	0.00621875
ENSG00000140379	597	BCL2A1|597	4	1.67059	0.0949385	1.72084	0.0854139	0.491804	3	0.148712	0.881794	0.352911	0.724187	0.9713	5	0.917372	0.359044	0.924566	0.355288	0.885164	0	NA	NA	NA	NA	NA	2	NA	NA	NA	NA	NA	2	NA	NA	NA	NA	NA	2	NA	NA	NA	NA	NA	10	1.27459	0.202584	1.36051	0.173801
ENSG00000171552	598	BCL2L1|598	4	4.39128	1.18e-05	3.1863	0.00146033	0.0395466	12	2.38577	0.017124	-0.0427229	0.965926	0.998803	12	2.72515	0.00647579	0.514561	0.60691	0.961781	8	-1.47833	0.139456	-4.03386	5.66567e-05	0.00309584	4	2.23173	0.0257287	0.342287	0.732166	0.972725	8	0.130948	0.895828	-0.339735	0.734087	0.982949	8	3.10543	0.00192314	2.71774	0.00662219	0.188864	25	5.36728	8.79403e-08	1.64013	0.101115
ENSG00000129473	599	BCL2L2|599	4	1.6447	0.100168	0.702468	0.482458	0.888016	5	2.49631	0.0126187	2.15666	0.031135	0.371392	7	0.879966	0.378969	0.366438	0.714072	0.982322	1	NA	NA	NA	NA	NA	1	NA	NA	NA	NA	NA	3	-0.809644	0.418229	-0.938923	0.347869	0.879254	10	4.53845	5.95835e-06	0.596389	0.550974	0.951746	13	2.10628	0.0352881	1.23278	0.217782
ENSG00000069399	602	BCL3|602	8	0.542975	0.5872	-0.479158	0.631871	0.950297	8	1.06679	0.28618	-0.0409681	0.967325	0.999098	15	0.257422	0.796876	-0.575238	0.565187	0.955923	2	NA	NA	NA	NA	NA	5	1.19616	0.231756	0.88743	0.37494	0.842782	6	0.211577	0.832456	-0.461971	0.644146	0.972063	7	0.201429	0.840381	-0.650041	0.51573	0.947379	25	0.776163	0.437732	-0.388009	0.698045
ENSG00000113916	604	BCL6|604	5	2.01449	0.0440741	2.23751	0.0253487	0.261107	3	-0.32493	0.745263	-0.460533	0.645177	0.957222	3	0.76909	0.441919	0.281543	0.778319	0.988106	17	2.32699	0.020052	3.68256	0.000236222	0.00925456	2	NA	NA	NA	NA	NA	6	-1.27628	0.201986	-2.56294	0.0104421	0.228206	3	-0.816127	0.414512	-0.748465	0.454256	0.928011	11	1.5899	0.111995	1.4121	0.158055
ENSG00000110987	605	BCL7A|605	3	4.98785	6.56e-07	1.33633	0.181572	0.652806	1	NA	NA	NA	NA	NA	3	3.27675	0.00106568	0.775529	0.438107	0.918421	7	1.99378	0.0462941	0.735502	0.462109	0.819544	5	4.57958	4.9074e-06	2.04054	0.0414109	0.372832	2	NA	NA	NA	NA	NA	1	NA	NA	NA	NA	NA	5	4.87122	1.18451e-06	1.46105	0.144138
ENSG00000116128	607	BCL9|607	2	NA	NA	NA	NA	NA	6	0.481031	0.63054	0.237856	0.812014	0.984101	8	3.86984	0.000111932	1.77103	0.0766886	0.577389	10	3.73559	0.000191829	2.12426	0.0337544	0.267306	5	3.18546	0.00146458	2.689	0.00721824	0.132988	6	4.36364	1.33561e-05	3.37053	0.000762611	0.0386691	8	2.86412	0.0042195	1.37374	0.169656	0.751719	14	3.92703	8.8528e-05	1.61503	0.106441
ENSG00000048462	608	TNFRSF17|608	5	0.414046	0.678879	0.451002	0.652031	0.952793	6	0.895267	0.370738	0.91423	0.360692	0.846306	8	1.06398	0.28745	1.07187	0.28389	0.84399	0	NA	NA	NA	NA	NA	7	-0.963034	0.335631	-0.949425	0.342504	0.823312	9	0.612982	0.539949	0.570375	0.568479	0.957068	7	1.19281	0.233065	1.17429	0.240399	0.814484	16	1.24773	0.212257	1.27773	0.201472
ENSG00000099822	610	HCN2|610	5	0.148813	0.881714	0.295004	0.768018	0.973944	3	-0.821597	0.411391	-1.32557	0.185113	0.702284	7	-0.698423	0.484983	-0.676822	0.498587	0.938231	4	-0.510161	0.609988	-0.288556	0.772947	0.943199	1	NA	NA	NA	NA	NA	8	0.648951	0.516435	0.150294	0.880546	0.992976	5	0.0689972	0.944998	-0.166541	0.867746	0.991269	13	-0.614071	0.539229	-0.743187	0.457444
ENSG00000128617	611	OPN1SW|611	3	2.17798	0.0295087	1.52002	0.128644	0.574144	7	0.161158	0.871983	-0.729423	0.465817	0.898665	6	1.88935	0.0589706	0.978686	0.327838	0.867743	2	NA	NA	NA	NA	NA	7	-0.40949	0.682218	-1.08774	0.276823	0.779213	8	1.80394	0.0713711	0.487933	0.625644	0.96647	5	1.63821	0.101515	0.525617	0.599205	0.960191	11	2.26499	0.0236059	1.02698	0.304537
ENSG00000186716	613	BCR|613	1	NA	NA	NA	NA	NA	6	2.20022	0.0278904	1.45329	0.14628	0.654335	6	0.795454	0.426432	0.539777	0.589403	0.958655	20	-0.0525441	0.9581	-0.776879	0.43731	0.805135	2	NA	NA	NA	NA	NA	4	-1.21398	0.224881	-2.40441	0.0162772	0.297283	8	0.746629	0.455364	-0.564435	0.572513	0.955476	12	1.14358	0.252917	-0.227036	0.820416
ENSG00000074582	617	BCS1L|617	1	NA	NA	NA	NA	NA	5	2.20347	0.0276605	1.10634	0.268695	0.787982	8	-1.37845	0.168197	-1.31977	0.187043	0.758752	0	NA	NA	NA	NA	NA	1	NA	NA	NA	NA	NA	2	NA	NA	NA	NA	NA	1	NA	NA	NA	NA	NA	13	-0.230262	0.817909	-0.775471	0.438141
ENSG00000161267	622	BDH1|622	3	-0.163602	0.870059	-1.31641	0.188168	0.663726	3	0.557828	0.577016	0.425272	0.670678	0.962022	6	0.684846	0.49351	0.605899	0.544642	0.950535	12	0.642624	0.520532	-0.209189	0.834319	0.961472	5	-0.0767087	0.938862	-0.585564	0.558226	0.934033	5	-0.118048	0.90604	-0.813935	0.415766	0.909149	10	1.5255	0.127272	1.28679	0.198296	0.782962	11	0.533554	0.593702	-0.182149	0.855482
ENSG00000100739	623	BDKRB1|623	0	NA	NA	NA	NA	NA	3	-0.205243	0.8374	-0.185605	0.852771	0.988811	2	NA	NA	NA	NA	NA	0	NA	NA	NA	NA	NA	2	NA	NA	NA	NA	NA	1	NA	NA	NA	NA	NA	3	-0.835121	0.403736	-0.914199	0.360708	0.883299	5	1.12926	0.258908	0.571715	0.567571
ENSG00000168398	624	BDKRB2|624	0	NA	NA	NA	NA	NA	2	NA	NA	NA	NA	NA	2	NA	NA	NA	NA	NA	3	-0.316081	0.75197	-0.443528	0.657425	0.905224	0	NA	NA	NA	NA	NA	2	NA	NA	NA	NA	NA	3	0.670088	0.502869	0.374087	0.708374	0.974669	4	3.89788	9.98108e-05	3.40097	0.000682945
ENSG00000176697	627	BDNF|627	2	NA	NA	NA	NA	NA	6	-0.483568	0.628738	-0.357618	0.720662	0.971711	7	0.286657	0.774401	0.202838	0.83928	0.99214	10	0.395218	0.692719	0.717908	0.472887	0.824712	2	NA	NA	NA	NA	NA	3	-1.18103	0.237712	-1.4718	0.14121	0.684214	8	0.656862	0.511335	0.329647	0.741697	0.979172	13	0.138741	0.889667	-0.152171	0.879065
ENSG00000243649	629	CFB|629	0	NA	NA	NA	NA	NA	11	2.24401	0.0249265	2.0411	0.0413548	0.413406	15	2.04771	0.0407021	1.80315	0.0714953	0.559842	4	0.747901	0.454596	0.676563	0.498751	0.837734	3	-0.827814	0.407862	-0.805925	0.420369	0.871219	3	2.15027	0.0316379	2.01599	0.0439172	0.464101	1	NA	NA	NA	NA	NA	20	2.17407	0.0298016	1.92133	0.0548138
ENSG00000125864	631	BFSP1|631	3	-1.24764	0.212291	-0.92702	0.354013	0.824852	7	-1.17912	0.238471	-0.565318	0.571913	0.937069	13	-0.948833	0.342805	-0.752928	0.45157	0.925387	11	1.20861	0.226937	0.809867	0.4181	0.79384	4	4.5907	4.65536e-06	4.28088	1.93784e-05	0.00145705	1	NA	NA	NA	NA	NA	2	NA	NA	NA	NA	NA	20	-1.26	0.207798	-0.732333	0.46404
ENSG00000242252	632	BGLAP|632	9	-1.56989	0.116579	-2.00963	0.0445866	0.361647	9	-1.32232	0.186192	-1.95206	0.0510524	0.44646	6	-1.37586	0.168999	-1.97935	0.0478956	0.485337	0	NA	NA	NA	NA	NA	6	1.09747	0.272551	0.427032	0.669396	0.961249	8	-0.664441	0.506475	-1.32793	0.184333	0.738929	9	-0.00137947	0.998899	-0.438146	0.661322	0.968958	18	-1.93605	0.0529833	-2.79416	0.00524656
ENSG00000079385	634	CEACAM1|634	3	2.61002	0.00911223	2.26112	0.0238445	0.25116	6	0.945947	0.344275	0.521331	0.602186	0.948441	7	0.304704	0.760619	-0.437802	0.661571	0.974845	9	0.64064	0.52182	0.395066	0.692831	0.920052	4	3.27523	0.0010714	2.78076	0.00546727	0.109951	3	1.90394	0.0570422	1.55405	0.120311	0.649958	8	2.07536	0.0380642	1.58081	0.114059	0.669576	12	0.721479	0.470688	0.0168088	0.986591
ENSG00000145692	635	BHMT|635	1	NA	NA	NA	NA	NA	2	NA	NA	NA	NA	NA	2	NA	NA	NA	NA	NA	5	0.583747	0.559448	0.835298	0.403637	0.785779	2	NA	NA	NA	NA	NA	7	0.182684	0.855062	0.19723	0.843665	0.98941	5	-0.907314	0.364336	-0.829288	0.407028	0.909483	4	0.901999	0.367152	0.865084	0.387083
ENSG00000151746	636	BICD1|636	3	-0.192006	0.847754	-0.950761	0.341826	0.816395	6	2.01952	0.0435486	1.62743	0.103783	0.571368	5	3.61997	0.000300992	1.5389	0.123966	0.679039	31	1.3602	0.173899	-0.162007	0.871314	0.973734	2	NA	NA	NA	NA	NA	7	3.42021	0.000636623	2.08077	0.0375652	0.437793	8	1.64178	0.100772	1.90027	0.0575226	0.526924	12	2.71856	0.00660585	1.46493	0.143076
ENSG00000015475	637	BID|637	1	NA	NA	NA	NA	NA	8	0.337441	0.735815	0.535328	0.592475	0.94527	9	1.43662	0.150962	0.119465	0.904918	0.995271	8	-0.991912	0.321345	-0.392421	0.694784	0.919939	3	-0.954067	0.34015	-1.894	0.0583506	0.435205	1	NA	NA	NA	NA	NA	8	1.49332	0.135491	0.0999612	0.920384	0.996829	16	1.18098	0.237732	0.221987	0.824344
ENSG00000100290	638	BIK|638	3	0.652741	0.513988	-0.0322532	0.974273	0.997685	3	-0.10246	0.9184	-0.412593	0.679943	0.96452	8	0.106577	0.915134	-0.228339	0.819403	0.990334	2	NA	NA	NA	NA	NA	2	NA	NA	NA	NA	NA	4	1.65242	0.0985855	1.6197	0.105433	0.623487	3	0.0351796	0.97194	-0.227809	0.819815	0.985542	14	0.336061	0.736856	-0.381815	0.702634
ENSG00000057657	639	PRDM1|639	1	NA	NA	NA	NA	NA	1	NA	NA	NA	NA	NA	10	1.13989	0.254451	0.57841	0.563044	0.955303	3	0.0422789	0.96628	-0.23675	0.812872	0.955097	0	NA	NA	NA	NA	NA	4	0.221207	0.824951	0.21193	0.832181	0.989086	5	0.862572	0.388462	0.584328	0.559057	0.95262	11	1.09303	0.274494	0.597095	0.550503
ENSG00000136573	640	BLK|640	4	1.38407	0.166471	0.590232	0.555093	0.915162	3	0.785691	0.43213	-0.146628	0.883439	0.990219	7	-1.59564	0.110706	-1.94748	0.0515983	0.498056	7	1.30043	0.193584	0.395463	0.692538	0.919781	3	0.886635	0.375368	-0.166655	0.867656	0.989946	7	-0.0392483	0.968696	-0.732758	0.463781	0.928606	4	0.319715	0.749214	-0.541853	0.587972	0.959206	10	-0.521022	0.602402	-1.0051	0.314954
ENSG00000197299	641	BLM|641	0	NA	NA	NA	NA	NA	2	NA	NA	NA	NA	NA	9	-1.72453	0.0847458	-1.18682	0.23542	0.808611	8	1.0468	0.295299	-0.120441	0.904144	0.982708	5	-0.539993	0.589254	-0.318493	0.75014	0.97503	5	2.60683	0.00919731	0.38745	0.698459	0.977944	8	0.665643	0.505706	0.368436	0.712582	0.975211	11	-0.865485	0.386863	-0.631673	0.527663
ENSG00000108578	642	BLMH|642	8	-1.54567	0.122321	-1.62311	0.104703	0.529824	6	-0.68062	0.49618	-0.849919	0.395458	0.866858	11	-0.349025	0.727102	-1.8584	0.0632402	0.537702	8	0.853387	0.393533	-0.200905	0.840791	0.963476	3	0.429238	0.66779	-1.05435	0.291833	0.786452	5	1.91464	0.0556624	1.06954	0.284937	0.837356	6	-1.81334	0.0699093	-1.14039	0.254243	0.824718	20	-1.64275	0.100572	-3.1687	0.00155133
ENSG00000160683	643	CXCR5|643	1	NA	NA	NA	NA	NA	8	0.339774	0.734058	0.0940649	0.925066	0.99528	5	-0.937899	0.348395	-1.19513	0.232161	0.804759	5	0.737249	0.461046	0.393517	0.693974	0.920159	2	NA	NA	NA	NA	NA	4	0.25717	0.79707	0.146503	0.883537	0.993829	8	-0.890292	0.373402	-1.01148	0.311895	0.862457	13	-0.676868	0.498558	-0.983032	0.325695
ENSG00000106605	644	BLVRA|644	0	NA	NA	NA	NA	NA	2	NA	NA	NA	NA	NA	8	-1.29774	0.194508	-1.6611	0.0968298	0.632017	2	NA	NA	NA	NA	NA	2	NA	NA	NA	NA	NA	4	0.379933	0.70403	-0.432676	0.66529	0.974832	8	-1.78091	0.0750583	-1.87145	0.0614089	0.53959	9	-1.30222	0.19297	-1.61674	0.106071
ENSG00000090013	645	BLVRB|645	4	0.648099	0.516986	0.327211	0.743538	0.971065	5	3.28671	0.00102887	0.767481	0.442874	0.88727	4	-0.367958	0.712939	-0.913625	0.36101	0.889411	2	NA	NA	NA	NA	NA	5	2.30955	0.0210013	0.613241	0.539778	0.922964	7	1.82889	0.0675447	-0.635982	0.524852	0.943378	8	3.87564	0.000109316	1.29327	0.196047	0.779591	13	2.19971	0.0279263	0.145643	0.884216
ENSG00000169594	646	BNC1|646	2	NA	NA	NA	NA	NA	2	NA	NA	NA	NA	NA	1	NA	NA	NA	NA	NA	6	1.01571	0.309872	0.971229	0.331536	0.739104	1	NA	NA	NA	NA	NA	1	NA	NA	NA	NA	NA	3	-0.231347	0.817066	-0.30986	0.756696	0.979601	5	0.352909	0.724189	0.287777	0.773543
ENSG00000168283	648	BMI1|648	1	NA	NA	NA	NA	NA	2	NA	NA	NA	NA	NA	3	-0.902231	0.367028	-0.472007	0.636967	0.968246	0	NA	NA	NA	NA	NA	2	NA	NA	NA	NA	NA	5	1.25214	0.210645	1.41241	0.157964	0.710042	1	NA	NA	NA	NA	NA	6	0.846624	0.397293	0.665987	0.505486
ENSG00000168487	649	BMP1|649	1	NA	NA	NA	NA	NA	2	NA	NA	NA	NA	NA	6	0.356884	0.721211	0.596985	0.550576	0.952611	5	0.675478	0.49944	-0.0612139	0.951194	0.991297	1	NA	NA	NA	NA	NA	3	0.708424	0.478754	0.275287	0.783121	0.988283	3	2.50288	0.0123875	2.30441	0.0212883	0.337017	9	0.849207	0.395854	0.864	0.387678
ENSG00000125845	650	BMP2|650	7	0.0527037	0.957973	0.341724	0.73259	0.970046	5	0.76191	0.446192	0.565599	0.571722	0.93702	8	-0.375568	0.707273	-0.444739	0.656551	0.971917	1	NA	NA	NA	NA	NA	2	NA	NA	NA	NA	NA	3	0.0147878	0.988203	-0.152039	0.879169	0.993556	5	1.23003	0.21881	0.986232	0.324123	0.865954	14	-0.0971782	0.922593	-0.158941	0.873729
ENSG00000152785	651	BMP3|651	2	NA	NA	NA	NA	NA	3	-0.430776	0.666671	-0.481706	0.63006	0.955575	3	-0.720047	0.471569	-0.724593	0.468776	0.930261	0	NA	NA	NA	NA	NA	1	NA	NA	NA	NA	NA	3	0.491227	0.623312	0.597463	0.550257	0.950474	4	-0.421634	0.673331	-0.303316	0.761676	0.981082	8	-0.79972	0.423956	-0.830136	0.406548
ENSG00000125378	652	BMP4|652	4	-0.598463	0.54959	-1.04891	0.294328	0.780444	1	NA	NA	NA	NA	NA	4	-0.636066	0.524796	-0.688222	0.491382	0.934955	3	-1.39431	0.163359	-2.00036	0.045579	0.3105	0	NA	NA	NA	NA	NA	3	0.311952	0.755105	0.345131	0.730027	0.981606	3	-0.985962	0.324255	-1.18883	0.234628	0.810215	9	-1.04528	0.296003	-1.47496	0.14036
ENSG00000112175	653	BMP5|653	2	NA	NA	NA	NA	NA	4	1.1234	0.261384	1.0216	0.307078	0.816775	7	0.41717	0.676593	0.201787	0.840101	0.991709	8	-1.21878	0.223053	-1.49046	0.136241	0.519448	1	NA	NA	NA	NA	NA	3	1.16291	0.244985	1.17857	0.238691	0.797775	7	-1.19387	0.232651	-1.04884	0.294362	0.851752	11	0.147827	0.882492	0.0014881	0.998813
ENSG00000153162	654	BMP6|654	1	NA	NA	NA	NA	NA	1	NA	NA	NA	NA	NA	10	-0.730021	0.465451	-1.08957	0.276017	0.8458	15	1.50992	0.131201	1.28212	0.199931	0.610315	5	0.833571	0.404609	0.550119	0.582291	0.943285	2	NA	NA	NA	NA	NA	4	-0.515606	0.606179	-0.730992	0.464858	0.930518	10	-0.730021	0.465451	-1.08957	0.276017
ENSG00000101144	655	BMP7|655	5	-0.270515	0.786789	-0.688531	0.491188	0.893117	3	2.47222	0.0134996	1.9528	0.050964	0.447027	5	1.52505	0.127385	0.990612	0.321979	0.86547	7	-0.315554	0.75237	-1.0433	0.296921	0.713077	1	NA	NA	NA	NA	NA	3	1.21036	0.226266	1.04197	0.297535	0.848497	5	2.08261	0.0373973	1.7322	0.0833727	0.603862	11	0.786584	0.431606	-0.0588832	0.95305
ENSG00000116985	656	BMP8B|656	4	1.75451	0.0794755	0.798265	0.424799	0.860151	5	3.42218	0.000632057	1.43186	0.152319	0.663537	14	3.52543	0.000431057	1.15232	0.249308	0.822903	3	-1.24775	0.21225	-1.4731	0.14086	0.5289	3	0.337035	0.736121	-0.0965947	0.923057	0.994813	4	-1.15251	0.249231	-1.5813	0.113947	0.641353	4	1.09399	0.274076	-0.0853622	0.931981	0.997715	19	3.7911	0.000153837	1.55443	0.12022
ENSG00000107779	657	BMPR1A|657	4	-0.563229	0.573334	0.235962	0.813483	0.982053	3	-0.713361	0.475695	0.211268	0.832697	0.985217	4	0.686566	0.492425	-1.12254	0.261749	0.835223	8	-0.746342	0.455537	-1.54292	0.122988	0.497803	3	0.118289	0.905849	-0.217051	0.828187	0.981686	0	NA	NA	NA	NA	NA	2	NA	NA	NA	NA	NA	10	-0.191268	0.848333	-0.381144	0.703132
ENSG00000138696	658	BMPR1B|658	3	0.100867	0.919665	-0.190514	0.848923	0.985305	2	NA	NA	NA	NA	NA	5	0.629387	0.529158	0.700976	0.483389	0.932113	23	-1.44955	0.14732	-1.15975	0.24627	0.665306	1	NA	NA	NA	NA	NA	2	NA	NA	NA	NA	NA	2	NA	NA	NA	NA	NA	9	0.177531	0.859107	-0.102958	0.918005
ENSG00000204217	659	BMPR2|659	3	-0.466813	0.640678	-0.12502	0.900519	0.992889	1	NA	NA	NA	NA	NA	7	1.01288	0.311225	0.624476	0.532377	0.945792	15	-1.17823	0.238826	-0.327621	0.743228	0.934956	2	NA	NA	NA	NA	NA	1	NA	NA	NA	NA	NA	3	2.55433	0.0107032	2.41904	0.0156385	0.290922	11	0.172823	0.862806	0.0230659	0.9816
ENSG00000168495	661	POLR3D|661	1	NA	NA	NA	NA	NA	3	3.1511	0.00164746	1.83549	0.0665614	0.490218	3	2.04749	0.0407236	0.837455	0.402424	0.910412	0	NA	NA	NA	NA	NA	2	NA	NA	NA	NA	NA	2	NA	NA	NA	NA	NA	5	1.63125	0.102974	-0.230076	0.818053	0.985701	7	2.86445	0.00421524	1.2564	0.2091
ENSG00000113734	662	BNIP1|662	1	NA	NA	NA	NA	NA	2	NA	NA	NA	NA	NA	4	1.261	0.207435	0.58028	0.561783	0.954669	2	NA	NA	NA	NA	NA	1	NA	NA	NA	NA	NA	1	NA	NA	NA	NA	NA	0	NA	NA	NA	NA	NA	5	1.15574	0.247908	0.488023	0.62558
ENSG00000140299	663	BNIP2|663	4	-0.437429	0.661841	-0.793241	0.427719	0.862942	4	-1.32349	0.185805	-0.967874	0.333209	0.83596	1	NA	NA	NA	NA	NA	3	0.33378	0.738576	0.708279	0.478844	0.828007	2	NA	NA	NA	NA	NA	4	-0.374318	0.708202	-0.192587	0.8473	0.990358	7	-1.9481	0.0515243	-3.18221	0.00148102	0.0732593	8	-1.3952	0.163091	-1.20218	0.229419
ENSG00000176171	664	BNIP3|664	1	NA	NA	NA	NA	NA	2	NA	NA	NA	NA	NA	0	NA	NA	NA	NA	NA	0	NA	NA	NA	NA	NA	2	NA	NA	NA	NA	NA	1	NA	NA	NA	NA	NA	2	NA	NA	NA	NA	NA	3	-2.62644	0.00868542	-2.09438	0.0363355
ENSG00000104765	665	BNIP3L|665	3	0.45151	0.651665	0.0841123	0.932974	0.993949	8	0.349752	0.726556	0.171465	0.863873	0.989877	13	0.502142	0.615616	-0.134443	0.893064	0.996647	6	-0.472661	0.636499	-1.57003	0.116546	0.484185	1	NA	NA	NA	NA	NA	2	NA	NA	NA	NA	NA	7	0.140073	0.888615	-0.331879	0.74001	0.979775	21	0.658112	0.510532	-0.0558487	0.955467
ENSG00000176720	666	BOK|666	1	NA	NA	NA	NA	NA	3	0.292946	0.76959	-0.236331	0.813197	0.984103	6	0.425622	0.670423	-0.0126038	0.989945	0.998165	2	NA	NA	NA	NA	NA	1	NA	NA	NA	NA	NA	3	-1.47394	0.140635	-0.658835	0.510068	0.940944	2	NA	NA	NA	NA	NA	9	-0.288868	0.772708	-0.389288	0.697099
ENSG00000151914	667	DST|667	3	-2.92265	0.00350452	-2.75355	0.00594163	0.107732	2	NA	NA	NA	NA	NA	5	-0.802469	0.422365	-0.596572	0.550852	0.95276	61	0.336701	0.736373	-0.420501	0.674159	0.911462	6	-0.0762789	0.939204	0.22569	0.821463	0.981381	3	-1.96304	0.0497618	-2.09412	0.0363586	0.432006	10	-0.864271	0.387529	-1.21459	0.224645	0.801804	7	-1.61976	0.105421	-1.60749	0.108083
ENSG00000183770	668	FOXL2|668	4	3.37211	0.000758283	3.3776	0.000743372	0.0240023	3	1.63989	0.101164	1.44315	0.149116	0.658185	3	-0.58424	0.559116	-0.473069	0.636209	0.968561	0	NA	NA	NA	NA	NA	2	NA	NA	NA	NA	NA	2	NA	NA	NA	NA	NA	1	NA	NA	NA	NA	NA	10	2.71278	0.00672173	2.6682	0.00767931
ENSG00000172331	669	BPGM|669	2	NA	NA	NA	NA	NA	3	0.0226143	0.98196	-0.402795	0.687136	0.963941	7	0.940641	0.346988	0.670682	0.502491	0.939938	5	1.065	0.286988	0.813674	0.415916	0.792155	3	1.20597	0.227954	0.265815	0.790405	0.979178	1	NA	NA	NA	NA	NA	2	NA	NA	NA	NA	NA	11	0.280228	0.779328	-0.226793	0.820605
ENSG00000137274	670	BPHL|670	3	-1.2245	0.220887	-0.921302	0.356989	0.826282	3	1.01237	0.311467	1.06774	0.285749	0.797499	1	NA	NA	NA	NA	NA	5	-0.179312	0.857708	0.263256	0.792377	0.948513	1	NA	NA	NA	NA	NA	4	3.83916	0.000126785	3.62845	0.00029133	0.0191368	9	1.65232	0.0986062	-0.312638	0.754584	0.979135	6	1.4093	0.158882	1.24882	0.211857
ENSG00000101425	671	BPI|671	7	-0.0535804	0.957274	-0.155249	0.876639	0.987704	4	1.06945	0.284981	1.0121	0.311595	0.820742	7	0.280623	0.779025	0.230417	0.817788	0.990449	11	0.110815	0.911773	0.114155	0.909125	0.983693	3	-0.0658242	0.947524	-0.0707254	0.943622	0.994503	5	-0.0146497	0.988313	-0.0324974	0.974078	0.998521	7	-1.36536	0.172274	-1.44644	0.14819	0.719583	17	0.308602	0.757653	0.195102	0.845331
ENSG00000012048	672	BRCA1|672	4	1.35344	0.176048	0.861368	0.389125	0.838692	5	0.068956	0.945031	0.956263	0.33904	0.838152	9	2.1174	0.0343325	1.73983	0.0820226	0.594368	11	0.224245	0.822586	-1.26505	0.205983	0.618963	5	2.79183	0.00528442	1.8475	0.0648022	0.457563	2	NA	NA	NA	NA	NA	8	2.81783	0.00487619	2.52749	0.0115545	0.253746	18	2.17638	0.0296279	2.14461	0.0320884
ENSG00000157764	673	BRAF|673	3	1.70848	0.0876815	-0.584695	0.55881	0.916968	4	-0.91124	0.362264	-0.946302	0.344094	0.840846	9	-0.0317743	0.974655	0.0327604	0.973868	0.998061	26	4.15513	3.36973e-05	2.63031	0.00858757	0.126642	5	1.51101	0.130923	-0.328149	0.742829	0.974788	4	0.147504	0.882747	0.427018	0.669406	0.975423	4	1.46707	0.142493	0.572846	0.566805	0.953225	12	0.578622	0.562901	-0.250895	0.801917
ENSG00000139618	675	BRCA2|675	2	NA	NA	NA	NA	NA	5	1.73047	0.0836795	1.95749	0.0504103	0.444846	3	0.400614	0.688742	-0.248861	0.80349	0.9888	9	0.224916	0.822065	0.584055	0.55924	0.865668	2	NA	NA	NA	NA	NA	2	NA	NA	NA	NA	NA	6	-0.0181971	0.985483	-0.273287	0.784657	0.984214	10	-0.0906557	0.927774	0.00457771	0.996348
ENSG00000137948	676	BRDT|676	0	NA	NA	NA	NA	NA	2	NA	NA	NA	NA	NA	3	2.63531	0.00846254	2.55726	0.0106136	0.240331	4	2.691	0.00717536	2.73908	0.00620861	0.103132	1	NA	NA	NA	NA	NA	2	NA	NA	NA	NA	NA	5	3.29425	0.00100179	3.22202	0.00129067	0.0669154	5	4.85522	1.28318e-06	4.76432	2.01295e-06
ENSG00000185650	677	ZFP36L1|677	3	-0.136877	0.89114	-0.600255	0.548395	0.913811	7	0.0365056	0.970882	-0.091379	0.927199	0.995189	2	NA	NA	NA	NA	NA	2	NA	NA	NA	NA	NA	8	-0.427235	0.669248	-0.624656	0.532259	0.92239	4	0.366064	0.714351	0.335636	0.737176	0.983895	10	-0.456678	0.647945	-0.659895	0.509387	0.947027	11	-0.096287	0.923301	-0.276232	0.782395
ENSG00000152518	678	ZFP36L2|678	9	-0.272616	0.785173	-0.929384	0.352787	0.824283	9	0.774118	0.438941	-0.235917	0.813518	0.984084	11	-0.193787	0.84636	0.113079	0.909978	0.995166	14	-1.1077	0.268106	-1.65424	0.0982145	0.454598	12	-0.505208	0.613461	-0.560842	0.57496	0.939063	12	-0.561422	0.574564	-0.903792	0.3662	0.884774	19	-1.23894	0.215496	-1.3013	0.193286	0.778668	25	-0.199544	0.841855	-0.724678	0.468723
ENSG00000172270	682	BSG|682	3	0.810124	0.417953	-0.279881	0.779594	0.976236	3	0.910689	0.362554	0.838642	0.401757	0.869877	6	0.0930976	0.925834	0.21084	0.833031	0.992309	4	0.189559	0.849671	0.767986	0.442574	0.8098	4	1.46487	0.143093	2.16118	0.0307842	0.321558	4	0.703441	0.481852	0.78056	0.435142	0.916668	10	1.72919	0.0839084	0.783612	0.433349	0.921355	11	1.27875	0.201113	0.720275	0.471429
ENSG00000109743	683	BST1|683	3	2.845	0.00448034	2.35416	0.0186482	0.222059	7	1.88523	0.0595247	1.87599	0.0607829	0.473044	6	-0.460355	0.645305	-0.823761	0.410161	0.911885	4	2.34495	0.0191144	2.23475	0.0255293	0.231077	0	NA	NA	NA	NA	NA	1	NA	NA	NA	NA	NA	3	2.87132	0.00412499	2.82629	0.00474977	0.152468	14	2.2227	0.0263331	1.81628	0.0694569
ENSG00000130303	684	BST2|684	7	0.950621	0.341897	0.919779	0.357784	0.8263	8	-0.106115	0.9155	-0.528369	0.597294	0.946358	15	0.541347	0.588321	0.163292	0.870303	0.994009	0	NA	NA	NA	NA	NA	6	0.371075	0.710616	0.0496492	0.960406	0.997331	5	-1.21662	0.223874	-1.44578	0.148374	0.696166	10	1.0637	0.287577	0.987485	0.323509	0.86554	25	0.712067	0.476496	0.164673	0.869216
ENSG00000174808	685	BTC|685	3	0.392652	0.694613	0.155483	0.876454	0.987761	2	NA	NA	NA	NA	NA	5	2.29475	0.0218368	1.47535	0.140256	0.702584	3	0.904291	0.365936	1.4439	0.148902	0.541093	1	NA	NA	NA	NA	NA	7	-0.185034	0.853219	-0.0643636	0.948686	0.997886	2	NA	NA	NA	NA	NA	9	2.29935	0.0215743	1.0752	0.282397
ENSG00000169814	686	BTD|686	1	NA	NA	NA	NA	NA	5	2.58967	0.00966731	0.719811	0.471715	0.899187	5	1.5823	0.113719	-0.823351	0.410394	0.911595	7	-1.52496	0.127406	-3.3964	0.000694374	0.0213284	1	NA	NA	NA	NA	NA	6	2.25761	0.0240633	2.01609	0.043907	0.464418	3	1.24107	0.214706	-0.25616	0.79785	0.985442	10	2.58949	0.0096724	0.931639	0.351621
ENSG00000119138	687	KLF9|687	3	1.15708	0.247361	0.868961	0.384959	0.837019	4	0.681211	0.495807	0.607677	0.543462	0.923933	5	2.82851	0.00471695	2.57006	0.0102304	0.233762	4	0.180394	0.856859	-0.279035	0.780243	0.944993	3	-2.21782	0.0266646	-2.03659	0.0418055	0.373964	4	-0.150081	0.880714	-0.262847	0.792692	0.986258	4	1.84918	0.0645597	1.7739	0.0762117	0.585441	11	2.65944	0.00788128	2.20332	0.0276708
ENSG00000102554	688	KLF5|688	12	0.545224	0.585652	-0.299981	0.764218	0.972505	9	1.43613	0.151101	0.280474	0.779139	0.980733	8	1.06557	0.286728	0.463687	0.642916	0.969655	13	1.43151	0.152419	0.90052	0.367938	0.764139	4	1.25917	0.208097	-0.366053	0.714359	0.969753	6	0.341543	0.732726	0.0643762	0.948676	0.997966	10	2.26733	0.0234622	1.64037	0.101064	0.640118	28	1.69415	0.0903719	0.141239	0.887694
ENSG00000145741	689	BTF3|689	0	NA	NA	NA	NA	NA	2	NA	NA	NA	NA	NA	4	-0.0149519	0.988072	-0.156459	0.875685	0.994649	2	NA	NA	NA	NA	NA	3	0.826956	0.408348	0.421861	0.673166	0.963843	3	-0.0377787	0.969867	-0.524472	0.600001	0.962883	5	-0.132108	0.894911	-0.255273	0.798535	0.985481	6	-0.696373	0.486266	-1.34268	0.179509
ENSG00000133639	694	BTG1|694	0	NA	NA	NA	NA	NA	1	NA	NA	NA	NA	NA	3	1.34118	0.179995	-0.225052	0.821959	0.990402	1	NA	NA	NA	NA	NA	2	NA	NA	NA	NA	NA	2	NA	NA	NA	NA	NA	3	1.13485	0.256557	0.716268	0.473899	0.935336	4	1.1237	0.261256	-0.45296	0.65062
ENSG00000124557	696	BTN1A1|696	2	NA	NA	NA	NA	NA	3	0.24396	0.807284	0.309544	0.756936	0.97714	5	-0.420049	0.674489	-0.473802	0.635686	0.968941	1	NA	NA	NA	NA	NA	2	NA	NA	NA	NA	NA	4	0.259761	0.795071	0.177157	0.859401	0.993255	3	0.238126	0.811804	-0.0731195	0.941717	0.997241	9	-0.0785256	0.937417	-0.128644	0.897651
ENSG00000169679	699	BUB1|699	1	NA	NA	NA	NA	NA	1	NA	NA	NA	NA	NA	2	NA	NA	NA	NA	NA	3	0.0828061	0.934013	0.0182214	0.985464	0.997765	2	NA	NA	NA	NA	NA	0	NA	NA	NA	NA	NA	1	NA	NA	NA	NA	NA	4	0.132657	0.894476	-1.03974	0.298568
ENSG00000156970	701	BUB1B|701	4	0.43837	0.66116	0.355143	0.722515	0.968777	4	2.27908	0.0227533	2.15116	0.0315677	0.372742	5	2.16143	0.0307649	2.15363	0.0313731	0.407606	6	0.843766	0.398888	1.15822	0.246894	0.665434	2	NA	NA	NA	NA	NA	3	0.0536407	0.957226	0.2806	0.779042	0.989074	2	NA	NA	NA	NA	NA	12	2.28435	0.0224418	2.15163	0.0315306
ENSG00000112578	705	BYSL|705	4	2.04853	0.0406211	-0.506867	0.612297	0.943162	9	3.74063	0.00018804	-0.464776	0.642136	0.956969	6	7.43798	1.4346e-13	2.18708	0.0288372	0.395474	6	3.90471	9.70513e-05	0.663908	0.506816	0.841208	4	8.62814	1.14168e-17	3.1373	0.00172669	0.0481971	5	4.74197	2.24582e-06	2.44281	0.014648	0.280374	9	4.20172	2.74988e-05	-0.915639	0.359952	0.883024	15	5.94219	3.23989e-09	0.722536	0.470038
ENSG00000100300	706	TSPO|706	3	-0.291492	0.770701	-0.647047	0.517666	0.906888	4	1.79146	0.073351	1.38911	0.164934	0.678941	8	0.585382	0.558348	-0.23427	0.814796	0.989292	1	NA	NA	NA	NA	NA	3	-0.149185	0.88142	0.0767636	0.938818	0.993203	2	NA	NA	NA	NA	NA	3	0.191843	0.847882	-0.526314	0.598721	0.960028	13	0.910756	0.362519	-0.128462	0.897794
ENSG00000108561	708	C1QBP|708	0	NA	NA	NA	NA	NA	4	-0.301153	0.763325	-0.486389	0.626738	0.956255	2	NA	NA	NA	NA	NA	0	NA	NA	NA	NA	NA	2	NA	NA	NA	NA	NA	2	NA	NA	NA	NA	NA	5	1.94158	0.0523097	1.52031	0.12857	0.694	6	0.359807	0.719024	0.106241	0.9154
ENSG00000149131	710	SERPING1|710	2	NA	NA	NA	NA	NA	0	NA	NA	NA	NA	NA	11	-0.132639	0.89449	-0.212226	0.83195	0.991884	2	NA	NA	NA	NA	NA	1	NA	NA	NA	NA	NA	5	-1.06518	0.286907	-1.15536	0.248063	0.805579	5	-0.135792	0.891998	-0.36456	0.715474	0.975893	13	0.418392	0.6757	0.307888	0.758195
ENSG00000173372	712	C1QA|712	2	NA	NA	NA	NA	NA	2	NA	NA	NA	NA	NA	8	-1.08098	0.27982	-1.10152	0.270785	0.843501	0	NA	NA	NA	NA	NA	1	NA	NA	NA	NA	NA	1	NA	NA	NA	NA	NA	5	1.63393	0.102409	1.65797	0.0974594	0.630519	11	-1.4086	0.159088	-1.43298	0.152001
ENSG00000173369	713	C1QB|713	1	NA	NA	NA	NA	NA	3	-1.30856	0.190815	-1.30132	0.193279	0.712641	6	-2.00568	0.0450077	-2.01077	0.0444659	0.480321	0	NA	NA	NA	NA	NA	1	NA	NA	NA	NA	NA	3	2.05542	0.039951	2.05612	0.0398835	0.448534	8	0.23049	0.817731	0.22542	0.821672	0.985967	8	-1.74833	0.0805407	-1.74794	0.0806071
ENSG00000159189	714	C1QC|714	1	NA	NA	NA	NA	NA	2	NA	NA	NA	NA	NA	8	-1.98835	0.0468916	-2.01167	0.044371	0.479985	0	NA	NA	NA	NA	NA	1	NA	NA	NA	NA	NA	2	NA	NA	NA	NA	NA	10	1.36133	0.173541	1.3608	0.17371	0.758541	10	-1.94638	0.0517309	-1.95866	0.0502729
ENSG00000159403	715	C1R|715	6	1.40313	0.160713	0.853696	0.393362	0.840274	4	-1.01965	0.308003	-0.789052	0.430163	0.884746	5	-0.952443	0.340972	-1.59519	0.110807	0.660542	1	NA	NA	NA	NA	NA	3	-0.164105	0.869663	-0.158439	0.874125	0.990421	9	0.832694	0.405104	0.651889	0.514538	0.942871	4	3.59302	0.00033372	3.1719	0.00153441	0.0746762	14	-0.0206747	0.983507	-0.63404	0.526118
ENSG00000182326	716	C1S|716	5	1.74794	0.0806085	1.55171	0.12087	0.561228	9	-0.744978	0.456361	-1.23692	0.216243	0.737627	11	-0.0928658	0.926018	-0.0282683	0.977451	0.996982	11	2.6678	0.00768846	2.35632	0.0185406	0.19702	3	-0.844287	0.398597	-0.990705	0.321934	0.81223	0	NA	NA	NA	NA	NA	7	0.918806	0.358293	0.512825	0.608123	0.961512	23	0.461049	0.644807	0.0792852	0.936813
ENSG00000166278	717	C2|717	11	4.38095	1.23e-05	4.15112	3.43e-05	0.00188202	12	2.34385	0.0191702	2.0551	0.0399819	0.407718	7	0.950348	0.342035	0.291135	0.770975	0.989039	3	0.985182	0.324638	0.987887	0.323312	0.731928	2	NA	NA	NA	NA	NA	5	1.59755	0.110281	1.53596	0.124685	0.657313	1	NA	NA	NA	NA	NA	22	3.21207	0.00133598	2.62996	0.00859649
ENSG00000125730	718	C3|718	3	1.68069	0.0929578	1.61412	0.106639	0.53383	3	-0.0551472	0.956026	-0.0142866	0.988603	1.00035	8	0.0105444	0.991588	-0.0587305	0.953172	0.996865	9	0.686421	0.492517	0.699476	0.484325	0.829884	7	1.45337	0.146256	1.40465	0.160261	0.656942	4	0.556906	0.577646	0.349662	0.726624	0.98332	7	0.468789	0.639265	0.3541	0.723297	0.977111	14	0.768196	0.44245	0.703522	0.481802
ENSG00000171860	719	C3AR1|719	3	0.307524	0.758473	0.30781	0.758255	0.97273	1	NA	NA	NA	NA	NA	4	0.929771	0.352587	0.928707	0.353138	0.884343	1	NA	NA	NA	NA	NA	2	NA	NA	NA	NA	NA	3	0.0989575	0.921181	0.146881	0.883239	0.994074	10	1.5086	0.131538	1.50368	0.1328	0.702262	7	0.254081	0.799456	0.247613	0.804456
ENSG00000244731	720	C4A|720	5	0.542999	0.587183	0.54618	0.584995	0.933479	3	0.526923	0.598298	0.539099	0.589871	0.944344	9	-0.114216	0.909077	-0.138497	0.88986	0.99632	0	NA	NA	NA	NA	NA	1	NA	NA	NA	NA	NA	0	NA	NA	NA	NA	NA	4	-1.25701	0.208879	-1.26094	0.207458	0.790186	15	0.753627	0.45115	0.729775	0.465602
ENSG00000123838	722	C4BPA|722	3	5.51867	3.8e-08	5.39718	7.46e-08	6.66241e-06	7	0.0104131	0.991693	0.103347	0.917697	0.99432	11	0.521309	0.602202	0.436892	0.662231	0.974767	28	1.16179	0.245442	1.03357	0.301447	0.71731	4	4.08339	4.58982e-05	3.98813	6.86743e-05	0.00412342	3	0.313279	0.754097	0.313896	0.753629	0.985488	4	3.21864	0.00130588	3.27496	0.00107244	0.058623	18	0.751518	0.452418	0.837912	0.402167
ENSG00000123843	725	C4BPB|725	4	-0.949688	0.34237	-0.796034	0.426094	0.860905	7	1.21727	0.223626	1.1681	0.242889	0.764995	9	0.238649	0.811399	0.22386	0.822886	0.990331	2	NA	NA	NA	NA	NA	22	-0.866073	0.386541	-0.848582	0.396202	0.857993	8	1.20297	0.229113	1.01735	0.309094	0.856118	6	1.80236	0.0716201	1.77546	0.0759533	0.585244	17	-0.167588	0.866922	-0.129	0.897369
ENSG00000149260	726	CAPN5|726	1	NA	NA	NA	NA	NA	7	1.10983	0.267189	0.257449	0.796855	0.982572	9	0.103871	0.917281	-0.457788	0.647148	0.969724	4	1.31443	0.188832	-0.242669	0.808284	0.954567	3	0.393304	0.694131	-0.932565	0.351142	0.827628	6	1.96982	0.0489787	-0.193917	0.846258	0.989941	10	2.94734	0.00323744	1.17122	0.241632	0.815184	14	1.0859	0.277637	0.24254	0.808383
ENSG00000106804	727	C5|727	3	-0.631456	0.527805	-0.131046	0.89575	0.992454	5	-2.01722	0.0437886	-2.27732	0.0228582	0.329215	8	0.507384	0.611934	0.147905	0.882431	0.995254	10	-1.84329	0.0654151	-1.7003	0.089209	0.437284	2	NA	NA	NA	NA	NA	3	0.633463	0.526494	-0.0272779	0.97824	0.999332	5	2.0023	0.0453698	2.40415	0.0162886	0.29608	16	-1.0613	0.288666	-1.24317	0.213932
ENSG00000197405	728	C5AR1|728	4	-1.46886	0.142008	-1.21735	0.223594	0.70171	9	0.00218102	0.99826	0.0748011	0.940379	0.998404	9	0.991338	0.321625	0.91211	0.361806	0.888901	3	0.341761	0.732562	0.395667	0.692388	0.919817	0	NA	NA	NA	NA	NA	7	-0.35562	0.722158	-0.429016	0.667952	0.975887	2	NA	NA	NA	NA	NA	19	0.764985	0.444359	0.776721	0.437403
ENSG00000039537	729	C6|729	2	NA	NA	NA	NA	NA	4	0.19751	0.843446	0.30913	0.757251	0.97679	7	1.37397	0.169583	1.40671	0.159647	0.728033	17	0.850638	0.395059	1.00205	0.316426	0.725357	4	1.3951	0.163119	1.58383	0.11337	0.579771	5	-1.214	0.224872	-1.13858	0.254997	0.810788	5	0.806247	0.420184	0.906974	0.364516	0.884013	11	1.21002	0.226394	1.30722	0.191268
ENSG00000112936	730	C7|730	1	NA	NA	NA	NA	NA	3	0.917283	0.35909	1.01088	0.312182	0.821176	6	0.346102	0.729298	0.4719	0.637043	0.968166	10	1.30862	0.190793	1.33417	0.182281	0.587167	1	NA	NA	NA	NA	NA	4	1.57351	0.115739	1.64634	0.0998302	0.608081	4	2.20912	0.0272642	2.27685	0.0228867	0.350906	9	-0.364454	0.715553	-0.258922	0.795718
ENSG00000157131	731	C8A|731	2	NA	NA	NA	NA	NA	1	NA	NA	NA	NA	NA	3	0.228277	0.819451	0.309447	0.75701	0.989415	7	-0.14938	0.881267	-0.177893	0.858823	0.968742	0	NA	NA	NA	NA	NA	1	NA	NA	NA	NA	NA	2	NA	NA	NA	NA	NA	5	0.51097	0.609421	0.553083	0.580261
ENSG00000021852	732	C8B|732	2	NA	NA	NA	NA	NA	0	NA	NA	NA	NA	NA	5	0.660181	0.509204	0.625612	0.531631	0.945359	1	NA	NA	NA	NA	NA	0	NA	NA	NA	NA	NA	2	NA	NA	NA	NA	NA	7	1.27757	0.201531	1.26367	0.206478	0.790843	7	0.706072	0.480215	0.683169	0.494569
ENSG00000176919	733	C8G|733	6	0.923062	0.356072	0.638177	0.523422	0.908628	6	1.21174	0.225738	0.972983	0.330664	0.83406	14	1.53443	0.12506	1.48228	0.138402	0.699346	1	NA	NA	NA	NA	NA	5	3.59537	0.000330744	3.46538	0.00053918	0.0208333	9	3.35317	0.000811857	3.12726	0.0017865	0.0751044	15	1.6657	0.0959101	1.37871	0.168117	0.749301	23	1.75834	0.0788229	1.50135	0.133402
ENSG00000164823	734	OSGIN2|734	5	0.553087	0.580258	1.08329	0.278793	0.766361	7	0.322655	0.746986	0.205866	0.836914	0.985807	18	1.40913	0.158932	1.32203	0.186289	0.757736	8	1.37786	0.168382	2.41642	0.0157515	0.1803	4	-1.73433	0.0829941	-1.51419	0.130115	0.609737	2	NA	NA	NA	NA	NA	9	2.85857	0.00429387	2.59635	0.00948183	0.232605	27	1.57273	0.115919	1.71159	0.0871071
ENSG00000113600	735	C9|735	3	0.624622	0.532281	0.441414	0.658955	0.953781	6	0.521351	0.602172	0.156826	0.875396	0.991011	7	-0.260152	0.79477	-0.297459	0.766143	0.989415	9	2.23134	0.0257546	2.18252	0.0291721	0.248862	2	NA	NA	NA	NA	NA	2	NA	NA	NA	NA	NA	6	1.69926	0.0894057	1.38628	0.165796	0.746678	14	0.235199	0.814075	-0.0816815	0.934907
ENSG00000149823	738	C11orf2|738	4	0.286329	0.774652	0.377435	0.705885	0.965445	11	-0.124124	0.901228	-0.489049	0.624853	0.955754	7	-0.669231	0.503415	-1.27839	0.20124	0.775007	3	0.232089	0.816489	-1.43608	0.151115	0.544372	2	NA	NA	NA	NA	NA	5	-0.628052	0.530032	-0.50885	0.610906	0.96419	8	-1.69952	0.0893568	-2.25333	0.0243319	0.36025	19	-0.263886	0.791891	-0.732865	0.463715
ENSG00000149792	740	MRPL49|740	4	0.657792	0.510737	-1.3247	0.185403	0.657844	3	1.08975	0.275938	1.39662	0.162664	0.677001	13	3.22842	0.00126225	3.52751	0.000427693	0.0314156	1	NA	NA	NA	NA	NA	5	0.90956	0.36315	1.21491	0.224524	0.734854	3	-1.1711	0.241678	-0.391652	0.695351	0.9775	9	1.80116	0.0718078	2.38092	0.0173506	0.304382	19	3.73899	0.000189267	2.86291	0.00423563
ENSG00000174276	741	ZNHIT2|741	2	NA	NA	NA	NA	NA	6	1.57739	0.114844	1.70071	0.0891328	0.539888	9	0.26568	0.79051	0.21551	0.829389	0.991264	0	NA	NA	NA	NA	NA	4	1.43012	0.152818	0.951002	0.341703	0.822809	6	-0.05818	0.95361	-0.197829	0.843197	0.989665	12	0.367484	0.713292	0.4692	0.638971	0.965851	16	0.719223	0.472076	0.768709	0.442145
ENSG00000066382	744	MPPED2|744	2	NA	NA	NA	NA	NA	3	2.14552	0.0320153	2.22676	0.02606	0.345081	8	1.02645	0.304786	0.896027	0.370332	0.893521	17	1.86199	0.0627314	1.48003	0.139003	0.525346	0	NA	NA	NA	NA	NA	1	NA	NA	NA	NA	NA	6	-0.447308	0.654695	-0.439355	0.660445	0.969274	12	1.92837	0.0539317	1.84638	0.0649658
ENSG00000124920	745	C11orf9|745	0	NA	NA	NA	NA	NA	3	-2.72358	0.0065067	-3.04441	0.0023578	0.0856888	8	2.4315	0.0151122	1.86144	0.0628098	0.537076	4	0.555396	0.578678	0.409916	0.681905	0.914788	5	1.96667	0.049341	1.68901	0.0913524	0.529831	1	NA	NA	NA	NA	NA	10	1.28237	0.199843	0.639158	0.522784	0.948213	11	0.646093	0.518283	-0.0169466	0.986481
ENSG00000134825	746	C11orf10|746	5	0.0726748	0.942071	-0.698213	0.485114	0.889977	2	NA	NA	NA	NA	NA	11	4.9949	6.32867e-07	2.6734	0.00756162	0.200816	3	0.482534	0.629472	-0.729195	0.465957	0.821318	1	NA	NA	NA	NA	NA	1	NA	NA	NA	NA	NA	7	2.45532	0.0141494	0.17558	0.860639	0.990198	16	4.17611	3.07578e-05	1.81551	0.0695758
ENSG00000134780	747	DAGLA|747	3	2.31282	0.0208203	0.64401	0.519633	0.907116	7	1.3029	0.192741	-0.321398	0.747938	0.97491	5	0.605363	0.544997	-0.447288	0.654709	0.971483	7	-0.121432	0.90336	-1.0378	0.299474	0.715566	1	NA	NA	NA	NA	NA	6	1.81713	0.0693275	1.03571	0.300447	0.850922	6	2.04597	0.0408724	1.55991	0.118918	0.677535	13	0.795732	0.42627	-0.58021	0.56183
ENSG00000221819	750	C16orf3|750	2	NA	NA	NA	NA	NA	1	NA	NA	NA	NA	NA	0	NA	NA	NA	NA	NA	0	NA	NA	NA	NA	NA	4	-0.189988	0.849335	-0.173225	0.86249	0.989871	6	-0.553856	0.579731	-0.518639	0.604062	0.962719	8	-0.895587	0.370567	-0.962775	0.335762	0.871732	3	0.843511	0.39903	1.11188	0.266308
ENSG00000184922	752	FMNL1|752	3	0.369907	0.711486	0.400149	0.689084	0.960143	2	NA	NA	NA	NA	NA	9	1.90971	0.0562953	1.35309	0.176159	0.741363	4	0.779718	0.435637	0.339152	0.734526	0.933168	3	0.394927	0.692933	0.0515631	0.958881	0.997858	5	2.8603	0.00427052	2.23847	0.0252859	0.363594	3	1.26953	0.204382	0.683164	0.494572	0.940816	14	1.72873	0.0839915	1.27351	0.202965
ENSG00000168675	753	C18orf1|753	4	-0.946358	0.344065	-1.03266	0.30187	0.785797	5	-1.72027	0.0855169	-1.76499	0.0776986	0.515018	2	NA	NA	NA	NA	NA	34	0.142022	0.887075	0.0814715	0.935074	0.989193	1	NA	NA	NA	NA	NA	3	-0.790205	0.429489	-0.825879	0.408959	0.905048	7	-0.801701	0.422809	-0.813361	0.416095	0.913375	10	-1.65212	0.0986472	-1.71189	0.0870507
ENSG00000183255	754	PTTG1IP|754	2	NA	NA	NA	NA	NA	2	NA	NA	NA	NA	NA	3	-0.736276	0.461638	-1.80328	0.0714753	0.559976	0	NA	NA	NA	NA	NA	2	NA	NA	NA	NA	NA	1	NA	NA	NA	NA	NA	2	NA	NA	NA	NA	NA	7	0.586675	0.55748	-1.12791	0.259476
ENSG00000160226	755	C21orf2|755	8	-1.25829	0.208415	-0.756402	0.449485	0.873479	7	1.71329	0.0867933	1.43742	0.150734	0.660826	4	1.61515	0.106416	-0.0739288	0.941073	0.996042	2	NA	NA	NA	NA	NA	1	NA	NA	NA	NA	NA	5	0.655391	0.512281	-0.0507753	0.959509	0.99819	5	2.56752	0.0103055	1.72451	0.0847494	0.606554	15	0.784894	0.432597	0.266841	0.789616
ENSG00000142188	757	TMEM50B|757	2	NA	NA	NA	NA	NA	6	0.827487	0.408047	0.56905	0.569378	0.936071	7	0.295917	0.76732	-0.38965	0.696831	0.981469	6	-0.887653	0.37482	-0.689327	0.490687	0.832267	2	NA	NA	NA	NA	NA	1	NA	NA	NA	NA	NA	7	-0.210475	0.833315	0.0436533	0.965185	0.998953	13	-0.122112	0.902821	-0.195187	0.845264
ENSG00000186732	758	MPPED1|758	2	NA	NA	NA	NA	NA	1	NA	NA	NA	NA	NA	5	0.0878294	0.93002	0.281335	0.778479	0.988059	10	0.903214	0.366507	0.8556	0.392308	0.779063	1	NA	NA	NA	NA	NA	4	0.471615	0.637246	0.0636848	0.949227	0.997547	2	NA	NA	NA	NA	NA	8	0.502392	0.61544	0.747701	0.454717
ENSG00000133742	759	CA1|759	1	NA	NA	NA	NA	NA	4	-0.10566	0.915861	-0.154375	0.877327	0.990315	5	0.13733	0.890782	0.0647505	0.948378	0.996906	7	1.5884	0.112332	1.25005	0.21141	0.624248	4	0.394478	0.693264	0.254135	0.799414	0.978573	4	-0.10744	0.914449	-0.150317	0.880527	0.993052	5	-0.434829	0.663727	-0.503935	0.614355	0.961591	10	0.0341241	0.972781	-0.012599	0.989949
ENSG00000104267	760	CA2|760	2	NA	NA	NA	NA	NA	5	0.823217	0.41047	0.692214	0.488873	0.907573	4	1.34651	0.178272	1.36359	0.17283	0.741025	2	NA	NA	NA	NA	NA	2	NA	NA	NA	NA	NA	1	NA	NA	NA	NA	NA	5	2.63357	0.00850577	2.04128	0.0413369	0.464717	10	1.40282	0.160806	1.35141	0.176696
ENSG00000164879	761	CA3|761	2	NA	NA	NA	NA	NA	6	1.38903	0.164957	1.24032	0.214983	0.736346	7	1.08424	0.27837	0.943842	0.345349	0.879613	8	0.760483	0.447044	0.654414	0.51291	0.844574	1	NA	NA	NA	NA	NA	3	0.343155	0.731513	0.13562	0.892133	0.994595	3	1.28147	0.200157	1.03139	0.302467	0.856639	13	0.679516	0.496879	0.416391	0.677162
ENSG00000167434	762	CA4|762	3	0.537689	0.590844	0.0362379	0.971096	0.997351	4	0.697321	0.485672	0.0190961	0.984766	0.999937	14	2.883	0.0039756	2.48831	0.0129055	0.265117	7	-0.530821	0.595594	-0.715333	0.474476	0.826096	5	-0.355326	0.722378	-0.726385	0.467677	0.893597	8	2.00714	0.0448519	1.42391	0.154608	0.706214	12	0.78556	0.432206	0.152318	0.878949	0.990788	17	2.83074	0.00468438	2.32855	0.019969
ENSG00000174990	763	CA5A|763	1	NA	NA	NA	NA	NA	2	NA	NA	NA	NA	NA	0	NA	NA	NA	NA	NA	4	-1.44334	0.149062	-1.43651	0.150992	0.544115	5	0.95618	0.339081	0.796604	0.425763	0.874581	3	-0.160146	0.87278	-0.216666	0.828488	0.988661	5	0.558479	0.576572	0.675792	0.499241	0.943747	2	NA	NA	NA	NA
ENSG00000131686	765	CA6|765	1	NA	NA	NA	NA	NA	4	0.145697	0.884173	0.0456456	0.963597	0.998696	4	-2.18384	0.0290745	-2.22666	0.0260665	0.377776	3	-1.31677	0.188045	-1.40184	0.161097	0.560867	2	NA	NA	NA	NA	NA	2	NA	NA	NA	NA	NA	7	-0.922366	0.356434	-1.03364	0.301415	0.856555	9	-1.71624	0.0862532	-1.81966	0.068941
ENSG00000168748	766	CA7|766	5	0.806174	0.420226	0.831534	0.405758	0.849886	3	0.647326	0.517486	0.421619	0.673342	0.962412	5	1.12309	0.261515	1.00092	0.316972	0.862791	0	NA	NA	NA	NA	NA	2	NA	NA	NA	NA	NA	5	-0.474428	0.635239	-0.657846	0.510703	0.940464	7	-0.131117	0.895694	-0.311021	0.755812	0.97913	13	1.50815	0.131654	1.33967	0.180485
ENSG00000178538	767	CA8|767	1	NA	NA	NA	NA	NA	3	0.897317	0.369644	0.630105	0.528688	0.919862	6	0.621567	0.534288	0.383392	0.701465	0.981204	7	0.73993	0.459418	0.359979	0.718896	0.926922	1	NA	NA	NA	NA	NA	3	1.82021	0.0688569	1.53142	0.125803	0.6587	8	0.305743	0.759828	0.292233	0.770135	0.981834	9	1.0275	0.304292	0.679311	0.497009
ENSG00000107159	768	CA9|768	4	0.781355	0.434674	0.197464	0.843482	0.985256	6	1.70914	0.0875597	1.00207	0.316415	0.824135	6	1.53125	0.125845	1.25264	0.210464	0.783284	4	1.32869	0.184082	0.902927	0.366659	0.763468	6	0.629826	0.528871	0.203331	0.838894	0.985282	1	NA	NA	NA	NA	NA	9	1.53207	0.125643	1.09824	0.272217	0.837465	13	1.72794	0.0841335	1.17211	0.241275
ENSG00000063180	770	CA11|770	1	NA	NA	NA	NA	NA	5	-1.84437	0.0652572	-1.76144	0.0782964	0.516049	6	2.71591	0.00665879	2.52988	0.0114765	0.247938	1	NA	NA	NA	NA	NA	6	-1.30377	0.192442	-1.48029	0.138932	0.625756	4	1.84802	0.0647271	1.83902	0.0660403	0.524016	13	-0.418922	0.675312	-0.568734	0.569592	0.95419	11	0.758926	0.447975	0.676073	0.499062
ENSG00000074410	771	CA12|771	1	NA	NA	NA	NA	NA	4	0.624686	0.532239	-0.0938455	0.92524	0.995284	9	-0.672436	0.501374	-0.956833	0.338752	0.875095	10	-0.948309	0.343072	-1.25942	0.208007	0.620911	0	NA	NA	NA	NA	NA	3	1.68157	0.0927871	1.40415	0.160408	0.714636	9	-3.46302	0.000543901	-3.56779	0.000367357	0.0267745	10	-0.498498	0.618181	-0.777824	0.436753
ENSG00000141837	773	CACNA1A|773	3	2.35678	0.0185177	1.23279	0.217778	0.69914	6	0.859675	0.390058	0.203369	0.838865	0.986611	9	-1.02878	0.303693	-1.16791	0.242962	0.815906	53	1.21941	0.222815	0.281783	0.778135	0.944313	6	3.98788	6.87435e-05	2.48497	0.0130268	0.196248	7	-0.751235	0.452588	-1.24589	0.212931	0.766645	9	0.380401	0.703683	-0.354867	0.722722	0.977297	16	0.77922	0.43593	-0.0927332	0.926124
ENSG00000148408	774	CACNA1B|774	4	-1.69239	0.0907066	-1.7746	0.0760961	0.464601	5	0.881528	0.378124	0.923077	0.356064	0.844963	6	-0.256289	0.797751	-0.362437	0.717058	0.981856	10	-0.310146	0.756478	-0.50185	0.615821	0.88971	1	NA	NA	NA	NA	NA	1	NA	NA	NA	NA	NA	3	0.0370135	0.970477	0.0194956	0.984447	0.999284	12	-0.548623	0.583317	-0.551657	0.581237
ENSG00000151067	775	CACNA1C|775	3	-0.233338	0.81552	-0.439921	0.660036	0.954851	6	1.6149	0.106469	1.26779	0.205	0.725805	4	1.73836	0.0822803	1.44952	0.147328	0.713791	48	2.66992	0.00764032	1.87333	0.0611497	0.361124	3	-1.44055	0.149848	-1.34178	0.1798	0.686463	6	0.0196011	0.984363	0.00318218	0.997461	1.00023	8	1.10026	0.271334	0.849034	0.39595	0.904148	13	1.96558	0.0494677	1.47076	0.141493
ENSG00000157388	776	CACNA1D|776	2	NA	NA	NA	NA	NA	6	1.02782	0.304142	0.775022	0.438406	0.888542	5	0.848117	0.396461	0.916956	0.359262	0.887428	19	0.659753	0.509478	0.605152	0.545137	0.858819	1	NA	NA	NA	NA	NA	5	0.333346	0.738903	0.383006	0.701751	0.978052	6	-1.75296	0.0797415	-1.98018	0.0478022	0.489276	10	0.853518	0.393461	0.741653	0.458373
ENSG00000198216	777	CACNA1E|777	3	-0.0470152	0.962505	0.024825	0.980197	0.999484	1	NA	NA	NA	NA	NA	9	0.319763	0.749177	0.00738992	0.994104	0.999281	17	0.237932	0.811955	0.0933988	0.925595	0.986199	1	NA	NA	NA	NA	NA	1	NA	NA	NA	NA	NA	4	-0.281333	0.77848	-0.407847	0.683424	0.973545	12	0.47652	0.633749	0.217901	0.827525
ENSG00000081248	779	CACNA1S|779	1	NA	NA	NA	NA	NA	3	0.255017	0.798733	0.275725	0.782784	0.979824	4	-0.550571	0.581981	-0.787804	0.430893	0.916438	4	2.9621	0.00308676	2.87817	0.00403676	0.0786297	2	NA	NA	NA	NA	NA	2	NA	NA	NA	NA	NA	3	-0.247934	0.804207	-0.298371	0.765447	0.981998	8	-0.388941	0.697356	-0.547757	0.583912
ENSG00000204580	780	DDR1|780	2	NA	NA	NA	NA	NA	3	1.41049	0.158531	0.75336	0.45131	0.891162	6	1.80736	0.0708373	1.22253	0.221633	0.795555	4	0.986087	0.324194	0.909227	0.363326	0.76203	4	1.18512	0.23609	0.520027	0.603095	0.9456	3	1.88008	0.0602238	0.572128	0.567291	0.957298	6	1.85114	0.0642777	0.805132	0.420826	0.91537	10	2.05212	0.0402704	1.51351	0.130287
ENSG00000153956	781	CACNA2D1|781	3	-0.292269	0.770107	-0.312331	0.754817	0.972183	2	NA	NA	NA	NA	NA	4	-1.48393	0.137965	-1.50314	0.13294	0.69028	32	-0.609354	0.54235	-0.644899	0.519057	0.848504	1	NA	NA	NA	NA	NA	4	-0.0844654	0.932694	-0.0511044	0.959247	0.998366	6	-0.504725	0.6138	-0.611249	0.541095	0.952123	9	0.370249	0.711231	0.36651	0.714018
ENSG00000067191	782	CACNB1|782	11	2.98032	0.0029096	0.188062	0.850845	0.984134	8	2.05049	0.0404297	-0.299191	0.764821	0.979408	15	1.36272	0.173105	-0.829929	0.406665	0.91138	8	1.85486	0.0637439	-1.17277	0.24101	0.65829	8	4.06093	5.05123e-05	-0.349528	0.726725	0.971839	7	5.62908	2.03204e-08	2.06433	0.0390978	0.443582	19	5.58275	2.64571e-08	1.16472	0.244253	0.817266	26	2.6509	0.00808277	-0.610574	0.541542
ENSG00000165995	783	CACNB2|783	2	NA	NA	NA	NA	NA	2	NA	NA	NA	NA	NA	2	NA	NA	NA	NA	NA	27	1.13318	0.257258	0.88097	0.378426	0.77187	2	NA	NA	NA	NA	NA	7	2.00843	0.0447145	1.50062	0.133591	0.67179	4	1.00561	0.314711	0.800512	0.423497	0.916028	6	1.35646	0.175085	1.35827	0.17451
ENSG00000167535	784	CACNB3|784	2	NA	NA	NA	NA	NA	5	0.404574	0.685828	-0.274559	0.78368	0.979684	9	1.83517	0.06661	0.44921	0.653323	0.971724	2	NA	NA	NA	NA	NA	2	NA	NA	NA	NA	NA	3	0.0271564	0.978337	0.0828497	0.933978	0.997849	9	-1.3094	0.19053	-1.52648	0.127028	0.694376	14	1.84397	0.0653157	0.225559	0.821564
ENSG00000182389	785	CACNB4|785	1	NA	NA	NA	NA	NA	1	NA	NA	NA	NA	NA	5	-0.0442206	0.964732	-0.286537	0.774492	0.988499	16	1.14861	0.250836	1.13409	0.256874	0.674985	4	0.63437	0.525903	0.585047	0.558573	0.934239	6	1.06215	0.288279	0.83521	0.403686	0.903935	4	-1.15744	0.247211	-1.29047	0.197016	0.780972	7	-0.984696	0.324877	-1.1391	0.254782
ENSG00000108878	786	CACNG1|786	4	-0.399887	0.689277	-0.548327	0.58352	0.932189	5	1.02807	0.304027	0.761388	0.446503	0.887983	4	3.51108	0.000454873	3.21786	0.00130943	0.0691841	2	NA	NA	NA	NA	NA	3	0.439201	0.660557	0.317985	0.750525	0.975075	4	0.817272	0.413858	0.503405	0.614728	0.964035	3	1.21725	0.223634	1.2611	0.207402	0.790571	12	2.27906	0.0227547	1.91169	0.0560403
ENSG00000178537	788	SLC25A20|788	0	NA	NA	NA	NA	NA	3	1.53003	0.126146	1.4151	0.157173	0.670415	7	2.36262	0.0182288	1.26997	0.204225	0.778339	3	1.05198	0.292921	0.531861	0.594874	0.881527	2	NA	NA	NA	NA	NA	2	NA	NA	NA	NA	NA	9	0.895803	0.370452	0.868578	0.385168	0.899263	8	2.52704	0.0115693	1.39684	0.162595
ENSG00000084774	790	CAD|790	0	NA	NA	NA	NA	NA	3	0.760695	0.446917	0.955457	0.339447	0.838625	5	3.40926	0.000662612	2.76904	0.00566719	0.176315	4	-0.180854	0.856498	0.426789	0.669573	0.909883	4	1.40049	0.161501	0.437	0.662152	0.959598	5	0.321616	0.747772	0.0574926	0.954158	0.997831	5	1.30399	0.192366	0.245601	0.806013	0.984083	7	3.37397	0.000753182	2.87279	0.00410591
ENSG00000104327	793	CALB1|793	2	NA	NA	NA	NA	NA	8	0.169263	0.865605	0.0344154	0.972549	0.999714	5	-0.849277	0.395816	-0.790414	0.429368	0.915263	3	1.09392	0.274106	1.15743	0.247216	0.665611	3	0.523167	0.600908	0.465688	0.641483	0.955016	8	-0.0680101	0.945784	-0.0901718	0.928159	0.997346	7	-0.96982	0.332238	-1.2554	0.209462	0.791819	13	-0.129767	0.896762	-0.273153	0.78476
ENSG00000172137	794	CALB2|794	2	NA	NA	NA	NA	NA	3	2.81065	0.00498597	2.74673	0.00606615	0.158672	1	NA	NA	NA	NA	NA	2	NA	NA	NA	NA	NA	3	-0.73718	0.461088	-1.12001	0.262825	0.765899	3	-1.8195	0.0689656	-1.72601	0.0844803	0.575871	2	NA	NA	NA	NA	NA	6	1.25883	0.20822	1.30838	0.190874
ENSG00000110680	796	CALCA|796	1	NA	NA	NA	NA	NA	2	NA	NA	NA	NA	NA	0	NA	NA	NA	NA	NA	2	NA	NA	NA	NA	NA	2	NA	NA	NA	NA	NA	2	NA	NA	NA	NA	NA	2	NA	NA	NA	NA	NA	3	0.797982	0.424963	0.738911	0.460037
ENSG00000175868	797	CALCB|797	1	NA	NA	NA	NA	NA	3	-0.604194	0.545774	-0.608997	0.542587	0.924195	7	-0.40893	0.682629	-0.373858	0.708544	0.981442	13	0.000422254	0.999663	0.0110929	0.99115	0.998847	1	NA	NA	NA	NA	NA	5	-0.0339472	0.972922	-0.0256925	0.979505	0.999123	1	NA	NA	NA	NA	NA	11	-0.676872	0.498555	-0.651132	0.515026
ENSG00000004948	799	CALCR|799	1	NA	NA	NA	NA	NA	3	3.47877	0.000513078	2.69397	0.00711191	0.174302	5	0.168185	0.866453	0.265106	0.790952	0.988312	14	2.48345	0.0130823	1.22249	0.221648	0.635851	2	NA	NA	NA	NA	NA	0	NA	NA	NA	NA	NA	3	2.95772	0.00313079	2.01115	0.0444264	0.481856	9	2.65847	0.00790402	1.96786	0.0492045
ENSG00000122786	800	CALD1|800	2	NA	NA	NA	NA	NA	1	NA	NA	NA	NA	NA	8	0.382726	0.701958	0.266104	0.790183	0.988172	14	0.344626	0.730407	0.122138	0.9028	0.982687	1	NA	NA	NA	NA	NA	2	NA	NA	NA	NA	NA	5	0.339159	0.734521	0.295653	0.767522	0.982071	10	0.0845023	0.932664	-0.0218027	0.982607
ENSG00000160014	801	CALM1|801	3	-2.20689	0.0274201	-1.38421	0.166429	0.631349	4	0.685263	0.493247	-0.14601	0.883927	0.990385	10	-0.42996	0.667265	-0.160485	0.872513	0.993821	2	NA	NA	NA	NA	NA	1	NA	NA	NA	NA	NA	6	0.630073	0.52871	0.168773	0.86599	0.992733	5	0.391048	0.695798	0.510344	0.609859	0.960734	16	-0.625207	0.531897	-0.68403	0.494025
ENSG00000178363	810	CALML3|810	3	0.98382	0.325307	0.732976	0.463648	0.877044	4	0.53121	0.595325	0.289721	0.772056	0.979746	6	0.902154	0.367069	0.786305	0.43177	0.917008	0	NA	NA	NA	NA	NA	4	1.28321	0.199549	1.29121	0.19676	0.704184	4	2.19005	0.0286203	2.2957	0.0217825	0.344969	3	-0.552342	0.580768	-0.667952	0.504231	0.945833	11	2.08864	0.0368496	1.78548	0.0743152
ENSG00000179218	811	CALR|811	14	3.69183	0.000227817	2.86694	0.00418224	0.0850118	10	1.77097	0.0766984	1.41937	0.155925	0.66925	13	1.25641	0.209093	0.812122	0.416806	0.911188	2	NA	NA	NA	NA	NA	11	0.986125	0.324175	0.501616	0.615985	0.949929	12	1.86834	0.0618412	1.3911	0.16433	0.721268	15	2.3687	0.0179326	1.69754	0.0897292	0.617866	28	3.18937	0.00144499	2.399	0.016519
ENSG00000128595	813	CALU|813	5	3.71029	0.000211925	1.22308	0.221425	0.701988	4	1.67895	0.0932984	-0.864103	0.387621	0.862646	3	0.730178	0.465355	-0.152058	0.879155	0.994763	8	0.971799	0.331252	-0.663215	0.507259	0.841407	5	1.82696	0.0678347	1.84563	0.0650747	0.458711	6	0.195837	0.844755	-1.34671	0.178206	0.735535	6	1.25059	0.211211	-0.263843	0.791924	0.984814	8	2.43333	0.0150364	0.638158	0.523435
ENSG00000152495	814	CAMK4|814	2	NA	NA	NA	NA	NA	3	-0.372898	0.709258	-0.0256417	0.979545	1.00012	1	NA	NA	NA	NA	NA	13	-0.163498	0.870141	-0.0700972	0.944122	0.990189	0	NA	NA	NA	NA	NA	1	NA	NA	NA	NA	NA	3	0.369783	0.711578	0.258065	0.79638	0.985562	6	-0.342553	0.731966	-0.209624	0.83398
ENSG00000070808	815	CAMK2A|815	3	0.180958	0.856417	-0.0327831	0.97385	0.997617	2	NA	NA	NA	NA	NA	5	0.331444	0.740339	-0.0117394	0.990635	0.998459	10	4.10876	4.11703e-05	3.82472	0.0001344	0.00609319	1	NA	NA	NA	NA	NA	2	NA	NA	NA	NA	NA	5	1.04598	0.29568	0.79886	0.424454	0.915736	10	0.291824	0.770447	-0.0529098	0.957808
ENSG00000058404	816	CAMK2B|816	2	NA	NA	NA	NA	NA	4	-0.854782	0.392761	-0.911169	0.362302	0.847356	5	0.263636	0.792084	0.239311	0.810886	0.989812	11	0.128424	0.897824	0.0803041	0.936002	0.988664	3	-0.23011	0.818026	-0.403634	0.686519	0.964919	2	NA	NA	NA	NA	NA	6	-1.05123	0.293264	-1.23658	0.216368	0.795987	11	-0.653927	0.513224	-0.712808	0.476037
ENSG00000145349	817	CAMK2D|817	1	NA	NA	NA	NA	NA	2	NA	NA	NA	NA	NA	0	NA	NA	NA	NA	NA	18	0.620665	0.534881	0.395869	0.692238	0.919854	1	NA	NA	NA	NA	NA	2	NA	NA	NA	NA	NA	7	0.973719	0.330298	0.313855	0.75366	0.979031	3	-1.0966	0.272933	-1.08261	0.279096
ENSG00000148660	818	CAMK2G|818	3	0.994944	0.319868	0.520767	0.602579	0.939572	3	-0.183022	0.854797	-0.404668	0.685759	0.96491	3	0.0834749	0.933481	-0.733123	0.463558	0.929956	7	-0.322157	0.747363	-0.76415	0.444856	0.810547	3	-1.84688	0.0648922	-2.5272	0.011564	0.180398	3	3.1483	0.00166324	3.62959	0.000290062	0.0192725	4	2.72617	0.00645592	2.61899	0.00887691	0.225465	8	0.311669	0.75532	-0.425091	0.67081
ENSG00000164615	819	CAMLG|819	1	NA	NA	NA	NA	NA	2	NA	NA	NA	NA	NA	2	NA	NA	NA	NA	NA	3	0.42046	0.674188	2.31689	0.020597	0.208622	3	-0.525357	0.599386	-0.0796128	0.936552	0.993576	3	0.173934	0.861933	-0.823493	0.410313	0.905272	5	-2.80861	0.00501749	-2.02573	0.0429081	0.473905	4	-1.00992	0.312639	-1.29316	0.196087
ENSG00000164047	820	CAMP|820	6	-0.0258097	0.979411	-0.107556	0.914358	0.99289	5	2.9534	0.00317474	2.78959	0.00532092	0.144694	8	1.73382	0.0830845	1.69093	0.090986	0.62022	1	NA	NA	NA	NA	NA	2	NA	NA	NA	NA	NA	5	-0.417432	0.676401	-0.482754	0.629316	0.96749	4	4.41192	1.07175e-05	4.31304	1.67819e-05	0.00241132	18	1.8418	0.0656336	1.69955	0.0893506
ENSG00000127022	821	CANX|821	1	NA	NA	NA	NA	NA	3	0.736715	0.461371	1.94715	0.0516383	0.448557	3	0.205013	0.83758	-1.5311	0.125882	0.684556	8	0.966722	0.333785	-0.182968	0.854839	0.967612	4	2.54654	0.0109443	0.422221	0.672903	0.963798	4	2.90787	0.00367383	0.331212	0.740514	0.98392	4	-0.805637	0.420535	-0.174609	0.861402	0.990472	6	1.10808	0.267944	0.0736641	0.941284
ENSG00000042493	822	CAPG|822	5	1.5354	0.124822	1.15002	0.250254	0.738708	3	0.796833	0.42563	0.860994	0.389331	0.863322	6	0.296555	0.766833	-0.0959391	0.923577	0.996362	2	NA	NA	NA	NA	NA	6	2.61851	0.00888939	1.92291	0.0546149	0.421272	4	-0.331137	0.740571	-0.499362	0.617572	0.965484	10	0.773332	0.439405	0.503968	0.614332	0.961654	13	1.57096	0.116329	1.1134	0.265652
ENSG00000014216	823	CAPN1|823	2	NA	NA	NA	NA	NA	5	-0.539006	0.589935	-0.0660019	0.947382	0.999381	6	1.78639	0.0741673	0.354512	0.722988	0.983091	6	1.62083	0.105191	1.57668	0.115006	0.483397	6	-1.01796	0.308804	0.185586	0.852786	0.990309	9	-0.64388	0.519717	-1.64711	0.0996713	0.607433	14	-0.258129	0.796331	-1.00278	0.316071	0.864652	13	0.965996	0.334148	0.328736	0.742385
ENSG00000162909	824	CAPN2|824	1	NA	NA	NA	NA	NA	4	-0.0556233	0.955647	0.0186995	0.985082	0.999998	2	NA	NA	NA	NA	NA	10	-0.758829	0.448033	-1.33841	0.180894	0.58579	2	NA	NA	NA	NA	NA	7	0.23655	0.813027	-0.0719595	0.94264	0.998339	13	0.887541	0.37488	0.894178	0.37132	0.888236	7	1.21552	0.224292	1.39189	0.164089
ENSG00000092529	825	CAPN3|825	2	NA	NA	NA	NA	NA	3	-0.235326	0.813976	-0.0943304	0.924855	0.995236	5	-0.0708871	0.943494	0.0460701	0.963258	0.998399	7	-0.69761	0.485491	-0.648541	0.5167	0.846784	2	NA	NA	NA	NA	NA	1	NA	NA	NA	NA	NA	4	-0.83108	0.406015	-0.626004	0.531374	0.950313	10	-0.0922507	0.926507	-0.0216865	0.9827
ENSG00000126247	826	CAPNS1|826	4	0.109838	0.912547	-1.63685	0.101799	0.525587	5	3.32721	0.000890992	-0.280036	0.779475	0.980627	6	1.08112	0.279756	0.546298	0.584914	0.958393	4	1.21246	0.22546	-1.87994	0.0602429	0.358625	2	NA	NA	NA	NA	NA	8	1.05846	0.289959	-0.375197	0.707548	0.980106	8	2.09363	0.0364019	-0.784788	0.432659	0.920796	13	3.24215	0.00120323	-0.27481	0.783487
ENSG00000105519	828	CAPS|828	1	NA	NA	NA	NA	NA	6	0.557857	0.576997	0.527803	0.597687	0.946723	10	-0.28081	0.778882	-0.165821	0.868313	0.993394	2	NA	NA	NA	NA	NA	2	NA	NA	NA	NA	NA	3	0.503914	0.61437	0.106406	0.915269	0.99515	7	2.96107	0.00309711	1.77092	0.0767059	0.586846	16	-0.15653	0.875629	-0.0948281	0.92446
ENSG00000116489	829	CAPZA1|829	4	-0.034773	0.972264	-0.815522	0.414858	0.85634	4	1.54105	0.123441	-1.31682	0.18803	0.705099	5	-0.520782	0.602569	0.0370347	0.970461	0.998442	7	1.09623	0.273092	0.881452	0.378166	0.772401	5	1.84734	0.0648254	-0.322712	0.746943	0.974669	7	-0.853429	0.39351	-0.921101	0.357094	0.880061	3	-0.144662	0.88499	-0.0190712	0.984786	0.999291	12	0.672576	0.501285	-0.982358	0.326026
ENSG00000198898	830	CAPZA2|830	5	-0.237412	0.812358	0.0176839	0.985893	0.999586	7	2.7926	0.0052718	1.15209	0.249405	0.771154	4	2.56235	0.0104597	1.17184	0.241383	0.813505	12	4.61853	4.07761e-06	2.16797	0.0302631	0.251958	3	0.660285	0.509137	0.121329	0.903441	0.994476	3	0.826501	0.408605	0.716926	0.473493	0.933023	7	4.84485	1.35137e-06	2.60159	0.00933864	0.230593	15	3.15728	0.00161307	1.67565	0.0939423
ENSG00000153113	831	CAST|831	2	NA	NA	NA	NA	NA	0	NA	NA	NA	NA	NA	6	-1.47199	0.141161	-1.9328	0.0533829	0.504607	24	-1.45289	0.146391	-1.48642	0.137305	0.521399	1	NA	NA	NA	NA	NA	1	NA	NA	NA	NA	NA	6	1.0962	0.273107	0.711879	0.476612	0.936403	8	-0.315215	0.752627	-1.11354	0.265594
ENSG00000077549	832	CAPZB|832	5	-0.574411	0.565746	-1.98219	0.047577	0.373628	5	1.68853	0.0914447	0.202119	0.839841	0.987163	4	0.634157	0.526041	-0.14785	0.882474	0.995228	14	-0.176849	0.859643	-1.8177	0.0692404	0.384825	2	NA	NA	NA	NA	NA	1	NA	NA	NA	NA	NA	6	0.874246	0.382076	-0.241274	0.809364	0.98451	9	0.449166	0.653355	-0.55392	0.579687
ENSG00000110619	833	CARS|833	1	NA	NA	NA	NA	NA	6	-1.48092	0.138764	-0.0892016	0.928929	0.99494	2	NA	NA	NA	NA	NA	6	0.104765	0.916571	1.2172	0.223653	0.638956	2	NA	NA	NA	NA	NA	6	0.322289	0.747263	-1.12312	0.261504	0.817094	3	1.40126	0.161271	0.0269021	0.97854	1.00008	9	-0.196716	0.844067	0.333347	0.738903
ENSG00000137752	834	CASP1|834	2	NA	NA	NA	NA	NA	0	NA	NA	NA	NA	NA	3	1.57758	0.1148	0.798066	0.424915	0.913922	4	-0.0223592	0.982163	-0.60797	0.543267	0.857956	2	NA	NA	NA	NA	NA	5	1.30321	0.192634	1.12917	0.258944	0.813935	3	2.13449	0.0329082	1.36387	0.172741	0.756938	4	1.35784	0.174648	0.851543	0.394556
ENSG00000106144	835	CASP2|835	0	NA	NA	NA	NA	NA	2	NA	NA	NA	NA	NA	5	-1.1712	0.241641	-0.66116	0.508576	0.941496	2	NA	NA	NA	NA	NA	1	NA	NA	NA	NA	NA	2	NA	NA	NA	NA	NA	3	0.49961	0.617398	-0.834972	0.40382	0.907558	6	-1.02253	0.306639	-0.582186	0.560498
ENSG00000164305	836	CASP3|836	1	NA	NA	NA	NA	NA	4	1.04942	0.294095	0.106208	0.915426	0.993614	4	0.419742	0.674713	0.66353	0.507058	0.941464	3	-0.824398	0.409799	-0.0366456	0.970771	0.995018	3	-0.532171	0.594659	0.147791	0.882521	0.991588	0	NA	NA	NA	NA	NA	2	NA	NA	NA	NA	NA	8	0.903285	0.366469	0.59152	0.55423
ENSG00000196954	837	CASP4|837	4	0.203858	0.838482	0.588981	0.555932	0.915287	4	0.0225929	0.981977	0.523384	0.600758	0.94747	0	NA	NA	NA	NA	NA	3	2.78715	0.00536095	1.37942	0.1679	0.570771	1	NA	NA	NA	NA	NA	2	NA	NA	NA	NA	NA	3	-1.29238	0.196355	-1.49004	0.136351	0.70522	7	0.161253	0.871908	0.600629	0.548146
ENSG00000137757	838	CASP5|838	0	NA	NA	NA	NA	NA	0	NA	NA	NA	NA	NA	4	-0.361821	0.717519	-0.684628	0.493647	0.935365	3	0.197049	0.843807	-0.0613064	0.951121	0.991319	5	1.54626	0.122178	1.5593	0.119063	0.590435	3	0.927967	0.353522	0.592377	0.553657	0.950241	3	-0.239413	0.810807	-0.245565	0.806041	0.984038	4	-0.361821	0.717519	-0.684628	0.493647
ENSG00000138794	839	CASP6|839	1	NA	NA	NA	NA	NA	1	NA	NA	NA	NA	NA	5	0.75645	0.449457	0.0642367	0.948787	0.997058	1	NA	NA	NA	NA	NA	1	NA	NA	NA	NA	NA	2	NA	NA	NA	NA	NA	0	NA	NA	NA	NA	NA	7	1.13794	0.255264	0.404608	0.685803
ENSG00000165806	840	CASP7|840	0	NA	NA	NA	NA	NA	2	NA	NA	NA	NA	NA	1	NA	NA	NA	NA	NA	0	NA	NA	NA	NA	NA	2	NA	NA	NA	NA	NA	0	NA	NA	NA	NA	NA	2	NA	NA	NA	NA	NA	2	NA	NA	NA	NA
ENSG00000064012	841	CASP8|841	3	-3.65689	0.000261018	-2.18524	0.028972	0.283143	3	-1.78505	0.0743844	-0.97442	0.32995	0.833521	7	-2.0919	0.0365569	-1.43022	0.152789	0.720545	20	-0.326971	0.743719	0.416	0.677448	0.913412	2	NA	NA	NA	NA	NA	3	1.04988	0.293882	0.975053	0.329637	0.862787	6	-0.311609	0.755366	0.048508	0.961316	0.998923	10	-1.8471	0.064861	-1.01949	0.308077
ENSG00000132906	842	CASP9|842	2	NA	NA	NA	NA	NA	5	0.427684	0.668921	0.725158	0.468429	0.898798	7	2.30267	0.021386	2.76149	0.00579952	0.177138	4	0.575732	0.564852	0.557061	0.57754	0.876227	5	1.80654	0.0709649	0.464224	0.642531	0.955554	4	0.85612	0.39202	-0.0583852	0.953447	0.99799	6	2.92108	0.00352218	-0.0919178	0.926771	0.997446	13	1.65419	0.0982244	2.51457	0.0119854
ENSG00000003400	843	CASP10|843	3	-0.157248	0.875063	-0.156326	0.87579	0.98741	3	-1.80493	0.0712165	-1.21698	0.223737	0.744682	2	NA	NA	NA	NA	NA	3	-1.26607	0.205615	-0.806817	0.419855	0.796298	9	-0.189728	0.849539	-0.257898	0.796509	0.978604	11	1.54223	0.123154	0.915927	0.359801	0.879606	7	-0.0365495	0.970847	-0.0168119	0.986588	0.999507	7	-0.676039	0.499084	-0.306053	0.759592
ENSG00000143318	844	CASQ1|844	5	1.92032	0.054941	1.62476	0.104351	0.528683	6	2.11585	0.0344648	1.3906	0.16448	0.67923	9	0.350264	0.726173	-0.305526	0.759993	0.989621	1	NA	NA	NA	NA	NA	7	2.73029	0.00637608	2.22378	0.0262598	0.297373	7	0.324905	0.745282	-0.218793	0.82683	0.989236	8	1.12674	0.259971	0.821572	0.411406	0.910767	14	1.23156	0.218241	0.739056	0.459948
ENSG00000118729	845	CASQ2|845	1	NA	NA	NA	NA	NA	3	0.218389	0.827145	0.162916	0.870599	0.990869	5	1.3362	0.181616	0.94568	0.344411	0.878412	6	-0.378908	0.704791	-0.567983	0.570102	0.872335	0	NA	NA	NA	NA	NA	4	0.997399	0.318675	0.616525	0.537609	0.947454	7	-0.702005	0.482747	-1.27691	0.201762	0.785341	8	1.19295	0.233012	0.848195	0.396418
ENSG00000036828	846	CASR|846	2	NA	NA	NA	NA	NA	1	NA	NA	NA	NA	NA	2	NA	NA	NA	NA	NA	7	3.25641	0.00114466	3.31052	0.000945616	0.0271199	1	NA	NA	NA	NA	NA	1	NA	NA	NA	NA	NA	4	-0.0255823	0.979593	-0.0077432	0.993823	0.999987	5	0.840292	0.400832	0.827727	0.407911
ENSG00000121691	847	CAT|847	6	5.80338	7.39e-09	3.67561	0.000242703	0.00974876	6	6.25699	4.66548e-10	3.07367	0.00213919	0.0794772	10	4.75522	2.10479e-06	3.29837	0.000987296	0.0567432	10	4.93377	8.6422e-07	1.24496	0.213273	0.626719	5	1.73308	0.0832157	1.06086	0.288864	0.78504	9	4.24709	2.25171e-05	1.53201	0.125656	0.660023	10	1.64885	0.099314	1.47778	0.139603	0.709633	16	7.27195	4.8322e-13	3.83476	0.000129061
ENSG00000105974	857	CAV1|857	3	-1.27886	0.201075	-1.51638	0.129561	0.575788	4	1.3755	0.169111	1.13051	0.258379	0.781906	5	-0.719986	0.471607	-0.725344	0.468315	0.929837	5	-1.36196	0.173344	-1.48221	0.138422	0.524105	4	0.657439	0.510965	0.251042	0.801804	0.979917	5	-0.180795	0.856544	-0.394443	0.693291	0.976622	6	-0.0989515	0.921185	-0.205611	0.837113	0.987994	12	-0.310589	0.756141	-0.580181	0.561849
ENSG00000105971	858	CAV2|858	1	NA	NA	NA	NA	NA	1	NA	NA	NA	NA	NA	7	1.75914	0.078687	0.299098	0.764892	0.989497	19	1.40154	0.161187	0.124481	0.900945	0.982213	2	NA	NA	NA	NA	NA	4	-1.92325	0.0545712	-1.68713	0.0917137	0.594673	9	1.58203	0.11378	0.46672	0.640744	0.966014	9	0.0130967	0.989552	-1.25779	0.208595
ENSG00000182533	859	CAV3|859	2	NA	NA	NA	NA	NA	3	0.333416	0.738851	0.336084	0.736838	0.973495	9	0.78926	0.430041	0.774381	0.438785	0.918947	13	-0.275303	0.783109	-0.33232	0.739678	0.934226	3	-0.359088	0.719562	-0.360818	0.718269	0.970325	5	0.663903	0.506819	0.658581	0.510231	0.940794	5	-0.0271926	0.978309	-0.0298587	0.976182	1.00045	14	0.779049	0.436031	0.771105	0.440724
ENSG00000124813	860	RUNX2|860	3	1.0359	0.300358	1.03166	0.302339	0.785313	4	1.46669	0.142597	1.46665	0.142609	0.649874	3	-0.395888	0.692224	-0.422317	0.672833	0.974465	18	1.22791	0.219607	1.19571	0.231933	0.648163	3	1.47845	0.139425	1.45919	0.144649	0.635055	6	0.375382	0.707411	0.309772	0.756762	0.985573	6	0.292121	0.77022	0.247232	0.804751	0.984454	9	0.526881	0.598327	0.512499	0.608351
ENSG00000159216	861	RUNX1|861	4	1.09272	0.274629	1.21369	0.224991	0.703989	4	0.82582	0.408992	0.547167	0.584317	0.943349	6	-0.751972	0.452145	-0.888246	0.374501	0.89711	82	0.927125	0.353959	0.803992	0.421485	0.796769	5	0.372089	0.709861	0.605411	0.544966	0.925953	2	NA	NA	NA	NA	NA	6	1.06692	0.286119	1.31423	0.188899	0.771707	12	0.65487	0.512617	0.521135	0.602323
ENSG00000079102	862	RUNX1T1|862	1	NA	NA	NA	NA	NA	2	NA	NA	NA	NA	NA	8	0.0417849	0.966674	0.0247853	0.980228	0.997383	12	0.367172	0.713524	0.366001	0.714398	0.926415	1	NA	NA	NA	NA	NA	6	-0.945935	0.344281	-0.966864	0.333713	0.867175	4	0.926478	0.354295	0.926453	0.354308	0.881795	10	0.0419396	0.96655	0.0291897	0.976716
ENSG00000129993	863	CBFA2T3|863	0	NA	NA	NA	NA	NA	1	NA	NA	NA	NA	NA	3	-0.381911	0.702562	-0.407377	0.683769	0.978725	11	-0.927786	0.353616	-0.755578	0.44998	0.813458	1	NA	NA	NA	NA	NA	2	NA	NA	NA	NA	NA	4	-0.425601	0.670439	-0.663245	0.50724	0.946652	4	0.0271333	0.978356	0.00924276	0.992626
ENSG00000020633	864	RUNX3|864	2	NA	NA	NA	NA	NA	2	NA	NA	NA	NA	NA	2	NA	NA	NA	NA	NA	8	-2.74027	0.00618632	-2.64863	0.00813705	0.123147	2	NA	NA	NA	NA	NA	2	NA	NA	NA	NA	NA	2	NA	NA	NA	NA	NA	5	-1.13212	0.257702	-1.41557	0.157038
ENSG00000067955	865	CBFB|865	2	NA	NA	NA	NA	NA	1	NA	NA	NA	NA	NA	5	-1.56494	0.117735	-0.529198	0.596719	0.961314	7	-1.14977	0.250356	0.357561	0.720704	0.928332	5	0.22996	0.818143	0.564262	0.572631	0.938566	7	-0.0179342	0.985693	0.0409255	0.967359	0.998717	6	-1.32327	0.185876	-1.01938	0.308128	0.860556	8	-0.417209	0.676565	0.226171	0.821089
ENSG00000170099	866	SERPINA6|866	2	NA	NA	NA	NA	NA	2	NA	NA	NA	NA	NA	7	0.745614	0.455977	0.487212	0.626155	0.96704	2	NA	NA	NA	NA	NA	1	NA	NA	NA	NA	NA	1	NA	NA	NA	NA	NA	3	-0.432872	0.665148	-0.357514	0.72074	0.976718	10	-0.30352	0.761521	-0.66593	0.505522
ENSG00000110395	867	CBL|867	1	NA	NA	NA	NA	NA	1	NA	NA	NA	NA	NA	6	1.16554	0.243921	0.741152	0.458677	0.928078	12	0.0263391	0.978989	0.921024	0.357134	0.759477	2	NA	NA	NA	NA	NA	3	-1.39359	0.163577	-1.24214	0.214313	0.767795	3	0.895202	0.370773	0.480809	0.630698	0.963872	7	0.631871	0.527534	0.490187	0.624048
ENSG00000114423	868	CBLB|868	4	-1.32131	0.186529	-1.12794	0.259461	0.751094	3	-0.886803	0.375278	-0.769161	0.441877	0.887405	3	2.23007	0.025839	1.71625	0.0862502	0.606895	14	0.0725679	0.942156	0.619207	0.535841	0.855336	3	2.0469	0.0407811	1.51491	0.129933	0.610256	1	NA	NA	NA	NA	NA	3	2.34072	0.0193314	1.49491	0.135074	0.70417	9	-0.210425	0.833355	-0.377229	0.706039
ENSG00000102924	869	CBLN1|869	2	NA	NA	NA	NA	NA	0	NA	NA	NA	NA	NA	6	0.592845	0.553343	0.517521	0.604842	0.961642	1	NA	NA	NA	NA	NA	0	NA	NA	NA	NA	NA	4	1.9723	0.0486944	1.8565	0.0635101	0.51598	2	NA	NA	NA	NA	NA	8	2.30452	0.0212818	2.17882	0.0294459
ENSG00000149257	871	SERPINH1|871	4	-0.205163	0.837463	-1.1054	0.2691	0.762436	2	NA	NA	NA	NA	NA	6	-0.0200867	0.983976	0.0795271	0.93662	0.994825	0	NA	NA	NA	NA	NA	5	0.927264	0.353886	-0.650788	0.515249	0.912426	8	3.12944	0.00177332	2.30433	0.0212929	0.340952	9	2.78488	0.00539861	1.68523	0.0920803	0.623806	12	0.259303	0.795425	-0.75699	0.449133
ENSG00000159228	873	CBR1|873	1	NA	NA	NA	NA	NA	4	1.57602	0.115159	1.35593	0.175255	0.69142	13	0.518377	0.604245	0.0258698	0.979363	0.997582	2	NA	NA	NA	NA	NA	2	NA	NA	NA	NA	NA	4	2.42459	0.0154022	2.68689	0.00726385	0.183357	7	1.86047	0.0629463	1.72572	0.0845321	0.606437	15	0.590345	0.555017	0.0938221	0.925259
ENSG00000159231	874	CBR3|874	1	NA	NA	NA	NA	NA	4	1.29179	0.196559	1.10214	0.270516	0.788369	6	3.89975	9.90471e-05	3.34961	0.000822298	0.050334	4	0.903021	0.366609	0.622911	0.533405	0.8546	2	NA	NA	NA	NA	NA	3	-1.28826	0.197786	-1.34968	0.177251	0.736591	3	-0.641373	0.521344	-0.635367	0.525252	0.949267	9	2.90086	0.0037567	2.28426	0.0224468
ENSG00000160200	875	CBS|875	4	0.317808	0.75066	-0.0134705	0.989254	1.00009	0	NA	NA	NA	NA	NA	7	0.130496	0.896185	-0.274041	0.784078	0.988252	6	-0.60043	0.548279	-0.680446	0.496291	0.836036	3	0.491506	0.623116	0.152138	0.879092	0.990937	3	0.0250721	0.98	-0.0377948	0.969855	0.998263	10	0.077643	0.938119	-0.567001	0.570769	0.954677	9	0.447707	0.654407	0.164711	0.869186
ENSG00000185972	881	CCIN|881	6	1.5028	0.133028	1.28105	0.200306	0.67696	5	0.274305	0.783875	0.156787	0.875426	0.990949	7	-0.0530038	0.957733	-0.16121	0.871942	0.99362	0	NA	NA	NA	NA	NA	4	0.582019	0.560611	0.427175	0.669291	0.961264	2	NA	NA	NA	NA	NA	10	0.283162	0.777078	-0.0672255	0.946408	0.997656	13	0.441944	0.658571	0.351948	0.724909
ENSG00000171097	883	CCBL1|883	2	NA	NA	NA	NA	NA	6	0.849005	0.395966	0.783498	0.433415	0.886745	8	1.89863	0.0577376	1.54074	0.123517	0.67806	5	-3.11385	0.00186935	-2.65353	0.00802033	0.122272	2	NA	NA	NA	NA	NA	4	0.708135	0.478933	0.276132	0.782471	0.988218	2	NA	NA	NA	NA	NA	14	1.26128	0.207337	0.732975	0.463648
ENSG00000187094	885	CCK|885	4	0.150987	0.879999	0.193587	0.846516	0.985782	1	NA	NA	NA	NA	NA	4	1.635	0.102185	1.59883	0.109996	0.660942	2	NA	NA	NA	NA	NA	2	NA	NA	NA	NA	NA	1	NA	NA	NA	NA	NA	5	1.49834	0.134181	1.47785	0.139585	0.709781	7	1.49668	0.134614	1.47597	0.140089
ENSG00000163394	886	CCKAR|886	1	NA	NA	NA	NA	NA	3	-0.139091	0.889391	0.0139691	0.988856	1.00009	4	-0.539187	0.58981	-0.529872	0.596252	0.961589	1	NA	NA	NA	NA	NA	1	NA	NA	NA	NA	NA	6	1.21339	0.225106	1.26313	0.206669	0.765311	3	1.4436	0.148989	1.43994	0.15002	0.722422	8	-0.294385	0.76849	-0.170546	0.864595
ENSG00000110148	887	CCKBR|887	0	NA	NA	NA	NA	NA	0	NA	NA	NA	NA	NA	2	NA	NA	NA	NA	NA	0	NA	NA	NA	NA	NA	1	NA	NA	NA	NA	NA	0	NA	NA	NA	NA	NA	3	0.189393	0.849802	0.184456	0.853672	0.990567	2	NA	NA	NA	NA
ENSG00000001631	889	KRIT1|889	3	-1.36855	0.171274	-1.64338	0.100442	0.523407	3	-1.25103	0.211052	-1.40401	0.160452	0.674535	8	2.34752	0.018983	-0.0918499	0.926825	0.994948	4	-0.941434	0.346581	-1.00256	0.316181	0.725114	1	NA	NA	NA	NA	NA	4	1.83604	0.0664799	0.0246069	0.980371	0.999124	5	2.96124	0.00309534	-0.414832	0.678304	0.97148	12	1.01586	0.309804	-1.14024	0.254306
ENSG00000145386	890	CCNA2|890	3	2.74783	0.00604587	2.63345	0.00850885	0.13427	0	NA	NA	NA	NA	NA	2	NA	NA	NA	NA	NA	4	1.5857	0.112944	1.44589	0.148344	0.541147	2	NA	NA	NA	NA	NA	2	NA	NA	NA	NA	NA	5	0.744367	0.45673	0.188826	0.850246	0.989788	4	3.35913	0.000794614	3.3613	0.000788443
ENSG00000134057	891	CCNB1|891	1	NA	NA	NA	NA	NA	0	NA	NA	NA	NA	NA	4	-1.09155	0.275146	-0.703056	0.482092	0.932718	0	NA	NA	NA	NA	NA	0	NA	NA	NA	NA	NA	1	NA	NA	NA	NA	NA	0	NA	NA	NA	NA	NA	5	-1.73712	0.0824994	-1.16788	0.242977
ENSG00000112237	892	CCNC|892	1	NA	NA	NA	NA	NA	2	NA	NA	NA	NA	NA	3	2.79386	0.00525142	0.959472	0.337422	0.874509	3	-1.16527	0.24403	-2.38842	0.0170009	0.188572	0	NA	NA	NA	NA	NA	4	-0.249581	0.802934	-2.77158	0.00562334	0.158952	5	0.268796	0.788111	0.470327	0.638166	0.965795	6	1.64953	0.0991749	-1.96147	0.0499444
ENSG00000118971	894	CCND2|894	4	1.40748	0.159421	0.089138	0.92898	0.993729	5	0.387802	0.698198	-1.07341	0.283199	0.796864	6	0.206947	0.83607	-0.263433	0.792241	0.988446	9	0.253951	0.799556	-1.61587	0.106259	0.467448	7	0.73269	0.463822	-1.17623	0.239626	0.749596	6	1.40511	0.160125	0.317884	0.750602	0.984649	5	0.415087	0.678117	-0.483269	0.628951	0.964132	13	0.458792	0.646427	-1.06811	0.285584
ENSG00000112576	896	CCND3|896	4	4.04553	5.39e-05	0.825163	0.409365	0.85128	6	4.81858	1.53993e-06	2.08456	0.0372191	0.395805	10	4.03741	5.58114e-05	1.86863	0.0618015	0.532994	18	5.07469	4.19158e-07	1.39477	0.163219	0.564658	6	2.40005	0.016472	0.265642	0.790539	0.979052	7	2.14828	0.0317952	0.392418	0.694786	0.977775	7	7.11569	1.48081e-12	3.64882	0.000269304	0.0219621	16	4.13685	3.64747e-05	1.88173	0.0599985
ENSG00000105173	898	CCNE1|898	16	9.09693	1.95e-19	1.87565	0.0608299	0.420995	14	8.8438	1.80073e-18	2.32147	0.0203481	0.308689	22	8.35565	1.10943e-16	-0.609914	0.541979	0.948636	5	5.89239	4.36518e-09	2.29532	0.0218044	0.213358	5	7.6361	3.25903e-14	4.40445	1.10909e-05	0.00094454	10	10.1861	7.26988e-24	3.30144	0.00097659	0.04724	17	7.13865	1.25797e-12	2.08825	0.036885	0.436458	38	12.3006	1.00463e-33	2.48968	0.0128558
ENSG00000162063	899	CCNF|899	2	NA	NA	NA	NA	NA	4	-0.292787	0.769711	-0.409818	0.681977	0.964942	6	-0.389209	0.697158	-0.285862	0.775009	0.98807	7	0.889972	0.373574	0.546663	0.584663	0.878434	6	1.01388	0.310747	0.922163	0.35654	0.828189	1	NA	NA	NA	NA	NA	2	NA	NA	NA	NA	NA	12	0.222364	0.82405	0.149165	0.881437
ENSG00000113328	900	CCNG1|900	4	-1.85249	0.0640829	-1.40229	0.160962	0.622709	9	-1.65354	0.0983564	0.211813	0.832271	0.985113	9	-1.0506	0.293553	-0.992983	0.320823	0.865296	1	NA	NA	NA	NA	NA	3	-0.437744	0.661613	0.046725	0.962736	0.99826	4	-1.54224	0.123152	-1.42389	0.154613	0.705954	8	-1.5926	0.111387	-1.89284	0.0585043	0.530441	22	-2.54751	0.010914	-1.11102	0.266675
ENSG00000138764	901	CCNG2|901	6	-1.36817	0.171391	-1.16379	0.244631	0.730845	4	-0.867008	0.386028	-0.765062	0.444313	0.887865	4	1.52219	0.128098	0.703174	0.482018	0.932815	16	2.29787	0.0216584	-0.532652	0.594326	0.881722	1	NA	NA	NA	NA	NA	1	NA	NA	NA	NA	NA	1	NA	NA	NA	NA	NA	12	-0.277894	0.781119	-0.346639	0.728895
ENSG00000134480	902	CCNH|902	0	NA	NA	NA	NA	NA	4	1.14301	0.253152	-0.477544	0.63302	0.956458	6	-0.554264	0.579452	0.379132	0.704624	0.981702	2	NA	NA	NA	NA	NA	7	-1.75386	0.0795881	-1.30774	0.191091	0.703196	6	-0.712586	0.476174	-0.283875	0.776532	0.988819	7	-1.36773	0.171529	0.0461456	0.963198	0.998816	9	0.499277	0.617632	0.245375	0.806188
ENSG00000129315	904	CCNT1|904	3	-0.588244	0.556426	-0.133852	0.893531	0.991434	7	3.62977	0.000289857	1.33043	0.18351	0.700303	6	0.386545	0.699129	0.0746844	0.940472	0.996246	5	0.638643	0.523119	-0.224868	0.822102	0.957705	3	1.18816	0.234892	0.422857	0.672439	0.963464	9	0.68521	0.49328	0.929226	0.35287	0.878829	10	1.88866	0.0590633	-0.406929	0.684098	0.973586	14	1.91732	0.0553207	0.361367	0.717859
ENSG00000082258	905	CCNT2|905	2	NA	NA	NA	NA	NA	1	NA	NA	NA	NA	NA	4	-0.110401	0.912101	0.161439	0.871762	0.993641	6	1.48569	0.137497	-0.64035	0.522009	0.849584	2	NA	NA	NA	NA	NA	3	0.929025	0.352974	-2.38461	0.0171779	0.30506	3	0.290724	0.771289	-0.305612	0.759927	0.980923	6	-0.361529	0.717737	-0.0458964	0.963397
ENSG00000146731	908	CCT6A|908	7	0.627932	0.530111	-0.427843	0.668805	0.956168	10	10.4815	3.82704e-25	2.93779	0.0033385	0.107886	8	3.2553	0.00114913	0.270804	0.786566	0.988409	0	NA	NA	NA	NA	NA	4	4.6094	4.25898e-06	1.37127	0.170425	0.675066	5	3.21912	0.00130373	0.618453	0.536338	0.946512	12	2.54494	0.0109945	-0.869431	0.384702	0.899148	21	7.60005	4.27911e-14	2.0654	0.0389965
ENSG00000158477	909	CD1A|909	4	-1.83276	0.066967	-1.7864	0.0741654	0.458145	4	-0.119906	0.904568	-0.0769996	0.938631	0.998456	6	0.0547491	0.956343	0.20696	0.83606	0.992306	1	NA	NA	NA	NA	NA	3	-0.476016	0.634108	-0.479076	0.63193	0.954241	6	-0.480931	0.630611	-0.372182	0.709791	0.981215	7	-1.04936	0.294122	-0.911558	0.362097	0.883545	11	-0.870829	0.383938	-0.784666	0.43273
ENSG00000158485	910	CD1B|910	3	-0.403317	0.686752	-0.17219	0.863304	0.986314	4	-0.364953	0.71518	-0.158335	0.874207	0.990819	3	-0.54575	0.585291	-0.278797	0.780426	0.9877	0	NA	NA	NA	NA	NA	5	-1.01373	0.310818	-0.893037	0.371931	0.840773	6	-0.136865	0.891149	0.0430703	0.965649	0.998111	8	-0.668691	0.503759	-0.611039	0.541234	0.952145	6	-0.794972	0.426712	-0.53859	0.590222
ENSG00000158481	911	CD1C|911	7	0.453402	0.650302	0.512793	0.608146	0.941779	4	-0.666536	0.505135	-0.625993	0.531381	0.92002	6	-0.329043	0.742153	-0.281074	0.778679	0.987648	1	NA	NA	NA	NA	NA	2	NA	NA	NA	NA	NA	6	-0.154374	0.877329	-0.0527653	0.957923	0.998697	4	-1.00422	0.315378	-0.937974	0.348356	0.879607	14	-0.45258	0.650894	-0.419366	0.674988
ENSG00000158473	912	CD1D|912	2	NA	NA	NA	NA	NA	4	2.89149	0.00387019	3.0106	0.00263563	0.091783	5	2.38897	0.0169756	2.55135	0.0107949	0.243337	2	NA	NA	NA	NA	NA	1	NA	NA	NA	NA	NA	5	1.90545	0.0568458	1.96288	0.0497799	0.481998	8	1.63444	0.102304	1.72026	0.0855191	0.610036	10	3.38966	0.00071158	3.61383	0.000308178
ENSG00000158488	913	CD1E|913	3	0.0209715	0.98327	0.181452	0.856029	0.985378	5	-1.00528	0.314868	-0.909648	0.363104	0.847532	10	-0.887443	0.374933	-0.792914	0.42791	0.915134	1	NA	NA	NA	NA	NA	4	-0.378084	0.705403	-0.237841	0.812025	0.981202	3	-0.0292725	0.97665	0.158938	0.873731	0.993725	5	0.0810751	0.935389	0.250787	0.802001	0.984604	14	-1.51884	0.12894	-1.42767	0.153522
ENSG00000116824	914	CD2|914	3	0.099966	0.92038	0.122542	0.90248	0.993095	4	-1.7723	0.0764769	-1.76117	0.078342	0.515475	4	-0.32694	0.743743	-0.438473	0.661085	0.974509	0	NA	NA	NA	NA	NA	1	NA	NA	NA	NA	NA	7	-0.614844	0.538718	-0.920592	0.35736	0.879216	9	0.792805	0.427973	0.474046	0.635512	0.964876	9	-0.474752	0.635009	-0.511869	0.608792
ENSG00000167286	915	CD3D|915	4	0.361266	0.717933	0.35225	0.724683	0.969361	2	NA	NA	NA	NA	NA	10	-1.40756	0.159396	-1.41203	0.158077	0.726371	1	NA	NA	NA	NA	NA	0	NA	NA	NA	NA	NA	3	-0.819776	0.412429	-0.838663	0.401746	0.90186	4	-1.77598	0.0758677	-1.74904	0.0804169	0.598249	15	-1.90409	0.0570233	-1.90761	0.0565659
ENSG00000198851	916	CD3E|916	1	NA	NA	NA	NA	NA	4	-1.16814	0.242873	-1.17053	0.241909	0.764384	2	NA	NA	NA	NA	NA	1	NA	NA	NA	NA	NA	1	NA	NA	NA	NA	NA	6	0.675044	0.499716	0.674496	0.500064	0.940957	4	-0.113945	0.909292	-0.113191	0.909889	0.995107	7	-1.25714	0.20883	-1.26096	0.207452
ENSG00000160654	917	CD3G|917	2	NA	NA	NA	NA	NA	3	-0.0430435	0.965671	-0.0398174	0.968242	0.999426	4	0.262953	0.792611	0.28438	0.776145	0.988179	3	0.912261	0.361727	0.916924	0.359279	0.760145	2	NA	NA	NA	NA	NA	2	NA	NA	NA	NA	NA	12	-0.546944	0.58447	-0.550859	0.581784	0.958542	8	0.531296	0.595265	0.551588	0.581284
ENSG00000198821	919	CD247|919	3	0.257342	0.796938	0.259684	0.795131	0.980482	4	0.41884	0.675372	0.617053	0.53726	0.921853	10	-0.266979	0.789509	-0.0455322	0.963687	0.998569	11	-0.59999	0.548572	-0.386557	0.69912	0.921334	1	NA	NA	NA	NA	NA	4	0.328894	0.742266	0.523022	0.601009	0.962364	7	0.235713	0.813676	0.36365	0.716153	0.976113	17	0.107651	0.914282	0.377134	0.706109
ENSG00000010610	920	CD4|920	3	-0.820604	0.411957	-0.805373	0.420688	0.85887	4	-0.900739	0.367821	-0.825477	0.409187	0.87412	8	-1.43857	0.150408	-1.44888	0.147507	0.71351	6	1.21292	0.225284	1.21543	0.224328	0.639477	5	1.1554	0.248045	1.1624	0.245193	0.753177	6	-0.916171	0.359673	-0.819863	0.412379	0.906027	12	-0.277387	0.781508	-0.297008	0.766487	0.982246	13	-1.99181	0.0465094	-1.96076	0.050028
ENSG00000110448	921	CD5|921	0	NA	NA	NA	NA	NA	2	NA	NA	NA	NA	NA	3	0.273688	0.784349	0.254825	0.798881	0.988297	1	NA	NA	NA	NA	NA	2	NA	NA	NA	NA	NA	1	NA	NA	NA	NA	NA	2	NA	NA	NA	NA	NA	4	0.903124	0.366555	0.886916	0.375217
ENSG00000073754	922	CD5L|922	5	0.324781	0.745376	0.398931	0.689981	0.960277	13	0.613241	0.539778	0.769863	0.44146	0.887485	6	0.420738	0.673986	0.537627	0.590887	0.958893	15	0.621627	0.534249	0.817111	0.41395	0.791168	7	-0.416433	0.677132	-0.346359	0.729104	0.972994	3	-0.321961	0.747512	-0.299415	0.76465	0.987503	8	1.00585	0.314592	1.33035	0.183533	0.76724	18	0.969339	0.332478	1.12913	0.25896
ENSG00000013725	923	CD6|923	4	0.878003	0.380034	0.870631	0.384047	0.836552	4	0.751108	0.452665	0.758368	0.448308	0.889299	7	-1.25422	0.209889	-1.27509	0.202406	0.775725	3	-0.95069	0.341861	-0.941504	0.346545	0.752055	1	NA	NA	NA	NA	NA	3	1.71856	0.0858289	1.71439	0.0865912	0.583721	2	NA	NA	NA	NA	NA	14	0.264228	0.791628	0.251123	0.801741
ENSG00000173762	924	CD7|924	4	-0.349179	0.726987	-0.220636	0.825395	0.983422	9	1.21133	0.225891	1.3721	0.170166	0.686668	9	1.28199	0.199974	1.32205	0.186282	0.757913	0	NA	NA	NA	NA	NA	3	0.641974	0.520954	0.640739	0.521756	0.916946	2	NA	NA	NA	NA	NA	10	0.511942	0.608741	0.624794	0.532168	0.950043	19	1.68588	0.0919547	1.87644	0.0607215
ENSG00000153563	925	CD8A|925	3	0.7673	0.442982	0.753066	0.451487	0.873527	0	NA	NA	NA	NA	NA	2	NA	NA	NA	NA	NA	0	NA	NA	NA	NA	NA	1	NA	NA	NA	NA	NA	3	-1.16321	0.244863	-1.16503	0.244129	0.802038	2	NA	NA	NA	NA	NA	5	0.182302	0.855362	0.161253	0.871909
ENSG00000172116	926	CD8B|926	2	NA	NA	NA	NA	NA	1	NA	NA	NA	NA	NA	0	NA	NA	NA	NA	NA	1	NA	NA	NA	NA	NA	0	NA	NA	NA	NA	NA	1	NA	NA	NA	NA	NA	2	NA	NA	NA	NA	NA	3	-0.132125	0.894897	-0.167045	0.867349
ENSG00000010278	928	CD9|928	5	1.30687	0.191387	0.425673	0.670386	0.956799	8	0.9032	0.366514	0.0051892	0.99586	0.999975	13	-0.306221	0.759464	-0.393264	0.694161	0.981564	9	1.86826	0.0618523	0.451556	0.651631	0.903839	4	0.673604	0.500631	0.260491	0.794508	0.978596	9	0.239089	0.811058	-0.0506078	0.959642	0.998059	10	0.239841	0.810475	-0.412454	0.680045	0.972773	24	0.691957	0.489034	-0.142145	0.886978
ENSG00000170458	929	CD14|929	2	NA	NA	NA	NA	NA	1	NA	NA	NA	NA	NA	5	1.74306	0.0814571	1.58303	0.113553	0.665841	1	NA	NA	NA	NA	NA	2	NA	NA	NA	NA	NA	3	2.91482	0.00359326	2.65662	0.00794745	0.19425	8	2.70687	0.00684229	2.58024	0.00993474	0.238292	7	1.62289	0.10475	1.15072	0.249968
ENSG00000177455	930	CD19|930	2	NA	NA	NA	NA	NA	2	NA	NA	NA	NA	NA	6	-0.663274	0.507222	-0.694368	0.487521	0.933032	2	NA	NA	NA	NA	NA	2	NA	NA	NA	NA	NA	5	0.243995	0.807257	0.404744	0.685703	0.975082	7	-1.24907	0.211766	-1.4157	0.156999	0.730385	10	-0.0680342	0.945764	-0.250592	0.802152
ENSG00000156738	931	MS4A1|931	4	-0.981191	0.326602	-0.852441	0.394058	0.841119	2	NA	NA	NA	NA	NA	7	0.119364	0.904998	0.23901	0.811119	0.989775	2	NA	NA	NA	NA	NA	1	NA	NA	NA	NA	NA	1	NA	NA	NA	NA	NA	3	-0.191924	0.847819	-0.0368968	0.97057	0.999454	11	-0.497406	0.61895	-0.324614	0.745503
ENSG00000149516	932	MS4A3|932	1	NA	NA	NA	NA	NA	0	NA	NA	NA	NA	NA	2	NA	NA	NA	NA	NA	0	NA	NA	NA	NA	NA	4	0.135057	0.892578	0.0244503	0.980496	0.99966	5	0.351796	0.725024	0.267426	0.789165	0.986648	5	-0.162468	0.870952	-0.27273	0.785085	0.984259	3	1.05132	0.293222	0.889304	0.373933
ENSG00000012124	933	CD22|933	6	0.348397	0.727574	-0.0683954	0.945477	0.994646	8	-0.457236	0.647545	-0.588712	0.556112	0.930123	12	1.07641	0.281854	0.800941	0.423248	0.913731	7	0.054965	0.956171	-0.331804	0.740067	0.933809	3	-0.2362	0.813299	-0.388621	0.697593	0.96761	5	0.833419	0.404695	0.780191	0.435359	0.91679	8	-0.0475993	0.96204	-0.247108	0.804847	0.984412	23	0.673659	0.500596	0.1843	0.853795
ENSG00000139193	939	CD27|939	3	-1.04295	0.297082	-1.12662	0.260019	0.752192	11	-0.190099	0.849248	-0.26017	0.794756	0.982372	11	-0.600707	0.548095	-0.715074	0.474636	0.930729	1	NA	NA	NA	NA	NA	5	-0.24742	0.804605	-0.268871	0.788053	0.978879	7	0.0607005	0.951603	-0.0620741	0.950509	0.997625	9	-0.740429	0.459115	-0.781676	0.434485	0.921952	20	-0.867923	0.385527	-0.99543	0.319632
ENSG00000178562	940	CD28|940	2	NA	NA	NA	NA	NA	1	NA	NA	NA	NA	NA	8	0.721941	0.470404	0.778583	0.436305	0.917838	3	-0.943266	0.345644	-1.06828	0.285505	0.702064	2	NA	NA	NA	NA	NA	2	NA	NA	NA	NA	NA	5	-1.02339	0.306233	-1.04517	0.296053	0.852721	10	0.193872	0.846293	0.265266	0.790828
ENSG00000121594	941	CD80|941	1	NA	NA	NA	NA	NA	1	NA	NA	NA	NA	NA	3	-0.169757	0.865216	-0.177823	0.858877	0.992478	6	-1.50003	0.133743	-1.46577	0.142848	0.531749	0	NA	NA	NA	NA	NA	1	NA	NA	NA	NA	NA	3	-0.574632	0.565596	-0.57118	0.567934	0.953954	5	-0.140655	0.888155	-0.141345	0.88761
ENSG00000114013	942	CD86|942	0	NA	NA	NA	NA	NA	2	NA	NA	NA	NA	NA	6	0.102364	0.918476	0.117284	0.906645	0.995281	3	-0.49345	0.621741	-0.495567	0.620247	0.892379	0	NA	NA	NA	NA	NA	2	NA	NA	NA	NA	NA	4	-2.4824	0.0131208	-2.48808	0.0129137	0.266525	8	-0.0548417	0.956269	-0.0393531	0.968612
ENSG00000120949	943	TNFRSF8|943	2	NA	NA	NA	NA	NA	3	-0.0350586	0.972036	-0.1424	0.886777	0.990344	7	1.15344	0.248851	0.933211	0.350809	0.88321	8	1.75861	0.0787774	1.77664	0.0757596	0.403974	3	2.00668	0.0449001	1.81405	0.0697994	0.475548	4	1.2499	0.211463	1.13964	0.254555	0.810719	7	-0.414418	0.678607	-0.697507	0.485556	0.940745	10	0.955338	0.339507	0.738646	0.460197
ENSG00000106952	944	TNFSF8|944	0	NA	NA	NA	NA	NA	2	NA	NA	NA	NA	NA	4	1.08308	0.278885	1.07098	0.284289	0.843347	3	0.125122	0.900438	0.123103	0.902036	0.982577	1	NA	NA	NA	NA	NA	4	-0.207811	0.835395	-0.337889	0.735478	0.983103	5	-0.507709	0.611706	-0.528349	0.597308	0.959599	6	0.897657	0.369462	0.846932	0.397121
ENSG00000105383	945	CD33|945	0	NA	NA	NA	NA	NA	3	-0.365319	0.714907	-0.383705	0.701233	0.9672	5	-0.740182	0.459265	-0.851088	0.394809	0.90847	0	NA	NA	NA	NA	NA	2	NA	NA	NA	NA	NA	5	-0.759769	0.44747	-0.935059	0.349856	0.878706	1	NA	NA	NA	NA	NA	7	-0.425162	0.670758	-0.538536	0.590259
ENSG00000105492	946	SIGLEC6|946	2	NA	NA	NA	NA	NA	3	-0.82366	0.410218	-0.843904	0.398811	0.867523	5	0.981818	0.326293	0.961912	0.336195	0.873886	1	NA	NA	NA	NA	NA	3	-0.371986	0.709937	-0.374145	0.708331	0.968659	3	-0.253286	0.800069	-0.265084	0.790968	0.98613	3	-0.795755	0.426257	-0.795192	0.426584	0.917705	6	1.30894	0.190687	1.28878	0.197605
ENSG00000174059	947	CD34|947	2	NA	NA	NA	NA	NA	10	1.73469	0.0829296	1.86302	0.0625867	0.477526	5	0.61519	0.53849	0.681793	0.495438	0.937107	4	-0.702749	0.482283	-0.685709	0.492966	0.833953	1	NA	NA	NA	NA	NA	7	-0.571146	0.567957	-0.625771	0.531527	0.945819	7	1.96185	0.0498999	1.93646	0.052934	0.509972	15	1.18817	0.234889	1.37619	0.168897
ENSG00000135218	948	CD36|948	3	0.467142	0.640443	0.464788	0.642127	0.951572	4	-0.612062	0.540557	-0.614213	0.539136	0.922628	3	-0.363802	0.716039	-0.303964	0.761183	0.989971	23	0.995014	0.319834	0.95627	0.339036	0.746368	0	NA	NA	NA	NA	NA	1	NA	NA	NA	NA	NA	1	NA	NA	NA	NA	NA	7	0.00364051	0.997096	0.0395719	0.968438
ENSG00000073060	949	SCARB1|949	2	NA	NA	NA	NA	NA	10	1.19266	0.233126	1.18596	0.23576	0.760402	8	1.0437	0.296732	0.758871	0.448007	0.922227	5	2.96465	0.00306141	1.87985	0.0602547	0.358285	3	1.22433	0.220954	1.13262	0.25749	0.763957	5	0.705527	0.480553	0.0320866	0.974406	0.998414	9	0.796003	0.426112	0.0374305	0.970145	0.999561	17	1.44878	0.147535	1.05458	0.291727
ENSG00000138760	950	SCARB2|950	2	NA	NA	NA	NA	NA	0	NA	NA	NA	NA	NA	1	NA	NA	NA	NA	NA	5	-1.07756	0.281343	-0.906891	0.364559	0.762307	0	NA	NA	NA	NA	NA	3	-0.373489	0.708819	0.035716	0.971512	0.998813	5	0.33116	0.740554	0.293081	0.769487	0.981588	3	3.34934	0.000823107	0.270933	0.786467
ENSG00000104894	951	CD37|951	6	-1.89263	0.0585323	-2.04676	0.0407945	0.343845	2	NA	NA	NA	NA	NA	6	0.463811	0.642827	0.245499	0.806092	0.989333	5	-2.31157	0.020889	-2.44852	0.0144186	0.171667	2	NA	NA	NA	NA	NA	5	0.521253	0.602241	0.542034	0.587848	0.958008	7	-0.525159	0.599523	-0.424092	0.671538	0.971753	13	-1.30037	0.193604	-1.59617	0.110589
ENSG00000004468	952	CD38|952	1	NA	NA	NA	NA	NA	2	NA	NA	NA	NA	NA	6	-0.190682	0.848792	-0.326362	0.74418	0.986693	6	-0.326574	0.744019	-0.291772	0.770487	0.942745	5	-1.6881	0.0915265	-1.69111	0.0909508	0.528972	0	NA	NA	NA	NA	NA	4	-0.6073	0.543712	-0.759875	0.447407	0.925803	9	-1.19932	0.230526	-1.31417	0.188921
ENSG00000138185	953	ENTPD1|953	2	NA	NA	NA	NA	NA	4	-0.193718	0.846414	0.146027	0.883913	0.990465	3	0.188315	0.850647	0.0585226	0.953337	0.99683	13	1.11897	0.26327	1.23282	0.217768	0.629593	1	NA	NA	NA	NA	NA	0	NA	NA	NA	NA	NA	4	0.114692	0.9087	0.454464	0.649537	0.968337	9	0.137608	0.890562	0.198991	0.842288
ENSG00000054179	954	ENTPD2|954	9	-0.671346	0.502067	-1.06789	0.285681	0.773643	5	0.299039	0.764937	-0.433224	0.664893	0.961289	13	0.663378	0.507155	0.125995	0.899747	0.9954	7	0.16575	0.868368	-0.692612	0.488623	0.831893	3	-2.13862	0.0325712	-3.26922	0.00109432	0.0352634	13	-0.114763	0.908643	-0.557519	0.577227	0.957573	12	-0.308682	0.757592	-0.590113	0.555173	0.95278	23	0.18067	0.856642	-0.546066	0.585074
ENSG00000197586	955	ENTPD6|955	5	0.961264	0.33652	0.258459	0.796076	0.980064	4	0.607338	0.543686	0.383411	0.70145	0.967157	7	1.01064	0.312296	0.831558	0.405745	0.91108	7	0.015379	0.987731	-1.0488	0.294381	0.710428	5	-1.19065	0.233915	-1.30582	0.191745	0.704048	2	NA	NA	NA	NA	NA	12	2.88071	0.00400453	1.45693	0.145273	0.716253	14	1.35413	0.175828	0.91666	0.359417
ENSG00000168032	956	ENTPD3|956	0	NA	NA	NA	NA	NA	2	NA	NA	NA	NA	NA	3	0.411149	0.681002	-0.0550227	0.956125	0.997321	4	0.349942	0.726414	-0.263893	0.791886	0.948582	1	NA	NA	NA	NA	NA	4	0.0868875	0.930768	-0.0410323	0.967274	0.998719	1	NA	NA	NA	NA	NA	5	1.89175	0.0586495	1.35282	0.176247
ENSG00000187097	957	ENTPD5|957	0	NA	NA	NA	NA	NA	1	NA	NA	NA	NA	NA	4	0.0454903	0.96372	-0.398479	0.690314	0.981099	5	0.541348	0.58832	0.180061	0.85712	0.968294	2	NA	NA	NA	NA	NA	3	-0.146424	0.883599	-0.0569258	0.954609	0.997942	9	0.120631	0.903994	-0.412404	0.680082	0.972457	5	0.256896	0.797282	-0.0931281	0.92581
ENSG00000101017	958	CD40|958	1	NA	NA	NA	NA	NA	8	-0.815627	0.414798	-0.990074	0.322242	0.829678	9	1.82076	0.0687725	1.44898	0.147481	0.713843	0	NA	NA	NA	NA	NA	1	NA	NA	NA	NA	NA	6	-0.299665	0.76446	-0.269817	0.787325	0.986482	3	2.47443	0.0134166	2.25648	0.0241337	0.359788	17	0.354674	0.722866	-0.021727	0.982668
ENSG00000026508	960	CD44|960	2	NA	NA	NA	NA	NA	2	NA	NA	NA	NA	NA	4	3.96471	7.5727e-05	1.60585	0.108444	0.65845	14	5.56197	2.97633e-08	2.62169	0.00880706	0.128782	5	5.30529	1.23245e-07	2.08884	0.0368319	0.352926	5	2.0471	0.0407615	0.562627	0.573744	0.956874	5	3.40635	0.000669677	0.561236	0.574691	0.955834	7	3.38754	0.000717088	1.22991	0.218858
ENSG00000196776	961	CD47|961	1	NA	NA	NA	NA	NA	3	-0.221227	0.824935	-0.351411	0.725312	0.971468	5	-0.265217	0.790866	-0.651982	0.514478	0.942573	4	1.29023	0.1971	1.35265	0.1763	0.582542	4	0.952551	0.340918	1.01432	0.310537	0.80564	7	2.60125	0.00934793	1.99684	0.04596	0.471049	8	1.11148	0.266477	1.30517	0.191967	0.776878	8	-1.02808	0.304019	-1.26792	0.204955
ENSG00000117091	962	CD48|962	3	-0.960875	0.336716	-0.709654	0.477991	0.884446	5	-2.47702	0.0133199	-2.31888	0.0204885	0.30881	5	-1.64414	0.100284	-1.43009	0.152827	0.720496	8	-1.46718	0.142463	-1.03654	0.300057	0.716301	5	-1.18149	0.237531	-0.82188	0.41123	0.867356	4	-0.543487	0.586847	-0.183625	0.854324	0.992248	11	-0.49756	0.618842	-0.155774	0.876225	0.990901	11	-2.58458	0.0098108	-2.27737	0.0228552
ENSG00000143119	963	CD53|963	1	NA	NA	NA	NA	NA	3	-0.851529	0.394564	-1.36991	0.170849	0.687995	5	-2.63898	0.0083716	-2.79847	0.00517733	0.166938	0	NA	NA	NA	NA	NA	3	-1.97289	0.0486279	-2.36581	0.0180733	0.23867	6	-0.359667	0.719129	-0.695528	0.486795	0.934701	5	0.434142	0.664226	0.219991	0.825898	0.987269	8	-1.86	0.0630128	-2.11192	0.0348004
ENSG00000116815	965	CD58|965	2	NA	NA	NA	NA	NA	4	1.43216	0.152233	0.63631	0.524637	0.918982	6	-0.0185031	0.985239	0.561532	0.574489	0.956508	17	-0.737068	0.461156	-0.592211	0.553767	0.862986	2	NA	NA	NA	NA	NA	6	1.85005	0.0644346	0.246426	0.805375	0.987269	10	3.98872	6.85039e-05	3.21895	0.00130449	0.0674004	12	0.380179	0.703847	0.403069	0.686935
ENSG00000085063	966	CD59|966	3	2.71645	0.00664802	1.88284	0.0598486	0.4173	5	1.21991	0.222623	-0.694992	0.48713	0.906358	2	NA	NA	NA	NA	NA	6	-0.399239	0.689754	-0.742204	0.45804	0.817635	1	NA	NA	NA	NA	NA	4	-0.21249	0.831744	-0.823839	0.410116	0.905185	6	3.77263	0.000165613	1.16409	0.244507	0.817207	10	3.22227	0.00128954	-0.164731	0.86917
ENSG00000135404	967	CD63|967	4	2.58712	0.009739	-0.0303163	0.975817	0.998536	3	3.53799	0.000411168	-2.23056	0.0258061	0.345245	12	2.48244	0.0131193	-0.659202	0.509832	0.941738	2	NA	NA	NA	NA	NA	6	4.60873	4.27275e-06	-0.557474	0.577258	0.939324	7	2.78515	0.00539411	0.404424	0.685938	0.975056	16	3.39792	0.000690542	-0.816953	0.41404	0.912314	15	2.81462	0.00492503	-0.97797	0.328192
ENSG00000129226	968	CD68|968	5	-0.478914	0.632045	-0.307709	0.758331	0.972383	4	1.12047	0.262631	1.40595	0.159873	0.673558	8	0.887764	0.37476	0.787166	0.431266	0.916714	0	NA	NA	NA	NA	NA	5	-0.00346206	0.997238	-0.232475	0.81619	0.982394	6	-1.23316	0.217643	-1.3603	0.173868	0.733875	30	-0.493108	0.621983	-0.443783	0.657241	0.96938	15	0.930503	0.352208	0.998705	0.318043
ENSG00000110848	969	CD69|969	1	NA	NA	NA	NA	NA	2	NA	NA	NA	NA	NA	6	-1.66046	0.0969583	-1.73403	0.0830469	0.597478	0	NA	NA	NA	NA	NA	1	NA	NA	NA	NA	NA	2	NA	NA	NA	NA	NA	5	0.13442	0.893083	0.190643	0.848822	0.9892	8	-1.27824	0.201293	-1.38722	0.16551
ENSG00000125726	970	CD70|970	2	NA	NA	NA	NA	NA	4	-0.223426	0.823223	-0.213391	0.831041	0.985357	11	-0.959471	0.337422	-0.860491	0.389608	0.906057	4	1.65878	0.0972967	1.60529	0.108567	0.471212	5	0.68309	0.494619	0.394375	0.693341	0.967177	4	-0.779963	0.435493	-0.60924	0.542425	0.948567	4	-2.4374	0.0148684	-2.03962	0.041502	0.464496	17	-0.407188	0.683908	-0.48262	0.629412
ENSG00000137101	971	CD72|971	3	-1.7029	0.088721	-1.83623	0.0664532	0.43516	8	-0.417792	0.676138	-0.926429	0.35432	0.844778	4	-1.34655	0.178257	-1.35384	0.175921	0.741401	9	-0.177665	0.859001	-0.415285	0.677972	0.913524	0	NA	NA	NA	NA	NA	3	0.690609	0.489881	0.56336	0.573244	0.956869	9	0.466039	0.641232	-0.0410451	0.967264	0.999322	13	-1.37297	0.169896	-1.81297	0.069966
ENSG00000019582	972	CD74|972	3	0.875848	0.381204	0.950805	0.341803	0.816573	5	0.490799	0.623615	-0.837675	0.4023	0.869279	3	0.724189	0.469023	-0.613373	0.53969	0.947273	4	0.597183	0.550444	0.642033	0.520916	0.849536	1	NA	NA	NA	NA	NA	4	-0.161568	0.87166	-1.59611	0.110602	0.634574	3	-1.54509	0.122462	-1.74312	0.0814463	0.599405	9	1.39969	0.161741	0.525692	0.599153
ENSG00000105369	973	CD79A|973	7	0.298289	0.765509	-0.0110206	0.991208	0.999302	5	-1.59953	0.109841	-1.70439	0.0884437	0.538791	6	-0.283516	0.776807	-0.152691	0.878656	0.994572	1	NA	NA	NA	NA	NA	3	-1.55114	0.121006	-1.59167	0.111596	0.576349	6	0.58609	0.557872	0.640716	0.521771	0.943414	6	1.6689	0.0952737	1.53519	0.124873	0.687579	15	-0.0945815	0.924655	-0.237339	0.812415
ENSG00000007312	974	CD79B|974	4	-1.40606	0.159841	-1.26917	0.204508	0.682372	4	-0.871387	0.383634	-0.723743	0.469297	0.89928	7	-0.816434	0.414336	-0.571172	0.567939	0.956174	0	NA	NA	NA	NA	NA	3	-0.809954	0.41805	-0.767583	0.442814	0.882245	6	0.799104	0.424312	1.01085	0.312197	0.858745	7	-0.591513	0.554235	-0.298193	0.765583	0.982005	12	-1.34275	0.179484	-1.06624	0.286427
ENSG00000110651	975	CD81|975	4	2.11305	0.0347041	1.83937	0.0659898	0.434157	7	0.656448	0.511602	-0.740596	0.459014	0.895761	5	1.41253	0.15793	0.357624	0.720658	0.98294	4	-0.101464	0.919191	-1.36983	0.170872	0.57504	4	0.468568	0.639423	-1.6669	0.0956711	0.539872	6	1.37339	0.169765	0.634031	0.526124	0.943318	5	3.23437	0.00123636	1.75389	0.0795818	0.595561	13	1.96736	0.0492616	0.823363	0.410387
ENSG00000123146	976	CD97|976	4	0.84903	0.395953	-0.389021	0.697296	0.962797	3	0.39729	0.69119	0.151455	0.87963	0.989944	7	1.4703	0.141618	-0.1466	0.88346	0.99567	7	1.84871	0.0646278	-0.119753	0.904689	0.982786	6	-0.534024	0.593377	-0.402339	0.687472	0.964472	11	1.8727	0.0612365	1.32286	0.186013	0.739763	12	0.592539	0.553548	0.679162	0.497103	0.942659	12	1.08447	0.278268	-0.859281	0.390275
ENSG00000177697	977	CD151|977	4	-1.35329	0.176097	-1.83776	0.0662261	0.43503	3	1.23959	0.215254	0.565048	0.572096	0.936843	8	0.309257	0.757154	0.284422	0.776112	0.988388	1	NA	NA	NA	NA	NA	0	NA	NA	NA	NA	NA	8	0.517893	0.604583	-0.16032	0.872643	0.99366	10	0.575239	0.565186	-0.164228	0.869566	0.991096	14	0.124861	0.900644	-0.469829	0.638522
ENSG00000158825	978	CDA|978	2	NA	NA	NA	NA	NA	0	NA	NA	NA	NA	NA	4	1.12953	0.258791	1.10427	0.269593	0.843628	3	0.385295	0.700054	0.325412	0.744899	0.935471	0	NA	NA	NA	NA	NA	4	-0.0225192	0.982036	0.114631	0.908748	0.995078	2	NA	NA	NA	NA	NA	5	1.83597	0.0664912	1.76477	0.0777353
ENSG00000170312	983	CDK1|983	2	NA	NA	NA	NA	NA	2	NA	NA	NA	NA	NA	3	0.0226917	0.981898	-0.227649	0.81994	0.990426	0	NA	NA	NA	NA	NA	3	1.04668	0.295357	-0.276062	0.782525	0.976664	2	NA	NA	NA	NA	NA	1	NA	NA	NA	NA	NA	6	-0.443053	0.657769	-0.731944	0.464277
ENSG00000008128	984	CDK11B|984	7	1.02801	0.304054	1.95409	0.0508117	0.386731	2	NA	NA	NA	NA	NA	9	4.07376	4.78243e-05	3.26493	0.00111098	0.0612788	5	0.864267	0.387531	0.736469	0.46152	0.819481	6	2.32223	0.0203074	3.42003	0.000637045	0.0232174	4	0.569451	0.569106	0.659666	0.509534	0.941312	8	-0.610641	0.541497	0.20049	0.841115	0.988464	15	4.61011	4.24462e-06	4.26409	2.08822e-05
ENSG00000198589	987	LRBA|987	0	NA	NA	NA	NA	NA	3	-1.03714	0.299778	-2.1126	0.0347421	0.385267	6	0.670308	0.502729	1.27043	0.20406	0.7783	65	-2.2679	0.0234273	-0.123367	0.901827	0.982659	0	NA	NA	NA	NA	NA	5	0.174485	0.8615	-0.447317	0.654688	0.973361	8	-0.844676	0.39838	-1.07123	0.284178	0.846808	9	-0.0506902	0.959577	-0.179205	0.857792
ENSG00000096401	988	CDC5L|988	5	-0.515176	0.60648	-7.22786	6.64e-13	1.093e-10	7	0.339497	0.734266	-2.51697	0.0119044	0.23146	15	2.30421	0.0212995	-3.86691	0.000113279	0.0116038	17	2.42763	0.0152741	-1.97355	0.0485523	0.319436	6	1.76601	0.0775274	0.603203	0.546433	0.926372	6	6.07553	1.44183e-09	1.84602	0.0650175	0.522354	8	3.83634	0.000128238	-0.591613	0.554168	0.952464	23	3.19422	0.00142104	-3.00226	0.00270866
ENSG00000094804	990	CDC6|990	8	4.7749	1.91e-06	0.531144	0.59537	0.937736	12	5.95869	2.93358e-09	1.56245	0.118319	0.603548	23	5.40557	7.12648e-08	1.03748	0.29962	0.85578	10	4.31814	1.64017e-05	0.691401	0.489384	0.832505	10	4.68724	2.9308e-06	0.900133	0.368144	0.836973	12	6.90058	6.66961e-12	0.998616	0.318085	0.862022	24	6.34571	2.65746e-10	1.49513	0.135018	0.704608	36	7.74845	1.38415e-14	1.33708	0.181327
ENSG00000117399	991	CDC20|991	5	0.717181	0.473335	0.377465	0.705863	0.96573	4	0.882558	0.377568	0.770705	0.440961	0.887551	8	2.62375	0.00875408	0.674246	0.500223	0.938494	2	NA	NA	NA	NA	NA	3	-0.457895	0.647071	-0.420413	0.674223	0.963868	4	1.92861	0.0539024	1.14097	0.254003	0.810524	2	NA	NA	NA	NA	NA	14	1.35365	0.175981	0.30182	0.762817
ENSG00000164045	993	CDC25A|993	4	1.87059	0.0615286	1.00177	0.316561	0.799018	8	-0.349255	0.72693	-0.921757	0.356752	0.845049	6	2.89603	0.00381478	2.38617	0.017105	0.305537	6	1.132	0.257752	0.720456	0.471317	0.823913	2	NA	NA	NA	NA	NA	6	1.82211	0.0685683	1.31208	0.189623	0.745658	7	2.26107	0.0238479	1.33026	0.183564	0.767156	18	2.32717	0.0200426	1.2419	0.214398
ENSG00000101224	994	CDC25B|994	3	0.455268	0.648959	-0.0626863	0.950022	0.994815	2	NA	NA	NA	NA	NA	6	2.44556	0.014537	1.84703	0.0648713	0.544196	4	3.086	0.00205282	1.76616	0.0775008	0.409264	0	NA	NA	NA	NA	NA	1	NA	NA	NA	NA	NA	5	1.07306	0.283356	0.978691	0.327835	0.868338	10	2.3423	0.0192503	1.81687	0.0693667
ENSG00000158402	995	CDC25C|995	0	NA	NA	NA	NA	NA	4	0.606434	0.544286	0.536138	0.591915	0.944763	6	-0.288912	0.772674	-0.426914	0.669482	0.974486	6	3.02179	0.00254053	1.7786	0.0754368	0.403288	1	NA	NA	NA	NA	NA	0	NA	NA	NA	NA	NA	0	NA	NA	NA	NA	NA	7	-0.502752	0.615187	-0.489513	0.624525
ENSG00000004897	996	CDC27|996	2	NA	NA	NA	NA	NA	4	-0.190591	0.848863	-0.949668	0.34238	0.840179	7	-1.27182	0.203564	-0.537706	0.590832	0.958907	6	0.234148	0.814891	-0.605858	0.544669	0.858733	1	NA	NA	NA	NA	NA	1	NA	NA	NA	NA	NA	5	-0.507028	0.612184	-1.59433	0.111	0.66428	13	-1.36005	0.173948	-1.53978	0.123751
ENSG00000099804	997	CDC34|997	6	1.66813	0.0954255	1.68364	0.0923877	0.505273	1	NA	NA	NA	NA	NA	5	2.05562	0.0399316	1.99549	0.0461071	0.483482	1	NA	NA	NA	NA	NA	1	NA	NA	NA	NA	NA	7	1.85929	0.0631137	2.19429	0.0283139	0.381511	7	2.37906	0.0174381	2.41679	0.0157351	0.291283	11	2.63923	0.00836557	2.75229	0.00596436
ENSG00000070831	998	CDC42|998	5	-0.436913	0.662215	-1.29765	0.194536	0.66959	6	1.19971	0.230375	-1.96336	0.0497246	0.443492	10	1.58464	0.113186	-1.18797	0.234969	0.808724	12	0.274443	0.783769	-1.42258	0.154993	0.549757	7	1.71714	0.0860873	0.473118	0.636174	0.955291	5	0.715532	0.474353	-0.31715	0.751159	0.98482	5	3.19128	0.00143552	-1.158	0.246985	0.81896	17	0.947485	0.343491	-1.56477	0.117775
ENSG00000039068	999	CDH1|999	2	NA	NA	NA	NA	NA	2	NA	NA	NA	NA	NA	4	-0.111565	0.911178	-0.177307	0.859283	0.992413	19	-0.221606	0.82464	-0.0574178	0.954217	0.991759	0	NA	NA	NA	NA	NA	4	0.57607	0.564624	0.0337767	0.973058	0.998715	4	2.06049	0.0394635	1.65294	0.0984793	0.631699	8	-0.832684	0.405109	-0.690176	0.490153
ENSG00000170558	1000	CDH2|1000	4	0.797477	0.425256	-0.0422694	0.966288	0.995702	3	1.88612	0.0594047	1.53721	0.124379	0.614832	4	-0.641469	0.521282	-1.0309	0.302696	0.859188	27	1.57685	0.114967	1.15467	0.248347	0.666755	4	-0.790522	0.429304	-1.1082	0.26789	0.772302	7	1.14899	0.25068	1.16112	0.245714	0.80291	10	0.639069	0.522842	0.427275	0.669219	0.970911	9	1.30316	0.192651	0.700275	0.483826
ENSG00000062038	1001	CDH3|1001	2	NA	NA	NA	NA	NA	1	NA	NA	NA	NA	NA	4	-1.90255	0.0572236	-2.26123	0.0238382	0.361486	7	1.7802	0.0751754	1.78618	0.0742024	0.399569	2	NA	NA	NA	NA	NA	5	-2.12645	0.0335717	-1.95863	0.0502771	0.48117	11	0.307587	0.758424	0.255148	0.798632	0.985358	7	-0.337771	0.735566	-0.672775	0.501158
ENSG00000179242	1002	CDH4|1002	1	NA	NA	NA	NA	NA	3	1.11484	0.265036	0.861531	0.389036	0.863159	7	0.984168	0.325136	0.726247	0.467761	0.929473	55	0.57492	0.565401	0.0821881	0.934504	0.989094	2	NA	NA	NA	NA	NA	4	0.711339	0.476946	0.665459	0.505824	0.939863	11	-0.463233	0.643241	-0.993546	0.320548	0.865756	9	1.39599	0.162852	1.03786	0.299446
ENSG00000179776	1003	CDH5|1003	2	NA	NA	NA	NA	NA	3	0.149978	0.880795	0.136531	0.891413	0.991536	3	0.57156	0.567676	0.579213	0.562502	0.955137	4	-0.920188	0.357571	-0.98585	0.32431	0.732113	2	NA	NA	NA	NA	NA	3	-1.78873	0.0737901	-1.79132	0.0733736	0.54798	6	0.75259	0.451773	0.729896	0.465528	0.929885	7	0.62004	0.535293	0.615652	0.538185
ENSG00000113361	1004	CDH6|1004	5	-0.446427	0.655331	-0.445945	0.655679	0.953973	2	NA	NA	NA	NA	NA	8	-0.835374	0.403594	-0.837789	0.402236	0.910261	13	1.52507	0.12738	1.52552	0.127268	0.504503	1	NA	NA	NA	NA	NA	2	NA	NA	NA	NA	NA	5	-1.49867	0.134097	-1.49992	0.133772	0.703949	13	-0.986871	0.32381	-0.987041	0.323726
ENSG00000081138	1005	CDH7|1005	2	NA	NA	NA	NA	NA	4	-0.200868	0.840819	-0.179409	0.857632	0.98953	2	NA	NA	NA	NA	NA	8	-0.569266	0.569231	-0.486662	0.626544	0.893637	6	0.0808312	0.935583	0.0767727	0.938811	0.993321	4	-1.02398	0.305953	-1.08831	0.276572	0.831802	3	0.934255	0.35027	0.948751	0.342847	0.874625	8	0.724261	0.468979	0.761051	0.446705
ENSG00000150394	1006	CDH8|1006	1	NA	NA	NA	NA	NA	1	NA	NA	NA	NA	NA	6	-0.0755485	0.939785	-0.0718335	0.942741	0.995986	21	0.629007	0.529407	0.642161	0.520832	0.849667	3	0.0326703	0.97394	0.0759612	0.939457	0.9935	4	0.41278	0.679806	0.390082	0.696512	0.977349	3	-0.658901	0.510025	-0.913431	0.361112	0.883283	8	0.134103	0.893333	0.136423	0.891499
ENSG00000113100	1007	CDH9|1007	2	NA	NA	NA	NA	NA	2	NA	NA	NA	NA	NA	3	0.0368401	0.970616	0.0205646	0.983595	0.997775	27	0.419192	0.675115	0.414583	0.678486	0.913742	7	0.145581	0.884265	0.12393	0.901381	0.993913	2	NA	NA	NA	NA	NA	9	-1.28248	0.199802	-1.2941	0.195762	0.778866	7	-0.0521313	0.958429	-0.0721531	0.942486
ENSG00000040731	1008	CDH10|1008	4	0.107031	0.914774	0.0943586	0.924832	0.993089	6	0.0809839	0.935462	0.0534482	0.957379	0.997837	8	-1.48332	0.138126	-1.51505	0.129897	0.687037	16	0.927382	0.353825	0.851325	0.394677	0.780781	4	-0.979922	0.327228	-1.02161	0.307072	0.801133	6	1.0673	0.285948	0.989432	0.322556	0.86321	8	-0.225134	0.821895	-0.199955	0.841534	0.988417	15	-0.534603	0.592976	-0.561128	0.574765
ENSG00000140937	1009	CDH11|1009	1	NA	NA	NA	NA	NA	2	NA	NA	NA	NA	NA	5	-1.01273	0.311297	-0.840078	0.400952	0.909816	8	-1.31937	0.187178	-1.19475	0.232307	0.648336	3	-0.872724	0.382904	-0.882104	0.377813	0.844463	1	NA	NA	NA	NA	NA	2	NA	NA	NA	NA	NA	6	-1.81863	0.069097	-1.58563	0.112962
ENSG00000154162	1010	CDH12|1010	5	-0.681038	0.495916	-0.7237	0.469323	0.879654	4	0.325146	0.7451	0.396115	0.692057	0.965157	5	0.258151	0.796313	0.150119	0.880684	0.994849	96	-0.781406	0.434644	-0.971664	0.33132	0.739415	4	2.04541	0.0409282	1.8922	0.0585893	0.435817	4	-0.267411	0.789176	-0.309631	0.75687	0.985601	8	-0.0415695	0.966845	-0.189872	0.849426	0.989445	12	-0.289412	0.772292	-0.410763	0.681285
ENSG00000140945	1012	CDH13|1012	1	NA	NA	NA	NA	NA	4	-1.40865	0.159074	-1.47025	0.141631	0.648711	3	0.529544	0.596479	0.540877	0.588644	0.959079	68	0.396652	0.69166	0.327408	0.743389	0.934933	2	NA	NA	NA	NA	NA	4	-1.40386	0.160494	-1.2988	0.194144	0.751421	9	0.392524	0.694707	0.288735	0.77281	0.981595	8	-1.17203	0.241308	-1.22614	0.220273
ENSG00000129910	1013	CDH15|1013	2	NA	NA	NA	NA	NA	6	0.604516	0.54556	0.345604	0.729672	0.97284	5	-0.592479	0.553588	-0.533942	0.593433	0.960335	6	-0.045587	0.963643	-0.0959239	0.923589	0.986188	2	NA	NA	NA	NA	NA	4	-0.568591	0.56969	-0.713179	0.475807	0.932024	9	1.40442	0.160327	1.3224	0.186166	0.769505	13	0.836987	0.402686	0.609652	0.542152
ENSG00000166589	1014	CDH16|1014	4	-0.219751	0.826084	-0.492964	0.622085	0.947289	3	2.2062	0.0274682	2.0631	0.0392153	0.404139	3	-0.143329	0.886043	-0.391487	0.695474	0.981577	0	NA	NA	NA	NA	NA	4	0.884038	0.376768	0.608454	0.542947	0.924782	2	NA	NA	NA	NA	NA	9	1.633	0.102605	1.59414	0.111041	0.664001	10	0.992099	0.321253	0.606126	0.544491
ENSG00000079112	1015	CDH17|1015	3	-0.282502	0.777584	-0.495519	0.620281	0.946603	0	NA	NA	NA	NA	NA	6	-0.806459	0.420062	-0.852259	0.394159	0.907947	9	1.54027	0.123632	1.34406	0.179061	0.584778	6	-1.96818	0.049167	-2.19645	0.0281591	0.30641	2	NA	NA	NA	NA	NA	3	0.0894485	0.928733	-0.056023	0.955328	0.997787	9	-0.825992	0.408894	-0.988662	0.322933
ENSG00000145526	1016	CDH18|1016	4	2.21465	0.026882	1.87316	0.061173	0.421632	4	0.681813	0.495426	0.0563113	0.955099	0.999388	4	0.338328	0.735147	0.341373	0.732854	0.984768	88	1.41066	0.158479	0.729761	0.465611	0.821405	2	NA	NA	NA	NA	NA	2	NA	NA	NA	NA	NA	10	-0.437249	0.661972	-1.08055	0.28001	0.843215	11	2.04786	0.040687	1.54371	0.122795
ENSG00000123374	1017	CDK2|1017	5	0.82043	0.412056	-1.5096	0.131283	0.579149	12	4.10523	4.17993e-05	0.899359	0.368555	0.852243	17	1.77924	0.0753318	0.490235	0.624015	0.967107	6	2.9336	0.00338363	-0.796949	0.425563	0.79924	5	2.29997	0.0215391	0.145335	0.884459	0.990964	10	1.49706	0.134515	0.62044	0.53503	0.946516	21	1.17272	0.24103	-0.481898	0.629924	0.964545	27	2.89856	0.00378423	0.277505	0.781417
ENSG00000250506	1018	CDK3|1018	1	NA	NA	NA	NA	NA	1	NA	NA	NA	NA	NA	12	2.21578	0.0268037	1.90971	0.0562947	0.516252	0	NA	NA	NA	NA	NA	4	0.728754	0.466226	-0.436014	0.662868	0.959801	9	-0.762285	0.445968	-1.67107	0.0948436	0.599173	11	0.199556	0.841846	-0.541728	0.588058	0.959035	13	2.21703	0.0267181	1.8636	0.0625045
ENSG00000135446	1019	CDK4|1019	24	19.8958	2.07e-81	7.72787	1.62e-14	3.09089e-12	32	16.4789	9.24047e-58	1.27798	0.201385	0.720882	29	18.9813	9.24673e-75	5.21041	2.05182e-07	5.72153e-05	15	12.8692	1.19078e-36	5.85323	5.50994e-09	7.94503e-07	26	19.8122	8.58327e-81	5.88787	4.48464e-09	8.13669e-07	31	24.241	8.23176e-116	7.5171	7.97334e-14	3.84082e-11	29	18.6775	1.33296e-72	5.67365	1.57345e-08	4.74773e-06	46	22.5451	7.23841e-102	4.27838	1.95954e-05
ENSG00000164885	1020	CDK5|1020	3	-1.62353	0.104613	-0.639737	0.522407	0.908182	5	4.99778	6.23589e-07	1.3396	0.180507	0.695669	7	2.41263	0.0159157	-0.149327	0.881309	0.994958	1	NA	NA	NA	NA	NA	2	NA	NA	NA	NA	NA	5	1.53365	0.125253	0.447755	0.654372	0.973391	5	1.35284	0.17624	1.12544	0.260522	0.832203	12	2.90682	0.0036861	-0.245266	0.806272
ENSG00000105810	1021	CDK6|1021	2	NA	NA	NA	NA	NA	2	NA	NA	NA	NA	NA	5	3.10524	0.00192439	0.987332	0.323584	0.866072	24	5.11165	3.45641e-07	2.46301	0.0138503	0.16818	6	2.22893	0.0259147	1.44272	0.149234	0.642016	4	1.21426	0.224772	-0.505486	0.613266	0.963573	11	2.70398	0.00690176	1.53301	0.125411	0.688527	8	2.98264	0.00288769	1.32907	0.183957
ENSG00000134058	1022	CDK7|1022	0	NA	NA	NA	NA	NA	1	NA	NA	NA	NA	NA	1	NA	NA	NA	NA	NA	0	NA	NA	NA	NA	NA	2	NA	NA	NA	NA	NA	0	NA	NA	NA	NA	NA	4	-1.97899	0.0479357	-1.70598	0.088146	0.613121	2	NA	NA	NA	NA
ENSG00000132964	1024	CDK8|1024	1	NA	NA	NA	NA	NA	6	0.740775	0.458905	0.00460353	0.996327	0.999841	5	2.95682	0.00313991	1.5931	0.111275	0.660196	9	1.17522	0.240029	-0.314043	0.753517	0.936102	0	NA	NA	NA	NA	NA	1	NA	NA	NA	NA	NA	3	0.864111	0.387617	0.541974	0.587889	0.959173	10	2.60483	0.00925117	0.813909	0.415781
ENSG00000136807	1025	CDK9|1025	5	1.08128	0.279685	-0.481324	0.630332	0.950366	7	1.53552	0.124793	-0.485168	0.627604	0.956075	5	-0.14001	0.888664	0.554376	0.579375	0.957865	2	NA	NA	NA	NA	NA	3	0.811941	0.416909	1.41868	0.156128	0.65022	5	-1.13439	0.25675	-0.441257	0.659069	0.973612	9	0.80198	0.422647	-0.742245	0.458015	0.928273	14	0.993498	0.320572	-0.12221	0.902744
ENSG00000124762	1026	CDKN1A|1026	3	-1.23462	0.217097	-1.21913	0.222918	0.703005	5	-0.537816	0.590756	-0.581222	0.561148	0.931864	15	-1.38116	0.167363	-1.4044	0.160336	0.728745	2	NA	NA	NA	NA	NA	2	NA	NA	NA	NA	NA	6	-1.09154	0.275151	-1.13314	0.257275	0.812888	3	0.220203	0.825733	0.232132	0.816456	0.985351	23	-1.82004	0.0688834	-1.85378	0.0638983
ENSG00000111276	1027	CDKN1B|1027	5	-2.10387	0.0354976	-2.96492	0.00305871	0.0682921	2	NA	NA	NA	NA	NA	7	-0.363237	0.716461	-0.231948	0.816599	0.989964	3	0.336349	0.736639	-0.038544	0.969257	0.994842	5	-2.04431	0.0410363	-3.2124	0.00133449	0.0402081	6	-0.689782	0.490401	-0.158617	0.873984	0.993621	6	-0.320292	0.748776	-0.00907757	0.992758	0.999782	12	-1.63893	0.101363	-2.09262	0.0364928
ENSG00000129757	1028	CDKN1C|1028	3	1.01913	0.308248	1.08491	0.278073	0.767147	3	1.31419	0.188913	0.860107	0.38982	0.863749	8	-0.67493	0.499788	-1.06525	0.286875	0.844529	1	NA	NA	NA	NA	NA	4	-1.89014	0.058865	-1.90587	0.0567911	0.430499	6	-0.597502	0.550231	-0.71418	0.475188	0.9335	3	-0.315181	0.752653	-1.4577	0.14506	0.715905	12	0.408453	0.682979	0.00754322	0.993982
ENSG00000147889	1029	CDKN2A|1029	29	-3.12484	0.00180116	-0.426009	0.670141	0.956612	32	-4.63349	3.79615e-06	-1.31782	0.187694	0.705423	30	-6.4608	1.26672e-10	-1.98632	0.0471158	0.482304	68	-4.32931	1.55979e-05	-2.13625	0.0327639	0.262871	34	-5.74911	1.01607e-08	-4.14614	3.50379e-05	0.00235828	26	-4.97243	7.09951e-07	-2.27378	0.0230708	0.353743	29	-4.90185	1.01551e-06	-2.20616	0.027471	0.37919	85	-8.72036	5.20902e-18	-2.64341	0.00826314
ENSG00000147883	1030	CDKN2B|1030	25	-6.38809	2.03e-10	-4.28652	1.89e-05	0.00110184	27	-5.36737	8.78981e-08	-3.03248	0.00245264	0.0874999	29	-6.97864	3.88213e-12	-3.09794	0.00197221	0.0902659	4	-0.619743	0.535488	0.0514632	0.958961	0.993209	35	2.30949	0.0210043	3.22109	0.00129483	0.0394403	70	-2.61432	0.00899881	-1.38648	0.165734	0.719777	42	-3.33559	0.000864707	-0.55952	0.575862	0.956199	77	-11.5025	8.21793e-30	-6.58351	5.67247e-11
ENSG00000123080	1031	CDKN2C|1031	2	NA	NA	NA	NA	NA	3	-0.435267	0.663409	-0.127379	0.898652	0.991457	4	2.9288	0.00343613	2.40846	0.0160979	0.296699	4	-3.05989	0.00223969	-1.70776	0.0878164	0.433941	1	NA	NA	NA	NA	NA	7	-1.83834	0.0661411	-1.33338	0.18254	0.737881	3	-1.51283	0.130461	-0.375608	0.707243	0.974801	8	1.1773	0.239196	0.917061	0.359207
ENSG00000129355	1032	CDKN2D|1032	6	-0.69002	0.490251	0.251673	0.801317	0.981478	7	-0.413907	0.678981	-0.440224	0.659816	0.960136	15	-0.00865726	0.993093	-0.88366	0.376972	0.898741	2	NA	NA	NA	NA	NA	12	1.21264	0.225391	0.352991	0.724127	0.971478	9	0.252044	0.80103	-0.52073	0.602605	0.96252	13	1.63948	0.101249	0.633866	0.526231	0.948763	25	-0.923198	0.356001	-1.1718	0.241399
ENSG00000100526	1033	CDKN3|1033	2	NA	NA	NA	NA	NA	1	NA	NA	NA	NA	NA	4	1.28892	0.197555	0.850193	0.395306	0.908227	2	NA	NA	NA	NA	NA	2	NA	NA	NA	NA	NA	2	NA	NA	NA	NA	NA	2	NA	NA	NA	NA	NA	7	1.37944	0.167892	0.306002	0.759631
ENSG00000129596	1036	CDO1|1036	0	NA	NA	NA	NA	NA	1	NA	NA	NA	NA	NA	6	-0.752657	0.451733	-0.715684	0.474259	0.930595	2	NA	NA	NA	NA	NA	3	0.460328	0.645324	0.291392	0.770778	0.975275	3	3.44916	0.00057244	3.49723	0.000479021	0.0275521	1	NA	NA	NA	NA	NA	6	-0.752657	0.451733	-0.715684	0.474259
ENSG00000140743	1039	CDR2|1039	0	NA	NA	NA	NA	NA	0	NA	NA	NA	NA	NA	0	NA	NA	NA	NA	NA	9	-0.217176	0.82809	-0.837555	0.402368	0.78478	2	NA	NA	NA	NA	NA	4	-0.547067	0.584386	-0.207208	0.835866	0.990107	2	NA	NA	NA	NA	NA	0	NA	NA	NA	NA
ENSG00000163624	1040	CDS1|1040	2	NA	NA	NA	NA	NA	1	NA	NA	NA	NA	NA	1	NA	NA	NA	NA	NA	5	1.20788	0.227217	0.770488	0.44109	0.808366	1	NA	NA	NA	NA	NA	2	NA	NA	NA	NA	NA	8	2.75126	0.00598304	1.32249	0.186136	0.769592	4	-0.831664	0.405685	-1.40074	0.161428
ENSG00000204539	1041	CDSN|1041	3	-2.13694	0.032708	-2.33901	0.0194201	0.226748	4	0.143437	0.885958	-0.0677482	0.945992	0.999361	6	-1.82243	0.068519	-2.08095	0.0375484	0.446254	1	NA	NA	NA	NA	NA	3	0.337626	0.735676	0.148579	0.881899	0.991691	4	-0.0301708	0.975933	-0.00038548	0.999692	0.999952	3	0.448849	0.653583	0.144632	0.885014	0.991255	10	-1.52231	0.128069	-1.85403	0.0638627
ENSG00000169442	1043	CD52|1043	2	NA	NA	NA	NA	NA	7	1.84402	0.0653093	1.82391	0.0682958	0.49734	6	0.735634	0.462028	0.525121	0.599549	0.961962	0	NA	NA	NA	NA	NA	2	NA	NA	NA	NA	NA	3	2.20562	0.0275091	2.03056	0.0424149	0.456147	3	0.32947	0.74183	0.219353	0.826394	0.987393	12	0.642834	0.520396	0.487871	0.625688
ENSG00000113722	1044	CDX1|1044	1	NA	NA	NA	NA	NA	5	0.772902	0.43966	0.791285	0.428859	0.884717	1	NA	NA	NA	NA	NA	1	NA	NA	NA	NA	NA	1	NA	NA	NA	NA	NA	4	0.527981	0.597563	0.546433	0.584821	0.957937	7	-0.232427	0.816227	-0.227318	0.820197	0.985451	6	0.765714	0.443925	0.783135	0.433628
ENSG00000165556	1045	CDX2|1045	2	NA	NA	NA	NA	NA	0	NA	NA	NA	NA	NA	4	-0.390858	0.695938	-1.67536	0.0939995	0.626026	0	NA	NA	NA	NA	NA	4	-2.53208	0.0114049	-2.37491	0.0176347	0.237004	5	-0.338761	0.734821	-0.6047	0.545438	0.948384	2	NA	NA	NA	NA	NA	6	-0.720128	0.47152	-1.76258	0.0781045
ENSG00000153132	1047	CLGN|1047	3	0.0469382	0.962567	0.0856846	0.931725	0.993879	2	NA	NA	NA	NA	NA	3	2.26768	0.0234412	2.13699	0.0327038	0.415924	0	NA	NA	NA	NA	NA	2	NA	NA	NA	NA	NA	1	NA	NA	NA	NA	NA	0	NA	NA	NA	NA	NA	8	1.49279	0.135629	1.39959	0.161772
ENSG00000105388	1048	CEACAM5|1048	4	0.466892	0.640621	0.639466	0.522584	0.907924	7	2.07263	0.0383181	2.07271	0.0383103	0.401914	12	-0.333909	0.738478	-0.320429	0.748672	0.987691	8	2.90487	0.00370908	2.78549	0.00538848	0.0949799	2	NA	NA	NA	NA	NA	7	4.61714	4.10469e-06	4.59133	4.64151e-06	0.000547556	6	1.60687	0.10822	1.65297	0.0984724	0.631924	18	0.745517	0.456035	0.777626	0.43687
ENSG00000245848	1050	CEBPA|1050	5	1.81625	0.0694624	1.27007	0.204186	0.682655	6	0.707144	0.479548	-0.976492	0.328923	0.832911	16	3.05705	0.00226092	1.46912	0.141938	0.704913	1	NA	NA	NA	NA	NA	5	2.17224	0.0299393	0.639383	0.522637	0.917721	10	1.63741	0.101682	1.04246	0.297309	0.848478	15	1.34332	0.179299	-0.574104	0.565953	0.952962	22	2.92122	0.00352051	1.0499	0.293875
ENSG00000172216	1051	CEBPB|1051	4	3.54896	0.000394494	2.83132	0.00467597	0.091503	11	3.53575	0.000414653	2.02055	0.0434421	0.422681	8	2.85225	0.00437982	2.3936	0.0167636	0.301585	0	NA	NA	NA	NA	NA	4	1.10255	0.270337	0.975341	0.329493	0.818194	10	2.15326	0.0314018	1.79	0.0735851	0.547437	9	3.00759	0.00266179	3.09492	0.0019923	0.0897251	18	4.71154	2.60502e-06	3.29998	0.000981672
ENSG00000221869	1052	CEBPD|1052	7	0.172872	0.862767	0.0461271	0.963213	0.995589	10	-0.645351	0.518764	-0.60147	0.547586	0.926623	10	3.09679	0.00197987	3.20039	0.0013911	0.0717367	0	NA	NA	NA	NA	NA	3	-1.84163	0.065658	-1.97733	0.0481229	0.400832	8	1.33303	0.182654	0.764917	0.4444	0.920571	13	1.09946	0.271682	0.0824497	0.934296	0.997645	23	1.5837	0.1134	1.48305	0.138199
ENSG00000092067	1053	CEBPE|1053	1	NA	NA	NA	NA	NA	7	0.2956	0.767562	0.319065	0.749706	0.975036	4	-0.12407	0.90127	-0.0796275	0.93654	0.995091	0	NA	NA	NA	NA	NA	1	NA	NA	NA	NA	NA	2	NA	NA	NA	NA	NA	4	0.267707	0.788949	0.237543	0.812257	0.984615	10	0.362075	0.717329	0.393585	0.693924
ENSG00000153879	1054	CEBPG|1054	8	3.12603	0.00179396	0.0622839	0.950342	0.994654	6	4.64541	3.58537e-06	1.88995	0.0588907	0.468954	12	5.42133	6.53305e-08	1.73911	0.0821488	0.594424	4	1.16354	0.244729	-0.28308	0.777141	0.944431	6	2.9746	0.00296416	0.279883	0.779592	0.976655	7	0.531248	0.595298	-0.221071	0.825057	0.988956	11	4.46849	8.25872e-06	0.95035	0.342034	0.874474	23	5.87919	4.72236e-09	1.80939	0.070521
ENSG00000170835	1056	CEL|1056	4	1.65088	0.0988991	1.58003	0.114238	0.546454	5	0.971797	0.331253	0.874296	0.382048	0.859922	4	-1.1758	0.239798	-1.08199	0.279371	0.844055	3	0.463157	0.643295	0.385366	0.700002	0.92121	4	1.06154	0.288557	1.03492	0.300814	0.794996	4	0.58087	0.561385	0.476747	0.633588	0.968647	5	-0.46876	0.639286	-0.487592	0.625886	0.96443	12	0.794232	0.427142	0.758159	0.448433
ENSG00000170827	1057	CELP|1057	4	0.20844	0.834903	0.199707	0.841727	0.985674	6	-0.134848	0.892744	-0.161938	0.871369	0.991069	5	-1.28257	0.199773	-1.28529	0.198821	0.774406	0	NA	NA	NA	NA	NA	3	-1.58449	0.11322	-1.59707	0.110387	0.574369	2	NA	NA	NA	NA	NA	4	0.333926	0.738466	0.325608	0.74475	0.979261	13	-0.769525	0.44166	-0.783139	0.433626
ENSG00000115163	1058	CENPA|1058	1	NA	NA	NA	NA	NA	3	0.522069	0.601672	0.575105	0.565276	0.933802	4	-1.04263	0.29723	-0.978674	0.327844	0.867452	1	NA	NA	NA	NA	NA	2	NA	NA	NA	NA	NA	3	-0.207391	0.835723	-0.15206	0.879153	0.993732	3	1.61026	0.107477	1.95914	0.0502168	0.497453	5	-0.680188	0.496454	-0.583718	0.559467
ENSG00000125817	1059	CENPB|1059	4	1.74888	0.0804452	-0.689487	0.490586	0.892991	2	NA	NA	NA	NA	NA	2	NA	NA	NA	NA	NA	0	NA	NA	NA	NA	NA	3	0.455926	0.648486	-0.249322	0.803134	0.980251	2	NA	NA	NA	NA	NA	6	2.24744	0.0247062	1.47068	0.141514	0.712623	6	2.43609	0.0149223	-0.143016	0.88629
ENSG00000145241	1060	CENPC1|1060	0	NA	NA	NA	NA	NA	3	2.03803	0.0416608	0.396511	0.691765	0.964981	5	1.5646	0.117815	1.50063	0.133588	0.691259	5	0.319197	0.749606	0.222037	0.824305	0.95855	0	NA	NA	NA	NA	NA	3	1.74871	0.0804745	1.52726	0.126835	0.660214	6	1.05384	0.292068	1.34346	0.179256	0.764615	7	2.34219	0.0192557	1.16321	0.244864
ENSG00000138778	1062	CENPE|1062	1	NA	NA	NA	NA	NA	1	NA	NA	NA	NA	NA	1	NA	NA	NA	NA	NA	6	0.429124	0.667873	0.726487	0.467614	0.822285	3	0.969731	0.332282	1.20805	0.227151	0.737092	1	NA	NA	NA	NA	NA	2	NA	NA	NA	NA	NA	3	1.79644	0.0725553	1.81407	0.0697965
ENSG00000117724	1063	CENPF|1063	2	NA	NA	NA	NA	NA	7	1.30322	0.192628	1.31426	0.188889	0.7065	9	0.578991	0.562652	0.162354	0.871042	0.993723	16	0.379446	0.704392	0.486395	0.626734	0.893416	4	-0.920896	0.357201	-1.44095	0.149734	0.642177	4	-0.976483	0.328928	-1.23512	0.216912	0.77113	7	0.161226	0.87193	0.629361	0.529175	0.949758	13	1.53405	0.125154	1.49538	0.134952
ENSG00000198848	1066	CES1|1066	1	NA	NA	NA	NA	NA	2	NA	NA	NA	NA	NA	0	NA	NA	NA	NA	NA	1	NA	NA	NA	NA	NA	3	1.00767	0.313718	0.999041	0.31788	0.810084	1	NA	NA	NA	NA	NA	2	NA	NA	NA	NA	NA	3	0.0282612	0.977456	-0.0675763	0.946129
ENSG00000177143	1068	CETN1|1068	4	8.31498	1.55e-16	7.56179	5.71e-14	9.98655e-12	1	NA	NA	NA	NA	NA	5	5.16631	2.59276e-07	4.81721	1.5505e-06	0.000311299	1	NA	NA	NA	NA	NA	4	5.26273	1.55069e-07	4.47511	8.00904e-06	0.000711101	5	3.60448	0.000319422	3.23063	0.00125258	0.0570122	6	-0.688941	0.49093	-0.697839	0.485348	0.941188	8	6.0701	1.49066e-09	5.18392	2.36204e-07
ENSG00000153140	1070	CETN3|1070	2	NA	NA	NA	NA	NA	2	NA	NA	NA	NA	NA	5	0.38812	0.697963	0.0812592	0.935243	0.994695	0	NA	NA	NA	NA	NA	0	NA	NA	NA	NA	NA	1	NA	NA	NA	NA	NA	2	NA	NA	NA	NA	NA	8	0.418353	0.675728	-0.297833	0.765857
ENSG00000087237	1071	CETP|1071	1	NA	NA	NA	NA	NA	2	NA	NA	NA	NA	NA	6	0.00431372	0.996559	-0.28737	0.773855	0.988859	4	1.17886	0.238577	1.31079	0.19006	0.598847	4	0.179445	0.857604	0.217862	0.827556	0.981495	5	0.544529	0.58613	0.345132	0.730027	0.981719	6	0.721658	0.470578	0.682032	0.495287	0.941108	9	-0.237528	0.812268	-0.557516	0.577229
ENSG00000172757	1072	CFL1|1072	2	NA	NA	NA	NA	NA	7	0.0336096	0.973191	-1.34549	0.178601	0.694056	6	0.424734	0.67107	-0.972588	0.33086	0.869323	16	1.44384	0.14892	-0.669063	0.503523	0.84004	3	0.0986546	0.921421	0.293883	0.768874	0.975231	10	1.26558	0.20579	0.485997	0.627016	0.967039	9	0.766581	0.44341	-0.794355	0.427071	0.917837	15	0.744602	0.456589	-1.13057	0.258354
ENSG00000165410	1073	CFL2|1073	2	NA	NA	NA	NA	NA	4	-0.7632	0.445423	-1.77164	0.0765871	0.512014	7	0.536503	0.591663	-0.488465	0.625267	0.966462	1	NA	NA	NA	NA	NA	2	NA	NA	NA	NA	NA	3	0.107216	0.914627	-0.633952	0.526175	0.943264	5	-1.11888	0.263306	-0.986718	0.323884	0.865623	12	-0.34857	0.727444	-1.78331	0.0746683
ENSG00000109861	1075	CTSC|1075	0	NA	NA	NA	NA	NA	2	NA	NA	NA	NA	NA	6	2.13521	0.0328495	1.41293	0.157811	0.726037	5	2.25512	0.0242193	1.6972	0.0897949	0.438088	2	NA	NA	NA	NA	NA	5	1.47937	0.139177	0.310028	0.756568	0.985653	6	2.45834	0.0140312	0.901756	0.367281	0.885454	7	2.31791	0.0205416	1.8417	0.0656471
ENSG00000001626	1080	CFTR|1080	1	NA	NA	NA	NA	NA	5	1.83602	0.0664839	1.57692	0.114951	0.596538	5	2.31712	0.0205843	2.03579	0.0418856	0.47033	18	0.666157	0.505378	0.0513992	0.959012	0.993064	0	NA	NA	NA	NA	NA	5	1.14489	0.252376	0.916466	0.359518	0.879474	3	1.17921	0.238435	0.927445	0.353793	0.882259	8	1.49379	0.135368	1.18846	0.234775
ENSG00000135346	1081	CGA|1081	2	NA	NA	NA	NA	NA	8	-0.140918	0.887947	-0.11283	0.910175	0.992068	6	0.538444	0.590323	0.555603	0.578537	0.957424	1	NA	NA	NA	NA	NA	5	0.750182	0.453222	0.768529	0.442252	0.882389	4	-1.00459	0.315198	-0.956608	0.338866	0.872328	7	0.145007	0.884718	0.115539	0.908028	0.995308	12	-0.437069	0.662103	-0.434504	0.663963
ENSG00000189052	1082	CGB|1082	5	0.0408506	0.967419	0.0843176	0.932811	0.994154	8	-0.088826	0.929228	-0.165958	0.868205	0.989592	6	-0.552068	0.580955	-0.71172	0.47671	0.931521	1	NA	NA	NA	NA	NA	5	0.385331	0.700028	0.200561	0.841059	0.985882	6	-0.25118	0.801697	-0.415144	0.678075	0.975756	14	0.347842	0.727991	0.235238	0.814045	0.985357	18	-0.305692	0.759867	-0.428924	0.668019
ENSG00000170956	1084	CEACAM3|1084	2	NA	NA	NA	NA	NA	9	0.601314	0.54769	0.636669	0.524404	0.918711	10	0.526098	0.598871	0.546758	0.584598	0.95798	2	NA	NA	NA	NA	NA	3	-0.392585	0.694662	-0.391386	0.695548	0.967346	6	0.178064	0.858689	0.241402	0.809265	0.987849	9	-1.21037	0.226262	-1.17582	0.239787	0.81479	18	0.546748	0.584605	0.567814	0.570217
ENSG00000007306	1087	CEACAM7|1087	7	2.35129	0.0187921	2.09944	0.0358867	0.317125	7	1.60373	0.108912	1.50355	0.132835	0.627392	9	1.71754	0.0860152	1.60383	0.108889	0.659025	6	2.31636	0.020626	2.25217	0.0244055	0.226432	7	0.130374	0.896282	-0.00275561	0.997802	1.00044	7	-0.575306	0.565141	-0.617658	0.536862	0.947004	7	2.40505	0.0162485	2.45156	0.0142975	0.279413	18	2.0854	0.0371429	1.89946	0.0576289
ENSG00000124469	1088	CEACAM8|1088	5	-0.0867022	0.930916	-0.0805964	0.93577	0.9939	4	-0.261739	0.793546	-0.253363	0.80001	0.983759	6	0.23207	0.816505	0.209545	0.834041	0.992806	2	NA	NA	NA	NA	NA	3	-0.141086	0.887814	-0.142125	0.886994	0.991542	5	-0.564935	0.572173	-0.572405	0.567104	0.957262	9	0.338129	0.735297	0.332792	0.739321	0.979895	12	0.201568	0.840273	0.178398	0.858426
ENSG00000105352	1089	CEACAM4|1089	5	-0.180902	0.85646	-0.156796	0.875419	0.987656	8	-2.65069	0.00808774	-2.58781	0.00971942	0.203567	11	-0.779512	0.435758	-0.763695	0.445127	0.921464	3	-0.63982	0.522353	-0.627081	0.530668	0.854567	5	-0.406151	0.684669	-0.310569	0.756156	0.97601	4	-0.739024	0.459968	-0.727371	0.467072	0.931004	3	-0.0267677	0.978647	-0.00520047	0.995851	0.999827	21	-1.92232	0.0546881	-1.85772	0.063337
ENSG00000136457	1101	CHAD|1101	2	NA	NA	NA	NA	NA	4	0.76547	0.44407	0.0838876	0.933153	0.996719	12	2.13907	0.0325347	0.885166	0.37616	0.898511	0	NA	NA	NA	NA	NA	10	2.24816	0.0246602	1.28697	0.198234	0.704926	6	-0.4104	0.681551	-0.924969	0.355079	0.87903	7	2.97539	0.00295664	1.43173	0.152357	0.726258	18	2.52102	0.0117686	0.940576	0.347021
ENSG00000136161	1102	RCBTB2|1102	2	NA	NA	NA	NA	NA	9	-3.09058	0.00202154	-2.02067	0.04343	0.422917	14	-5.51981	3.77466e-08	-4.56647	5.22162e-06	0.000836459	10	0.212706	0.831575	0.747528	0.454821	0.816523	5	-1.4438	0.14893	-1.23853	0.215648	0.725139	22	-0.231201	0.817179	0.182711	0.855041	0.992483	19	-0.323542	0.746314	1.03251	0.301942	0.857244	21	-5.78611	8.18398e-09	-4.40172	1.12301e-05
ENSG00000070748	1103	CHAT|1103	2	NA	NA	NA	NA	NA	4	-0.919509	0.357926	-0.950901	0.341754	0.839349	3	-0.592846	0.553343	-0.550404	0.582095	0.958573	7	2.09465	0.0363114	2.00916	0.0446364	0.307917	1	NA	NA	NA	NA	NA	2	NA	NA	NA	NA	NA	4	0.410657	0.681363	0.362937	0.716685	0.975869	8	-0.316304	0.7518	-0.314395	0.75325
ENSG00000180198	1104	RCC1|1104	1	NA	NA	NA	NA	NA	2	NA	NA	NA	NA	NA	4	-2.21198	0.027066	-2.09051	0.0366818	0.443303	10	-0.119973	0.904515	0.281053	0.778695	0.944551	4	-1.08789	0.276759	-0.558825	0.576336	0.939106	6	-1.6233	0.104662	-1.1641	0.244503	0.801218	7	-0.214496	0.830179	0.292089	0.770245	0.981725	7	-0.540146	0.589149	-0.503568	0.614613
ENSG00000153922	1105	CHD1|1105	1	NA	NA	NA	NA	NA	2	NA	NA	NA	NA	NA	4	-0.733287	0.463458	-0.592461	0.5536	0.953352	5	-0.890754	0.373154	0.36586	0.714503	0.926205	2	NA	NA	NA	NA	NA	3	-0.163482	0.870153	0.435276	0.663403	0.974289	3	-0.147326	0.882887	0.280115	0.779414	0.982703	7	-1.4051	0.160125	-0.790006	0.429605
ENSG00000173575	1106	CHD2|1106	3	-0.255209	0.798584	-1.83693	0.0663492	0.435158	8	-0.823968	0.410043	-2.32739	0.0200309	0.306667	8	0.577206	0.563857	0.121562	0.903257	0.996063	19	-0.512798	0.608142	-1.68489	0.0921463	0.443515	4	0.334727	0.737861	0.0045683	0.996355	1.00007	3	1.86276	0.0626235	0.151782	0.879372	0.993591	10	0.320138	0.748892	-1.07526	0.282372	0.845433	15	0.145306	0.884482	-1.67459	0.0941504
ENSG00000170004	1107	CHD3|1107	2	NA	NA	NA	NA	NA	10	1.47373	0.140692	1.97059	0.0488899	0.440764	10	0.783366	0.433493	0.835732	0.403392	0.911097	3	-2.03442	0.0420236	-1.94762	0.0515823	0.330369	2	NA	NA	NA	NA	NA	4	-0.520494	0.602769	-1.38709	0.165549	0.720871	6	0.20586	0.836918	0.396372	0.691867	0.972987	19	1.25147	0.210889	1.57427	0.115563
ENSG00000111642	1108	CHD4|1108	2	NA	NA	NA	NA	NA	7	3.82433	0.000134609	2.54445	0.0110097	0.220685	9	-0.593677	0.552786	-2.03386	0.0420798	0.470057	5	3.63555	0.000283468	2.55207	0.0107726	0.146197	4	-1.44467	0.148685	-1.63034	0.103167	0.556944	7	2.17251	0.0299186	0.961206	0.33655	0.869464	9	1.13844	0.255057	-0.321536	0.747834	0.979219	13	0.458456	0.646668	-0.919257	0.358057
ENSG00000198610	1109	AKR1C4|1109	5	0.912977	0.36135	0.582578	0.560234	0.91787	1	NA	NA	NA	NA	NA	6	2.67781	0.00746306	2.44705	0.0144775	0.283857	5	1.09342	0.274324	0.950883	0.341764	0.747932	0	NA	NA	NA	NA	NA	4	-0.669124	0.503484	-0.944507	0.34501	0.876821	9	0.799064	0.424336	0.42414	0.671503	0.971795	11	2.46608	0.0137323	1.95054	0.0512329
ENSG00000149554	1111	CHEK1|1111	3	0.00504525	0.995975	-0.0226171	0.981958	0.998732	3	-0.825561	0.409138	0.502499	0.615365	0.952607	1	NA	NA	NA	NA	NA	3	-0.541404	0.588282	0.072992	0.941819	0.989672	0	NA	NA	NA	NA	NA	2	NA	NA	NA	NA	NA	1	NA	NA	NA	NA	NA	6	-0.577384	0.563737	0.337	0.736148
ENSG00000053254	1112	FOXN3|1112	1	NA	NA	NA	NA	NA	0	NA	NA	NA	NA	NA	6	-1.68194	0.092716	-1.07162	0.284004	0.844164	22	-0.427083	0.669359	-0.778579	0.436308	0.805003	2	NA	NA	NA	NA	NA	1	NA	NA	NA	NA	NA	4	-2.54457	0.0110059	-2.15971	0.0308982	0.399452	7	-2.01426	0.0440984	-1.51193	0.130689
ENSG00000100604	1113	CHGA|1113	1	NA	NA	NA	NA	NA	0	NA	NA	NA	NA	NA	1	NA	NA	NA	NA	NA	1	NA	NA	NA	NA	NA	0	NA	NA	NA	NA	NA	2	NA	NA	NA	NA	NA	3	-0.52056	0.602723	-0.506463	0.61258	0.961707	2	NA	NA	NA	NA
ENSG00000089199	1114	CHGB|1114	0	NA	NA	NA	NA	NA	3	-0.425362	0.670613	-0.602142	0.547139	0.926538	3	1.12744	0.259675	1.10154	0.270776	0.843647	0	NA	NA	NA	NA	NA	2	NA	NA	NA	NA	NA	2	NA	NA	NA	NA	NA	3	-0.544052	0.586459	-0.563856	0.572907	0.955817	6	0.499271	0.617636	0.356721	0.721333
ENSG00000133048	1116	CHI3L1|1116	1	NA	NA	NA	NA	NA	6	-0.125596	0.900063	-0.338673	0.734887	0.97301	8	1.02434	0.305784	0.973429	0.330443	0.868681	1	NA	NA	NA	NA	NA	3	0.306764	0.75905	-0.0108082	0.991377	0.999883	1	NA	NA	NA	NA	NA	6	1.04665	0.295373	1.12574	0.260395	0.832325	13	0.565846	0.571553	0.37126	0.710478
ENSG00000064886	1117	CHI3L2|1117	0	NA	NA	NA	NA	NA	4	0.26833	0.788469	-0.624507	0.532357	0.920343	10	-0.375976	0.706969	-0.68965	0.490484	0.934308	8	0.114107	0.909163	0.151766	0.879385	0.977073	2	NA	NA	NA	NA	NA	3	-0.380136	0.703879	-0.56851	0.569744	0.956273	6	1.02674	0.30465	0.852268	0.394154	0.903053	12	-0.42152	0.673415	-1.05297	0.292466
ENSG00000133063	1118	CHIT1|1118	2	NA	NA	NA	NA	NA	7	0.658177	0.51049	0.66973	0.503097	0.913625	5	0.272688	0.785117	0.35667	0.721372	0.983113	11	-0.0433528	0.965424	0.113502	0.909642	0.983945	1	NA	NA	NA	NA	NA	3	-0.486061	0.62697	-0.365453	0.714807	0.981458	5	-0.970309	0.331994	-0.974399	0.329961	0.870148	13	1.16782	0.243001	1.18083	0.237792
ENSG00000110721	1119	CHKA|1119	3	-0.749241	0.453789	-1.12092	0.262441	0.756331	10	3.4909	0.000490458	1.40705	0.159549	0.67292	12	2.46015	0.013961	0.365577	0.714714	0.982129	16	2.83188	0.00466772	-1.11972	0.26295	0.681465	9	3.97154	7.36005e-05	0.302168	0.762552	0.975963	10	0.196314	0.844382	-1.66505	0.0960397	0.601471	13	2.13618	0.0327698	-1.35188	0.176545	0.761663	21	3.954	7.91753e-05	1.23105	0.21843
ENSG00000100288	1120	CHKB|1120	7	-1.95235	0.0510181	-1.8521	0.0641396	0.430417	3	0.211797	0.832284	1.10126	0.270898	0.788496	12	-0.997465	0.318644	-0.772833	0.4397	0.919457	2	NA	NA	NA	NA	NA	2	NA	NA	NA	NA	NA	6	0.345795	0.729529	0.176029	0.860287	0.992692	8	0.804162	0.421387	0.563663	0.573039	0.95593	19	-1.63888	0.101374	-1.48736	0.137057
ENSG00000203668	1122	CHML|1122	4	-1.11093	0.266714	-2.24163	0.02508	0.259294	4	-1.11561	0.264704	-0.73848	0.460298	0.896467	8	1.15829	0.246866	0.885397	0.376035	0.898783	1	NA	NA	NA	NA	NA	3	-0.664809	0.506239	0.295119	0.767929	0.975367	4	1.37165	0.170305	1.01892	0.308348	0.855075	4	0.326667	0.743949	0.588241	0.556428	0.952875	15	-0.0692814	0.944772	-0.640677	0.521796
ENSG00000128656	1123	CHN1|1123	0	NA	NA	NA	NA	NA	1	NA	NA	NA	NA	NA	2	NA	NA	NA	NA	NA	17	1.27283	0.203206	0.814986	0.415165	0.79145	2	NA	NA	NA	NA	NA	1	NA	NA	NA	NA	NA	1	NA	NA	NA	NA	NA	3	-0.457284	0.64751	-0.628539	0.529713
ENSG00000106069	1124	CHN2|1124	4	-0.697575	0.485513	-0.94201	0.346286	0.820743	3	2.27828	0.0228012	1.57472	0.115459	0.597313	2	NA	NA	NA	NA	NA	28	1.29548	0.195286	0.651803	0.514593	0.845735	4	1.75951	0.0786245	1.36963	0.170937	0.675174	2	NA	NA	NA	NA	NA	2	NA	NA	NA	NA	NA	9	1.15045	0.250077	0.558406	0.576622
ENSG00000168539	1128	CHRM1|1128	4	-0.6785	0.497523	-0.841939	0.399909	0.845014	1	NA	NA	NA	NA	NA	5	1.25991	0.207828	0.726779	0.467435	0.929685	0	NA	NA	NA	NA	NA	2	NA	NA	NA	NA	NA	2	NA	NA	NA	NA	NA	21	1.09302	0.2745	0.765887	0.443822	0.923833	10	0.448767	0.653642	-0.0295092	0.976461
ENSG00000181072	1129	CHRM2|1129	1	NA	NA	NA	NA	NA	1	NA	NA	NA	NA	NA	4	1.00152	0.316679	1.08936	0.276109	0.84591	15	-0.0588402	0.953084	0.0164934	0.986842	0.997993	5	0.18163	0.855889	0.216573	0.828561	0.981292	3	-0.337375	0.735865	-0.271739	0.785847	0.987198	1	NA	NA	NA	NA	NA	6	0.783321	0.433519	0.855262	0.392495
ENSG00000143669	1130	LYST|1130	5	0.304722	0.760606	0.877941	0.380068	0.836129	4	-0.932404	0.351225	-0.839924	0.401038	0.869289	6	1.24593	0.212917	1.46231	0.143793	0.707594	20	-0.658488	0.510291	-1.14186	0.253631	0.67122	1	NA	NA	NA	NA	NA	3	2.25022	0.024529	2.13603	0.032782	0.411501	6	-0.996251	0.319233	-0.86064	0.389526	0.902315	12	-0.110517	0.912009	0.265994	0.790267
ENSG00000133019	1131	CHRM3|1131	4	0.905978	0.365042	1.04357	0.296796	0.781557	2	NA	NA	NA	NA	NA	4	0.851964	0.394322	0.867065	0.385997	0.90563	44	1.85955	0.0630764	1.93578	0.0530164	0.334193	2	NA	NA	NA	NA	NA	4	-0.096482	0.923146	-0.457215	0.64756	0.972138	3	0.325185	0.745071	0.528135	0.597457	0.959633	8	1.55301	0.120557	1.55428	0.120255
ENSG00000180720	1132	CHRM4|1132	2	NA	NA	NA	NA	NA	4	0.352991	0.724127	0.471748	0.637151	0.956752	7	0.750689	0.452916	0.0754766	0.939842	0.996209	0	NA	NA	NA	NA	NA	2	NA	NA	NA	NA	NA	5	-0.620213	0.535179	-1.2625	0.206896	0.765415	10	-0.0364448	0.970931	0.168738	0.866017	0.990719	12	0.678835	0.497311	0.343628	0.731158
ENSG00000184984	1133	CHRM5|1133	1	NA	NA	NA	NA	NA	2	NA	NA	NA	NA	NA	4	-1.12023	0.262731	-0.986613	0.323936	0.865323	5	2.27798	0.0228191	1.62387	0.104542	0.463231	2	NA	NA	NA	NA	NA	4	-0.655462	0.512236	-0.625861	0.531468	0.94615	5	1.90413	0.0570175	1.39226	0.163978	0.742477	6	0.41536	0.677917	0.103785	0.917349
ENSG00000138435	1134	CHRNA1|1134	3	0.207191	0.835879	0.203846	0.838492	0.98546	2	NA	NA	NA	NA	NA	5	1.26522	0.20592	1.26657	0.205438	0.77804	0	NA	NA	NA	NA	NA	1	NA	NA	NA	NA	NA	0	NA	NA	NA	NA	NA	4	-0.645406	0.518728	-0.6478	0.517179	0.947386	8	3.05774	0.00225579	3.07947	0.00209818
ENSG00000120903	1135	CHRNA2|1135	1	NA	NA	NA	NA	NA	0	NA	NA	NA	NA	NA	6	0.279144	0.78016	0.213946	0.830608	0.99154	2	NA	NA	NA	NA	NA	2	NA	NA	NA	NA	NA	3	0.863297	0.388064	0.724521	0.468819	0.931275	2	NA	NA	NA	NA	NA	7	0.286316	0.774662	0.274945	0.783383
ENSG00000080644	1136	CHRNA3|1136	1	NA	NA	NA	NA	NA	2	NA	NA	NA	NA	NA	3	-0.127699	0.898398	-0.186431	0.852123	0.991444	2	NA	NA	NA	NA	NA	0	NA	NA	NA	NA	NA	5	1.75098	0.0800819	1.66746	0.0955584	0.600734	7	1.06837	0.285464	1.16458	0.244311	0.817095	6	-0.305271	0.760188	-0.469749	0.638579
ENSG00000101204	1137	CHRNA4|1137	1	NA	NA	NA	NA	NA	4	-0.473483	0.635913	-0.482055	0.629813	0.955572	9	-1.13792	0.25527	-1.1772	0.239239	0.811364	5	2.10847	0.035098	2.08097	0.0375473	0.283916	2	NA	NA	NA	NA	NA	4	0.0583463	0.953478	0.0462404	0.963123	0.997551	6	0.928991	0.352991	0.900146	0.368137	0.886526	12	-1.22251	0.221641	-1.25885	0.20821
ENSG00000169684	1138	CHRNA5|1138	3	1.77837	0.0754746	1.69117	0.0909392	0.50425	3	-0.0988784	0.921243	0.185545	0.852818	0.988767	7	1.46288	0.143637	1.20945	0.226613	0.79933	4	-0.056584	0.954881	-0.53356	0.593697	0.881671	2	NA	NA	NA	NA	NA	1	NA	NA	NA	NA	NA	3	0.191775	0.847935	0.0534545	0.957374	0.998611	13	1.88746	0.0592237	1.79575	0.0726654
ENSG00000170175	1140	CHRNB1|1140	1	NA	NA	NA	NA	NA	1	NA	NA	NA	NA	NA	6	-1.00686	0.314106	-1.99237	0.0464478	0.48202	3	1.2058	0.22802	1.9679	0.0491999	0.322267	2	NA	NA	NA	NA	NA	2	NA	NA	NA	NA	NA	10	0.469158	0.639001	-0.251904	0.801138	0.985468	8	0.166048	0.868134	-0.704961	0.480906
ENSG00000160716	1141	CHRNB2|1141	4	-0.751745	0.452281	-0.609626	0.54217	0.912676	1	NA	NA	NA	NA	NA	8	-0.83251	0.405207	-0.813846	0.415817	0.911276	6	0.321863	0.747586	0.372319	0.70969	0.924467	2	NA	NA	NA	NA	NA	7	-0.557115	0.577503	-1.24558	0.213045	0.766816	3	-0.60408	0.54585	-0.901748	0.367285	0.885323	11	-1.12112	0.262354	-1.05005	0.293804
ENSG00000147432	1142	CHRNB3|1142	6	-0.123346	0.901844	-0.208082	0.835183	0.985711	10	0.249053	0.803342	0.161543	0.87168	0.990939	8	-0.332683	0.739404	-0.440797	0.659401	0.973362	15	2.31005	0.0209737	2.16878	0.0302018	0.251851	3	1.69228	0.090727	1.71045	0.087318	0.521658	3	-0.0184169	0.985308	-0.060866	0.951471	0.998091	10	0.424807	0.671017	0.303812	0.761298	0.981014	21	-0.0268689	0.978567	-0.137416	0.890714
ENSG00000117971	1143	CHRNB4|1143	2	NA	NA	NA	NA	NA	2	NA	NA	NA	NA	NA	2	NA	NA	NA	NA	NA	6	-0.543191	0.587051	-0.66623	0.505331	0.840895	1	NA	NA	NA	NA	NA	1	NA	NA	NA	NA	NA	8	1.33589	0.181716	1.35626	0.175149	0.759551	6	0.892217	0.37237	0.790723	0.429187
ENSG00000135902	1144	CHRND|1144	1	NA	NA	NA	NA	NA	4	0.990656	0.321958	1.09313	0.274453	0.791732	3	-0.53021	0.596017	-0.7544	0.450686	0.92433	1	NA	NA	NA	NA	NA	6	-0.548697	0.583267	-0.636938	0.524228	0.918197	6	-0.15742	0.874927	-0.255885	0.798063	0.987732	6	0.464656	0.642222	0.331225	0.740505	0.979484	7	0.400132	0.689096	0.331016	0.740663
ENSG00000108556	1145	CHRNE|1145	2	NA	NA	NA	NA	NA	7	1.41446	0.157361	1.15649	0.2476	0.769858	9	-0.703381	0.48189	-1.06225	0.288234	0.845061	0	NA	NA	NA	NA	NA	3	0.220977	0.82513	-0.261919	0.793407	0.978684	1	NA	NA	NA	NA	NA	2	NA	NA	NA	NA	NA	17	0.418285	0.675778	-0.188562	0.850453
ENSG00000196811	1146	CHRNG|1146	2	NA	NA	NA	NA	NA	4	1.07783	0.281224	1.17475	0.240218	0.76276	4	1.18081	0.237801	0.994005	0.320325	0.864417	2	NA	NA	NA	NA	NA	5	-0.241704	0.809031	-0.32442	0.74565	0.974658	5	-0.358138	0.720273	-0.444477	0.65674	0.973406	6	-0.68258	0.494941	-0.780542	0.435152	0.92194	8	1.7165	0.0862056	1.42887	0.153176
ENSG00000213341	1147	CHUK|1147	5	-1.5719	0.116112	-1.05039	0.293651	0.780868	2	NA	NA	NA	NA	NA	3	2.80866	0.00501676	1.19672	0.231539	0.804456	3	-1.8777	0.0605481	-0.564583	0.572412	0.873682	1	NA	NA	NA	NA	NA	2	NA	NA	NA	NA	NA	8	0.320729	0.748445	0.0914966	0.927106	0.997379	10	0.287164	0.774012	-0.0439156	0.964975
ENSG00000176194	1149	CIDEA|1149	0	NA	NA	NA	NA	NA	2	NA	NA	NA	NA	NA	4	0.193286	0.846752	0.169248	0.865617	0.992496	1	NA	NA	NA	NA	NA	1	NA	NA	NA	NA	NA	2	NA	NA	NA	NA	NA	5	-0.411716	0.680586	-0.444525	0.656705	0.969537	6	-0.43829	0.661217	-0.406873	0.684139
ENSG00000166165	1152	CKB|1152	2	NA	NA	NA	NA	NA	3	0.662242	0.507883	0.305493	0.760019	0.977765	11	0.495485	0.620305	-0.585015	0.558595	0.954639	0	NA	NA	NA	NA	NA	6	2.89668	0.00380691	1.85488	0.0637413	0.454688	7	0.869147	0.384857	0.86039	0.389664	0.896498	8	-0.933526	0.350646	-1.56758	0.117116	0.675692	15	0.783573	0.433371	-0.286426	0.774578
ENSG00000099622	1153	CIRBP|1153	4	-0.604499	0.545572	-2.0429	0.0411759	0.344981	26	-2.65446	0.00799833	-1.63019	0.103199	0.570849	15	-1.11366	0.26554	-1.20527	0.228221	0.800316	9	-0.879631	0.379151	-1.02153	0.30711	0.718597	5	0.209914	0.833753	0.472665	0.636497	0.955088	7	-0.917995	0.358718	-0.346185	0.729235	0.981911	12	0.0258796	0.979356	-0.693111	0.48831	0.940645	37	-2.29993	0.0215413	-2.1094	0.0350175
ENSG00000114737	1154	CISH|1154	2	NA	NA	NA	NA	NA	4	-1.77351	0.076276	-2.17114	0.0300228	0.36446	3	1.69133	0.0909097	1.00914	0.313011	0.861668	0	NA	NA	NA	NA	NA	3	-1.40292	0.160775	-1.87393	0.0610665	0.445119	5	0.0830512	0.933818	0.297639	0.766005	0.986937	5	-0.609288	0.542394	-0.839498	0.401277	0.906161	9	0.528881	0.596939	-0.290043	0.77181
ENSG00000105254	1155	TBCB|1155	4	4.40044	1.13e-05	-0.661189	0.508557	0.902418	5	0.883778	0.376908	0.471523	0.637312	0.956624	4	3.15746	0.00161211	1.32305	0.185949	0.756968	1	NA	NA	NA	NA	NA	7	4.68657	2.9403e-06	0.312035	0.755042	0.975931	3	0.0768619	0.93874	0.0478495	0.96184	0.997742	13	2.94681	0.00324291	-0.219376	0.826377	0.98745	12	4.67733	3.07464e-06	0.72073	0.471149
ENSG00000104879	1158	CKM|1158	2	NA	NA	NA	NA	NA	7	-0.816357	0.41438	-1.02649	0.304767	0.815086	11	-0.767523	0.442849	-0.859935	0.389914	0.90593	2	NA	NA	NA	NA	NA	1	NA	NA	NA	NA	NA	2	NA	NA	NA	NA	NA	9	-0.864112	0.387616	-1.0058	0.314619	0.864287	19	-1.63122	0.10298	-1.79037	0.0735265
ENSG00000237289	1159	CKMT1B|1159	0	NA	NA	NA	NA	NA	1	NA	NA	NA	NA	NA	0	NA	NA	NA	NA	NA	1	NA	NA	NA	NA	NA	0	NA	NA	NA	NA	NA	0	NA	NA	NA	NA	NA	0	NA	NA	NA	NA	NA	1	NA	NA	NA	NA
ENSG00000131730	1160	CKMT2|1160	2	NA	NA	NA	NA	NA	3	-0.00836384	0.993327	-0.175803	0.860464	0.988983	4	0.408571	0.682892	0.315936	0.75208	0.988204	1	NA	NA	NA	NA	NA	1	NA	NA	NA	NA	NA	1	NA	NA	NA	NA	NA	3	0.761938	0.446175	0.873723	0.38236	0.898126	7	-0.286396	0.7746	-0.448484	0.653846
ENSG00000049167	1161	ERCC8|1161	3	-0.0520217	0.958516	-0.525922	0.598993	0.938862	2	NA	NA	NA	NA	NA	8	0.754092	0.450871	1.24817	0.212097	0.785674	6	-1.79493	0.0727953	-0.136696	0.891283	0.9796	1	NA	NA	NA	NA	NA	2	NA	NA	NA	NA	NA	6	0.793953	0.427304	0.373038	0.709155	0.974942	12	0.4512	0.651888	0.576339	0.564443
ENSG00000173207	1163	CKS1B|1163	9	2.52004	0.0118012	2.30199	0.0214247	0.238225	15	3.97946	7.12079e-05	2.84534	0.0044756	0.130531	13	-0.0434605	0.965338	-1.24579	0.212967	0.786186	4	0.252929	0.800346	0.204835	0.837719	0.962186	8	3.21222	0.00133532	2.44279	0.014649	0.210431	11	1.12197	0.261994	1.22667	0.220071	0.777106	17	2.55854	0.0105746	1.87343	0.0611363	0.539079	31	3.97113	7.37253e-05	1.442	0.149438
ENSG00000123975	1164	CKS2|1164	3	-0.0413222	0.967043	-0.349123	0.727029	0.970181	0	NA	NA	NA	NA	NA	2	NA	NA	NA	NA	NA	1	NA	NA	NA	NA	NA	2	NA	NA	NA	NA	NA	1	NA	NA	NA	NA	NA	5	1.26961	0.204354	0.756525	0.449412	0.927281	5	0.56761	0.570355	0.267144	0.789382
ENSG00000161203	1173	AP2M1|1173	1	NA	NA	NA	NA	NA	2	NA	NA	NA	NA	NA	7	0.526751	0.598417	-1.46255	0.143728	0.707734	4	-0.00741485	0.994084	1.02348	0.306188	0.719195	3	0.870141	0.384314	-0.525138	0.599538	0.946245	7	0.816537	0.414277	0.718789	0.472344	0.933146	5	0.619423	0.535699	1.15442	0.248448	0.821461	8	1.19353	0.232783	-1.60529	0.108567
ENSG00000106367	1174	AP1S1|1174	3	1.48506	0.137664	0.172453	0.863096	0.98648	1	NA	NA	NA	NA	NA	7	0.519912	0.603175	0.596724	0.550751	0.952694	0	NA	NA	NA	NA	NA	1	NA	NA	NA	NA	NA	4	0.785101	0.432475	0.753859	0.451011	0.92253	7	1.50412	0.132687	-1.62296	0.104736	0.647071	10	1.24983	0.211488	0.595211	0.551761
ENSG00000042753	1175	AP2S1|1175	7	1.63306	0.102593	0.822498	0.410878	0.85316	9	2.05823	0.0396799	0.240536	0.809936	0.985062	7	-1.09042	0.275642	0.590884	0.554656	0.953099	2	NA	NA	NA	NA	NA	3	0.306601	0.759175	-0.0281781	0.977523	0.998703	3	-0.0123188	0.990172	-0.19236	0.847477	0.990465	15	0.135438	0.892278	0.465957	0.64129	0.966065	20	1.08425	0.278366	0.570819	0.568178
ENSG00000177879	1176	AP3S1|1176	1	NA	NA	NA	NA	NA	5	1.6252	0.104257	1.10042	0.271262	0.789164	4	0.418092	0.675919	0.303909	0.761224	0.989855	5	-1.14533	0.252193	-0.24432	0.807005	0.954251	1	NA	NA	NA	NA	NA	3	0.782901	0.433766	1.43375	0.151779	0.701607	5	0.466322	0.641029	0.219808	0.826041	0.987361	7	0.687906	0.491581	0.627499	0.530394
ENSG00000105205	1178	CLC|1178	7	-0.638565	0.52317	-0.714509	0.474985	0.88258	6	-0.253932	0.799571	-0.441047	0.65922	0.960108	13	-0.644622	0.519236	-1.09323	0.274408	0.846556	0	NA	NA	NA	NA	NA	4	-0.998936	0.317931	-1.25446	0.209801	0.717328	7	0.584986	0.558614	0.467706	0.640039	0.971827	13	-0.166267	0.867962	-0.378956	0.704756	0.974221	23	-0.943486	0.345531	-1.31607	0.188281
ENSG00000016490	1179	CLCA1|1179	3	4.33786	1.5e-05	4.25253	2.2e-05	0.00125639	2	NA	NA	NA	NA	NA	6	-0.107086	0.91473	-0.10275	0.91817	0.995881	1	NA	NA	NA	NA	NA	0	NA	NA	NA	NA	NA	4	4.19594	2.82042e-05	4.13109	3.73938e-05	0.00335123	3	1.03292	0.301751	0.979532	0.32742	0.868	9	2.41493	0.0158156	2.36468	0.0181282
ENSG00000188037	1180	CLCN1|1180	2	NA	NA	NA	NA	NA	1	NA	NA	NA	NA	NA	4	-1.30588	0.191724	-1.33488	0.182047	0.749185	3	-0.853072	0.393708	-0.978141	0.328107	0.737797	1	NA	NA	NA	NA	NA	3	-0.189243	0.849919	-0.35226	0.724675	0.982638	0	NA	NA	NA	NA	NA	5	-1.24508	0.21323	-1.25482	0.209671
ENSG00000114859	1181	CLCN2|1181	2	NA	NA	NA	NA	NA	4	2.11751	0.0343234	1.76035	0.0784812	0.51581	2	NA	NA	NA	NA	NA	0	NA	NA	NA	NA	NA	4	4.41436	1.05984e-05	2.3874	0.0170485	0.232494	1	NA	NA	NA	NA	NA	4	-0.673596	0.500636	-0.678062	0.497801	0.942797	8	3.32669	0.000892643	2.87569	0.00406849
ENSG00000109572	1182	CLCN3|1182	1	NA	NA	NA	NA	NA	2	NA	NA	NA	NA	NA	2	NA	NA	NA	NA	NA	3	0.824411	0.409792	0.871807	0.383404	0.774116	2	NA	NA	NA	NA	NA	3	0.644657	0.519214	0.0254306	0.979714	0.999247	6	0.39739	0.691117	1.26362	0.206495	0.790708	5	1.96778	0.0492132	2.19616	0.0281802
ENSG00000011021	1185	CLCN6|1185	2	NA	NA	NA	NA	NA	4	1.17507	0.240087	0.294286	0.768566	0.979472	7	2.46461	0.0137887	1.62868	0.103517	0.647866	5	2.68341	0.00733975	0.290407	0.771531	0.942801	1	NA	NA	NA	NA	NA	2	NA	NA	NA	NA	NA	2	NA	NA	NA	NA	NA	11	2.90356	0.00372456	1.57003	0.116545
ENSG00000103249	1186	CLCN7|1186	0	NA	NA	NA	NA	NA	6	1.28792	0.197902	0.499313	0.617607	0.953168	2	NA	NA	NA	NA	NA	7	0.0596156	0.952467	0.195831	0.84476	0.964617	5	1.88034	0.0601883	0.558596	0.576492	0.939176	7	1.34365	0.179194	0.472032	0.636949	0.970704	11	1.83323	0.066898	1.74366	0.0813512	0.59929	8	0.720405	0.471349	-0.0663248	0.947125
ENSG00000186510	1187	CLCNKA|1187	2	NA	NA	NA	NA	NA	5	0.283849	0.776551	-0.138784	0.889633	0.990973	11	-0.198502	0.842669	-0.16978	0.865198	0.992697	3	0.450908	0.652098	0.386535	0.699136	0.921237	2	NA	NA	NA	NA	NA	4	0.144333	0.88525	0.230665	0.817595	0.98945	6	-0.0597483	0.952361	-0.133124	0.894107	0.993474	18	0.242188	0.808656	0.0300415	0.976037
ENSG00000184908	1188	CLCNKB|1188	4	-0.203204	0.838994	-0.367597	0.713208	0.96711	3	0.346402	0.729073	0.291248	0.770888	0.979756	10	1.09253	0.274713	0.790542	0.429293	0.915362	1	NA	NA	NA	NA	NA	4	-0.446611	0.655198	-0.33892	0.734701	0.974077	2	NA	NA	NA	NA	NA	11	2.82989	0.00469672	2.53731	0.0112363	0.250772	17	0.885683	0.375881	0.550481	0.582043
ENSG00000120885	1191	CLU|1191	2	NA	NA	NA	NA	NA	3	0.259794	0.795046	0.324061	0.745922	0.975114	7	0.448053	0.654157	0.213661	0.83083	0.991649	4	0.0474728	0.962141	-0.614442	0.538984	0.856795	3	0.795907	0.426168	0.778958	0.436084	0.879546	3	0.921677	0.356793	0.556125	0.578179	0.957366	2	NA	NA	NA	NA	NA	12	-0.808871	0.418673	-0.908	0.363974
ENSG00000213719	1192	CLIC1|1192	4	0.575843	0.564778	-0.76307	0.4455	0.870165	3	1.1272	0.259777	0.58656	0.557557	0.930139	7	1.43372	0.151787	-0.469421	0.638813	0.968706	2	NA	NA	NA	NA	NA	6	0.156808	0.87541	-0.430989	0.666517	0.961748	6	2.37862	0.0174587	0.781452	0.434617	0.916564	10	1.18644	0.235572	-0.0979267	0.921999	0.996647	12	1.53357	0.125273	-0.505627	0.613167
ENSG00000013441	1195	CLK1|1195	2	NA	NA	NA	NA	NA	3	0.741093	0.458712	0.101703	0.919002	0.994534	6	-0.836387	0.403024	-0.819839	0.412393	0.911064	3	-0.267648	0.788994	-0.363255	0.716448	0.926873	3	-0.43527	0.663407	-0.594406	0.552299	0.929895	3	1.20399	0.228716	0.801767	0.422771	0.909331	2	NA	NA	NA	NA	NA	10	-0.189799	0.849483	-0.409666	0.682089
ENSG00000176444	1196	CLK2|1196	7	1.24645	0.212725	-0.690115	0.490191	0.892852	10	1.70769	0.0878277	-0.0130259	0.989608	0.999461	9	1.50797	0.1317	0.35822	0.720211	0.982955	4	2.02469	0.0430145	-1.33234	0.18288	0.588002	6	0.55867	0.576441	-0.921297	0.356992	0.828547	5	-0.533336	0.593853	-2.85089	0.00439851	0.139701	8	-0.216065	0.828956	-2.00409	0.0451777	0.483401	24	1.86419	0.0624215	-1.11934	0.263111
ENSG00000179335	1198	CLK3|1198	2	NA	NA	NA	NA	NA	4	0.186738	0.851882	-0.294203	0.768629	0.979446	9	3.62059	0.000300272	2.94649	0.00324635	0.125665	4	-0.329692	0.741663	-0.268752	0.788144	0.947599	1	NA	NA	NA	NA	NA	4	0.462846	0.643518	0.273589	0.784425	0.987987	12	-0.699657	0.484212	-1.97013	0.0489432	0.492271	14	5.01405	5.73597e-07	2.6441	0.00824652
ENSG00000166340	1200	TPP1|1200	0	NA	NA	NA	NA	NA	1	NA	NA	NA	NA	NA	8	1.21948	0.222788	-0.414103	0.678837	0.976213	2	NA	NA	NA	NA	NA	3	-0.457822	0.647123	-1.13796	0.255254	0.763019	2	NA	NA	NA	NA	NA	0	NA	NA	NA	NA	NA	9	1.20178	0.229574	-0.105067	0.916332
ENSG00000188603	1201	CLN3|1201	4	-0.840141	0.400917	-3.26751	0.00110095	0.0322036	2	NA	NA	NA	NA	NA	4	0.599846	0.548668	0.39068	0.69607	0.981682	6	-0.676945	0.498509	-3.32677	0.000892402	0.0261721	0	NA	NA	NA	NA	NA	1	NA	NA	NA	NA	NA	1	NA	NA	NA	NA	NA	8	-0.170464	0.86466	-2.03121	0.0423485
ENSG00000102805	1203	CLN5|1203	1	NA	NA	NA	NA	NA	2	NA	NA	NA	NA	NA	3	1.10273	0.270259	0.858712	0.390589	0.905402	1	NA	NA	NA	NA	NA	2	NA	NA	NA	NA	NA	1	NA	NA	NA	NA	NA	3	-0.940937	0.346836	-1.08021	0.28016	0.843332	5	0.36769	0.713138	0.654621	0.512777
ENSG00000074201	1207	CLNS1A|1207	3	4.43478	9.65e-06	-0.908024	0.363961	0.830511	10	5.61882	2.1547e-08	-1.046	0.295669	0.807792	11	8.71425	5.48849e-18	-1.66183	0.0966828	0.631605	18	5.25372	1.62753e-07	-0.353399	0.723822	0.929579	7	5.88465	4.57136e-09	1.26041	0.207648	0.715241	7	-1.14877	0.250769	-3.41772	0.000642457	0.0337611	7	2.78307	0.00542861	-1.01703	0.309248	0.860975	18	7.90125	4.23989e-15	-1.12459	0.260879
ENSG00000137392	1208	CLPS|1208	2	NA	NA	NA	NA	NA	1	NA	NA	NA	NA	NA	3	-0.265836	0.790389	-0.267214	0.789328	0.988334	0	NA	NA	NA	NA	NA	2	NA	NA	NA	NA	NA	5	-0.303741	0.761353	-0.307208	0.758713	0.98567	7	-0.739065	0.459943	-0.752377	0.451901	0.927723	5	-0.61573	0.538134	-0.621621	0.534253
ENSG00000104853	1209	CLPTM1|1209	5	0.505899	0.612976	0.141128	0.887781	0.990553	5	0.0415135	0.96689	-1.14558	0.252086	0.77472	8	0.167016	0.867372	0.406009	0.684774	0.978675	8	0.284966	0.775696	-0.146245	0.883741	0.977937	3	1.26158	0.207229	-0.689582	0.490527	0.904538	8	1.63407	0.102381	0.894828	0.370972	0.886668	15	0.658274	0.510428	0.820739	0.41188	0.910347	17	0.612893	0.540008	-0.115295	0.908221
ENSG00000122705	1211	CLTA|1211	4	1.20692	0.227588	0.484605	0.628003	0.948728	6	0.746535	0.45542	-0.9619	0.336201	0.83663	7	0.345531	0.729727	-0.437371	0.661883	0.974732	16	1.59926	0.109899	-1.62651	0.103979	0.463904	4	-0.0245173	0.980442	0.0185847	0.985174	0.99906	4	-0.564835	0.572241	-1.13245	0.257564	0.812913	6	0.224791	0.822162	-1.06072	0.288927	0.848889	14	0.58204	0.560596	-0.642532	0.520592
ENSG00000175416	1212	CLTB|1212	1	NA	NA	NA	NA	NA	1	NA	NA	NA	NA	NA	5	1.46349	0.143471	1.11559	0.264715	0.836884	1	NA	NA	NA	NA	NA	3	-0.264316	0.79156	-0.629739	0.528928	0.921016	3	-0.0301876	0.97592	-0.88418	0.376692	0.890215	7	0.492536	0.622388	0.222778	0.823728	0.986316	6	2.56094	0.0105021	1.75761	0.0789467
ENSG00000141367	1213	CLTC|1213	7	10.6372	7.87e-26	1.73317	0.0831999	0.487413	5	1.18281	0.237005	-0.65044	0.515473	0.916553	9	6.35908	2.43984e-10	2.58914	0.00968223	0.227805	18	0.684033	0.494023	-1.54105	0.123441	0.498665	8	2.27458	0.0230229	1.55134	0.120957	0.593131	15	4.93288	8.68132e-07	1.57658	0.11503	0.643998	16	4.88683	1.09528e-06	2.06857	0.0386977	0.447381	19	9.37373	1.61524e-20	1.67198	0.0946642
ENSG00000092009	1215	CMA1|1215	4	-1.10106	0.270986	-1.10328	0.270021	0.762726	5	-0.622359	0.533768	-0.725027	0.468509	0.898657	3	-0.888001	0.374633	-0.898269	0.369136	0.892065	0	NA	NA	NA	NA	NA	3	0.822859	0.410673	0.859079	0.390386	0.853369	3	-1.3251	0.18527	-1.24935	0.211666	0.765906	5	-1.51489	0.129936	-1.54974	0.121341	0.681815	10	-1.32716	0.184586	-1.40005	0.161633
ENSG00000163823	1230	CCR1|1230	2	NA	NA	NA	NA	NA	2	NA	NA	NA	NA	NA	2	NA	NA	NA	NA	NA	2	NA	NA	NA	NA	NA	1	NA	NA	NA	NA	NA	0	NA	NA	NA	NA	NA	3	3.61911	0.000301988	3.58025	0.000350371	0.0261686	6	-0.279366	0.779989	-0.362025	0.717366
ENSG00000183625	1232	CCR3|1232	0	NA	NA	NA	NA	NA	3	0.294352	0.768515	0.199103	0.8422	0.98705	4	1.40018	0.161593	1.33616	0.181629	0.748896	6	2.25895	0.0239795	2.16252	0.0306807	0.253201	1	NA	NA	NA	NA	NA	1	NA	NA	NA	NA	NA	1	NA	NA	NA	NA	NA	6	1.33454	0.182159	1.09946	0.271682
ENSG00000183813	1233	CCR4|1233	3	-0.862352	0.388584	-0.969797	0.332249	0.809177	1	NA	NA	NA	NA	NA	6	0.246316	0.80546	0.173534	0.862247	0.992335	0	NA	NA	NA	NA	NA	3	1.54079	0.123505	1.52493	0.127415	0.605239	3	-0.529435	0.596555	-0.738256	0.460434	0.927043	3	1.48721	0.137097	1.42212	0.155126	0.730228	9	0.0651609	0.948052	-0.037055	0.970444
ENSG00000160791	1234	CCR5|1234	0	NA	NA	NA	NA	NA	1	NA	NA	NA	NA	NA	2	NA	NA	NA	NA	NA	0	NA	NA	NA	NA	NA	2	NA	NA	NA	NA	NA	1	NA	NA	NA	NA	NA	6	-0.249844	0.80273	-0.29917	0.764837	0.982051	3	-1.45266	0.146455	-1.46245	0.143755
ENSG00000112486	1235	CCR6|1235	5	-0.00984202	0.992148	-0.293186	0.769406	0.974086	1	NA	NA	NA	NA	NA	2	NA	NA	NA	NA	NA	4	-0.42439	0.671321	-0.667596	0.504458	0.840521	3	-1.06678	0.286183	-0.691565	0.489281	0.904037	5	-0.860649	0.389521	-0.785548	0.432213	0.915503	4	0.0725211	0.942193	0.203568	0.838709	0.987714	8	-0.0510572	0.959284	-0.171939	0.8635
ENSG00000126353	1236	CCR7|1236	4	0.51176	0.608868	0.711071	0.477112	0.88438	7	0.112241	0.910642	0.278802	0.780422	0.980127	9	-0.815499	0.414871	-0.594886	0.551978	0.953066	6	-0.650156	0.515656	-0.398045	0.690634	0.919134	4	-0.23401	0.814998	-0.0345789	0.972419	0.998991	8	-0.29398	0.768799	-0.152082	0.879135	0.993906	18	0.211851	0.832242	0.355405	0.722319	0.977103	17	0.244985	0.80649	0.560037	0.575509
ENSG00000179934	1237	CCR8|1237	3	3.16888	0.00155032	2.97363	0.00297352	0.0665672	3	3.5512	0.00039117	3.47328	0.000523627	0.0281504	2	NA	NA	NA	NA	NA	0	NA	NA	NA	NA	NA	2	NA	NA	NA	NA	NA	2	NA	NA	NA	NA	NA	5	-0.3319	0.739995	-0.630519	0.528418	0.949189	5	3.21036	0.00134395	3.03742	0.00241292
ENSG00000144648	1238	CCBP2|1238	2	NA	NA	NA	NA	NA	3	-0.824005	0.410022	-0.973608	0.330354	0.834179	1	NA	NA	NA	NA	NA	3	1.14114	0.253929	1.29012	0.19714	0.606431	1	NA	NA	NA	NA	NA	1	NA	NA	NA	NA	NA	1	NA	NA	NA	NA	NA	5	-0.94442	0.345054	-1.02875	0.303704
ENSG00000174600	1240	CMKLR1|1240	0	NA	NA	NA	NA	NA	4	0.135073	0.892566	0.129368	0.897078	0.992255	4	-1.00903	0.313067	-1.02114	0.307293	0.85912	2	NA	NA	NA	NA	NA	1	NA	NA	NA	NA	NA	1	NA	NA	NA	NA	NA	4	0.917125	0.359173	0.913885	0.360873	0.883272	8	-0.616442	0.537664	-0.629029	0.529393
ENSG00000213903	1241	LTB4R|1241	5	-0.916419	0.359543	-1.57553	0.115272	0.549212	1	NA	NA	NA	NA	NA	3	2.04203	0.0412619	1.61236	0.10702	0.655616	1	NA	NA	NA	NA	NA	4	-1.4717	0.14124	-1.39804	0.162235	0.660817	2	NA	NA	NA	NA	NA	9	-0.354543	0.722965	-0.625121	0.531954	0.950111	8	0.3118	0.755221	-0.336277	0.736693
ENSG00000023839	1244	ABCC2|1244	1	NA	NA	NA	NA	NA	1	NA	NA	NA	NA	NA	2	NA	NA	NA	NA	NA	9	-0.278483	0.780666	-0.132435	0.894652	0.981225	4	1.84265	0.0655081	1.78518	0.0743639	0.487925	2	NA	NA	NA	NA	NA	5	0.866859	0.38611	0.684567	0.493686	0.941147	3	1.12936	0.258864	1.11354	0.265594
ENSG00000070729	1258	CNGB1|1258	3	1.66087	0.0968751	1.43537	0.151316	0.608381	1	NA	NA	NA	NA	NA	5	-0.780421	0.435223	-0.974323	0.329999	0.868121	7	0.212388	0.831823	0.65477	0.512681	0.844464	2	NA	NA	NA	NA	NA	6	0.226989	0.820452	0.201063	0.840667	0.98971	7	-1.21345	0.225084	-1.1895	0.234367	0.810614	8	0.358123	0.720284	0.128237	0.897973
ENSG00000198515	1259	CNGA1|1259	2	NA	NA	NA	NA	NA	1	NA	NA	NA	NA	NA	4	0.52072	0.602612	0.864765	0.387258	0.905626	10	0.912787	0.36145	0.878015	0.380027	0.773617	2	NA	NA	NA	NA	NA	5	-0.2399	0.810429	-0.638227	0.52339	0.943097	7	-0.32384	0.746089	-0.511248	0.609227	0.960941	7	1.05349	0.292228	1.48946	0.136504
ENSG00000144191	1261	CNGA3|1261	3	-0.532494	0.594435	-0.772534	0.439877	0.869706	3	-0.349442	0.72679	-0.549589	0.582654	0.942099	4	-1.02908	0.303551	-1.35667	0.17502	0.740295	8	6.04142	1.77646e-09	5.94222	3.23944e-09	5.09573e-07	1	NA	NA	NA	NA	NA	1	NA	NA	NA	NA	NA	9	0.0523295	0.958271	-0.300087	0.764138	0.981822	9	-1.17886	0.238576	-1.57761	0.114793
ENSG00000132259	1262	CNGA4|1262	0	NA	NA	NA	NA	NA	2	NA	NA	NA	NA	NA	0	NA	NA	NA	NA	NA	0	NA	NA	NA	NA	NA	0	NA	NA	NA	NA	NA	1	NA	NA	NA	NA	NA	1	NA	NA	NA	NA	NA	2	NA	NA	NA	NA
ENSG00000173846	1263	PLK3|1263	2	NA	NA	NA	NA	NA	5	1.48658	0.137264	1.39269	0.163848	0.67854	4	-0.409737	0.682037	-0.590976	0.554595	0.953103	0	NA	NA	NA	NA	NA	6	4.12327	3.86767e-05	3.68478	0.000234187	0.0111687	4	0.168327	0.866341	-0.00899829	0.992821	1.00044	2	NA	NA	NA	NA	NA	11	1.23596	0.216599	0.861112	0.389266
ENSG00000130176	1264	CNN1|1264	7	-1.28808	0.197848	-1.58171	0.113854	0.546487	9	-0.0235436	0.981219	-0.144267	0.885302	0.990499	6	-1.15803	0.246972	-1.33253	0.182817	0.75112	3	-0.510914	0.60946	-0.623756	0.532849	0.854634	4	-0.401847	0.687834	-0.729475	0.465786	0.892025	6	-0.192824	0.847114	-0.465507	0.641612	0.971409	7	-0.396563	0.691726	-0.669405	0.503305	0.945388	22	-1.35165	0.176621	-1.69035	0.0910957
ENSG00000064666	1265	CNN2|1265	5	0.521314	0.602198	0.52797	0.597571	0.939088	7	0.405765	0.684953	0.463717	0.642894	0.956145	7	2.39828	0.0165515	1.86424	0.0624147	0.535827	2	NA	NA	NA	NA	NA	5	0.754501	0.450626	1.21868	0.22309	0.733034	9	0.38997	0.696595	0.401358	0.688194	0.975743	12	0.532904	0.594152	0.0125692	0.989973	0.999981	18	1.82837	0.0676237	1.54057	0.123559
ENSG00000117519	1266	CNN3|1266	1	NA	NA	NA	NA	NA	2	NA	NA	NA	NA	NA	6	-0.466311	0.641037	-0.829541	0.406884	0.911329	3	0.193943	0.846238	0.108394	0.913693	0.983612	3	0.0789171	0.937105	-0.319694	0.749229	0.974757	2	NA	NA	NA	NA	NA	7	1.92249	0.0546668	2.25431	0.0242702	0.360044	8	-0.401652	0.687978	-0.889908	0.373608
ENSG00000173786	1267	CNP|1267	3	1.19418	0.232532	0.569168	0.569297	0.924241	3	1.44275	0.149226	0.497958	0.618562	0.952751	8	1.05337	0.292281	0.577828	0.563437	0.955216	1	NA	NA	NA	NA	NA	5	3.4199	0.000637358	0.510076	0.610047	0.948482	6	3.35415	0.000808994	2.2311	0.0257708	0.364225	4	1.76248	0.0781211	1.35283	0.176242	0.760792	12	1.46672	0.142588	0.721387	0.470744
ENSG00000118432	1268	CNR1|1268	4	0.134344	0.893142	-0.149956	0.880812	0.988691	5	0.653766	0.513328	0.116208	0.907498	0.992116	4	-0.586213	0.55779	-0.965656	0.334318	0.872018	5	-0.913021	0.361327	-0.871008	0.383841	0.773943	2	NA	NA	NA	NA	NA	3	-0.205613	0.837111	-0.502019	0.615702	0.964778	6	1.20339	0.228949	0.398819	0.690064	0.973718	12	0.185149	0.853128	-0.378847	0.704836
ENSG00000188822	1269	CNR2|1269	0	NA	NA	NA	NA	NA	0	NA	NA	NA	NA	NA	1	NA	NA	NA	NA	NA	6	0.675396	0.499492	0.711594	0.476788	0.826794	1	NA	NA	NA	NA	NA	2	NA	NA	NA	NA	NA	6	-0.133575	0.893751	-0.240493	0.809969	0.984531	1	NA	NA	NA	NA
ENSG00000242689	1270	CNTF|1270	0	NA	NA	NA	NA	NA	2	NA	NA	NA	NA	NA	2	NA	NA	NA	NA	NA	0	NA	NA	NA	NA	NA	2	NA	NA	NA	NA	NA	3	0.6118	0.54073	0.517655	0.604749	0.962619	10	0.0610496	0.951325	0.114882	0.908549	0.995084	4	0.778273	0.436488	-0.34176	0.732563
ENSG00000122756	1271	CNTFR|1271	4	1.60414	0.10882	1.33342	0.182525	0.653991	6	0.76707	0.443119	0.605657	0.544802	0.92446	9	0.0660383	0.947353	0.266954	0.789529	0.988338	3	-1.65847	0.097359	-1.67789	0.0935036	0.445709	6	2.27036	0.0232779	1.93639	0.0529417	0.415274	1	NA	NA	NA	NA	NA	9	1.25001	0.211423	0.741149	0.458679	0.928372	16	1.18427	0.236428	1.10085	0.271077
ENSG00000018236	1272	CNTN1|1272	2	NA	NA	NA	NA	NA	4	1.87555	0.0608429	1.69601	0.0900193	0.541043	7	0.62106	0.534621	0.312823	0.754443	0.988635	23	0.822725	0.410749	0.763041	0.445517	0.810755	4	-0.844825	0.398296	-0.828085	0.407708	0.865615	3	-0.373365	0.708911	-0.386828	0.698919	0.977878	7	0.543481	0.586851	0.509663	0.610336	0.960783	10	1.02852	0.303811	0.859296	0.390266
ENSG00000108821	1277	COL1A1|1277	3	0.899488	0.368487	0.849288	0.395809	0.841859	6	2.15377	0.0313615	2.13319	0.0330145	0.377225	5	-1.40686	0.159604	-1.43189	0.152312	0.720098	4	1.6416	0.100809	1.59877	0.110009	0.474696	7	1.10653	0.268614	1.08599	0.277597	0.778766	6	0.535101	0.592632	0.488514	0.625232	0.966351	8	0.370409	0.711112	0.34431	0.730644	0.978191	13	0.893489	0.371689	0.825635	0.409097
ENSG00000164692	1278	COL1A2|1278	1	NA	NA	NA	NA	NA	2	NA	NA	NA	NA	NA	1	NA	NA	NA	NA	NA	6	-0.424827	0.671002	-0.472991	0.636264	0.896904	1	NA	NA	NA	NA	NA	1	NA	NA	NA	NA	NA	7	-0.234267	0.814798	-0.28756	0.77371	0.982159	3	1.65423	0.0982177	1.66273	0.0965035
ENSG00000139219	1280	COL2A1|1280	4	0.439476	0.660358	-0.07213	0.942505	0.993761	10	2.39478	0.0167096	1.52658	0.127003	0.618629	9	0.944817	0.344852	0.28467	0.775923	0.988314	3	-1.29356	0.195946	-2.00765	0.0447975	0.308209	9	-0.276958	0.781837	-0.30245	0.762336	0.975837	6	-1.37699	0.16865	-1.65827	0.0973983	0.604738	5	1.30125	0.193302	0.693813	0.48787	0.940518	17	1.96081	0.0500212	0.864829	0.387223
ENSG00000168542	1281	COL3A1|1281	1	NA	NA	NA	NA	NA	4	-1.75405	0.0795543	-1.78215	0.0748573	0.506252	5	1.46386	0.143369	1.44981	0.147247	0.713859	6	-0.163014	0.870522	-0.15232	0.878948	0.977215	1	NA	NA	NA	NA	NA	2	NA	NA	NA	NA	NA	5	0.595978	0.551248	0.63131	0.527901	0.949164	10	-0.0871894	0.930529	-0.111012	0.911616
ENSG00000187498	1282	COL4A1|1282	2	NA	NA	NA	NA	NA	3	-2.31961	0.0204488	-2.25113	0.0244716	0.336657	4	-1.51447	0.130043	-1.49544	0.134936	0.693471	16	-0.174872	0.861195	-0.261476	0.793748	0.948842	3	0.896537	0.37006	0.645731	0.518518	0.915109	4	2.32984	0.0199007	2.12336	0.0338303	0.417854	3	0.35448	0.723011	0.300102	0.764126	0.98189	9	-1.22124	0.222119	-1.35814	0.174554
ENSG00000134871	1284	COL4A2|1284	2	NA	NA	NA	NA	NA	7	0.162373	0.871027	0.190606	0.848851	0.988096	5	1.08974	0.275942	0.743496	0.457257	0.92695	20	-0.279674	0.779752	-0.325582	0.74477	0.935649	5	1.26778	0.205004	0.738991	0.459988	0.889907	6	0.57036	0.568489	0.160981	0.872122	0.99336	8	1.78025	0.0751664	1.23295	0.217722	0.794765	11	1.08738	0.276982	0.878695	0.379659
ENSG00000169031	1285	COL4A3|1285	1	NA	NA	NA	NA	NA	1	NA	NA	NA	NA	NA	0	NA	NA	NA	NA	NA	5	1.44682	0.148083	1.47736	0.139715	0.526122	2	NA	NA	NA	NA	NA	4	-1.64383	0.100348	-1.6802	0.0930531	0.59766	5	0.175395	0.860785	0.362954	0.716673	0.97594	2	NA	NA	NA	NA
ENSG00000081052	1286	COL4A4|1286	1	NA	NA	NA	NA	NA	3	0.79	0.429609	0.919586	0.357885	0.845331	1	NA	NA	NA	NA	NA	3	0.0165852	0.986769	-0.17446	0.861519	0.969886	1	NA	NA	NA	NA	NA	1	NA	NA	NA	NA	NA	4	-1.16463	0.244288	-1.29633	0.194992	0.779089	5	2.18822	0.0287539	2.22914	0.0259006
ENSG00000130635	1289	COL5A1|1289	1	NA	NA	NA	NA	NA	2	NA	NA	NA	NA	NA	2	NA	NA	NA	NA	NA	14	2.10064	0.035781	2.08679	0.0370169	0.282581	2	NA	NA	NA	NA	NA	0	NA	NA	NA	NA	NA	3	0.469466	0.638781	0.510451	0.609784	0.960916	5	-0.583944	0.559315	-0.661475	0.508374
ENSG00000204262	1290	COL5A2|1290	1	NA	NA	NA	NA	NA	3	-1.75984	0.0785677	-1.77009	0.0768441	0.511972	3	-1.08144	0.279614	-1.07888	0.280753	0.843827	9	-0.654464	0.512878	-0.682192	0.495186	0.835396	2	NA	NA	NA	NA	NA	6	0.123082	0.902053	0.132311	0.89475	0.995114	5	-0.753603	0.451165	-0.731517	0.464538	0.930247	7	-1.59353	0.111178	-1.60739	0.108107
ENSG00000142156	1291	COL6A1|1291	2	NA	NA	NA	NA	NA	2	NA	NA	NA	NA	NA	5	-0.0729335	0.941865	-0.595428	0.551616	0.952877	2	NA	NA	NA	NA	NA	0	NA	NA	NA	NA	NA	2	NA	NA	NA	NA	NA	3	-0.632305	0.52725	-0.209095	0.834393	0.987487	7	0.0409393	0.967348	-0.417382	0.676438
ENSG00000142173	1292	COL6A2|1292	1	NA	NA	NA	NA	NA	1	NA	NA	NA	NA	NA	2	NA	NA	NA	NA	NA	6	0.622353	0.533772	0.734793	0.46254	0.819889	4	0.185611	0.852766	0.159776	0.873072	0.990304	4	0.333757	0.738594	0.545086	0.585747	0.956878	10	-2.71646	0.00664773	-2.74243	0.00614588	0.181099	3	-2.1411	0.0323705	-1.97431	0.0484658
ENSG00000163359	1293	COL6A3|1293	0	NA	NA	NA	NA	NA	1	NA	NA	NA	NA	NA	4	-0.28566	0.775164	-0.205801	0.836965	0.992285	5	-1.75338	0.0796706	-1.84833	0.0646831	0.374326	2	NA	NA	NA	NA	NA	3	-1.1464	0.251748	-1.1235	0.261342	0.817473	1	NA	NA	NA	NA	NA	5	-0.232776	0.815956	-0.192551	0.847328
ENSG00000114270	1294	COL7A1|1294	3	-0.24431	0.807013	-0.218862	0.826777	0.98437	7	0.183299	0.854579	0.147193	0.882993	0.99048	8	0.907042	0.364479	0.882229	0.377745	0.899729	5	0.67558	0.499375	0.677857	0.497931	0.837711	3	-1.01167	0.311801	-0.996158	0.319278	0.810924	4	-0.473738	0.635732	-0.450363	0.652491	0.972595	6	1.43145	0.152438	1.43377	0.151774	0.725313	17	0.410605	0.6814	0.383491	0.701391
ENSG00000144810	1295	COL8A1|1295	2	NA	NA	NA	NA	NA	0	NA	NA	NA	NA	NA	3	-0.437413	0.661853	-0.247518	0.804529	0.989189	9	1.22504	0.220684	1.15749	0.247191	0.665716	0	NA	NA	NA	NA	NA	4	0.616434	0.537669	0.58186	0.560718	0.955693	4	1.75551	0.0793049	1.82592	0.0679922	0.561159	5	0.377882	0.705553	0.522125	0.601633
ENSG00000171812	1296	COL8A2|1296	4	2.08229	0.0374263	1.36809	0.171417	0.636746	3	0.277932	0.78109	-0.497709	0.618737	0.952644	7	-0.0957643	0.923716	-0.598103	0.54983	0.952524	5	0.999338	0.317736	0.891975	0.372499	0.767319	5	-0.596058	0.551195	-1.08162	0.279533	0.77844	8	-0.662218	0.507898	-1.39843	0.162118	0.715362	10	-0.506357	0.612655	-0.904866	0.365631	0.885154	11	0.691909	0.489064	0.19797	0.843086
ENSG00000112280	1297	COL9A1|1297	3	-1.22816	0.219514	-1.40086	0.16139	0.623502	2	NA	NA	NA	NA	NA	3	-1.495	0.135052	-1.85222	0.064122	0.541227	10	1.80339	0.0714583	1.64476	0.100155	0.457463	1	NA	NA	NA	NA	NA	3	-1.08431	0.278339	-1.30911	0.190627	0.746559	10	1.89985	0.0575777	1.75526	0.0793478	0.595879	6	-1.68008	0.0930783	-1.92566	0.0542702
ENSG00000049089	1298	COL9A2|1298	3	2.34769	0.0189744	1.22763	0.219711	0.700521	7	1.63173	0.102873	0.0270844	0.978395	1.00026	4	-0.354583	0.722934	-1.83429	0.0667403	0.547969	2	NA	NA	NA	NA	NA	4	1.80531	0.0711563	0.367543	0.713248	0.969664	4	3.46897	0.000532066	2.61339	0.00902332	0.21032	5	2.07092	0.0384779	0.95083	0.34179	0.87474	13	2.15189	0.0315095	0.226174	0.821086
ENSG00000092758	1299	COL9A3|1299	5	0.507007	0.612198	0.226251	0.821026	0.983241	4	0.909859	0.362992	0.519844	0.603222	0.949304	10	2.05547	0.0399459	1.6461	0.0998801	0.639725	4	0.416799	0.676864	-0.59287	0.553326	0.862817	3	1.72344	0.0849438	1.49424	0.135251	0.620221	4	0.34278	0.731795	-0.147472	0.882772	0.994323	12	2.61461	0.00899122	1.97264	0.0486559	0.490689	16	1.84672	0.064916	1.21113	0.225971
ENSG00000123500	1300	COL10A1|1300	2	NA	NA	NA	NA	NA	3	-0.971699	0.331302	-0.987526	0.323489	0.83014	4	-1.19336	0.232852	-1.24046	0.214931	0.78822	2	NA	NA	NA	NA	NA	1	NA	NA	NA	NA	NA	3	-1.35937	0.174164	-1.39095	0.164374	0.721185	3	0.382942	0.701798	0.412319	0.680144	0.972454	6	-0.936925	0.348895	-0.966227	0.334032
ENSG00000060718	1301	COL11A1|1301	2	NA	NA	NA	NA	NA	1	NA	NA	NA	NA	NA	5	1.1061	0.268799	1.17314	0.240863	0.812663	18	-0.844285	0.398598	-0.722705	0.469935	0.823159	0	NA	NA	NA	NA	NA	4	-0.45492	0.64921	-0.474714	0.635036	0.969578	4	0.180326	0.856913	0.0834433	0.933506	0.997932	8	1.0926	0.274682	1.18527	0.236034
ENSG00000204248	1302	COL11A2|1302	2	NA	NA	NA	NA	NA	2	NA	NA	NA	NA	NA	3	-1.19384	0.232663	-1.25524	0.209521	0.783258	3	0.766428	0.4435	1.34466	0.178868	0.5847	3	0.5792	0.562511	1.08352	0.27869	0.778951	3	1.86966	0.0616584	1.26423	0.206277	0.764838	6	0.349995	0.726374	-0.451385	0.651755	0.968771	7	2.02326	0.0431612	1.70701	0.0879547
ENSG00000111799	1303	COL12A1|1303	4	-0.152137	0.879092	-0.0618134	0.950717	0.994674	2	NA	NA	NA	NA	NA	6	1.11174	0.266366	0.978348	0.328005	0.867421	13	0.760838	0.446832	0.725554	0.468186	0.822176	2	NA	NA	NA	NA	NA	1	NA	NA	NA	NA	NA	7	0.593009	0.553233	0.384059	0.70097	0.973537	11	1.22315	0.221399	1.17636	0.239574
ENSG00000197467	1305	COL13A1|1305	4	1.59999	0.109738	1.65934	0.0971845	0.515391	3	1.99368	0.0463046	1.92046	0.0549227	0.45701	4	1.82298	0.0684363	1.76893	0.0770376	0.578281	9	-1.56242	0.118326	-1.48429	0.137868	0.522771	1	NA	NA	NA	NA	NA	1	NA	NA	NA	NA	NA	5	0.196959	0.843877	0.131459	0.895424	0.993547	9	2.29871	0.0216104	2.23435	0.025556
ENSG00000204291	1306	COL15A1|1306	0	NA	NA	NA	NA	NA	4	0.252202	0.800908	0.239437	0.810788	0.984968	4	-0.273347	0.784611	-0.34354	0.731223	0.984862	12	1.11844	0.263496	1.07776	0.281255	0.69923	3	-1.35677	0.174987	-1.42055	0.155583	0.649248	6	-1.18688	0.235396	-1.21282	0.225324	0.780866	5	0.109804	0.912574	0.0670351	0.94656	0.997607	8	-0.014835	0.988165	-0.0731843	0.941666
ENSG00000084636	1307	COL16A1|1307	2	NA	NA	NA	NA	NA	4	-0.870857	0.383923	-1.02976	0.30323	0.814338	7	-0.215425	0.829455	-0.398599	0.690225	0.981251	5	-1.03506	0.300752	-1.28862	0.19766	0.606953	0	NA	NA	NA	NA	NA	5	0.160505	0.872497	0.278437	0.780702	0.988792	10	-0.372448	0.709593	-0.55944	0.575916	0.956184	11	1.06578	0.286637	0.816569	0.414259
ENSG00000065618	1308	COL17A1|1308	0	NA	NA	NA	NA	NA	3	0.591192	0.55445	0.403856	0.686356	0.964238	3	0.34556	0.729705	0.0181597	0.985513	0.997771	7	1.99835	0.0457963	1.69953	0.0893538	0.437787	3	-1.09142	0.275202	-1.26262	0.206852	0.714565	1	NA	NA	NA	NA	NA	3	0.487426	0.626003	0.280509	0.779113	0.982815	6	0.662332	0.507825	0.298999	0.764968
ENSG00000082293	1310	COL19A1|1310	3	-0.788656	0.430394	-0.826534	0.408587	0.850927	9	0.175089	0.861025	0.0580759	0.953693	0.999891	8	-0.528084	0.597492	-0.561656	0.574405	0.95658	35	1.63123	0.102978	1.57192	0.116106	0.484685	3	0.489795	0.624325	0.355169	0.722496	0.971006	3	-0.421216	0.673636	-0.457091	0.647649	0.97202	5	0.517168	0.605088	0.571449	0.567751	0.95386	18	-0.448866	0.653571	-0.546526	0.584757
ENSG00000105664	1311	COMP|1311	2	NA	NA	NA	NA	NA	10	-1.54871	0.121588	-1.57789	0.114729	0.595918	11	-0.0250108	0.980048	-0.0448418	0.964237	0.998383	6	-0.86098	0.389339	-0.80636	0.420118	0.796361	4	-0.568084	0.570033	-0.715839	0.474164	0.896956	7	1.56091	0.118683	1.55155	0.120908	0.650146	6	-0.666191	0.505356	-0.750153	0.453239	0.927566	20	-0.874039	0.382188	-0.898026	0.369265
ENSG00000093010	1312	COMT|1312	3	1.44744	0.147911	0.698336	0.485037	0.890225	5	0.927751	0.353634	0.973169	0.330571	0.834006	2	NA	NA	NA	NA	NA	3	-0.130429	0.896238	-0.693206	0.48825	0.832077	1	NA	NA	NA	NA	NA	3	1.5786	0.114565	0.359451	0.719291	0.982713	8	0.286341	0.774643	1.41959	0.155864	0.730739	9	1.89464	0.0582649	1.32817	0.184255
ENSG00000122218	1314	COPA|1314	4	0.978804	0.32778	-2.00498	0.0450823	0.36391	8	0.123695	0.901568	-0.67942	0.49694	0.911956	10	3.90771	9.58618e-05	1.33097	0.183331	0.752206	9	4.6922	2.86127e-06	-0.650105	0.515689	0.846732	5	1.06088	0.288854	0.98367	0.325381	0.816486	4	3.92263	9.01522e-05	1.09167	0.275092	0.829942	14	2.51882	0.0118421	0.381291	0.703023	0.973699	18	3.31067	0.000945079	0.183103	0.854733
ENSG00000129083	1315	COPB1|1315	1	NA	NA	NA	NA	NA	4	4.2264	2.46719e-05	0.606908	0.543972	0.924126	7	4.14648	3.49851e-05	0.816341	0.41439	0.911198	7	-1.08817	0.276632	-0.294548	0.768366	0.942706	1	NA	NA	NA	NA	NA	4	4.5139	6.68516e-06	2.86265	0.00423907	0.136133	5	2.49893	0.012526	1.79916	0.0721245	0.576652	10	4.71499	2.5617e-06	0.574092	0.565962
ENSG00000067082	1316	KLF6|1316	3	0.709918	0.477827	-0.324105	0.745888	0.970962	3	0.33016	0.741309	0.0213756	0.982948	0.999657	4	1.11635	0.264388	0.220055	0.825848	0.990649	0	NA	NA	NA	NA	NA	1	NA	NA	NA	NA	NA	3	1.04031	0.298304	1.01211	0.311594	0.858926	2	NA	NA	NA	NA	NA	7	1.05946	0.289501	0.180205	0.857007
ENSG00000136868	1317	SLC31A1|1317	1	NA	NA	NA	NA	NA	2	NA	NA	NA	NA	NA	5	-0.373535	0.708785	-0.0795851	0.936574	0.994846	5	-1.14066	0.254129	-1.62934	0.103377	0.462016	1	NA	NA	NA	NA	NA	3	-0.715683	0.47426	-1.61028	0.107473	0.62816	4	1.21407	0.224847	1.46678	0.142573	0.712015	7	-1.00131	0.316782	-0.538836	0.590052
ENSG00000136867	1318	SLC31A2|1318	2	NA	NA	NA	NA	NA	2	NA	NA	NA	NA	NA	2	NA	NA	NA	NA	NA	1	NA	NA	NA	NA	NA	1	NA	NA	NA	NA	NA	2	NA	NA	NA	NA	NA	5	0.44979	0.652904	0.548362	0.583497	0.95927	5	3.87004	0.000111842	3.93509	8.56294e-05
ENSG00000241563	1325	CORT|1325	3	-0.548777	0.583212	-0.732106	0.464178	0.87706	4	-1.10886	0.267608	-1.12311	0.26151	0.784058	8	1.09358	0.274253	0.553404	0.58004	0.958123	0	NA	NA	NA	NA	NA	3	-2.11957	0.0341493	-1.87619	0.0607562	0.444409	5	-0.554897	0.579019	-0.771098	0.440728	0.919555	10	-0.418574	0.675566	-0.694007	0.487748	0.940523	14	-0.182553	0.855165	-0.661665	0.508252
ENSG00000107968	1326	MAP3K8|1326	3	3.81898	0.000137547	3.65724	0.000260661	0.0102255	0	NA	NA	NA	NA	NA	10	3.26725	0.00110194	2.12193	0.0339498	0.424598	10	2.36218	0.0182506	2.76591	0.00572166	0.0980235	2	NA	NA	NA	NA	NA	3	-0.249001	0.803382	-0.492873	0.622149	0.966367	5	2.83057	0.00468682	2.63289	0.00852288	0.220179	13	4.71413	2.57241e-06	3.63502	0.000284057
ENSG00000131143	1327	COX4I1|1327	0	NA	NA	NA	NA	NA	4	-0.783406	0.433469	-0.0968008	0.922893	0.994409	4	1.41251	0.157936	0.508055	0.611463	0.964329	1	NA	NA	NA	NA	NA	2	NA	NA	NA	NA	NA	1	NA	NA	NA	NA	NA	5	-0.221082	0.825048	0.0566433	0.954834	0.997686	8	0.448132	0.6541	0.291839	0.770436
ENSG00000135940	1329	COX5B|1329	0	NA	NA	NA	NA	NA	1	NA	NA	NA	NA	NA	7	5.0034	6.05865e-07	1.47978	0.139068	0.700361	0	NA	NA	NA	NA	NA	3	6.61806	4.51232e-11	3.39492	0.000698123	0.0245845	3	7.14678	1.18718e-12	4.78855	1.78662e-06	0.000237415	2	NA	NA	NA	NA	NA	8	5.39234	7.66468e-08	1.76432	0.0778114
ENSG00000111775	1337	COX6A1|1337	3	2.21118	0.0271216	2.08209	0.0374442	0.326421	1	NA	NA	NA	NA	NA	5	2.09759	0.0360499	1.70645	0.0880583	0.611051	1	NA	NA	NA	NA	NA	2	NA	NA	NA	NA	NA	4	-1.34748	0.177959	-0.47155	0.637292	0.970333	8	2.01356	0.0441719	1.29163	0.196616	0.781233	9	2.95208	0.00318828	2.63933	0.00836293
ENSG00000156885	1339	COX6A2|1339	3	-0.528713	0.597055	-0.461432	0.644532	0.950772	4	-0.12496	0.900566	-0.467912	0.639892	0.956803	4	-0.371471	0.710321	-0.334077	0.738352	0.98591	0	NA	NA	NA	NA	NA	2	NA	NA	NA	NA	NA	3	-0.49651	0.619582	-0.703835	0.481607	0.933264	2	NA	NA	NA	NA	NA	11	-0.576451	0.564367	-0.724752	0.468678
ENSG00000126267	1340	COX6B1|1340	2	NA	NA	NA	NA	NA	5	3.60835	0.000314718	2.74711	0.0060591	0.158844	7	3.68151	0.000237189	1.50779	0.131746	0.688116	4	0.0745242	0.9406	-0.618537	0.536283	0.855514	2	NA	NA	NA	NA	NA	7	1.77746	0.0756249	0.254753	0.798936	0.987861	8	3.40343	0.000676845	0.74403	0.456934	0.928829	13	3.67778	0.000240664	1.94418	0.0519957
ENSG00000164919	1345	COX6C|1345	4	2.47365	0.0134457	1.53074	0.125971	0.57071	10	1.21951	0.222774	-0.382487	0.702135	0.967416	14	1.43981	0.150057	-0.816638	0.41422	0.911223	12	1.91443	0.0556891	0.690178	0.490152	0.832176	2	NA	NA	NA	NA	NA	7	0.010678	0.991481	-2.79863	0.00517475	0.153006	11	2.81944	0.00485188	-0.545806	0.585252	0.958916	24	1.97686	0.0481767	-0.704714	0.481059
ENSG00000161281	1346	COX7A1|1346	3	0.358907	0.719698	0.358586	0.719937	0.96857	8	0.153069	0.878358	0.14091	0.887953	0.990899	8	-2.46578	0.0137439	-2.50899	0.012176	0.257147	0	NA	NA	NA	NA	NA	7	-1.20503	0.228316	-1.2276	0.219722	0.729435	3	-1.74789	0.0806155	-1.76701	0.0773595	0.555844	7	0.512498	0.608352	0.503596	0.614594	0.961466	18	-1.47304	0.140876	-1.51016	0.131139
ENSG00000112695	1347	COX7A2|1347	3	0.0927747	0.926091	0.768695	0.442153	0.8697	3	-0.0896006	0.928612	-0.166433	0.867831	0.989843	7	-1.50003	0.133744	-1.81251	0.0700372	0.555063	0	NA	NA	NA	NA	NA	3	-0.528004	0.597547	-0.0949921	0.924329	0.9949	8	-3.58117	0.000349145	-2.03337	0.0421297	0.455198	6	0.258893	0.795741	0.277283	0.781588	0.983143	10	-0.164735	0.869167	-0.882317	0.377698
ENSG00000127184	1350	COX7C|1350	4	-1.35723	0.174842	-1.15865	0.246721	0.732656	0	NA	NA	NA	NA	NA	7	-0.211983	0.832139	-0.527572	0.597847	0.961793	1	NA	NA	NA	NA	NA	0	NA	NA	NA	NA	NA	1	NA	NA	NA	NA	NA	2	NA	NA	NA	NA	NA	10	-0.347834	0.727997	-0.765404	0.44411
ENSG00000176340	1351	COX8A|1351	1	NA	NA	NA	NA	NA	6	-0.429866	0.667333	-0.652113	0.514393	0.91715	9	0.80999	0.41803	0.441756	0.658708	0.97291	2	NA	NA	NA	NA	NA	5	1.95262	0.0509854	0.0566632	0.954818	0.997611	9	0.92424	0.355458	-0.623861	0.53278	0.946592	6	0.452279	0.651111	0.594063	0.552528	0.952141	16	0.502365	0.615459	-0.206949	0.836068
ENSG00000006695	1352	COX10|1352	2	NA	NA	NA	NA	NA	1	NA	NA	NA	NA	NA	0	NA	NA	NA	NA	NA	5	0.509915	0.61016	1.72468	0.084719	0.427382	1	NA	NA	NA	NA	NA	2	NA	NA	NA	NA	NA	2	NA	NA	NA	NA	NA	3	-1.2147	0.224604	-2.03747	0.0417166
ENSG00000166260	1353	COX11|1353	3	2.41566	0.015784	-0.913298	0.361181	0.827769	6	1.41108	0.158358	-0.980569	0.326908	0.832689	5	2.52692	0.0115734	0.028423	0.977327	0.996992	1	NA	NA	NA	NA	NA	3	0.556332	0.578038	-0.526484	0.598603	0.945663	2	NA	NA	NA	NA	NA	4	0.433369	0.664787	1.25122	0.210981	0.792203	11	0.98389	0.325273	-1.17987	0.238175
ENSG00000014919	1355	COX15|1355	1	NA	NA	NA	NA	NA	1	NA	NA	NA	NA	NA	4	-2.00446	0.0451376	-0.858097	0.390928	0.905074	2	NA	NA	NA	NA	NA	0	NA	NA	NA	NA	NA	1	NA	NA	NA	NA	NA	3	0.099434	0.920802	0.617084	0.53724	0.950774	5	-1.87891	0.060383	-1.03905	0.298892
ENSG00000047457	1356	CP|1356	2	NA	NA	NA	NA	NA	3	1.23378	0.217411	1.44955	0.14732	0.65597	10	1.49207	0.135817	1.36201	0.173327	0.740414	11	1.79227	0.0732213	1.59647	0.110522	0.475325	2	NA	NA	NA	NA	NA	3	1.40998	0.158681	1.18575	0.235842	0.795614	32	-3.38885	0.000713686	-3.37214	0.000758192	0.0455731	15	1.55016	0.121242	1.53387	0.125199
ENSG00000091704	1357	CPA1|1357	2	NA	NA	NA	NA	NA	3	0.135815	0.891979	0.144324	0.885258	0.990544	4	-1.08816	0.276638	-1.06809	0.285593	0.844053	0	NA	NA	NA	NA	NA	5	-1.05566	0.291233	-1.0366	0.300033	0.794693	6	-1.58575	0.112933	-1.54784	0.121798	0.650696	6	-0.359691	0.719111	-0.298762	0.765149	0.982033	7	-0.504493	0.613963	-0.461137	0.644744
ENSG00000158516	1358	CPA2|1358	2	NA	NA	NA	NA	NA	3	1.50659	0.132053	0.92134	0.356969	0.844878	9	1.06555	0.286737	0.791955	0.428469	0.91568	3	0.177876	0.858836	0.240852	0.809691	0.955143	1	NA	NA	NA	NA	NA	3	0.255768	0.798153	0.125257	0.900331	0.995956	5	1.82383	0.0683071	1.65558	0.0979437	0.631216	12	1.63669	0.101832	1.22898	0.219206
ENSG00000163751	1359	CPA3|1359	0	NA	NA	NA	NA	NA	1	NA	NA	NA	NA	NA	3	0.0114438	0.99087	0.0191029	0.984761	0.997613	4	2.02997	0.0424741	2.05414	0.0400751	0.291359	3	2.97272	0.00298231	3.00431	0.00269055	0.0668313	4	-0.0294276	0.976526	-0.0360842	0.971218	0.9986	1	NA	NA	NA	NA	NA	4	0.104246	0.916983	0.112541	0.910404
ENSG00000153002	1360	CPB1|1360	2	NA	NA	NA	NA	NA	2	NA	NA	NA	NA	NA	2	NA	NA	NA	NA	NA	2	NA	NA	NA	NA	NA	2	NA	NA	NA	NA	NA	4	-1.74956	0.0803283	-1.76583	0.0775564	0.555189	5	-0.625368	0.531791	-0.626395	0.531118	0.950531	6	-0.846328	0.397458	-0.874894	0.381723
ENSG00000080618	1361	CPB2|1361	3	3.53564	0.000414824	3.38151	0.000732926	0.0237564	3	1.07257	0.283577	0.709536	0.478064	0.902881	4	0.190515	0.848923	0.0473206	0.962262	0.99826	7	3.21876	0.00130534	3.18493	0.00146723	0.0375192	5	-3.00322	0.00270012	-2.84107	0.00453581	0.0946396	4	-1.12394	0.261154	-1.33156	0.183137	0.739004	6	-3.11555	0.00185866	-3.2666	0.00110445	0.0597232	10	2.64849	0.00814033	2.27767	0.0228374
ENSG00000108582	1362	CPD|1362	4	0.178428	0.858402	-0.610257	0.541752	0.913438	7	0.371296	0.710451	-0.831603	0.405719	0.871341	13	-0.659219	0.509821	-0.722846	0.469848	0.929938	15	1.10569	0.268978	-0.47265	0.636508	0.896638	0	NA	NA	NA	NA	NA	8	1.79639	0.0725634	1.17125	0.241621	0.799937	6	1.01973	0.307966	0.0728916	0.941899	0.997223	21	-0.367291	0.713436	-1.30484	0.192079
ENSG00000109472	1363	CPE|1363	0	NA	NA	NA	NA	NA	3	-0.414607	0.678468	-0.220584	0.825436	0.984615	1	NA	NA	NA	NA	NA	12	1.68792	0.0915629	1.76498	0.0777002	0.409069	0	NA	NA	NA	NA	NA	2	NA	NA	NA	NA	NA	2	NA	NA	NA	NA	NA	4	-0.264567	0.791367	-0.150011	0.880769
ENSG00000189143	1364	CLDN4|1364	1	NA	NA	NA	NA	NA	2	NA	NA	NA	NA	NA	7	0.148693	0.881809	-0.498903	0.617895	0.965273	4	0.918942	0.358222	0.325632	0.744733	0.935715	1	NA	NA	NA	NA	NA	3	0.00375593	0.997004	0.0590763	0.952896	0.997775	6	-0.215163	0.829659	-1.01217	0.311565	0.862493	10	-1.64506	0.100094	-2.06172	0.0393464
ENSG00000165215	1365	CLDN3|1365	1	NA	NA	NA	NA	NA	4	1.29879	0.194146	1.22865	0.219329	0.740577	4	0.783606	0.433352	0.681592	0.495566	0.937112	1	NA	NA	NA	NA	NA	1	NA	NA	NA	NA	NA	5	0.972034	0.331136	0.797639	0.425162	0.910747	6	-0.0297074	0.976303	-0.205269	0.83738	0.98769	8	1.47544	0.140232	1.3542	0.175804
ENSG00000181885	1366	CLDN7|1366	3	0.258186	0.796286	0.140748	0.888082	0.990625	4	1.88939	0.0589645	1.25267	0.210452	0.731131	9	1.54266	0.123051	1.02396	0.305962	0.859227	3	-0.267707	0.788949	0.274406	0.783797	0.945877	4	1.40738	0.159449	0.56149	0.574518	0.939261	7	1.38119	0.167355	0.666795	0.50497	0.939938	5	1.5324	0.125562	0.840746	0.400578	0.905938	15	2.55397	0.010714	1.78942	0.0736794
ENSG00000135678	1368	CPM|1368	21	8.086	9.86e-16	3.24939	0.00117317	0.0334992	27	6.51651	8.81106e-11	1.60457	0.108726	0.581832	28	8.00814	1.82996e-15	2.78717	0.00536072	0.169583	52	9.53385	3.70246e-21	2.51299	0.0120389	0.156823	24	7.55034	6.21765e-14	2.1629	0.0306514	0.320975	26	7.50124	8.97254e-14	0.750051	0.453301	0.92427	38	8.2525	2.57853e-16	1.084	0.278477	0.842636	49	10.043	2.94712e-23	3.96355	7.60931e-05
ENSG00000120054	1369	CPN1|1369	1	NA	NA	NA	NA	NA	6	-0.870752	0.38398	-0.885762	0.375838	0.856521	4	-0.157954	0.874507	-0.108065	0.913953	0.994746	2	NA	NA	NA	NA	NA	2	NA	NA	NA	NA	NA	0	NA	NA	NA	NA	NA	3	-0.898368	0.369083	-0.825425	0.409216	0.909121	10	-0.815539	0.414848	-0.779301	0.435883
ENSG00000178772	1370	CPN2|1370	5	0.371945	0.709968	0.342561	0.73196	0.970131	5	-0.0326162	0.973983	-0.0535384	0.957308	0.99803	6	-2.94553	0.00325631	-2.98039	0.00290899	0.117122	0	NA	NA	NA	NA	NA	4	0.0842093	0.932897	0.102259	0.91856	0.995882	4	-0.719265	0.47205	-0.730517	0.465148	0.929412	5	0.0913355	0.927234	0.0538889	0.957028	0.998457	14	-1.7291	0.0839258	-1.79485	0.0728082
ENSG00000080819	1371	CPOX|1371	1	NA	NA	NA	NA	NA	2	NA	NA	NA	NA	NA	5	0.199879	0.841593	-0.717291	0.473267	0.929861	3	0.403196	0.686842	1.63181	0.102856	0.462273	4	1.01265	0.311336	0.694695	0.487317	0.904011	3	0.364852	0.715256	-0.100738	0.919767	0.99564	2	NA	NA	NA	NA	NA	8	0.145383	0.884421	-0.88558	0.375936
ENSG00000021826	1373	CPS1|1373	2	NA	NA	NA	NA	NA	2	NA	NA	NA	NA	NA	6	-0.0365762	0.970826	-0.0348869	0.972173	0.997886	22	1.69656	0.0899144	1.69718	0.0897969	0.437892	0	NA	NA	NA	NA	NA	5	2.087	0.0369979	2.08547	0.0371362	0.436757	3	-1.05694	0.290652	-1.06908	0.285147	0.846353	9	-0.500838	0.616533	-0.498113	0.618452
ENSG00000110090	1374	CPT1A|1374	4	1.78352	0.0746334	0.962918	0.33569	0.812371	19	-1.49547	0.134929	-2.27523	0.0229838	0.329803	16	0.979751	0.327312	-0.0672142	0.946417	0.996653	31	3.95709	7.81649e-05	-0.472879	0.636345	0.896773	6	2.60475	0.00925321	0.391433	0.695513	0.96762	5	2.30945	0.0210065	0.960884	0.336711	0.869687	16	5.19638	2.21073e-07	0.90716	0.364417	0.883917	36	0.204461	0.838011	-1.28451	0.199093
ENSG00000205560	1375	CPT1B|1375	2	NA	NA	NA	NA	NA	8	-0.311333	0.755576	-0.217798	0.827606	0.983784	7	-0.251124	0.801741	-0.230312	0.81787	0.990388	0	NA	NA	NA	NA	NA	3	-0.211003	0.832903	-0.699763	0.484146	0.901736	8	1.13839	0.255075	1.12317	0.26148	0.817462	7	0.250375	0.80232	0.216819	0.828368	0.987094	15	0.0416603	0.966773	0.0742774	0.940796
ENSG00000157184	1376	CPT2|1376	3	1.22418	0.221008	0.585682	0.558146	0.916955	4	-0.399844	0.689309	-3.44602	0.000579111	0.0300262	2	NA	NA	NA	NA	NA	0	NA	NA	NA	NA	NA	4	1.52378	0.1277	0.825398	0.409231	0.866204	7	2.0478	0.0406932	1.13594	0.256099	0.813172	4	2.43457	0.0149851	1.16581	0.243812	0.816695	9	1.56066	0.118742	-1.08954	0.276031
ENSG00000203710	1378	CR1|1378	1	NA	NA	NA	NA	NA	1	NA	NA	NA	NA	NA	7	1.7707	0.0767427	1.66286	0.0964763	0.630803	10	-0.13791	0.890324	-0.016906	0.986513	0.998049	4	-0.469605	0.638682	-0.48605	0.626978	0.953838	7	-0.0278945	0.977749	0.222264	0.824128	0.98969	5	-1.62694	0.103887	-1.44609	0.148289	0.719602	8	1.83782	0.0662172	1.72466	0.084723
ENSG00000197721	1379	CR1L|1379	4	-0.410235	0.681672	-0.394681	0.693115	0.960657	1	NA	NA	NA	NA	NA	2	NA	NA	NA	NA	NA	13	-0.388184	0.697915	-0.380682	0.703474	0.922738	3	1.40416	0.160405	1.49008	0.136341	0.623164	3	0.129002	0.897367	0.178782	0.858125	0.992872	7	-0.360771	0.718304	-0.351549	0.725208	0.977855	7	0.215117	0.829695	0.252963	0.80032
ENSG00000117322	1380	CR2|1380	3	-0.131682	0.895247	-0.105935	0.915643	0.992361	6	1.05033	0.293675	1.06951	0.28495	0.796794	5	0.551472	0.581364	0.523436	0.600722	0.961691	1	NA	NA	NA	NA	NA	2	NA	NA	NA	NA	NA	3	1.28634	0.198454	1.32422	0.185561	0.739495	1	NA	NA	NA	NA	NA	11	0.884306	0.376623	0.885033	0.376231
ENSG00000166426	1381	CRABP1|1381	1	NA	NA	NA	NA	NA	1	NA	NA	NA	NA	NA	5	-1.09117	0.275312	-0.986066	0.324204	0.865426	2	NA	NA	NA	NA	NA	0	NA	NA	NA	NA	NA	1	NA	NA	NA	NA	NA	11	-0.120597	0.904021	-0.119925	0.904553	0.995114	7	-0.900359	0.368023	-0.829147	0.407107
ENSG00000143320	1382	CRABP2|1382	4	2.9822	0.00289189	2.4615	0.0139085	0.18652	7	0.124228	0.901146	-0.389027	0.697292	0.966794	6	-0.82136	0.411526	-0.888506	0.374361	0.897204	2	NA	NA	NA	NA	NA	4	-0.626224	0.53123	-0.528297	0.597344	0.945824	8	-1.91737	0.055315	-2.38926	0.0169625	0.303565	11	0.714683	0.474877	0.516642	0.605456	0.961325	16	0.720626	0.471213	0.282333	0.777714
ENSG00000095321	1384	CRAT|1384	0	NA	NA	NA	NA	NA	2	NA	NA	NA	NA	NA	3	-0.70926	0.478235	-1.83644	0.0664211	0.547738	4	0.933092	0.35087	-0.100424	0.920017	0.985617	3	-0.186033	0.852436	0.146662	0.883412	0.991122	2	NA	NA	NA	NA	NA	5	0.93687	0.348924	1.01161	0.31183	0.862594	4	-0.327718	0.743155	-1.09521	0.27354
ENSG00000118260	1385	CREB1|1385	2	NA	NA	NA	NA	NA	2	NA	NA	NA	NA	NA	5	-2.57021	0.0102261	-3.31626	0.00092647	0.0551414	6	-0.569073	0.569362	-0.558743	0.576391	0.876021	2	NA	NA	NA	NA	NA	3	1.62631	0.10402	2.03831	0.0416334	0.455799	9	0.902028	0.367136	0.23836	0.811623	0.984717	8	-1.78482	0.0744221	-2.59472	0.00952677
ENSG00000115966	1386	ATF2|1386	2	NA	NA	NA	NA	NA	3	0.582204	0.560486	-1.59333	0.111223	0.587116	0	NA	NA	NA	NA	NA	7	0.706477	0.479963	-1.72455	0.0847427	0.427087	0	NA	NA	NA	NA	NA	1	NA	NA	NA	NA	NA	5	0.624861	0.532124	-0.302033	0.762654	0.981168	5	0.438623	0.660976	-1.11122	0.266591
ENSG00000005339	1387	CREBBP|1387	4	-0.305815	0.759773	0.970404	0.331947	0.80938	6	-0.0169801	0.986454	0.983235	0.325595	0.83134	5	0.149306	0.881325	1.06832	0.285487	0.844238	35	-3.04785	0.00233105	-1.92336	0.0545581	0.338769	3	-0.0741265	0.940916	0.884233	0.376663	0.844834	3	-0.430378	0.666961	-0.195275	0.845195	0.989899	5	-0.0471809	0.962373	-0.0496481	0.960407	0.998874	15	-0.0831777	0.933717	1.75498	0.0793949
ENSG00000213676	1388	ATF6B|1388	3	0.120125	0.904395	-0.348837	0.727243	0.970313	2	NA	NA	NA	NA	NA	5	-0.488003	0.625594	-2.85157	0.00438918	0.151588	4	-0.435988	0.662886	-1.06748	0.285867	0.702287	1	NA	NA	NA	NA	NA	2	NA	NA	NA	NA	NA	1	NA	NA	NA	NA	NA	8	1.43944	0.150162	-1.13355	0.257103
ENSG00000111269	1389	CREBL2|1389	2	NA	NA	NA	NA	NA	4	0.0190143	0.984831	-0.0527719	0.957918	0.997774	5	1.53634	0.124592	1.5612	0.118615	0.672986	5	-0.0221026	0.982368	0.763054	0.44551	0.810884	3	1.54038	0.123606	0.703547	0.481786	0.899952	2	NA	NA	NA	NA	NA	9	0.341781	0.732547	-0.514751	0.606776	0.961398	11	0.579398	0.562377	1.56895	0.116797
ENSG00000095794	1390	CREM|1390	3	-0.544852	0.585908	-1.38097	0.167422	0.63311	2	NA	NA	NA	NA	NA	8	1.88275	0.0598608	-0.109625	0.912716	0.994766	9	1.41421	0.157437	0.535449	0.592391	0.88074	5	0.781659	0.434495	-1.68464	0.0921927	0.531381	5	0.300416	0.763887	-1.46199	0.14388	0.688778	4	-0.47221	0.636821	-0.055864	0.955455	0.997851	10	1.31438	0.188849	-0.370375	0.711137
ENSG00000147571	1392	CRH|1392	5	-0.829171	0.407094	-0.802049	0.422607	0.859653	5	0.290826	0.771211	0.298516	0.765336	0.979529	7	-0.667896	0.504267	-0.712132	0.476455	0.931386	0	NA	NA	NA	NA	NA	2	NA	NA	NA	NA	NA	7	0.219802	0.826045	0.249551	0.802957	0.986816	7	0.181998	0.855601	0.145767	0.884118	0.991061	14	-0.973013	0.330649	-0.985325	0.324568
ENSG00000145708	1393	CRHBP|1393	0	NA	NA	NA	NA	NA	1	NA	NA	NA	NA	NA	2	NA	NA	NA	NA	NA	1	NA	NA	NA	NA	NA	2	NA	NA	NA	NA	NA	3	-0.955251	0.339551	-1.01371	0.310825	0.857831	1	NA	NA	NA	NA	NA	3	-0.287775	0.773545	-0.357075	0.721068
ENSG00000120088	1394	CRHR1|1394	5	0.419376	0.674981	0.40422	0.686088	0.959472	4	1.61923	0.105534	1.59011	0.111948	0.587485	3	-0.340063	0.73384	-0.343014	0.73162	0.984691	23	1.26583	0.205701	1.24702	0.212518	0.626452	1	NA	NA	NA	NA	NA	1	NA	NA	NA	NA	NA	5	1.79771	0.0723547	1.7992	0.0721182	0.576907	12	1.04134	0.297826	1.01292	0.311204
ENSG00000106113	1395	CRHR2|1395	2	NA	NA	NA	NA	NA	2	NA	NA	NA	NA	NA	4	2.61919	0.00887174	2.67247	0.00758267	0.200668	0	NA	NA	NA	NA	NA	0	NA	NA	NA	NA	NA	1	NA	NA	NA	NA	NA	2	NA	NA	NA	NA	NA	7	1.10162	0.270743	1.11319	0.265742
ENSG00000213145	1396	CRIP1|1396	5	1.64915	0.0992531	1.24269	0.214107	0.697218	4	0.557609	0.577166	0.899421	0.368523	0.852336	3	-0.159523	0.873271	-0.305612	0.759927	0.989621	0	NA	NA	NA	NA	NA	5	-0.571476	0.567733	-0.696618	0.486112	0.903383	3	1.01497	0.310226	0.822795	0.41071	0.905629	13	-0.343971	0.730899	-0.436577	0.662459	0.969213	12	1.31395	0.188994	1.17471	0.240233
ENSG00000182809	1397	CRIP2|1397	7	1.88701	0.0592841	2.09677	0.0361231	0.318544	3	2.14349	0.0321779	2.00427	0.0451583	0.426227	2	NA	NA	NA	NA	NA	2	NA	NA	NA	NA	NA	4	-0.452023	0.651295	-0.46897	0.639136	0.954074	3	1.09593	0.273226	0.975059	0.329634	0.862974	12	0.619488	0.535656	0.405408	0.685215	0.973431	10	1.89436	0.0583027	1.98253	0.0475384
ENSG00000167193	1398	CRK|1398	3	0.470948	0.637723	0.355961	0.721903	0.968884	3	2.57515	0.0100814	1.88547	0.0594916	0.47021	9	7.38366	2.14052e-13	5.05081	4.74491e-07	0.000113411	8	1.20222	0.229403	0.285738	0.775104	0.944499	4	0.216873	0.828326	0.789913	0.42966	0.877402	7	-0.996996	0.318871	-1.10719	0.268328	0.823503	18	0.198031	0.843038	-0.014229	0.988649	1.00025	13	6.6048	4.92697e-11	4.21135	2.63611e-05
ENSG00000099942	1399	CRKL|1399	5	1.12231	0.26185	0.773621	0.439234	0.869049	6	4.33764	1.50229e-05	3.55148	0.00039076	0.0223461	8	3.95148	8.00084e-05	2.71992	0.00657887	0.187622	8	6.29429	3.68555e-10	5.95309	3.03444e-09	4.84671e-07	3	7.41378	1.7151e-13	7.37459	2.28805e-13	7.63843e-11	6	5.92186	3.66017e-09	4.94707	8.07857e-07	0.00012289	10	6.58911	5.46601e-11	3.88251	0.000106293	0.0113734	17	5.02689	5.36882e-07	3.54856	0.000395104
ENSG00000072832	1400	CRMP1|1400	1	NA	NA	NA	NA	NA	2	NA	NA	NA	NA	NA	3	-2.12716	0.0335129	-2.07589	0.0380152	0.448616	12	0.343116	0.731543	0.294961	0.76805	0.942653	1	NA	NA	NA	NA	NA	4	-0.255187	0.798601	-0.264133	0.791701	0.985874	4	-1.41844	0.156198	-1.38449	0.166342	0.747127	5	-0.634043	0.526116	-0.607813	0.543371
ENSG00000132693	1401	CRP|1401	7	2.84959	0.0044165	2.81797	0.00487413	0.0938494	2	NA	NA	NA	NA	NA	9	2.2383	0.0252967	2.20384	0.0276339	0.388164	2	NA	NA	NA	NA	NA	1	NA	NA	NA	NA	NA	3	4.19488	2.8336e-05	4.17278	3.12071e-05	0.00284083	8	0.602897	0.546637	0.582262	0.560447	0.952621	16	2.63669	0.00842814	2.60307	0.00929851
ENSG00000145681	1404	HAPLN1|1404	1	NA	NA	NA	NA	NA	1	NA	NA	NA	NA	NA	3	0.60404	0.545877	0.645057	0.518955	0.944113	5	0.818669	0.41306	0.74038	0.459145	0.818483	1	NA	NA	NA	NA	NA	0	NA	NA	NA	NA	NA	5	1.11337	0.265666	1.03269	0.301856	0.857322	4	-0.0136168	0.989137	-0.0290028	0.976865
ENSG00000105392	1406	CRX|1406	1	NA	NA	NA	NA	NA	7	-0.230914	0.817402	-0.192978	0.846994	0.987116	5	0.195664	0.844891	0.224709	0.822226	0.990169	1	NA	NA	NA	NA	NA	2	NA	NA	NA	NA	NA	6	-0.27187	0.785746	-0.225318	0.821752	0.990128	0	NA	NA	NA	NA	NA	11	2.86288	0.004236	2.89357	0.00384475
ENSG00000008405	1407	CRY1|1407	1	NA	NA	NA	NA	NA	3	1.67367	0.0943322	1.53534	0.124839	0.61606	4	-0.679941	0.49661	-0.911393	0.362184	0.88867	7	-0.0891855	0.928942	-0.313937	0.753598	0.935979	1	NA	NA	NA	NA	NA	6	0.205798	0.836967	0.375826	0.707081	0.980046	1	NA	NA	NA	NA	NA	6	0.772169	0.440093	0.244039	0.807222
ENSG00000121671	1408	CRY2|1408	4	-1.72088	0.0854078	-1.08952	0.27604	0.766828	4	0.853567	0.393434	0.381254	0.70305	0.967762	5	2.45781	0.0140519	1.978	0.0480473	0.485568	5	0.92019	0.35757	-1.32449	0.185471	0.592114	0	NA	NA	NA	NA	NA	1	NA	NA	NA	NA	NA	7	0.568248	0.569922	0.3349	0.737731	0.97968	11	0.244334	0.806994	0.194109	0.846108
ENSG00000160202	1409	CRYAA|1409	3	-0.103567	0.917522	-0.108741	0.913417	0.992383	3	0.0431333	0.965599	0.0576956	0.953996	0.999669	4	0.154883	0.876927	0.156841	0.875384	0.994682	0	NA	NA	NA	NA	NA	3	-0.294608	0.76832	-0.251157	0.801715	0.980096	6	0.587785	0.556734	0.510683	0.609622	0.963741	0	NA	NA	NA	NA	NA	9	0.117973	0.906099	0.116203	0.907502
ENSG00000109846	1410	CRYAB|1410	2	NA	NA	NA	NA	NA	0	NA	NA	NA	NA	NA	3	-0.115469	0.908084	-0.487852	0.625701	0.966538	0	NA	NA	NA	NA	NA	4	0.562674	0.573711	0.34675	0.728811	0.972758	1	NA	NA	NA	NA	NA	8	0.368259	0.712714	0.393401	0.69406	0.973167	4	-0.0382161	0.969519	-0.345435	0.729799
ENSG00000108255	1411	CRYBA1|1411	4	7.19246	8.57e-13	7.08883	1.79e-12	2.88982e-10	6	-0.0109257	0.991284	-0.180541	0.856743	0.989287	13	4.75081	2.1508e-06	4.67483	3.11195e-06	0.000571459	5	4.98537	6.64526e-07	5.23861	1.76491e-07	2.01355e-05	5	-0.390421	0.696262	-0.825641	0.409093	0.866572	8	4.73192	2.35881e-06	4.65604	3.40683e-06	0.000414594	5	-0.739199	0.459862	-0.739522	0.459666	0.92875	21	3.97616	7.21972e-05	3.86528	0.000114032
ENSG00000163499	1412	CRYBA2|1412	2	NA	NA	NA	NA	NA	4	-0.833496	0.404651	-0.836673	0.402863	0.86985	6	-0.524042	0.6003	-0.5776	0.563591	0.955369	1	NA	NA	NA	NA	NA	3	2.79216	0.00527901	2.73801	0.00622888	0.118962	0	NA	NA	NA	NA	NA	3	2.51823	0.0118618	2.50146	0.0124371	0.260248	12	-1.33659	0.181489	-1.36585	0.172118
ENSG00000196431	1413	CRYBA4|1413	0	NA	NA	NA	NA	NA	2	NA	NA	NA	NA	NA	5	0.546999	0.584432	0.426732	0.669615	0.974397	2	NA	NA	NA	NA	NA	4	-0.609928	0.54197	-0.799912	0.423845	0.874081	2	NA	NA	NA	NA	NA	3	-0.345613	0.729665	-0.464192	0.642554	0.966232	7	2.0191	0.0435925	1.93196	0.0534875
ENSG00000100122	1414	CRYBB1|1414	4	0.695511	0.486805	0.639672	0.52245	0.908068	2	NA	NA	NA	NA	NA	4	-0.507178	0.612078	-0.593733	0.552749	0.953413	0	NA	NA	NA	NA	NA	2	NA	NA	NA	NA	NA	2	NA	NA	NA	NA	NA	5	0.635334	0.525274	0.606571	0.544196	0.949604	9	-0.377881	0.705554	-0.489366	0.624629
ENSG00000244752	1415	CRYBB2|1415	1	NA	NA	NA	NA	NA	4	-0.265934	0.790314	-0.484046	0.628399	0.956163	7	-0.212885	0.831435	-0.406117	0.684695	0.978748	2	NA	NA	NA	NA	NA	1	NA	NA	NA	NA	NA	2	NA	NA	NA	NA	NA	11	2.70079	0.00696817	2.55332	0.0107341	0.246868	11	-0.699328	0.484417	-0.895267	0.370738
ENSG00000100053	1417	CRYBB3|1417	3	-0.240931	0.80963	-0.317096	0.751199	0.970651	6	0.219258	0.826469	-0.32327	0.74652	0.975023	6	2.48843	0.012901	1.04073	0.298111	0.854552	0	NA	NA	NA	NA	NA	3	-1.16351	0.244742	-1.63951	0.101244	0.55336	1	NA	NA	NA	NA	NA	9	2.49154	0.0127891	1.38698	0.165581	0.745929	14	1.77173	0.076571	0.587078	0.557209
ENSG00000168582	1418	CRYGA|1418	3	-0.28015	0.779387	-0.257523	0.796798	0.980378	4	-0.417017	0.676705	-0.421103	0.673719	0.962479	9	-0.384276	0.70081	-0.42692	0.669478	0.974574	0	NA	NA	NA	NA	NA	0	NA	NA	NA	NA	NA	2	NA	NA	NA	NA	NA	5	-0.432099	0.66571	-0.468831	0.639235	0.965862	15	-0.642552	0.520578	-0.665124	0.506038
ENSG00000182187	1419	CRYGB|1419	0	NA	NA	NA	NA	NA	6	3.19596	0.00141254	3.30775	0.000954966	0.0447415	5	-0.735271	0.462249	-0.838305	0.401946	0.909878	0	NA	NA	NA	NA	NA	1	NA	NA	NA	NA	NA	4	0.791191	0.428914	0.718688	0.472406	0.93295	3	-0.00408118	0.996744	-0.0442452	0.964713	0.998876	11	1.85826	0.0632601	1.86992	0.0616222
ENSG00000163254	1420	CRYGC|1420	1	NA	NA	NA	NA	NA	2	NA	NA	NA	NA	NA	7	-0.293963	0.768812	-0.409283	0.68237	0.978024	1	NA	NA	NA	NA	NA	1	NA	NA	NA	NA	NA	4	0.763201	0.445422	0.623237	0.53319	0.946302	3	-0.154162	0.877496	-0.151072	0.879932	0.990712	9	-0.423389	0.672051	-0.535028	0.592682
ENSG00000118231	1421	CRYGD|1421	1	NA	NA	NA	NA	NA	2	NA	NA	NA	NA	NA	6	0.103647	0.917458	0.0853663	0.931978	0.994312	0	NA	NA	NA	NA	NA	1	NA	NA	NA	NA	NA	5	3.53871	0.000410054	3.52104	0.000438208	0.0255865	2	NA	NA	NA	NA	NA	8	-0.0748554	0.940336	-0.0926033	0.926227
ENSG00000213139	1427	CRYGS|1427	7	-1.67165	0.0947289	-1.44383	0.148922	0.604252	7	-0.705599	0.480509	-0.66224	0.507884	0.916469	4	0.388585	0.697619	0.289204	0.772452	0.988827	2	NA	NA	NA	NA	NA	4	-1.74343	0.0813915	-1.98324	0.0474596	0.397289	5	0.0567167	0.954776	-0.135349	0.892348	0.994739	3	1.38969	0.164757	1.71971	0.0856187	0.609881	14	-1.07175	0.283946	-1.09184	0.275018
ENSG00000103316	1428	CRYM|1428	0	NA	NA	NA	NA	NA	1	NA	NA	NA	NA	NA	2	NA	NA	NA	NA	NA	5	0.583048	0.559918	0.127807	0.898313	0.982956	4	-0.457064	0.647668	-0.647644	0.51728	0.914084	4	-0.270603	0.786721	-0.358236	0.7202	0.982794	4	2.36874	0.017931	2.22449	0.026212	0.370629	3	1.15181	0.249519	1.23454	0.217126
ENSG00000116791	1429	CRYZ|1429	0	NA	NA	NA	NA	NA	2	NA	NA	NA	NA	NA	3	1.28306	0.199599	1.1191	0.263216	0.836006	1	NA	NA	NA	NA	NA	0	NA	NA	NA	NA	NA	0	NA	NA	NA	NA	NA	2	NA	NA	NA	NA	NA	5	2.4213	0.0155417	1.67861	0.0933647
ENSG00000062485	1431	CS|1431	4	4.43639	9.58e-06	0.16111	0.872021	0.987138	10	1.58601	0.112873	-1.18004	0.238106	0.76186	14	0.445566	0.655952	-2.77173	0.00562076	0.177066	13	3.67867	0.000239827	-0.754024	0.450912	0.814151	8	-2.77623	0.00554377	-4.74842	2.17613e-06	0.00024216	14	1.6461	0.0998799	-1.83566	0.0665366	0.523642	17	3.43371	0.000605917	-0.583804	0.559409	0.953004	22	0.718292	0.47265	-3.6083	0.000314783
ENSG00000112062	1432	MAPK14|1432	2	NA	NA	NA	NA	NA	5	-2.99257	0.00279581	-2.37483	0.0176383	0.286586	3	-0.630294	0.528565	0.443205	0.657659	0.972219	7	-0.139406	0.889141	-1.58883	0.112236	0.478537	2	NA	NA	NA	NA	NA	4	1.96462	0.049578	1.09819	0.272238	0.829558	5	0.351064	0.725573	-0.762099	0.446079	0.924449	8	-2.36284	0.0182184	-1.30473	0.192114
ENSG00000124207	1434	CSE1L|1434	8	2.09333	0.0364289	-0.47498	0.634846	0.951023	5	-0.0807377	0.935658	-0.905254	0.365426	0.850061	9	2.67051	0.00762682	0.561337	0.574623	0.956413	7	1.40308	0.160727	0.282852	0.777316	0.944202	6	0.231845	0.816679	0.386605	0.699085	0.96791	4	0.690471	0.489968	-0.255511	0.798351	0.987666	4	3.16267	0.00158366	0.606028	0.544556	0.949464	17	2.57311	0.010141	-0.21397	0.83059
ENSG00000184371	1435	CSF1|1435	2	NA	NA	NA	NA	NA	2	NA	NA	NA	NA	NA	3	0.739591	0.459624	-0.850385	0.3952	0.908676	5	0.400781	0.688618	0.7798	0.435589	0.804534	4	1.64836	0.0994151	-0.398435	0.690346	0.965259	6	0.739079	0.459935	-0.598368	0.549653	0.950283	2	NA	NA	NA	NA	NA	6	0.58145	0.560994	-0.383133	0.701657
ENSG00000182578	1436	CSF1R|1436	3	-0.573962	0.56605	-0.847132	0.397009	0.84313	2	NA	NA	NA	NA	NA	2	NA	NA	NA	NA	NA	1	NA	NA	NA	NA	NA	1	NA	NA	NA	NA	NA	4	1.01939	0.308125	1.00211	0.316396	0.861076	6	0.581041	0.561269	0.107162	0.914669	0.995859	6	-0.0836137	0.933371	-0.133976	0.893433
ENSG00000164400	1437	CSF2|1437	3	-0.148047	0.882319	-0.158962	0.873713	0.986924	7	-0.100926	0.919618	-0.140068	0.888619	0.9906	3	-0.155058	0.876789	-0.252722	0.800506	0.988844	0	NA	NA	NA	NA	NA	1	NA	NA	NA	NA	NA	3	0.190053	0.849284	0.23902	0.811111	0.988849	1	NA	NA	NA	NA	NA	10	-0.0737103	0.941247	-0.159261	0.873478
ENSG00000100368	1439	CSF2RB|1439	1	NA	NA	NA	NA	NA	4	0.186617	0.851977	0.127413	0.898625	0.991522	7	0.854646	0.392836	0.842977	0.399329	0.908872	1	NA	NA	NA	NA	NA	1	NA	NA	NA	NA	NA	3	0.825036	0.409437	0.605051	0.545205	0.948549	8	-0.125262	0.900327	-0.293202	0.769394	0.981802	12	1.13698	0.255664	1.04392	0.296631
ENSG00000108342	1440	CSF3|1440	8	1.76311	0.0780145	1.63676	0.101817	0.525355	17	-0.49396	0.621382	-0.669766	0.503074	0.913726	27	-0.480293	0.631065	-0.667177	0.504726	0.940614	3	1.29199	0.19649	1.17342	0.24075	0.657928	11	0.713427	0.475654	0.52833	0.597321	0.945966	13	0.591216	0.554434	0.369526	0.71177	0.981485	19	0.439003	0.660701	0.16907	0.865756	0.990871	38	-0.552853	0.580417	-0.828638	0.407395
ENSG00000119535	1441	CSF3R|1441	5	0.137751	0.890449	-0.962918	0.33569	0.812605	3	0.34113	0.733037	0.352825	0.724252	0.971275	10	1.35591	0.17526	0.68613	0.4927	0.934746	1	NA	NA	NA	NA	NA	3	1.08904	0.276248	0.693562	0.488027	0.903922	7	0.236034	0.813428	-0.510626	0.609662	0.963541	6	-0.675932	0.499152	-0.808011	0.419168	0.914929	18	1.23886	0.215522	0.156192	0.875895
ENSG00000136488	1442	CSH1|1442	3	1.48681	0.137203	1.44842	0.147635	0.603699	4	1.28218	0.199908	1.25694	0.208903	0.729659	6	1.70839	0.0876997	1.64498	0.100111	0.63957	0	NA	NA	NA	NA	NA	4	0.728338	0.466481	0.632295	0.527257	0.920411	6	2.26901	0.0233601	2.18941	0.0286673	0.383147	10	-0.108687	0.91346	-0.296405	0.766947	0.982169	9	1.34599	0.178437	1.2634	0.206573
ENSG00000213218	1443	CSH2|1443	4	2.43756	0.0148618	2.24784	0.0246809	0.257067	5	0.372964	0.70921	0.151862	0.879309	0.98987	5	-0.121306	0.90346	-0.32275	0.746914	0.987708	1	NA	NA	NA	NA	NA	2	NA	NA	NA	NA	NA	5	1.44232	0.149349	0.925767	0.354664	0.879698	9	0.225401	0.821687	-0.566663	0.570999	0.95485	10	0.896189	0.370245	0.39689	0.691485
ENSG00000204414	1444	CSHL1|1444	4	0.018303	0.985399	0.0072269	0.994234	0.998994	5	0.0620507	0.950528	0.0542622	0.956731	0.998499	8	0.0142638	0.988621	-0.00287613	0.997705	0.999365	2	NA	NA	NA	NA	NA	4	1.29116	0.196779	1.28333	0.199506	0.70554	4	1.25478	0.209688	1.24595	0.212911	0.766811	7	0.82556	0.409139	0.812328	0.416688	0.913214	9	-0.0104574	0.991657	-0.030254	0.975867
ENSG00000103653	1445	CSK|1445	2	NA	NA	NA	NA	NA	6	2.60023	0.00937561	0.120063	0.904444	0.992124	11	0.923398	0.355896	0.0113183	0.99097	0.998597	4	-0.534826	0.592822	-2.26586	0.0235526	0.222902	4	-0.240939	0.809624	-1.64561	0.0999813	0.551881	6	3.07496	0.00213005	2.76281	0.00577617	0.162478	7	1.32964	0.183769	0.0669791	0.946604	0.997584	17	1.90399	0.0570355	0.403338	0.686737
ENSG00000126545	1446	CSN1S1|1446	3	12.33	7.13e-34	12.6414	1.83e-35	7.68143e-33	3	-0.895989	0.370353	-0.838655	0.40175	0.870024	2	NA	NA	NA	NA	NA	1	NA	NA	NA	NA	NA	2	NA	NA	NA	NA	NA	1	NA	NA	NA	NA	NA	2	NA	NA	NA	NA	NA	5	8.81648	2.28069e-18	9.02023	3.85513e-19
ENSG00000135222	1447	CSN2|1447	0	NA	NA	NA	NA	NA	2	NA	NA	NA	NA	NA	4	0.748978	0.453947	0.746188	0.45563	0.92652	1	NA	NA	NA	NA	NA	1	NA	NA	NA	NA	NA	4	3.5969	0.000328808	3.57959	0.000351258	0.0218327	3	0.00252266	0.997987	-0.00893796	0.992869	0.999761	6	0.451397	0.651746	0.451904	0.651381
ENSG00000171209	1448	CSN3|1448	5	1.76921	0.0769907	1.50036	0.133658	0.584405	5	1.01403	0.310676	0.973581	0.330367	0.834031	3	3.02934	0.00247811	2.80881	0.00501444	0.164504	2	NA	NA	NA	NA	NA	1	NA	NA	NA	NA	NA	0	NA	NA	NA	NA	NA	4	-0.589088	0.55586	-0.624023	0.532674	0.950161	10	1.92703	0.0540984	1.69042	0.0910839
ENSG00000113712	1452	CSNK1A1|1452	2	NA	NA	NA	NA	NA	8	0.792143	0.428359	0.200907	0.840789	0.987182	6	-0.492117	0.622683	-0.550573	0.58198	0.958802	10	0.341569	0.732707	-1.69578	0.0900622	0.438568	2	NA	NA	NA	NA	NA	3	0.826484	0.408615	1.99523	0.0461351	0.468688	9	3.57762	0.000353892	1.35334	0.176081	0.760968	14	0.772176	0.44009	0.00557376	0.995553
ENSG00000141551	1453	CSNK1D|1453	0	NA	NA	NA	NA	NA	4	2.08759	0.0369442	1.14523	0.252231	0.774758	11	4.46811	8.27333e-06	0.816235	0.41445	0.911197	6	2.80288	0.00510725	0.236093	0.813382	0.955263	7	3.66216	0.000255733	1.99028	0.0466782	0.395108	6	0.979356	0.327507	-0.585703	0.558132	0.953817	11	-0.216814	0.828372	-0.76477	0.444487	0.924325	15	4.92146	9.19823e-07	1.29223	0.196406
ENSG00000213923	1454	CSNK1E|1454	2	NA	NA	NA	NA	NA	3	0.0517244	0.958753	-0.734245	0.462874	0.897588	9	-0.245877	0.805799	-2.15627	0.0311662	0.40597	25	1.57811	0.114678	-0.791132	0.428948	0.800961	9	1.94312	0.0521229	1.64391	0.100332	0.552357	7	2.26084	0.0238622	1.87425	0.061023	0.511593	8	-0.0443582	0.964623	-0.935368	0.349697	0.88034	14	-0.602788	0.546709	-2.37305	0.0177234
ENSG00000133275	1455	CSNK1G2|1455	3	-0.304298	0.760928	-0.641026	0.521569	0.908041	5	-0.0559602	0.955378	0.339736	0.734087	0.972613	6	0.942049	0.346266	0.271391	0.786115	0.988915	4	0.243098	0.807951	0.168833	0.865943	0.972547	5	-0.354213	0.723212	0.388096	0.697981	0.967184	6	-0.888429	0.374403	-1.16613	0.243684	0.801715	12	-0.217958	0.827481	0.362822	0.716772	0.975811	13	0.192285	0.847536	-0.223244	0.823365
ENSG00000151292	1456	CSNK1G3|1456	3	-1.56645	0.11738	-1.96918	0.0490525	0.378141	1	NA	NA	NA	NA	NA	2	NA	NA	NA	NA	NA	13	-1.93468	0.0531525	-1.3757	0.16905	0.571686	2	NA	NA	NA	NA	NA	0	NA	NA	NA	NA	NA	2	NA	NA	NA	NA	NA	4	-2.30991	0.0209813	-1.5194	0.128798
ENSG00000101266	1457	CSNK2A1|1457	1	NA	NA	NA	NA	NA	0	NA	NA	NA	NA	NA	0	NA	NA	NA	NA	NA	7	-0.510984	0.609411	0.722123	0.470292	0.823229	6	1.48288	0.138244	1.72561	0.0845519	0.513214	2	NA	NA	NA	NA	NA	6	0.290382	0.77155	-0.542148	0.587769	0.959394	1	NA	NA	NA	NA
ENSG00000070770	1459	CSNK2A2|1459	0	NA	NA	NA	NA	NA	1	NA	NA	NA	NA	NA	2	NA	NA	NA	NA	NA	0	NA	NA	NA	NA	NA	3	1.67491	0.0940877	1.79261	0.0731667	0.483874	5	1.10613	0.268787	0.195968	0.844653	0.990067	6	0.468959	0.639143	-0.0443551	0.964625	0.998922	3	5.21454	2.00702e-07	2.89824	0.00378817
ENSG00000204435	1460	CSNK2B|1460	1	NA	NA	NA	NA	NA	12	-0.114052	0.909207	-0.700701	0.483561	0.903752	12	1.94158	0.0523095	1.46648	0.142654	0.706373	0	NA	NA	NA	NA	NA	2	NA	NA	NA	NA	NA	7	3.51014	0.000456478	2.12078	0.0340468	0.419632	8	2.4379	0.0148481	0.0858053	0.931629	0.997763	21	0.548025	0.583728	-0.545085	0.585748
ENSG00000038427	1462	VCAN|1462	1	NA	NA	NA	NA	NA	2	NA	NA	NA	NA	NA	2	NA	NA	NA	NA	NA	5	1.52516	0.127357	1.3405	0.180216	0.586154	1	NA	NA	NA	NA	NA	1	NA	NA	NA	NA	NA	2	NA	NA	NA	NA	NA	5	0.365627	0.714677	0.27756	0.781375
ENSG00000130287	1463	NCAN|1463	4	3.47382	0.00052259	3.25279	0.0011593	0.0334443	6	2.47465	0.0134081	2.112	0.0347939	0.385476	14	1.17564	0.239859	0.866927	0.386072	0.905244	9	1.50908	0.131415	1.54151	0.12333	0.498603	3	3.36355	0.000782077	2.86185	0.00424984	0.0907139	5	-0.444347	0.656834	-0.392011	0.695086	0.977603	14	1.08124	0.279704	0.452893	0.650669	0.968301	21	1.96608	0.0494097	1.44636	0.148213
ENSG00000173546	1464	CSPG4|1464	2	NA	NA	NA	NA	NA	3	0.500298	0.616913	0.491625	0.623031	0.955348	4	-0.559067	0.57617	-0.702084	0.482698	0.932691	1	NA	NA	NA	NA	NA	2	NA	NA	NA	NA	NA	1	NA	NA	NA	NA	NA	5	2.1279	0.0334516	1.13325	0.257228	0.827639	8	-0.123252	0.901918	-0.34996	0.726401
ENSG00000159176	1465	CSRP1|1465	2	NA	NA	NA	NA	NA	5	2.20272	0.027713	1.81084	0.0702958	0.499434	3	-0.537662	0.590863	-0.779544	0.43574	0.917802	3	1.22061	0.222357	0.13583	0.891967	0.97973	4	0.588542	0.556226	0.418587	0.675557	0.964125	5	-0.127902	0.898238	-0.211965	0.832153	0.989359	4	-0.119606	0.904806	-0.564812	0.572257	0.95526	9	1.95567	0.0506252	1.61469	0.106515
ENSG00000175183	1466	CSRP2|1466	2	NA	NA	NA	NA	NA	5	-0.569269	0.569229	-1.17872	0.23863	0.762075	5	0.111671	0.911094	-0.846266	0.397492	0.909226	4	-2.5204	0.0117894	-3.83037	0.00013137	0.00600832	3	-2.16596	0.0304167	-2.54726	0.0109217	0.173624	5	-1.25272	0.210435	-2.59511	0.00951622	0.216569	10	-2.57377	0.0101216	-3.34643	0.000831735	0.0480781	8	0.371194	0.710527	-0.596916	0.550622
ENSG00000183048	1468	SLC25A10|1468	5	0.821137	0.411653	0.459458	0.645949	0.951024	3	0.016105	0.987152	-0.435624	0.66315	0.960436	14	2.10943	0.0350151	-0.235151	0.814112	0.989579	4	0.887102	0.375116	0.648626	0.516645	0.846828	6	4.05982	5.07507e-05	3.22091	0.00129564	0.0393216	1	NA	NA	NA	NA	NA	7	0.401426	0.688144	0.316739	0.75147	0.979391	22	2.0924	0.0365123	-0.130621	0.896086
ENSG00000170373	1469	CST1|1469	5	-1.12668	0.259993	-1.22205	0.221812	0.702155	5	-0.648279	0.516869	-0.564469	0.57249	0.936568	10	1.00286	0.316033	0.936401	0.349165	0.881873	0	NA	NA	NA	NA	NA	2	NA	NA	NA	NA	NA	7	0.262816	0.792716	0.117168	0.906737	0.996084	4	0.793753	0.427421	0.775878	0.437901	0.922324	17	0.0810642	0.935398	0.0406708	0.967562
ENSG00000170369	1470	CST2|1470	2	NA	NA	NA	NA	NA	2	NA	NA	NA	NA	NA	7	-1.0415	0.297753	-1.01067	0.312279	0.861701	0	NA	NA	NA	NA	NA	8	0.0709593	0.943436	0.0377677	0.969876	0.999208	5	-0.702987	0.482135	-0.702241	0.4826	0.934094	6	-0.328075	0.742885	-0.399467	0.689587	0.973682	10	-0.0525318	0.958109	-0.0257302	0.979475
ENSG00000101439	1471	CST3|1471	1	NA	NA	NA	NA	NA	2	NA	NA	NA	NA	NA	8	0.291475	0.770714	-0.393942	0.693661	0.981686	2	NA	NA	NA	NA	NA	0	NA	NA	NA	NA	NA	5	0.344283	0.730665	-0.934138	0.350331	0.878944	4	-1.89627	0.0580492	-2.34754	0.0189821	0.318558	11	-0.0115204	0.990809	-0.812417	0.416637
ENSG00000101441	1472	CST4|1472	3	1.37699	0.168651	1.36344	0.172877	0.639905	5	1.3124	0.189516	1.12594	0.260309	0.78368	8	-0.83671	0.402842	-1.0068	0.314138	0.862561	0	NA	NA	NA	NA	NA	2	NA	NA	NA	NA	NA	2	NA	NA	NA	NA	NA	5	1.36366	0.172809	1.04538	0.295959	0.852614	13	0.954632	0.339864	0.840551	0.400687
ENSG00000170367	1473	CST5|1473	4	-0.644709	0.51918	-0.607204	0.543775	0.91373	5	0.618281	0.536451	0.678371	0.497605	0.912314	9	2.22298	0.0263138	2.26551	0.0235742	0.358566	0	NA	NA	NA	NA	NA	1	NA	NA	NA	NA	NA	3	-1.29213	0.196443	-1.232	0.218076	0.774079	12	-0.916474	0.359514	-0.968778	0.332758	0.871734	16	1.75408	0.0795495	1.83511	0.0666188
ENSG00000175315	1474	CST6|1474	4	-0.0262675	0.979046	-1.03867	0.299069	0.782145	5	-1.48611	0.137388	-1.99909	0.045716	0.429061	7	-1.23265	0.217833	-1.53102	0.125902	0.683924	1	NA	NA	NA	NA	NA	2	NA	NA	NA	NA	NA	3	0.523697	0.60054	0.331252	0.740484	0.983993	10	-0.187517	0.851272	-0.242136	0.808697	0.984571	12	-1.59254	0.111401	-2.55808	0.0105887
ENSG00000121552	1475	CSTA|1475	1	NA	NA	NA	NA	NA	2	NA	NA	NA	NA	NA	2	NA	NA	NA	NA	NA	1	NA	NA	NA	NA	NA	1	NA	NA	NA	NA	NA	4	1.2431	0.213959	0.783949	0.433151	0.915476	3	1.79835	0.0722528	1.40554	0.159997	0.734145	5	-0.143186	0.886156	0.171079	0.864177
ENSG00000160213	1476	CSTB|1476	1	NA	NA	NA	NA	NA	5	0.932813	0.351014	0.765044	0.444324	0.887735	8	1.91533	0.0555739	1.2265	0.220137	0.794922	1	NA	NA	NA	NA	NA	3	-0.0150052	0.988029	-0.911509	0.362123	0.831437	7	1.89695	0.0579598	0.492136	0.62267	0.966008	10	3.45295	0.000564506	2.74818	0.00603947	0.179719	11	1.29869	0.194179	0.758815	0.448041
ENSG00000101138	1477	CSTF1|1477	4	2.97242	0.0029852	1.52764	0.12674	0.570499	6	1.8963	0.0580457	-0.0176498	0.98592	0.999717	1	NA	NA	NA	NA	NA	3	6.75859	1.75951e-11	6.08141	1.39082e-09	2.32894e-07	4	4.49046	7.45756e-06	0.758065	0.44849	0.885939	3	3.12763	0.00178427	0.201817	0.840078	0.989822	5	3.74243	0.000186707	2.30849	0.0210602	0.334106	10	2.46015	0.013961	0.422856	0.67244
ENSG00000176102	1479	CSTF3|1479	1	NA	NA	NA	NA	NA	4	1.16236	0.245211	0.916924	0.359278	0.845881	7	-1.22465	0.220831	-1.3886	0.165089	0.732229	6	1.00251	0.316201	-0.319731	0.749201	0.935105	2	NA	NA	NA	NA	NA	6	-1.11791	0.263721	-1.21056	0.226188	0.781751	7	0.393645	0.69388	-1.05234	0.292755	0.852006	10	-0.326693	0.743929	-0.730054	0.465432
ENSG00000117151	1486	CTBS|1486	0	NA	NA	NA	NA	NA	0	NA	NA	NA	NA	NA	3	-0.541156	0.588452	-0.050212	0.959958	0.997725	3	-0.12837	0.897867	0.344578	0.730443	0.932431	3	0.885193	0.376145	0.665316	0.505915	0.907841	1	NA	NA	NA	NA	NA	3	-0.57078	0.568204	-0.48453	0.628056	0.964523	3	-0.541156	0.588452	-0.050212	0.959958
ENSG00000159692	1487	CTBP1|1487	2	NA	NA	NA	NA	NA	2	NA	NA	NA	NA	NA	7	0.330511	0.741044	0.318507	0.750129	0.987278	5	1.19284	0.233056	-1.05849	0.289945	0.70596	3	-1.35286	0.176232	-0.611476	0.540945	0.924012	6	0.711478	0.47686	0.0893698	0.928796	0.997381	5	0.345742	0.729568	-0.181403	0.856067	0.990603	11	0.262081	0.793283	0.463449	0.643086
ENSG00000175029	1488	CTBP2|1488	2	NA	NA	NA	NA	NA	0	NA	NA	NA	NA	NA	4	2.27917	0.0227481	-0.127568	0.898502	0.995559	22	-1.00208	0.316408	-1.09822	0.272221	0.691172	3	-2.47615	0.013352	-1.52722	0.126843	0.604244	5	-1.59553	0.110731	-1.7231	0.0850055	0.577069	7	-0.826031	0.408872	-0.0269913	0.978469	1.00008	6	3.26679	0.0011037	0.167579	0.866929
ENSG00000150281	1489	CTF1|1489	4	0.372476	0.709573	0.0277037	0.977901	0.998963	9	0.410378	0.681567	-0.809916	0.418072	0.878305	9	0.285457	0.775319	-0.111302	0.911387	0.994829	1	NA	NA	NA	NA	NA	1	NA	NA	NA	NA	NA	8	1.86296	0.0625949	0.649374	0.516162	0.94256	6	-0.153575	0.877958	-0.986989	0.323752	0.865576	20	0.798739	0.424524	-0.297133	0.766392
ENSG00000118523	1490	CTGF|1490	1	NA	NA	NA	NA	NA	3	-0.0530135	0.957726	-0.129521	0.896956	0.992214	8	-0.529481	0.596523	-0.52432	0.600106	0.961933	0	NA	NA	NA	NA	NA	1	NA	NA	NA	NA	NA	2	NA	NA	NA	NA	NA	4	-0.860936	0.389363	-0.92893	0.353023	0.88282	11	-0.253683	0.799763	-0.284576	0.775994
ENSG00000116761	1491	CTH|1491	0	NA	NA	NA	NA	NA	2	NA	NA	NA	NA	NA	3	1.77631	0.0758146	1.32541	0.185168	0.755624	0	NA	NA	NA	NA	NA	0	NA	NA	NA	NA	NA	2	NA	NA	NA	NA	NA	4	-0.680822	0.496053	-0.398948	0.689968	0.973856	5	1.00835	0.313391	0.570121	0.568651
ENSG00000163599	1493	CTLA4|1493	4	0.696282	0.486323	0.665087	0.506061	0.901993	2	NA	NA	NA	NA	NA	4	0.293713	0.769003	0.281191	0.778589	0.987783	1	NA	NA	NA	NA	NA	2	NA	NA	NA	NA	NA	3	-0.31469	0.753025	-0.294276	0.768574	0.987605	2	NA	NA	NA	NA	NA	10	0.589145	0.555821	0.564761	0.572291
ENSG00000044115	1495	CTNNA1|1495	3	-3.21004	0.00134542	-2.36074	0.0183214	0.219726	2	NA	NA	NA	NA	NA	5	0.0317769	0.974653	-0.869441	0.384697	0.905685	28	-3.10373	0.00193421	-4.12499	3.83926e-05	0.00226473	2	NA	NA	NA	NA	NA	3	-0.824527	0.409726	-0.902855	0.366697	0.885234	1	NA	NA	NA	NA	NA	9	-2.31538	0.0206797	-2.67488	0.00752853
ENSG00000066032	1496	CTNNA2|1496	1	NA	NA	NA	NA	NA	4	0.0697628	0.944389	0.106163	0.915462	0.993561	10	0.726793	0.467426	0.708046	0.478988	0.932463	88	0.0542896	0.956709	0.276705	0.782031	0.945395	1	NA	NA	NA	NA	NA	6	0.113594	0.90957	0.105297	0.91615	0.994984	5	0.222741	0.823757	0.339603	0.734187	0.978246	14	0.60312	0.546488	0.618519	0.536294
ENSG00000040531	1497	CTNS|1497	1	NA	NA	NA	NA	NA	3	-0.695698	0.486688	-0.266536	0.789851	0.980985	4	0.598012	0.549891	0.0309577	0.975306	0.997227	3	0.491552	0.623083	-0.235726	0.813666	0.955274	1	NA	NA	NA	NA	NA	2	NA	NA	NA	NA	NA	3	1.54285	0.123004	1.33349	0.182504	0.766332	7	-0.0336222	0.973181	-0.347217	0.72846
ENSG00000168036	1499	CTNNB1|1499	7	0.913923	0.360853	-1.90253	0.0572261	0.407475	3	2.34138	0.0192974	-0.551585	0.581286	0.941453	2	NA	NA	NA	NA	NA	19	-1.21698	0.223735	-1.58428	0.113268	0.480174	1	NA	NA	NA	NA	NA	4	1.5532	0.120513	-2.48147	0.0131551	0.262217	9	2.91245	0.00362054	0.055597	0.955668	0.997935	11	1.41641	0.156791	-1.01604	0.309715
ENSG00000198561	1500	CTNND1|1500	3	0.467308	0.640324	0.247454	0.804579	0.98275	2	NA	NA	NA	NA	NA	5	0.434811	0.66374	0.323416	0.746409	0.987821	7	-1.27044	0.204056	-1.07181	0.283916	0.70098	3	2.56587	0.0103545	1.25191	0.210729	0.71815	1	NA	NA	NA	NA	NA	6	2.39524	0.016689	0.340885	0.733221	0.978255	10	0.971655	0.331324	0.682094	0.495248
ENSG00000169862	1501	CTNND2|1501	1	NA	NA	NA	NA	NA	5	-0.0453601	0.963824	-0.195922	0.844689	0.986993	7	0.4075	0.683679	0.154682	0.877085	0.995114	67	-0.99648	0.319122	-1.18722	0.235263	0.651332	5	0.167903	0.866675	-0.00537416	0.995713	1.00027	3	0.685808	0.492903	0.418968	0.675279	0.976473	5	-1.14785	0.251149	-1.23427	0.217229	0.79547	11	-0.0490132	0.960913	-0.227041	0.820412
ENSG00000171793	1503	CTPS|1503	6	1.65047	0.0989838	-0.334907	0.737726	0.971027	3	0.401994	0.687726	0.465147	0.64187	0.957063	9	0.444786	0.656516	-1.0707	0.284418	0.843561	8	3.94401	8.25237e-05	0.756115	0.449657	0.8133	1	NA	NA	NA	NA	NA	2	NA	NA	NA	NA	NA	3	2.39463	0.0167167	0.741559	0.45843	0.928243	16	1.42893	0.15316	-0.865097	0.387076
ENSG00000168925	1504	CTRB1|1504	3	-0.255074	0.798689	-0.256922	0.797262	0.98023	2	NA	NA	NA	NA	NA	3	-0.187644	0.851172	-0.190595	0.84886	0.992094	0	NA	NA	NA	NA	NA	3	-0.0105706	0.991567	-0.010203	0.99186	0.999766	3	-0.107271	0.914583	-0.112254	0.910632	0.99488	6	0.146684	0.883394	0.141718	0.887315	0.991771	8	-0.256415	0.797653	-0.259235	0.795477
ENSG00000141086	1506	CTRL|1506	3	-1.51318	0.130371	-1.18565	0.235885	0.720354	7	0.878342	0.37985	0.404583	0.685822	0.964648	7	0.307897	0.758189	0.436381	0.662601	0.974932	0	NA	NA	NA	NA	NA	2	NA	NA	NA	NA	NA	1	NA	NA	NA	NA	NA	7	1.18927	0.234456	0.999617	0.317601	0.865386	15	0.0884295	0.929543	0.0735362	0.941386
ENSG00000164733	1508	CTSB|1508	2	NA	NA	NA	NA	NA	6	4.28305	1.91918e-05	0.176616	0.859826	0.989126	8	1.77917	0.0753439	0.0518275	0.958671	0.997351	10	1.07643	0.28185	-0.492204	0.622622	0.893073	7	2.31626	0.0206313	1.17011	0.242079	0.752473	6	1.22642	0.220165	-0.814015	0.415721	0.909394	7	1.00896	0.313099	-0.96082	0.336744	0.871882	12	3.27688	0.0010652	0.339524	0.734246
ENSG00000117984	1509	CTSD|1509	2	NA	NA	NA	NA	NA	2	NA	NA	NA	NA	NA	4	1.24889	0.211832	1.0821	0.279323	0.844247	1	NA	NA	NA	NA	NA	2	NA	NA	NA	NA	NA	1	NA	NA	NA	NA	NA	4	-0.337493	0.735776	-1.53052	0.126025	0.690139	7	1.18103	0.237715	1.25587	0.209292
ENSG00000196188	1510	CTSE|1510	5	-1.07206	0.283804	-1.07189	0.283882	0.772508	6	-0.0967955	0.922897	-0.0793019	0.936799	0.998055	12	2.02881	0.0425928	2.03388	0.0420785	0.470392	5	0.731026	0.464838	0.744782	0.45648	0.81724	0	NA	NA	NA	NA	NA	0	NA	NA	NA	NA	NA	0	NA	NA	NA	NA	NA	19	0.840513	0.400708	0.844805	0.398307
ENSG00000100448	1511	CTSG|1511	1	NA	NA	NA	NA	NA	5	0.0758503	0.939545	0.0651028	0.948098	0.999414	4	-0.609923	0.541973	-0.626985	0.530731	0.945881	0	NA	NA	NA	NA	NA	3	-0.847556	0.396773	-0.839396	0.401334	0.861727	6	-0.551703	0.581205	-0.568196	0.569957	0.956354	8	-0.278535	0.780627	-0.251173	0.801703	0.985119	9	-0.741674	0.45836	-0.758252	0.448378
ENSG00000103811	1512	CTSH|1512	2	NA	NA	NA	NA	NA	2	NA	NA	NA	NA	NA	5	1.03621	0.300213	0.96821	0.333041	0.871254	4	0.361006	0.718128	-0.166985	0.867397	0.972496	2	NA	NA	NA	NA	NA	3	-1.55823	0.119316	-1.92959	0.0537801	0.494238	7	0.211166	0.832776	0.196067	0.844575	0.988603	9	0.304155	0.761038	0.15282	0.878554
ENSG00000143387	1513	CTSK|1513	2	NA	NA	NA	NA	NA	7	0.340912	0.733201	0.347496	0.72825	0.972056	9	-0.074	0.941017	-0.0727487	0.942012	0.996125	2	NA	NA	NA	NA	NA	5	-0.784401	0.432886	-0.785079	0.432488	0.878448	8	0.250425	0.802281	0.253432	0.799957	0.987855	9	1.13604	0.256058	1.1363	0.255949	0.826166	17	-0.407952	0.683347	-0.417003	0.676715
ENSG00000135047	1514	CTSL1|1514	4	-1.3303	0.18355	-1.39125	0.164283	0.628029	2	NA	NA	NA	NA	NA	3	1.03568	0.300462	0.862869	0.388299	0.905811	0	NA	NA	NA	NA	NA	2	NA	NA	NA	NA	NA	2	NA	NA	NA	NA	NA	3	-0.820423	0.41206	-0.963715	0.33529	0.871558	8	-0.191563	0.848101	-0.557165	0.577469
ENSG00000136943	1515	CTSL2|1515	3	-0.538495	0.590288	-0.43972	0.660181	0.954897	1	NA	NA	NA	NA	NA	4	0.145666	0.884198	-0.0054992	0.995613	0.99893	1	NA	NA	NA	NA	NA	2	NA	NA	NA	NA	NA	1	NA	NA	NA	NA	NA	4	-1.66892	0.0952694	-1.9784	0.0480029	0.488678	7	-0.243453	0.807676	-0.293444	0.769209
ENSG00000256043	1519	CTSO|1519	0	NA	NA	NA	NA	NA	2	NA	NA	NA	NA	NA	3	-0.710867	0.477239	-0.00721974	0.99424	0.99915	1	NA	NA	NA	NA	NA	0	NA	NA	NA	NA	NA	1	NA	NA	NA	NA	NA	3	-0.550433	0.582076	0.87976	0.379081	0.895023	5	-0.24966	0.802872	0.131499	0.895392
ENSG00000163131	1520	CTSS|1520	7	0.109527	0.912794	-0.123586	0.901654	0.993097	6	-0.309533	0.756944	-0.41157	0.680693	0.964295	11	2.08872	0.0368424	1.37741	0.168518	0.737232	7	1.38944	0.164832	1.2415	0.214549	0.627451	2	NA	NA	NA	NA	NA	3	-0.471656	0.637217	-0.501673	0.615945	0.964636	12	2.30608	0.0211948	2.08321	0.037342	0.438086	21	1.80518	0.0711777	1.15878	0.246667
ENSG00000172543	1521	CTSW|1521	3	-1.9484	0.0514884	-2.07887	0.0377398	0.327299	12	2.53322	0.0113679	2.45587	0.0141277	0.252009	14	-1.19475	0.232308	-1.25165	0.210825	0.783465	1	NA	NA	NA	NA	NA	6	-2.11836	0.0342513	-2.26464	0.0236273	0.275795	6	-0.0344751	0.972501	-0.0989254	0.921206	0.995426	3	0.190725	0.848758	0.180579	0.856714	0.990896	27	-0.262723	0.792788	-0.397776	0.690832
ENSG00000101160	1522	CTSZ|1522	4	2.68251	0.00735934	1.55079	0.12109	0.56101	3	1.0108	0.312219	0.942183	0.346198	0.841756	6	0.651735	0.514637	0.38653	0.69914	0.981782	2	NA	NA	NA	NA	NA	2	NA	NA	NA	NA	NA	1	NA	NA	NA	NA	NA	5	1.97754	0.0481001	1.33521	0.181939	0.766307	11	1.60877	0.107804	0.841332	0.400249
ENSG00000257923	1523	CUX1|1523	1	NA	NA	NA	NA	NA	3	-2.27908	0.0227532	-1.53652	0.124547	0.615404	4	0.764993	0.444354	0.388706	0.69753	0.981627	44	-0.373725	0.708644	-1.08429	0.278351	0.69803	5	0.0654225	0.947843	-0.180363	0.856884	0.989286	4	0.374133	0.70834	-0.414701	0.6784	0.975495	2	NA	NA	NA	NA	NA	8	-0.872393	0.383085	-0.974603	0.32986
ENSG00000168329	1524	CX3CR1|1524	1	NA	NA	NA	NA	NA	4	1.30124	0.193305	1.02639	0.304816	0.815032	3	-0.526322	0.598715	-0.560797	0.574991	0.956391	1	NA	NA	NA	NA	NA	1	NA	NA	NA	NA	NA	3	0.0686798	0.94525	-0.321016	0.748228	0.985335	5	-0.401076	0.688401	-0.766269	0.443595	0.923997	6	0.233338	0.81552	-0.0506121	0.959639
ENSG00000154639	1525	CXADR|1525	2	NA	NA	NA	NA	NA	4	0.11178	0.911008	-0.00779684	0.99378	0.999434	3	2.71426	0.00669197	1.3606	0.173775	0.740017	6	1.5689	0.11681	-0.0964652	0.92316	0.986135	3	0.125482	0.900153	-0.342768	0.731804	0.973173	5	0.0305799	0.975607	0.0184757	0.985261	0.99979	12	0.967763	0.333264	-0.322393	0.747184	0.979219	9	1.53412	0.125138	1.21155	0.22581
ENSG00000166347	1528	CYB5A|1528	3	-0.0158152	0.987383	-0.0376052	0.970006	0.996964	6	0.829951	0.406653	0.943134	0.345712	0.841275	4	-0.814903	0.415212	-0.366368	0.714124	0.982304	1	NA	NA	NA	NA	NA	3	1.7275	0.0842126	0.859397	0.390211	0.853434	4	1.55726	0.119546	1.67364	0.0943369	0.599576	3	0.776679	0.437428	0.899709	0.368369	0.885953	11	0.341921	0.732442	0.344276	0.73067
ENSG00000008283	1534	CYB561|1534	3	-0.120992	0.903708	0.242485	0.808426	0.982731	7	2.14287	0.0322281	0.0545904	0.95647	0.998494	6	3.37572	0.000748439	1.87947	0.0603065	0.53012	4	2.28728	0.0222696	0.319717	0.749212	0.935006	2	NA	NA	NA	NA	NA	5	3.54025	0.000407669	0.773224	0.439469	0.918753	4	3.45596	0.00055828	0.207402	0.835714	0.987347	13	2.78676	0.00536747	1.08284	0.278991
ENSG00000051523	1535	CYBA|1535	1	NA	NA	NA	NA	NA	3	-0.519868	0.603205	-0.219485	0.826291	0.984428	7	0.798539	0.42464	0.906579	0.364724	0.889684	2	NA	NA	NA	NA	NA	5	-1.49596	0.134801	-2.09817	0.0359993	0.348146	1	NA	NA	NA	NA	NA	9	-0.893462	0.371703	-0.669127	0.503481	0.945132	10	-0.715125	0.474604	-0.446679	0.655149
ENSG00000179091	1537	CYC1|1537	6	5.57037	2.84e-08	3.92999	8.75e-05	0.0041037	5	2.26421	0.0236536	2.60606	0.00921821	0.19732	9	2.0752	0.0380788	-0.219232	0.826489	0.990314	1	NA	NA	NA	NA	NA	3	-0.647166	0.517589	-1.38223	0.167035	0.667658	6	4.13326	3.70445e-05	2.53752	0.0112295	0.24131	7	1.90846	0.0564562	1.19361	0.232753	0.80874	18	4.45078	8.96382e-06	2.68993	0.00719836
ENSG00000155833	1539	CYLC2|1539	1	NA	NA	NA	NA	NA	4	1.78612	0.0742107	1.73457	0.0829506	0.529377	1	NA	NA	NA	NA	NA	2	NA	NA	NA	NA	NA	2	NA	NA	NA	NA	NA	1	NA	NA	NA	NA	NA	2	NA	NA	NA	NA	NA	5	1.56632	0.117411	1.51167	0.130754
ENSG00000083799	1540	CYLD|1540	4	0.448255	0.654011	1.26992	0.204242	0.682569	1	NA	NA	NA	NA	NA	6	1.9803	0.0477881	0.684828	0.493521	0.935361	7	-0.396753	0.691587	-1.30476	0.192104	0.600368	4	0.0921369	0.926597	-1.12421	0.261041	0.76632	4	-0.602528	0.546882	0.153193	0.87826	0.993791	5	0.744856	0.456435	0.00977928	0.992198	0.999886	10	1.81636	0.0694453	1.33233	0.182882
ENSG00000140465	1543	CYP1A1|1543	5	1.42744	0.153589	1.39902	0.161941	0.624482	3	0.831507	0.405774	0.771146	0.4407	0.887945	8	1.63812	0.101534	1.54217	0.12317	0.677639	1	NA	NA	NA	NA	NA	8	2.03131	0.0423381	1.9785	0.0479916	0.400138	6	-1.48102	0.138737	-1.49301	0.135571	0.675867	2	NA	NA	NA	NA	NA	14	1.89962	0.0576081	1.80133	0.0717824
ENSG00000140505	1544	CYP1A2|1544	5	3.41729	0.000643456	3.32883	0.000885862	0.0272411	9	4.58266	4.83627e-06	4.50857	6.85405e-06	0.000799593	6	0.679559	0.496852	0.663102	0.507332	0.941393	1	NA	NA	NA	NA	NA	2	NA	NA	NA	NA	NA	5	0.637105	0.52412	0.488823	0.625014	0.966402	9	1.47797	0.139552	1.39246	0.163917	0.742426	16	3.65255	0.000265444	3.6022	0.000322225
ENSG00000138061	1545	CYP1B1|1545	2	NA	NA	NA	NA	NA	4	-1.18975	0.234268	-1.46977	0.14176	0.649049	3	-0.74827	0.454374	-0.716248	0.473911	0.930276	6	-0.0578063	0.953908	0.0451307	0.964007	0.993875	0	NA	NA	NA	NA	NA	4	0.941771	0.346408	0.763637	0.445162	0.920336	2	NA	NA	NA	NA	NA	7	-1.34565	0.178549	-1.42401	0.15458
ENSG00000255974	1548	CYP2A6|1548	3	-0.391813	0.695233	-0.428378	0.668416	0.95659	6	0.535312	0.592485	0.334304	0.738181	0.974054	12	-1.55254	0.12067	-1.6458	0.0999412	0.639845	2	NA	NA	NA	NA	NA	3	-0.240904	0.809651	-0.328665	0.742439	0.974582	6	0.27297	0.784901	0.286726	0.774348	0.988433	11	3.28403	0.00103865	3.17948	0.00149499	0.0734686	16	-0.878413	0.379811	-1.1013	0.270879
ENSG00000198077	1549	CYP2A7|1549	6	0.152795	0.878573	-0.242783	0.808195	0.982735	8	-1.54496	0.122493	-1.72412	0.0848209	0.532573	13	1.29031	0.197074	1.28608	0.198545	0.773728	0	NA	NA	NA	NA	NA	1	NA	NA	NA	NA	NA	5	-0.697712	0.485428	-0.588756	0.556083	0.951721	14	3.81626	0.000139063	3.60124	0.000323408	0.0250218	22	0.239609	0.810654	-0.0520425	0.958499
ENSG00000160870	1551	CYP3A7|1551	5	0.270643	0.78669	0.239275	0.810913	0.981207	2	NA	NA	NA	NA	NA	5	-1.33276	0.182742	-1.30845	0.190853	0.763918	2	NA	NA	NA	NA	NA	0	NA	NA	NA	NA	NA	3	-1.11282	0.265902	-1.13858	0.254996	0.811007	7	0.576124	0.564587	0.348593	0.727427	0.978223	11	-2.40181	0.0163929	-2.4399	0.0147662
ENSG00000197838	1553	CYP2A13|1553	4	0.0970524	0.922693	0.0356239	0.971585	0.997366	6	2.16588	0.0304231	2.19609	0.0281848	0.354697	7	0.779984	0.43548	0.84665	0.397278	0.909013	1	NA	NA	NA	NA	NA	2	NA	NA	NA	NA	NA	6	-0.644556	0.519279	-0.892652	0.372137	0.886519	8	-0.708735	0.478561	-0.861457	0.389076	0.902242	14	1.86888	0.0617657	1.85569	0.0636252
ENSG00000197408	1555	CYP2B6|1555	5	-1.81651	0.0694228	-1.86158	0.0627903	0.426822	9	-0.242656	0.808294	-0.308307	0.757876	0.977381	9	-0.199539	0.841859	-0.416957	0.676748	0.976099	6	0.692698	0.488569	0.719033	0.472193	0.824611	1	NA	NA	NA	NA	NA	6	2.21067	0.0271564	1.87594	0.0607896	0.511119	6	0.28568	0.775149	0.143301	0.886065	0.991696	22	-1.44679	0.148091	-1.61051	0.107425
ENSG00000165841	1557	CYP2C19|1557	2	NA	NA	NA	NA	NA	3	0.345565	0.729701	0.494444	0.62104	0.954301	2	NA	NA	NA	NA	NA	8	0.268694	0.788189	0.461345	0.644594	0.89997	1	NA	NA	NA	NA	NA	3	-0.957504	0.338413	-1.05034	0.293672	0.844773	6	0.384194	0.70087	0.46461	0.642255	0.966264	5	1.02373	0.306072	1.15173	0.249552
ENSG00000138115	1558	CYP2C8|1558	1	NA	NA	NA	NA	NA	5	0.928748	0.353117	0.932593	0.351128	0.84372	5	0.530284	0.595966	0.600195	0.548436	0.951971	3	0.948687	0.342879	0.990327	0.322118	0.73162	2	NA	NA	NA	NA	NA	2	NA	NA	NA	NA	NA	6	-0.632525	0.527107	-0.644274	0.519462	0.948574	10	0.928166	0.353419	0.993275	0.32068
ENSG00000138109	1559	CYP2C9|1559	2	NA	NA	NA	NA	NA	2	NA	NA	NA	NA	NA	4	0.364404	0.71559	0.372639	0.709451	0.980804	6	0.918672	0.358363	1.02189	0.306941	0.718688	1	NA	NA	NA	NA	NA	3	-0.159517	0.873276	-0.223927	0.822834	0.990193	4	0.497093	0.619171	0.534778	0.592855	0.959288	8	1.53417	0.125126	1.54702	0.121996
ENSG00000108242	1562	CYP2C18|1562	2	NA	NA	NA	NA	NA	3	0.978692	0.327835	1.10813	0.267919	0.789279	1	NA	NA	NA	NA	NA	2	NA	NA	NA	NA	NA	3	-1.07004	0.284712	-0.959642	0.337336	0.822978	4	-0.157588	0.874795	-0.134855	0.892739	0.994791	1	NA	NA	NA	NA	NA	5	0.836073	0.403201	0.904938	0.365593
ENSG00000100197	1565	CYP2D6|1565	1	NA	NA	NA	NA	NA	8	0.736122	0.461732	0.250605	0.802142	0.983994	6	0.695918	0.48655	0.397046	0.691371	0.98075	1	NA	NA	NA	NA	NA	0	NA	NA	NA	NA	NA	4	-0.320407	0.748689	0.0689171	0.945062	0.997704	6	-0.446299	0.655423	-0.712315	0.476342	0.936605	15	1.33467	0.182117	0.798369	0.424738
ENSG00000130649	1571	CYP2E1|1571	2	NA	NA	NA	NA	NA	2	NA	NA	NA	NA	NA	2	NA	NA	NA	NA	NA	0	NA	NA	NA	NA	NA	0	NA	NA	NA	NA	NA	4	2.18372	0.0290835	2.0541	0.0400787	0.448982	2	NA	NA	NA	NA	NA	6	-0.405286	0.685305	-0.500344	0.616881
ENSG00000197446	1572	CYP2F1|1572	2	NA	NA	NA	NA	NA	4	0.809104	0.418539	0.899453	0.368506	0.852466	8	0.951861	0.341268	0.91582	0.359857	0.888025	2	NA	NA	NA	NA	NA	4	-0.664541	0.506411	-1.00365	0.315652	0.807117	5	-0.811291	0.417282	-1.2024	0.229331	0.786734	12	-0.289152	0.772491	-0.341781	0.732547	0.978047	12	0.631164	0.527996	0.690525	0.489933
ENSG00000134716	1573	CYP2J2|1573	5	1.20154	0.229666	0.334685	0.737893	0.970942	8	2.25584	0.0241739	0.968832	0.332731	0.83512	8	1.12018	0.262755	-0.318822	0.74989	0.987568	3	-0.0079061	0.993693	-1.18322	0.236842	0.653788	1	NA	NA	NA	NA	NA	3	-1.50711	0.131919	-1.43826	0.150496	0.699313	5	2.79628	0.00521232	1.9819	0.0476095	0.488629	14	1.72539	0.0845921	0.7144	0.475052
ENSG00000160868	1576	CYP3A4|1576	2	NA	NA	NA	NA	NA	4	-0.712193	0.476417	-0.692699	0.488568	0.907441	3	2.64823	0.00814659	2.67901	0.00743667	0.19961	2	NA	NA	NA	NA	NA	5	0.632925	0.526846	0.548568	0.583355	0.94263	2	NA	NA	NA	NA	NA	2	NA	NA	NA	NA	NA	8	1.09919	0.271802	1.13415	0.256849
ENSG00000106258	1577	CYP3A5|1577	0	NA	NA	NA	NA	NA	2	NA	NA	NA	NA	NA	7	-1.43894	0.150302	-1.53368	0.125245	0.683063	4	-0.455984	0.648444	-0.329395	0.741887	0.934628	4	-0.571078	0.568003	-0.840814	0.400539	0.860907	5	-0.117117	0.906777	-0.611859	0.540691	0.948117	3	0.38053	0.703587	0.344771	0.730298	0.978248	9	-1.30746	0.191189	-1.40584	0.159907
ENSG00000187048	1579	CYP4A11|1579	6	0.895753	0.370479	0.854705	0.392803	0.840148	6	2.10689	0.0352351	2.02948	0.0425241	0.417933	7	0.747904	0.454595	0.720605	0.471226	0.930342	3	0.885798	0.375819	0.791229	0.428892	0.801143	3	0.253632	0.799802	0.19916	0.842155	0.986474	6	-0.53904	0.589912	-0.629947	0.528792	0.945609	11	0.321321	0.747996	0.363447	0.716304	0.976143	17	2.17323	0.0298645	2.13344	0.0329944
ENSG00000142973	1580	CYP4B1|1580	2	NA	NA	NA	NA	NA	3	-0.970575	0.331862	-0.963316	0.33549	0.837182	6	0.336081	0.736841	0.339296	0.734418	0.98476	5	-0.0430961	0.965629	-0.0754266	0.939882	0.989139	3	1.12592	0.260317	1.01402	0.310681	0.805262	8	0.548947	0.583095	0.554465	0.579315	0.957053	8	0.222823	0.823693	0.0319154	0.974542	0.999723	10	-0.85925	0.390292	-0.951818	0.341289
ENSG00000167910	1581	CYP7A1|1581	1	NA	NA	NA	NA	NA	2	NA	NA	NA	NA	NA	3	0.171011	0.86423	0.154432	0.877283	0.994963	0	NA	NA	NA	NA	NA	2	NA	NA	NA	NA	NA	5	0.368203	0.712756	0.0346138	0.972391	0.998739	9	1.65821	0.0974109	1.72067	0.0854453	0.610087	5	-0.0584794	0.953372	-0.106889	0.914887
ENSG00000180432	1582	CYP8B1|1582	0	NA	NA	NA	NA	NA	1	NA	NA	NA	NA	NA	1	NA	NA	NA	NA	NA	0	NA	NA	NA	NA	NA	2	NA	NA	NA	NA	NA	1	NA	NA	NA	NA	NA	4	-1.02603	0.304983	-1.12534	0.260561	0.832151	2	NA	NA	NA	NA
ENSG00000140459	1583	CYP11A1|1583	0	NA	NA	NA	NA	NA	3	-0.0745735	0.940561	-0.312675	0.754556	0.976986	3	0.341125	0.73304	0.222036	0.824305	0.990298	4	-0.548012	0.583737	-1.08555	0.277793	0.697472	3	0.48683	0.626425	0.032582	0.974011	0.999028	1	NA	NA	NA	NA	NA	3	-0.993732	0.320458	-0.964216	0.335039	0.871356	6	0.191622	0.848055	-0.0597981	0.952322
ENSG00000160882	1584	CYP11B1|1584	6	0.469347	0.638866	0.366007	0.714393	0.967468	0	NA	NA	NA	NA	NA	7	-0.0618871	0.950658	-0.239519	0.810724	0.990016	4	6.26501	4.43542e-10	6.12145	1.0869e-09	1.88069e-07	3	0.676738	0.49864	0.567129	0.570682	0.939059	8	-0.604291	0.54571	-0.797589	0.425191	0.91064	7	-0.0156983	0.987476	-0.151162	0.879861	0.990706	13	0.276911	0.781873	0.0759725	0.939448
ENSG00000179142	1585	CYP11B2|1585	3	-0.0146077	0.988346	-0.179552	0.85752	0.985474	4	-0.0331282	0.973575	-0.0630453	0.949736	0.999966	3	-0.0981871	0.921792	-0.172884	0.862758	0.992392	0	NA	NA	NA	NA	NA	0	NA	NA	NA	NA	NA	10	-0.280056	0.77946	-0.426696	0.669641	0.97515	9	-0.0842131	0.932894	-0.250128	0.80251	0.984748	9	-0.079203	0.936878	-0.269602	0.78749
ENSG00000148795	1586	CYP17A1|1586	1	NA	NA	NA	NA	NA	2	NA	NA	NA	NA	NA	5	0.860466	0.389622	0.634292	0.525953	0.945874	0	NA	NA	NA	NA	NA	2	NA	NA	NA	NA	NA	1	NA	NA	NA	NA	NA	4	1.3593	0.174184	1.26227	0.20698	0.789958	8	1.34004	0.180365	1.02389	0.305994
ENSG00000197475	1587	ADAM3A|1587	7	-0.0686338	0.945287	-0.0810069	0.935443	0.994183	6	0.709493	0.478091	0.594127	0.552485	0.92952	10	-0.138776	0.889639	-0.283135	0.777099	0.988474	8	2.08061	0.0375802	1.93451	0.0531732	0.334572	1	NA	NA	NA	NA	NA	5	0.395183	0.692744	0.282267	0.777764	0.988645	9	0.0843834	0.932759	-0.161103	0.872026	0.991578	19	0.124749	0.900733	0.0128181	0.989774
ENSG00000137869	1588	CYP19A1|1588	1	NA	NA	NA	NA	NA	0	NA	NA	NA	NA	NA	4	-0.822153	0.411075	-0.748513	0.454227	0.92667	8	0.145054	0.884681	0.164971	0.868982	0.972697	1	NA	NA	NA	NA	NA	3	0.241306	0.809339	0.200174	0.841362	0.989521	3	0.0482007	0.96156	0.0616762	0.950826	0.997435	5	-0.647509	0.517367	-0.564187	0.572682
ENSG00000231852	1589	CYP21A2|1589	0	NA	NA	NA	NA	NA	1	NA	NA	NA	NA	NA	8	1.52248	0.128026	1.56118	0.118618	0.672749	0	NA	NA	NA	NA	NA	1	NA	NA	NA	NA	NA	3	-1.76979	0.076895	-1.75131	0.080026	0.563791	5	-0.44504	0.656333	-0.545665	0.585349	0.958762	8	1.52248	0.128026	1.56118	0.118618
ENSG00000019186	1591	CYP24A1|1591	2	NA	NA	NA	NA	NA	8	0.911339	0.362212	0.776593	0.437479	0.888514	6	0.236627	0.812967	-0.0436622	0.965177	0.998327	3	-0.27814	0.78093	-0.290826	0.771211	0.942853	3	-1.17986	0.238176	-1.31961	0.187095	0.696786	8	-1.02038	0.307656	-1.09746	0.272555	0.829432	13	1.01457	0.310419	0.83713	0.402606	0.907127	14	1.0329	0.301759	0.838453	0.401863
ENSG00000095596	1592	CYP26A1|1592	3	2.44026	0.0147518	2.44284	0.0146467	0.193029	3	0.294365	0.768506	0.300355	0.763933	0.979023	3	1.83364	0.0668369	1.83379	0.0668147	0.547386	0	NA	NA	NA	NA	NA	2	NA	NA	NA	NA	NA	1	NA	NA	NA	NA	NA	5	-0.170037	0.864996	-0.167915	0.866665	0.991084	7	1.37282	0.169942	1.3797	0.167814
ENSG00000135929	1593	CYP27A1|1593	3	-0.579801	0.562106	-0.82699	0.408329	0.850811	1	NA	NA	NA	NA	NA	2	NA	NA	NA	NA	NA	1	NA	NA	NA	NA	NA	1	NA	NA	NA	NA	NA	4	2.22523	0.0261625	2.24615	0.0247887	0.362304	3	-0.224689	0.822241	-0.205528	0.837178	0.987916	6	-0.891192	0.372919	-0.974671	0.329826
ENSG00000111012	1594	CYP27B1|1594	24	11.2316	1.55e-28	4.10028	4.27e-05	0.00225451	27	9.70174	7.71154e-22	3.1821	0.00148158	0.0615091	29	13.0202	1.90532e-37	6.11052	1.16274e-09	4.48937e-07	8	6.2338	5.39831e-10	2.66755	0.0076942	0.118871	29	10.9776	2.3059e-27	4.05087	5.27173e-05	0.00338445	27	12.537	6.29616e-35	4.78578	1.81126e-06	0.000235281	29	12.9778	3.19444e-37	4.82578	1.48592e-06	0.000260675	44	12.6779	1.18309e-35	4.27264	2.01031e-05
ENSG00000001630	1595	CYP51A1|1595	3	1.10584	0.268912	-0.292623	0.769837	0.974191	1	NA	NA	NA	NA	NA	4	0.0330121	0.973668	0.21118	0.832765	0.992228	4	-0.0186228	0.985144	-1.07034	0.28458	0.701451	2	NA	NA	NA	NA	NA	2	NA	NA	NA	NA	NA	5	-0.598467	0.549587	-1.73997	0.0819973	0.601699	8	0.616021	0.537942	-0.160673	0.872365
ENSG00000173406	1600	DAB1|1600	1	NA	NA	NA	NA	NA	4	1.44332	0.149065	1.19826	0.230941	0.754032	5	1.38449	0.166342	1.25362	0.210107	0.783504	74	0.164629	0.86925	0.0453087	0.963865	0.993827	2	NA	NA	NA	NA	NA	1	NA	NA	NA	NA	NA	0	NA	NA	NA	NA	NA	8	1.5473	0.121928	1.35959	0.174092
ENSG00000153071	1601	DAB2|1601	5	-1.22336	0.22132	-1.50514	0.132425	0.58235	5	-0.513606	0.607577	-0.46471	0.642183	0.956917	6	0.905526	0.365282	0.777589	0.436891	0.918045	7	0.973467	0.330423	0.846434	0.397399	0.781993	1	NA	NA	NA	NA	NA	3	-0.709448	0.478118	-0.797535	0.425223	0.91037	4	-1.51156	0.130782	-1.68577	0.0919756	0.623376	15	-0.479034	0.63196	-0.685496	0.4931
ENSG00000129562	1603	DAD1|1603	1	NA	NA	NA	NA	NA	4	2.41664	0.0157418	1.83547	0.066565	0.489935	2	NA	NA	NA	NA	NA	2	NA	NA	NA	NA	NA	1	NA	NA	NA	NA	NA	3	-0.000971202	0.999225	-0.889583	0.373783	0.887331	11	2.76765	0.0056913	0.367012	0.713644	0.975072	7	1.19161	0.233536	1.00926	0.312954
ENSG00000196352	1604	CD55|1604	1	NA	NA	NA	NA	NA	3	1.36696	0.17177	1.46635	0.142689	0.649984	7	2.17858	0.0294638	2.53997	0.0111515	0.246577	7	-0.654813	0.512653	-0.718999	0.472214	0.824509	3	0.937526	0.348586	0.763728	0.445107	0.884282	2	NA	NA	NA	NA	NA	6	1.46213	0.143842	1.47498	0.140354	0.711054	11	3.13962	0.0017131	3.48326	0.000504592
ENSG00000173402	1605	DAG1|1605	6	0.837296	0.402513	1.31325	0.189228	0.664395	7	1.14405	0.252723	-0.27857	0.7806	0.98014	15	2.2284	0.0259499	1.53408	0.125147	0.683023	15	0.516277	0.60571	0.234513	0.814607	0.956162	2	NA	NA	NA	NA	NA	5	-1.41329	0.157706	-2.02934	0.0425389	0.454942	4	0.350936	0.725669	0.259618	0.795181	0.985696	22	1.87003	0.0616067	1.08913	0.27621
ENSG00000065357	1606	DGKA|1606	12	2.85963	0.00427951	1.18529	0.236027	0.720264	12	2.8845	0.00395673	2.25509	0.0242213	0.335588	10	0.714779	0.474818	-0.345792	0.72953	0.984519	7	0.754098	0.450868	0.379127	0.704629	0.923319	8	2.38371	0.0172198	0.531817	0.594904	0.945188	10	0.205573	0.837143	-0.88319	0.377226	0.890931	17	-0.830526	0.406328	-1.43034	0.152755	0.727007	27	2.65329	0.00802584	1.36025	0.173884
ENSG00000136267	1607	DGKB|1607	0	NA	NA	NA	NA	NA	3	-0.449527	0.653094	-0.450783	0.652188	0.958482	3	0.47437	0.635281	0.472745	0.63644	0.968129	49	-0.504782	0.61376	-0.511834	0.608816	0.888117	1	NA	NA	NA	NA	NA	3	0.348719	0.727332	0.345782	0.729538	0.981633	5	0.587914	0.556647	0.587917	0.556645	0.952275	6	0.0168682	0.986543	0.0147965	0.988196
ENSG00000058866	1608	DGKG|1608	4	1.12361	0.261295	1.25937	0.208024	0.687001	4	1.84481	0.0651934	1.68696	0.0917457	0.545795	4	-0.019696	0.984288	-0.0641884	0.948826	0.996959	27	0.0641169	0.948883	0.288855	0.772718	0.94303	3	0.673514	0.500688	0.67925	0.497048	0.905756	2	NA	NA	NA	NA	NA	2	NA	NA	NA	NA	NA	12	1.70608	0.0881282	1.66716	0.0956189
ENSG00000145214	1609	DGKQ|1609	3	1.09109	0.275348	0.579506	0.562304	0.919109	4	0.688545	0.491179	0.637631	0.523777	0.918717	0	NA	NA	NA	NA	NA	6	2.13148	0.033155	1.31799	0.187637	0.595005	3	3.17888	0.00149806	2.0693	0.0386289	0.359016	3	0.798706	0.424543	0.678902	0.497268	0.938906	1	NA	NA	NA	NA	NA	7	1.23815	0.215787	0.862526	0.388488
ENSG00000110887	1610	DAO|1610	0	NA	NA	NA	NA	NA	2	NA	NA	NA	NA	NA	6	0.0777838	0.938007	0.0787373	0.937248	0.995211	2	NA	NA	NA	NA	NA	0	NA	NA	NA	NA	NA	1	NA	NA	NA	NA	NA	3	-0.163187	0.870386	-0.218561	0.827011	0.987036	8	-0.0708002	0.943563	-0.0829975	0.933861
ENSG00000112977	1611	DAP|1611	5	-1.28619	0.198506	-1.42036	0.155639	0.61719	3	-1.0487	0.294425	-1.31467	0.188751	0.706893	9	2.07184	0.0383916	0.621042	0.534634	0.94634	18	0.732233	0.464101	-1.0164	0.309546	0.721209	2	NA	NA	NA	NA	NA	3	-5.20099	2.15723e-07	-4.52157	6.44959e-06	0.000731016	5	1.18645	0.235566	1.88995	0.0588904	0.532662	13	1.76571	0.0775771	0.285934	0.774955
ENSG00000196730	1612	DAPK1|1612	1	NA	NA	NA	NA	NA	2	NA	NA	NA	NA	NA	3	0.362658	0.716894	-0.0209773	0.983266	0.998113	13	1.25806	0.208499	1.27169	0.203612	0.615041	4	-0.223308	0.823316	-0.287591	0.773685	0.976437	2	NA	NA	NA	NA	NA	3	-1.33433	0.182227	-1.83389	0.0667992	0.558338	6	1.07511	0.282436	0.912536	0.361582
ENSG00000167657	1613	DAPK3|1613	8	1.72817	0.0840909	1.48233	0.138388	0.592134	3	0.266443	0.789922	-0.0287526	0.977064	1.00039	10	0.164377	0.869449	0.125303	0.900295	0.995275	2	NA	NA	NA	NA	NA	3	-0.335309	0.737423	0.348572	0.727443	0.97202	5	3.03793	0.00240886	2.20131	0.027813	0.377845	2	NA	NA	NA	NA	NA	19	0.986538	0.323973	0.640528	0.521893
ENSG00000115866	1615	DARS|1615	1	NA	NA	NA	NA	NA	2	NA	NA	NA	NA	NA	2	NA	NA	NA	NA	NA	4	-0.803783	0.421605	-0.436749	0.662334	0.906693	1	NA	NA	NA	NA	NA	3	-0.625853	0.531474	-1.93352	0.0532946	0.492911	9	-1.15318	0.248954	-2.01811	0.0436953	0.478745	4	1.35473	0.175636	0.528526	0.597185
ENSG00000204209	1616	DAXX|1616	3	1.62147	0.105055	0.650364	0.515522	0.906537	1	NA	NA	NA	NA	NA	4	1.25675	0.208971	1.37462	0.169384	0.737802	1	NA	NA	NA	NA	NA	3	2.22427	0.0262267	0.616682	0.537506	0.92305	3	-3.18903	0.0014467	-3.44145	0.000588938	0.0318164	4	2.24724	0.0247188	1.59221	0.111474	0.665008	8	1.96626	0.049389	0.951664	0.341368
ENSG00000092345	1618	DAZL|1618	4	-0.575194	0.565216	-0.562473	0.573848	0.926434	3	0.148642	0.881849	0.131099	0.895708	0.992057	4	2.08386	0.037283	1.89112	0.058734	0.524876	12	1.96235	0.0498414	1.98869	0.0468537	0.313223	0	NA	NA	NA	NA	NA	0	NA	NA	NA	NA	NA	3	-0.667465	0.504542	-0.667548	0.504489	0.945729	8	1.44683	0.14808	1.34498	0.178765
ENSG00000078725	1620	DBC1|1620	1	NA	NA	NA	NA	NA	0	NA	NA	NA	NA	NA	4	-1.52169	0.128225	-1.53205	0.125649	0.684521	9	0.514199	0.607162	0.480314	0.63105	0.895022	0	NA	NA	NA	NA	NA	0	NA	NA	NA	NA	NA	2	NA	NA	NA	NA	NA	5	-0.48759	0.625887	-0.50087	0.616511
ENSG00000123454	1621	DBH|1621	2	NA	NA	NA	NA	NA	3	0.74039	0.459139	0.893468	0.3717	0.854939	1	NA	NA	NA	NA	NA	2	NA	NA	NA	NA	NA	8	0.00953485	0.992393	-0.181597	0.855915	0.989262	5	-1.28945	0.197372	-1.40992	0.158698	0.710576	2	NA	NA	NA	NA	NA	5	0.196531	0.844212	0.266067	0.790211
ENSG00000155368	1622	DBI|1622	1	NA	NA	NA	NA	NA	0	NA	NA	NA	NA	NA	1	NA	NA	NA	NA	NA	2	NA	NA	NA	NA	NA	0	NA	NA	NA	NA	NA	1	NA	NA	NA	NA	NA	1	NA	NA	NA	NA	NA	2	NA	NA	NA	NA
ENSG00000113758	1627	DBN1|1627	2	NA	NA	NA	NA	NA	6	1.68434	0.0922508	0.975173	0.329577	0.833661	4	1.79225	0.0732245	0.869229	0.384813	0.90525	1	NA	NA	NA	NA	NA	6	0.163924	0.869805	-0.369422	0.711847	0.97013	3	0.786879	0.431433	0.479442	0.631669	0.96866	6	1.13889	0.254867	0.547625	0.584003	0.959265	11	2.63009	0.00859303	1.59862	0.110043
ENSG00000105516	1628	DBP|1628	2	NA	NA	NA	NA	NA	4	-2.85325	0.00436614	-2.6945	0.0071007	0.174761	7	-0.43547	0.663262	-0.879996	0.378954	0.901609	4	-1.05855	0.289915	-1.81002	0.0704233	0.388282	6	0.15955	0.87325	0.491293	0.623266	0.952881	4	0.612989	0.539944	0.622369	0.533761	0.946298	14	-0.442559	0.658127	-0.762164	0.44604	0.924497	12	-2.11287	0.0347192	-2.35149	0.0187823
ENSG00000137992	1629	DBT|1629	0	NA	NA	NA	NA	NA	2	NA	NA	NA	NA	NA	3	-0.660709	0.508865	-0.187867	0.850998	0.991974	4	-2.09925	0.0359032	-3.28398	0.00103885	0.0289152	0	NA	NA	NA	NA	NA	2	NA	NA	NA	NA	NA	6	-0.377378	0.705928	-0.970284	0.332007	0.87219	5	-1.26589	0.205682	-0.605253	0.545071
ENSG00000187323	1630	DCC|1630	3	4.893	1.06e-06	4.70152	2.73e-06	0.000183347	1	NA	NA	NA	NA	NA	4	1.07262	0.283552	1.22526	0.220603	0.79394	54	-0.834574	0.404044	-0.696783	0.486009	0.830302	3	0.0308673	0.975378	-0.360251	0.718693	0.970584	3	-0.24947	0.80302	-0.183508	0.854416	0.992156	4	-0.788465	0.430506	-0.985649	0.324409	0.865645	7	4.02398	5.90698e-05	4.01112	6.23585e-05
ENSG00000167969	1632	DCI|1632	7	0.945424	0.344541	0.479358	0.63173	0.950255	5	-0.880082	0.378907	-0.606702	0.544108	0.923955	7	1.19929	0.23054	0.204847	0.83771	0.992309	5	-0.225194	0.821848	-0.722821	0.469863	0.823311	4	-0.717859	0.472917	-0.618737	0.536151	0.923193	3	-0.538649	0.590181	-0.111891	0.910919	0.99463	7	1.42286	0.154913	0.818635	0.41308	0.911397	17	0.138445	0.889901	-0.429743	0.667423
ENSG00000156136	1633	DCK|1633	0	NA	NA	NA	NA	NA	1	NA	NA	NA	NA	NA	3	0.479928	0.631324	-0.478414	0.632401	0.968344	0	NA	NA	NA	NA	NA	1	NA	NA	NA	NA	NA	1	NA	NA	NA	NA	NA	1	NA	NA	NA	NA	NA	3	0.479928	0.631324	-0.478414	0.632401
ENSG00000011465	1634	DCN|1634	2	NA	NA	NA	NA	NA	4	2.50379	0.0123558	2.57495	0.0100873	0.208649	9	-0.317221	0.751104	-0.303047	0.761882	0.989769	5	-0.272724	0.78509	-0.271034	0.786389	0.946366	6	0.729886	0.465534	0.753877	0.451	0.88691	5	1.75756	0.078956	1.79149	0.0733453	0.548122	9	1.29967	0.193846	1.31894	0.187321	0.770268	12	1.19734	0.231299	1.23452	0.217135
ENSG00000129187	1635	DCTD|1635	4	1.97656	0.04821	2.02546	0.0429355	0.35303	2	NA	NA	NA	NA	NA	4	-0.385402	0.699975	-0.831931	0.405534	0.911424	2	NA	NA	NA	NA	NA	2	NA	NA	NA	NA	NA	1	NA	NA	NA	NA	NA	2	NA	NA	NA	NA	NA	9	1.10165	0.270728	0.539463	0.58962
ENSG00000159640	1636	ACE|1636	4	-0.708279	0.478844	-0.739021	0.45997	0.87581	5	-0.907877	0.364038	-0.993538	0.320552	0.828069	6	0.0282819	0.97744	-0.0686712	0.945257	0.996478	5	-1.32315	0.185917	-1.40579	0.159921	0.558647	4	1.78643	0.0741604	1.72875	0.0839879	0.512774	6	2.09925	0.0359039	2.02934	0.0425387	0.455361	1	NA	NA	NA	NA	NA	12	-0.882158	0.377784	-0.992596	0.321011
ENSG00000080166	1638	DCT|1638	2	NA	NA	NA	NA	NA	4	1.59239	0.111435	1.5782	0.114657	0.596072	0	NA	NA	NA	NA	NA	5	-0.0277753	0.977844	-0.0963125	0.923281	0.986163	2	NA	NA	NA	NA	NA	4	0.0580312	0.953729	0.0857362	0.931684	0.997333	4	1.81347	0.0698894	1.82983	0.0674044	0.560292	6	1.1799	0.238164	1.08722	0.277053
ENSG00000204843	1639	DCTN1|1639	0	NA	NA	NA	NA	NA	1	NA	NA	NA	NA	NA	4	-0.291562	0.770648	-0.493562	0.621663	0.966247	2	NA	NA	NA	NA	NA	4	1.81172	0.0701594	0.987768	0.32337	0.813887	3	0.017902	0.985719	0.0423449	0.966227	0.998352	3	-0.384159	0.700896	-0.386124	0.699441	0.973385	5	-0.435374	0.663332	-0.631582	0.527723
ENSG00000167986	1642	DDB1|1642	0	NA	NA	NA	NA	NA	3	0.156546	0.875617	-0.48364	0.628687	0.956103	7	4.04444	5.41752e-05	0.948124	0.343166	0.877317	4	1.72621	0.0844429	0.149644	0.881059	0.977573	0	NA	NA	NA	NA	NA	5	4.001	6.50675e-05	-0.291391	0.770778	0.987803	1	NA	NA	NA	NA	NA	9	3.72268	0.000201843	0.565765	0.571609
ENSG00000134574	1643	DDB2|1643	1	NA	NA	NA	NA	NA	6	-0.422482	0.672713	-0.605801	0.544707	0.924432	8	-2.43299	0.0150504	-2.12392	0.0337836	0.423575	4	-1.37058	0.17064	-1.83371	0.0668264	0.379536	3	-0.680077	0.496524	-1.37782	0.168394	0.670203	4	-1.61197	0.107106	-2.10672	0.0352499	0.427174	9	-0.990577	0.321996	-1.21815	0.223292	0.801906	13	-2.1808	0.029299	-1.94161	0.0523058
ENSG00000132437	1644	DDC|1644	1	NA	NA	NA	NA	NA	0	NA	NA	NA	NA	NA	4	0.72831	0.466498	0.285566	0.775236	0.988191	8	0.332106	0.73984	0.280156	0.779383	0.944944	1	NA	NA	NA	NA	NA	2	NA	NA	NA	NA	NA	7	0.761257	0.446581	0.700455	0.483714	0.940074	5	0.647676	0.517259	0.22915	0.818773
ENSG00000187134	1645	AKR1C1|1645	2	NA	NA	NA	NA	NA	3	0.229688	0.818355	0.158808	0.873834	0.990589	3	1.21352	0.225055	1.15087	0.249905	0.823609	20	1.54266	0.123052	1.30234	0.192932	0.601327	9	3.55319	0.000388248	3.39581	0.000695874	0.0248195	7	3.19711	0.00140696	2.72258	0.00652634	0.172657	3	2.14257	0.0322522	2.08813	0.0368961	0.436247	8	1.2996	0.193868	1.13308	0.257301
ENSG00000151632	1646	AKR1C2|1646	1	NA	NA	NA	NA	NA	3	1.84288	0.0654756	1.94562	0.0518221	0.44915	6	2.96734	0.00303482	2.89688	0.00380447	0.13738	8	2.36564	0.0180815	2.26801	0.0234207	0.222464	9	2.24776	0.024686	2.08081	0.037562	0.355837	3	0.86895	0.384965	0.837498	0.4024	0.902628	2	NA	NA	NA	NA	NA	8	3.1057	0.00192143	3.14862	0.00166145
ENSG00000116717	1647	GADD45A|1647	3	-0.720241	0.471449	-0.62396	0.532715	0.910083	3	-0.446713	0.655125	-0.912949	0.361365	0.846523	1	NA	NA	NA	NA	NA	0	NA	NA	NA	NA	NA	2	NA	NA	NA	NA	NA	5	1.54837	0.12167	1.16623	0.243641	0.801804	4	2.99749	0.00275125	2.53008	0.0114697	0.252249	7	-0.942205	0.346186	-1.0353	0.300638
ENSG00000175197	1649	DDIT3|1649	14	4.96453	7.39e-07	-0.163523	0.870121	0.987518	15	6.7953	1.37162e-11	0.435392	0.663319	0.960561	28	6.73474	2.06711e-11	-0.20085	0.840834	0.991719	5	4.97146	7.13456e-07	0.210605	0.833214	0.960945	17	8.3373	1.28994e-16	0.83534	0.403613	0.863732	16	8.65962	8.74174e-18	0.542457	0.587556	0.958073	17	8.62505	1.17195e-17	-0.147818	0.8825	0.991235	36	5.71015	1.2743e-08	-0.334828	0.737785
ENSG00000244038	1650	DDOST|1650	2	NA	NA	NA	NA	NA	2	NA	NA	NA	NA	NA	4	2.56905	0.0102604	0.922124	0.35656	0.885696	2	NA	NA	NA	NA	NA	0	NA	NA	NA	NA	NA	3	1.66797	0.0954575	1.57371	0.115691	0.64427	2	NA	NA	NA	NA	NA	8	1.74404	0.0812852	1.88469	0.0595975
ENSG00000099977	1652	DDT|1652	1	NA	NA	NA	NA	NA	2	NA	NA	NA	NA	NA	8	0.626833	0.530831	-0.236113	0.813366	0.98963	0	NA	NA	NA	NA	NA	1	NA	NA	NA	NA	NA	2	NA	NA	NA	NA	NA	5	0.770647	0.440995	0.459545	0.645886	0.967291	11	1.20311	0.229057	0.0398528	0.968214
ENSG00000079785	1653	DDX1|1653	4	0.554538	0.579265	0.673054	0.50098	0.899621	6	2.48136	0.013159	0.0722184	0.942434	0.998768	7	4.82773	1.47156e-06	-0.142815	0.886449	0.996279	4	0.384707	0.70049	0.954158	0.340104	0.746503	2	NA	NA	NA	NA	NA	3	2.96901	0.00301845	1.16437	0.244393	0.801541	3	2.06692	0.0388536	0.662876	0.507476	0.946624	13	4.782	1.84521e-06	0.292109	0.77023
ENSG00000108654	1655	DDX5|1655	2	NA	NA	NA	NA	NA	2	NA	NA	NA	NA	NA	1	NA	NA	NA	NA	NA	3	-1.25226	0.210601	-2.37177	0.0177847	0.193544	3	3.43575	0.000601398	-0.168528	0.866183	0.990703	3	2.46855	0.0136383	0.5924	0.553641	0.950356	3	0.379547	0.704317	0.347351	0.728359	0.978082	5	1.20264	0.22924	-0.369192	0.712019
ENSG00000110367	1656	DDX6|1656	3	2.19622	0.0281759	0.637465	0.523886	0.909245	5	1.1617	0.245479	1.21292	0.225287	0.746858	10	1.53269	0.12549	0.0999172	0.920419	0.995809	6	0.224052	0.822736	0.290624	0.771365	0.94282	5	1.6833	0.0924531	0.390487	0.696213	0.967787	3	0.830415	0.40639	0.80119	0.423104	0.909372	7	-1.61432	0.106594	-1.88233	0.059917	0.534892	17	2.40361	0.0163125	0.529651	0.596405
ENSG00000172869	1657	DMXL1|1657	1	NA	NA	NA	NA	NA	1	NA	NA	NA	NA	NA	3	0.089417	0.928758	0.61047	0.541611	0.948323	19	-2.09623	0.0361707	-1.7795	0.0752899	0.403125	1	NA	NA	NA	NA	NA	4	-1.4259	0.154032	-0.926653	0.354204	0.879499	2	NA	NA	NA	NA	NA	5	-0.770989	0.440793	-0.0280357	0.977636
ENSG00000067596	1659	DHX8|1659	2	NA	NA	NA	NA	NA	4	1.03732	0.299695	0.08089	0.935536	0.997347	6	2.84695	0.00445314	1.75955	0.0786176	0.584316	12	2.89688	0.0038045	0.999927	0.317451	0.726102	4	1.24272	0.214097	0.560984	0.574863	0.939089	6	0.774582	0.438666	0.834085	0.40432	0.903953	4	0.478227	0.632534	1.07229	0.283704	0.846065	12	1.39363	0.163565	0.730473	0.465175
ENSG00000135829	1660	DHX9|1660	2	NA	NA	NA	NA	NA	3	0.387109	0.698711	0.0567652	0.954737	0.999548	6	-0.711091	0.4771	-1.38763	0.165385	0.732246	4	0.798829	0.424472	1.16282	0.245024	0.664362	5	0.685326	0.493207	1.06095	0.288825	0.785191	4	0.109571	0.912759	-0.373743	0.70863	0.980429	7	0.911339	0.362212	0.478496	0.632343	0.963457	9	0.0176105	0.985951	-0.621492	0.534338
ENSG00000178105	1662	DDX10|1662	2	NA	NA	NA	NA	NA	3	1.61877	0.105634	0.143212	0.886135	0.990386	3	0.343547	0.731218	0.113534	0.909617	0.995495	17	-1.41369	0.157589	-2.01691	0.0438208	0.306362	0	NA	NA	NA	NA	NA	3	2.70832	0.0068124	1.7776	0.0756011	0.553881	2	NA	NA	NA	NA	NA	6	1.08712	0.277097	0.22158	0.82466
ENSG00000013573	1663	DDX11|1663	1	NA	NA	NA	NA	NA	3	1.29667	0.194874	-1.27169	0.20361	0.724846	6	2.40982	0.0160383	0.428439	0.668371	0.974377	4	-1.6279	0.103684	-1.09251	0.274724	0.693624	3	-1.315	0.188641	-0.98101	0.326691	0.817315	2	NA	NA	NA	NA	NA	6	1.23686	0.216263	0.155693	0.876288	0.99075	10	2.44123	0.0147121	-0.529453	0.596542
ENSG00000109606	1665	DHX15|1665	1	NA	NA	NA	NA	NA	0	NA	NA	NA	NA	NA	4	1.34834	0.177682	1.63002	0.103233	0.646356	16	-0.245542	0.806058	-0.777931	0.43669	0.805135	4	1.68117	0.0928661	1.17945	0.23834	0.747814	2	NA	NA	NA	NA	NA	2	NA	NA	NA	NA	NA	5	0.981248	0.326574	1.40421	0.16039
ENSG00000104325	1666	DECR1|1666	5	-1.24758	0.212312	-2.8332	0.00464851	0.0911782	2	NA	NA	NA	NA	NA	12	1.29921	0.194003	0.659324	0.509754	0.941825	12	-1.0984	0.272144	-2.07244	0.0383359	0.286334	2	NA	NA	NA	NA	NA	1	NA	NA	NA	NA	NA	10	3.58588	0.00034294	2.70919	0.00679483	0.191614	19	0.900742	0.36782	-0.533096	0.594019
ENSG00000164821	1669	DEFA4|1669	2	NA	NA	NA	NA	NA	1	NA	NA	NA	NA	NA	0	NA	NA	NA	NA	NA	0	NA	NA	NA	NA	NA	1	NA	NA	NA	NA	NA	3	-0.0857614	0.931664	-0.166246	0.867978	0.991767	6	-0.638702	0.52308	-0.716098	0.474003	0.935298	3	-0.272377	0.785356	-0.377975	0.705484
ENSG00000164816	1670	DEFA5|1670	4	0.743376	0.45733	0.718891	0.472281	0.880676	3	0.0723832	0.942303	0.0584127	0.953425	0.999789	4	1.41785	0.156369	1.41886	0.156077	0.722472	0	NA	NA	NA	NA	NA	1	NA	NA	NA	NA	NA	0	NA	NA	NA	NA	NA	1	NA	NA	NA	NA	NA	10	1.37118	0.170452	1.3561	0.1752
ENSG00000164822	1671	DEFA6|1671	1	NA	NA	NA	NA	NA	2	NA	NA	NA	NA	NA	0	NA	NA	NA	NA	NA	0	NA	NA	NA	NA	NA	2	NA	NA	NA	NA	NA	3	0.299671	0.764455	0.253672	0.799771	0.987837	7	-1.63126	0.102973	-1.66056	0.0969381	0.629034	3	-0.285314	0.775429	-0.354064	0.723324
ENSG00000164825	1672	DEFB1|1672	3	1.26895	0.204587	0.816651	0.414212	0.85627	2	NA	NA	NA	NA	NA	3	2.77689	0.00553259	2.25944	0.0239495	0.361354	1	NA	NA	NA	NA	NA	2	NA	NA	NA	NA	NA	5	-0.284103	0.776357	-0.49704	0.619209	0.965561	5	0.196626	0.844138	-0.433653	0.664581	0.969216	6	2.54325	0.0110475	1.78298	0.074721
ENSG00000171711	1673	DEFB4A|1673	2	NA	NA	NA	NA	NA	0	NA	NA	NA	NA	NA	1	NA	NA	NA	NA	NA	0	NA	NA	NA	NA	NA	0	NA	NA	NA	NA	NA	2	NA	NA	NA	NA	NA	2	NA	NA	NA	NA	NA	3	-0.176757	0.859715	-0.32189	0.747565
ENSG00000175084	1674	DES|1674	2	NA	NA	NA	NA	NA	3	0.0315338	0.974847	-0.0984909	0.921551	0.994249	4	2.38721	0.017057	2.40967	0.016045	0.296086	0	NA	NA	NA	NA	NA	0	NA	NA	NA	NA	NA	2	NA	NA	NA	NA	NA	3	-0.999096	0.317853	-1.20072	0.229984	0.806362	9	2.66132	0.00783755	2.65607	0.00796038
ENSG00000197766	1675	CFD|1675	5	0.010812	0.991374	-0.0082583	0.993412	0.998885	8	0.280457	0.779152	0.188765	0.850294	0.988099	8	1.78886	0.073768	1.74974	0.0802969	0.587232	3	-0.158368	0.87418	-0.212451	0.831774	0.960778	6	0.744257	0.456797	0.623222	0.5332	0.923063	7	-0.209081	0.834404	-0.16752	0.866975	0.992288	7	-0.310308	0.756355	-0.242734	0.808233	0.984642	19	1.29986	0.193779	1.16979	0.242205
ENSG00000160049	1676	DFFA|1676	4	-2.33287	0.0197409	-2.93156	0.00340588	0.0736918	5	-0.776858	0.437323	-0.924173	0.355493	0.845157	7	1.54198	0.123216	0.233343	0.815516	0.989528	1	NA	NA	NA	NA	NA	5	-0.223734	0.822984	-0.794717	0.42686	0.874251	2	NA	NA	NA	NA	NA	9	1.62371	0.104575	0.347378	0.728339	0.978142	16	-0.576363	0.564426	-1.8294	0.0674692
ENSG00000169598	1677	DFFB|1677	3	3.40941	0.000662244	1.73716	0.0824935	0.486329	2	NA	NA	NA	NA	NA	5	1.35169	0.176608	0.51015	0.609995	0.963224	2	NA	NA	NA	NA	NA	1	NA	NA	NA	NA	NA	1	NA	NA	NA	NA	NA	0	NA	NA	NA	NA	NA	8	2.68928	0.00721222	1.46575	0.142852
ENSG00000105928	1687	DFNA5|1687	3	-0.010489	0.991632	-0.262938	0.792622	0.980557	1	NA	NA	NA	NA	NA	3	-0.32708	0.743637	-0.243383	0.807731	0.989973	1	NA	NA	NA	NA	NA	2	NA	NA	NA	NA	NA	2	NA	NA	NA	NA	NA	4	-0.798971	0.42439	-0.756349	0.449517	0.926991	6	-0.416941	0.67676	-0.576134	0.564581
ENSG00000100473	1690	COCH|1690	2	NA	NA	NA	NA	NA	5	0.350231	0.726198	0.155004	0.876832	0.99033	3	0.98496	0.324747	0.644892	0.519062	0.944079	1	NA	NA	NA	NA	NA	2	NA	NA	NA	NA	NA	4	0.974185	0.330067	0.869248	0.384802	0.89421	8	3.20566	0.00136595	2.87159	0.00412143	0.140045	9	-0.0874911	0.930289	-0.35194	0.724916
ENSG00000114956	1716	DGUOK|1716	1	NA	NA	NA	NA	NA	2	NA	NA	NA	NA	NA	3	1.03198	0.302191	-0.0608656	0.951472	0.997303	2	NA	NA	NA	NA	NA	2	NA	NA	NA	NA	NA	3	-1.1511	0.249812	-1.95796	0.050355	0.481517	5	-0.442884	0.657891	-0.259404	0.795347	0.98582	6	1.29768	0.194526	-0.846367	0.397436
ENSG00000172893	1717	DHCR7|1717	3	0.467391	0.640265	0.740764	0.458912	0.875782	6	-0.832382	0.40528	-1.81379	0.0698395	0.499538	6	2.89093	0.00387705	1.12584	0.260351	0.83288	3	5.56337	2.95287e-08	1.64698	0.0996988	0.456784	5	0.484594	0.628011	-0.0261644	0.979128	0.99912	11	0.658834	0.510068	-0.784179	0.433016	0.915525	12	3.10858	0.00190288	-1.70454	0.0884149	0.614424	11	0.7571	0.449068	-0.825989	0.408896
ENSG00000116133	1718	DHCR24|1718	2	NA	NA	NA	NA	NA	2	NA	NA	NA	NA	NA	2	NA	NA	NA	NA	NA	2	NA	NA	NA	NA	NA	4	-0.20449	0.837989	-0.613411	0.539665	0.923528	5	0.586217	0.557787	0.634047	0.526113	0.943445	6	-0.734057	0.462989	-0.170502	0.86463	0.991237	5	-1.09983	0.271522	-1.39156	0.164191
ENSG00000228716	1719	DHFR|1719	0	NA	NA	NA	NA	NA	1	NA	NA	NA	NA	NA	7	0.817635	0.41365	0.801493	0.422929	0.913696	0	NA	NA	NA	NA	NA	2	NA	NA	NA	NA	NA	2	NA	NA	NA	NA	NA	1	NA	NA	NA	NA	NA	8	1.25155	0.21086	0.952475	0.340956
ENSG00000102967	1723	DHODH|1723	2	NA	NA	NA	NA	NA	1	NA	NA	NA	NA	NA	3	-1.30357	0.19251	-0.28722	0.77397	0.98867	2	NA	NA	NA	NA	NA	4	2.22388	0.026253	0.941637	0.346477	0.825492	4	2.0683	0.0387237	0.69115	0.489541	0.935778	8	2.73611	0.00626481	0.825525	0.409159	0.909263	6	0.783355	0.433499	-0.0746255	0.940519
ENSG00000095059	1725	DHPS|1725	8	1.00645	0.314303	-0.263117	0.792484	0.980676	12	3.0661	0.00219387	1.27059	0.204003	0.724695	13	2.68952	0.00720702	1.08916	0.276196	0.846006	4	-0.0152415	0.987841	-0.631214	0.527963	0.853521	13	1.70288	0.0887247	-1.15034	0.250124	0.758002	9	1.23772	0.215945	0.397171	0.691278	0.976643	10	1.71444	0.0865827	-0.379498	0.704353	0.9742	29	3.75292	0.000179106	1.4517	0.146721
ENSG00000100243	1727	CYB5R3|1727	3	1.20781	0.227243	1.53011	0.126126	0.570798	5	-0.749267	0.453773	-1.48875	0.13669	0.637085	3	0.265267	0.790828	-1.12572	0.260403	0.83287	4	0.405034	0.68549	-1.84866	0.0646348	0.374254	4	-2.12262	0.0338922	-2.30347	0.021341	0.261161	6	0.765928	0.443797	-0.659481	0.509653	0.94108	13	1.80176	0.0717137	0.210874	0.833004	0.98716	10	0.131182	0.895643	-0.793211	0.427737
ENSG00000181019	1728	NQO1|1728	4	-0.701897	0.482814	-0.585067	0.55856	0.916917	4	0.515333	0.60637	0.248769	0.803562	0.984184	7	-1.77464	0.07609	-2.00542	0.0450346	0.480944	4	-1.35393	0.175891	-1.25264	0.210465	0.623587	4	-0.155653	0.87632	0.103313	0.917723	0.995622	2	NA	NA	NA	NA	NA	3	-0.232647	0.816056	-0.457331	0.647476	0.967943	15	-1.31065	0.190107	-1.54629	0.122172
ENSG00000131504	1729	DIAPH1|1729	3	-0.691269	0.489466	-1.38841	0.165147	0.630187	1	NA	NA	NA	NA	NA	3	-0.459235	0.646108	-0.281223	0.778565	0.987835	5	-1.48466	0.13777	-0.641619	0.521184	0.849841	0	NA	NA	NA	NA	NA	0	NA	NA	NA	NA	NA	3	-2.14657	0.0319314	-0.940106	0.347262	0.878461	7	-1.1541	0.248579	-1.73288	0.0832506
ENSG00000180096	1731	SEPT1|1731	3	0.664027	0.506739	0.370158	0.711298	0.966864	6	0.235847	0.813572	0.0289372	0.976917	1.0005	10	-1.72935	0.0838811	-1.56183	0.118466	0.673154	2	NA	NA	NA	NA	NA	2	NA	NA	NA	NA	NA	2	NA	NA	NA	NA	NA	1	NA	NA	NA	NA	NA	14	-1.54288	0.122997	-1.564	0.117956
ENSG00000211452	1733	DIO1|1733	4	0.214808	0.829936	0.293935	0.768834	0.974097	8	-0.324255	0.745774	-0.367053	0.713613	0.969942	6	-0.258258	0.796231	-0.392724	0.694559	0.981206	2	NA	NA	NA	NA	NA	4	0.150084	0.880712	0.307536	0.758463	0.976872	1	NA	NA	NA	NA	NA	2	NA	NA	NA	NA	NA	17	-0.349277	0.726913	-0.482212	0.629701
ENSG00000211448	1734	DIO2|1734	0	NA	NA	NA	NA	NA	1	NA	NA	NA	NA	NA	1	NA	NA	NA	NA	NA	8	-0.287026	0.774118	-0.338473	0.735037	0.933361	2	NA	NA	NA	NA	NA	2	NA	NA	NA	NA	NA	3	0.473617	0.635818	0.464993	0.641981	0.966334	2	NA	NA	NA	NA
ENSG00000197406	1735	DIO3|1735	1	NA	NA	NA	NA	NA	1	NA	NA	NA	NA	NA	2	NA	NA	NA	NA	NA	0	NA	NA	NA	NA	NA	0	NA	NA	NA	NA	NA	3	1.45158	0.146755	1.21653	0.223906	0.779694	7	1.60457	0.108726	1.33092	0.183348	0.76753	3	3.02765	0.00249198	2.98802	0.00283761
ENSG00000150768	1737	DLAT|1737	3	3.18798	0.00145192	2.34479	0.0191226	0.224523	0	NA	NA	NA	NA	NA	2	NA	NA	NA	NA	NA	3	-1.21157	0.225801	-0.297203	0.766338	0.941887	0	NA	NA	NA	NA	NA	3	1.98364	0.0474148	0.621064	0.534619	0.946948	5	-1.97898	0.047937	-0.606241	0.544415	0.949438	4	2.24396	0.0249294	1.92544	0.0542974
ENSG00000091140	1738	DLD|1738	1	NA	NA	NA	NA	NA	0	NA	NA	NA	NA	NA	6	-1.1284	0.25927	-0.300864	0.763546	0.98954	5	1.30063	0.193514	1.90531	0.0568649	0.346666	4	1.74097	0.0818228	1.52293	0.127913	0.606915	1	NA	NA	NA	NA	NA	6	2.30448	0.0212845	1.25421	0.209893	0.792259	7	-0.589683	0.555461	-0.281856	0.778079
ENSG00000075711	1739	DLG1|1739	3	2.30136	0.02146	1.48413	0.137911	0.591903	5	-0.202506	0.839539	-0.751713	0.4523	0.891156	13	-2.0974	0.0360672	-2.52985	0.0114772	0.247599	31	1.65984	0.0970825	0.882653	0.377516	0.771681	4	2.79962	0.00515891	1.6571	0.0976364	0.545066	6	1.03847	0.299162	1.80984	0.0704514	0.535847	4	-0.228026	0.819646	-0.583025	0.559934	0.953144	18	-0.572183	0.567254	-1.46323	0.143541
ENSG00000150672	1740	DLG2|1740	3	0.83115	0.405975	0.828132	0.407681	0.850096	4	0.673474	0.500713	0.67606	0.49907	0.912992	10	-0.185552	0.852812	-0.224258	0.822576	0.990116	142	1.6695	0.0951547	1.59746	0.110299	0.474567	1	NA	NA	NA	NA	NA	1	NA	NA	NA	NA	NA	5	0.677413	0.498212	0.631115	0.528028	0.949281	15	0.590266	0.55507	0.557863	0.576992
ENSG00000132535	1742	DLG4|1742	5	1.70416	0.0884866	1.30994	0.190348	0.665267	7	0.0617986	0.950729	0.0204017	0.983725	0.999576	10	1.83911	0.0660282	1.471	0.141428	0.704007	5	2.25934	0.0239556	1.35396	0.175882	0.581901	3	0.781664	0.434493	0.536246	0.59184	0.94554	3	1.12114	0.262344	0.620547	0.534959	0.946681	2	NA	NA	NA	NA	NA	19	1.80043	0.0719233	1.42263	0.154979
ENSG00000119689	1743	DLST|1743	1	NA	NA	NA	NA	NA	4	0.549447	0.582752	-3.00524	0.00268239	0.092309	4	-1.01906	0.308283	-2.74879	0.00602823	0.180463	3	-0.931742	0.351567	-0.830188	0.406519	0.787549	0	NA	NA	NA	NA	NA	1	NA	NA	NA	NA	NA	2	NA	NA	NA	NA	NA	7	-0.389971	0.696594	-2.96696	0.00303855
ENSG00000144355	1745	DLX1|1745	3	0.608873	0.542668	0.506853	0.612306	0.943003	4	0.0400624	0.968047	-0.083618	0.933367	0.996674	2	NA	NA	NA	NA	NA	1	NA	NA	NA	NA	NA	1	NA	NA	NA	NA	NA	3	-0.0139722	0.988853	-0.0557182	0.955571	0.998315	5	1.2286	0.219348	1.19754	0.231219	0.807688	8	0.987104	0.323695	0.799658	0.423992
ENSG00000115844	1746	DLX2|1746	3	-0.143495	0.885912	-0.212359	0.831846	0.985235	3	0.73355	0.463298	0.820389	0.412079	0.87549	4	-0.20435	0.838098	-0.354153	0.723256	0.983012	0	NA	NA	NA	NA	NA	1	NA	NA	NA	NA	NA	4	1.52947	0.126285	1.40517	0.160107	0.713842	4	0.0178894	0.985729	-0.210458	0.833329	0.987312	7	0.35937	0.719351	0.226426	0.820891
ENSG00000064195	1747	DLX3|1747	7	-0.671134	0.502203	-0.686536	0.492444	0.89424	12	1.54038	0.123606	1.06935	0.285025	0.796812	9	0.423896	0.671682	-0.327549	0.743282	0.986805	3	0.387388	0.698505	0.431361	0.666246	0.908573	4	1.93541	0.0530624	1.81557	0.0695665	0.475903	5	1.78862	0.0738077	1.5499	0.121302	0.649849	3	3.86847	0.000112561	2.63019	0.00859063	0.220795	22	1.374	0.169575	0.834403	0.404141
ENSG00000108813	1748	DLX4|1748	5	1.39968	0.161743	1.09212	0.274895	0.766947	0	NA	NA	NA	NA	NA	3	2.8852	0.00394807	0.502417	0.615422	0.964612	2	NA	NA	NA	NA	NA	4	2.37252	0.017749	2.31125	0.020907	0.258504	13	1.12573	0.260397	0.683541	0.494334	0.938423	12	1.77767	0.0755896	0.694892	0.487193	0.940655	8	2.90682	0.00368612	1.19889	0.230696
ENSG00000105880	1749	DLX5|1749	0	NA	NA	NA	NA	NA	4	-0.900758	0.367811	-0.772759	0.439745	0.889246	6	0.8203	0.41213	0.822781	0.410718	0.911643	0	NA	NA	NA	NA	NA	2	NA	NA	NA	NA	NA	3	-0.223077	0.823495	-0.327557	0.743277	0.984648	4	-2.51395	0.0120064	-2.72954	0.00639049	0.1847	9	-0.306497	0.759254	-0.272885	0.784966
ENSG00000006377	1750	DLX6|1750	2	NA	NA	NA	NA	NA	3	0.551217	0.581538	0.287561	0.773708	0.979605	2	NA	NA	NA	NA	NA	0	NA	NA	NA	NA	NA	2	NA	NA	NA	NA	NA	1	NA	NA	NA	NA	NA	8	0.564889	0.572204	0.577053	0.56396	0.953329	7	0.187786	0.851061	-0.0728634	0.941921
ENSG00000187908	1755	DMBT1|1755	0	NA	NA	NA	NA	NA	4	-0.387931	0.698103	-0.448027	0.654176	0.958986	3	-0.317954	0.750549	-0.283012	0.777193	0.98826	3	-0.328831	0.742313	-0.320773	0.748412	0.934907	2	NA	NA	NA	NA	NA	6	-0.456517	0.648062	-0.479774	0.631434	0.968427	5	-0.792473	0.428166	-0.884916	0.376295	0.893618	7	-0.501503	0.616065	-0.524277	0.600137
ENSG00000123453	1757	SARDH|1757	0	NA	NA	NA	NA	NA	2	NA	NA	NA	NA	NA	5	1.85629	0.0635399	1.67244	0.0945733	0.627074	13	-0.453157	0.650478	-0.404666	0.68576	0.915817	3	-1.35844	0.174458	-1.27497	0.202448	0.707848	2	NA	NA	NA	NA	NA	4	0.366017	0.714386	0.379248	0.704539	0.974189	6	1.66024	0.0970028	1.46231	0.143794
ENSG00000152592	1758	DMP1|1758	1	NA	NA	NA	NA	NA	0	NA	NA	NA	NA	NA	2	NA	NA	NA	NA	NA	1	NA	NA	NA	NA	NA	2	NA	NA	NA	NA	NA	0	NA	NA	NA	NA	NA	2	NA	NA	NA	NA	NA	3	0.0930703	0.925856	0.181249	0.856188
ENSG00000106976	1759	DNM1|1759	2	NA	NA	NA	NA	NA	6	-0.236895	0.812759	-0.415021	0.678165	0.963991	18	-0.290604	0.77138	-0.308547	0.757694	0.989708	13	1.46262	0.143708	1.37697	0.168655	0.571096	2	NA	NA	NA	NA	NA	2	NA	NA	NA	NA	NA	8	1.0661	0.286492	0.939099	0.347778	0.879031	24	-0.0511182	0.959236	-0.152505	0.878802
ENSG00000104936	1760	DMPK|1760	2	NA	NA	NA	NA	NA	4	0.698549	0.484905	-1.35994	0.173981	0.691536	6	0.478141	0.632595	0.0814467	0.935094	0.994887	4	0.71472	0.474855	0.11112	0.911531	0.983835	3	-0.414127	0.67882	-0.740858	0.458855	0.890399	7	1.48062	0.138845	-0.316721	0.751484	0.984577	10	1.92722	0.054075	-0.0324881	0.974086	1	11	1.37801	0.168336	-0.164391	0.869438
ENSG00000137090	1761	DMRT1|1761	2	NA	NA	NA	NA	NA	4	2.28916	0.0221601	2.22052	0.0264805	0.348277	9	1.35322	0.176118	1.37826	0.168258	0.737163	11	0.205215	0.837422	-0.0819647	0.934682	0.98908	2	NA	NA	NA	NA	NA	2	NA	NA	NA	NA	NA	4	-0.538424	0.590337	-0.878383	0.379827	0.895944	14	2.13293	0.0330359	2.2135	0.026961
ENSG00000185800	1762	DMWD|1762	1	NA	NA	NA	NA	NA	6	0.873749	0.382346	0.489902	0.62425	0.955708	5	3.40932	0.000662467	0.774039	0.438987	0.918987	1	NA	NA	NA	NA	NA	5	1.54096	0.123465	0.197583	0.843389	0.986396	6	1.59655	0.110503	0.470185	0.638268	0.970667	10	3.08628	0.00205091	0.477909	0.63276	0.963802	12	3.60968	0.000313119	0.12714	0.898841
ENSG00000138346	1763	DNA2|1763	2	NA	NA	NA	NA	NA	1	NA	NA	NA	NA	NA	2	NA	NA	NA	NA	NA	4	0.303881	0.761246	0.587947	0.556625	0.864455	1	NA	NA	NA	NA	NA	1	NA	NA	NA	NA	NA	4	-1.06646	0.286326	-0.509223	0.610645	0.960868	5	1.3147	0.188742	1.12078	0.262497
ENSG00000039139	1767	DNAH5|1767	2	NA	NA	NA	NA	NA	8	-0.659047	0.509931	-1.24411	0.213587	0.73415	10	1.03799	0.299381	-0.172855	0.862781	0.992343	30	0.841637	0.400079	0.418564	0.675574	0.912306	0	NA	NA	NA	NA	NA	2	NA	NA	NA	NA	NA	6	0.636595	0.524452	-0.329334	0.741933	0.979313	16	0.539923	0.589302	-0.487296	0.626095
ENSG00000115423	1768	DNAH6|1768	5	0.720666	0.471188	0.738777	0.460118	0.875893	3	0.961689	0.336307	0.832781	0.405055	0.870715	3	0.0531376	0.957627	0.252222	0.800892	0.988673	28	2.00628	0.0449431	1.87955	0.060296	0.358325	2	NA	NA	NA	NA	NA	2	NA	NA	NA	NA	NA	9	0.162414	0.870994	0.265288	0.790812	0.98481	10	0.907872	0.364041	0.971672	0.331316
ENSG00000124721	1769	DNAH8|1769	1	NA	NA	NA	NA	NA	3	-0.118164	0.905948	-0.066143	0.94727	0.999353	6	2.92581	0.00346923	2.57501	0.0100858	0.232575	26	2.42236	0.0154967	2.13632	0.0327588	0.263033	1	NA	NA	NA	NA	NA	0	NA	NA	NA	NA	NA	3	-0.906289	0.364877	-0.899121	0.368682	0.886141	9	2.12172	0.0339678	1.8629	0.0626038
ENSG00000007174	1770	DNAH9|1770	4	0.691666	0.489217	0.815097	0.415101	0.85642	3	-0.538791	0.590083	-0.638544	0.523183	0.918918	9	0.639816	0.522356	0.941064	0.346771	0.8807	22	0.69796	0.485273	1.00366	0.31565	0.725179	1	NA	NA	NA	NA	NA	2	NA	NA	NA	NA	NA	6	-1.50514	0.132426	-1.33042	0.183511	0.767358	13	0.288774	0.77278	0.501677	0.615943
ENSG00000213918	1773	DNASE1|1773	1	NA	NA	NA	NA	NA	4	-0.501794	0.61586	-0.394031	0.693595	0.966147	8	-1.25522	0.209526	-1.14463	0.252479	0.826306	9	1.52265	0.127983	1.36586	0.172115	0.577351	2	NA	NA	NA	NA	NA	4	-0.759348	0.447722	-0.96622	0.334036	0.867623	15	-0.132848	0.894325	-0.459105	0.646202	0.96738	13	-0.88298	0.377339	-0.74261	0.457794
ENSG00000167968	1775	DNASE1L2|1775	3	-0.899928	0.368253	-0.834982	0.403815	0.848354	3	-0.131183	0.895642	0.0964807	0.923147	0.994499	9	0.169274	0.865596	-0.204103	0.838291	0.99253	1	NA	NA	NA	NA	NA	10	-0.994297	0.320183	-1.37058	0.17064	0.675277	5	-0.338865	0.734742	-0.564186	0.572683	0.956208	8	-1.29288	0.196182	-1.77513	0.0760089	0.584478	14	-0.213494	0.830961	-0.418384	0.675705
ENSG00000163687	1776	DNASE1L3|1776	1	NA	NA	NA	NA	NA	4	-1.2779	0.201413	-1.27423	0.202712	0.722749	2	NA	NA	NA	NA	NA	3	-1.95819	0.0503278	-1.94522	0.0518704	0.330582	4	0.927705	0.353658	0.949031	0.342704	0.822609	4	-0.841727	0.400028	-0.866621	0.38624	0.895393	7	0.148384	0.882053	0.0885801	0.929423	0.997809	7	-1.38929	0.16488	-1.32605	0.184953
ENSG00000105612	1777	DNASE2|1777	6	0.196174	0.844492	-0.744314	0.456762	0.874662	14	1.86779	0.0619188	1.23857	0.21563	0.737048	23	0.417479	0.676367	-0.543796	0.586634	0.958293	2	NA	NA	NA	NA	NA	3	1.47039	0.141591	0.0131226	0.989531	0.999713	12	2.369	0.0179181	0.332376	0.739636	0.983996	21	2.48161	0.0131499	1.47837	0.139446	0.709553	39	1.09216	0.274875	-0.46902	0.6391
ENSG00000197102	1778	DYNC1H1|1778	3	-0.74682	0.455248	-0.922111	0.356568	0.826445	4	-0.444928	0.656414	-0.0280308	0.97764	1.00054	9	-0.619182	0.535858	-0.083338	0.93359	0.994693	17	-1.09775	0.272431	-1.62464	0.104376	0.463488	3	0.348726	0.727327	0.772901	0.43966	0.880798	12	0.542436	0.587571	-0.670514	0.502597	0.940063	6	-1.25378	0.210051	-1.19589	0.231864	0.807696	14	-0.807547	0.419435	-0.0740771	0.940955
ENSG00000158560	1780	DYNC1I1|1780	2	NA	NA	NA	NA	NA	2	NA	NA	NA	NA	NA	4	-1.28639	0.198437	-1.86115	0.0628506	0.537119	24	1.30651	0.19151	0.322169	0.747354	0.935048	2	NA	NA	NA	NA	NA	5	0.174694	0.861336	-0.916471	0.359516	0.879653	6	1.12487	0.260759	0.390044	0.69654	0.973569	7	-0.753957	0.450952	-1.37513	0.169226
ENSG00000077380	1781	DYNC1I2|1781	3	-1.49954	0.13387	-0.752003	0.452126	0.873355	0	NA	NA	NA	NA	NA	3	0.726838	0.467399	0.387881	0.69814	0.982118	1	NA	NA	NA	NA	NA	4	-2.65232	0.008049	-1.61391	0.106685	0.563537	3	0.596946	0.550602	-0.234661	0.814493	0.989425	1	NA	NA	NA	NA	NA	6	-0.546288	0.584921	-0.25715	0.797086
ENSG00000135720	1783	DYNC1LI2|1783	1	NA	NA	NA	NA	NA	6	0.432627	0.665326	0.113496	0.909647	0.992049	7	1.66863	0.0953264	1.57852	0.114584	0.668505	3	-0.0264455	0.978904	-1.07979	0.280349	0.69882	2	NA	NA	NA	NA	NA	3	-1.31961	0.187096	0.295232	0.767843	0.987544	0	NA	NA	NA	NA	NA	13	0.981051	0.326671	0.560869	0.574942
ENSG00000079805	1785	DNM2|1785	4	0.777869	0.436726	-0.39833	0.690424	0.959462	14	1.33827	0.180939	-1.02919	0.303497	0.814678	15	0.240849	0.809694	-2.28894	0.0221733	0.349252	36	1.0422	0.29743	-1.90248	0.057233	0.347278	2	NA	NA	NA	NA	NA	10	-0.347853	0.727983	0.252482	0.800691	0.98718	12	1.60767	0.108045	-1.22186	0.221888	0.800674	31	0.980524	0.32693	-2.48092	0.0131753
ENSG00000130816	1786	DNMT1|1786	4	-0.323815	0.746108	0.0234068	0.981328	0.999181	9	0.91003	0.362902	-0.341354	0.732868	0.972544	12	2.52913	0.0115009	1.20253	0.229282	0.801422	16	1.48305	0.138198	0.144294	0.885281	0.978389	7	1.57551	0.115275	-1.82039	0.0688301	0.473974	8	2.8326	0.00465734	1.29734	0.194645	0.752103	11	6.17253	7.9181e-10	3.37259	0.000756973	0.0456818	24	2.26019	0.0239022	0.636906	0.52425
ENSG00000107614	1787	TRDMT1|1787	1	NA	NA	NA	NA	NA	4	4.72645	2.42258e-06	2.87301	0.00410308	0.122421	0	NA	NA	NA	NA	NA	6	0.0575912	0.954079	-0.967366	0.333463	0.740854	0	NA	NA	NA	NA	NA	1	NA	NA	NA	NA	NA	3	3.00901	0.00264938	3.07935	0.00209905	0.093142	5	4.07084	4.84254e-05	2.52918	0.0114992
ENSG00000119772	1788	DNMT3A|1788	2	NA	NA	NA	NA	NA	5	0.130634	0.896076	-0.821286	0.411568	0.875361	4	2.69005	0.00719579	2.08401	0.0372692	0.445751	8	-0.953576	0.340399	-0.227263	0.820239	0.957146	3	-0.848807	0.396077	-1.06713	0.286023	0.784729	4	0.410259	0.681654	-0.170276	0.864808	0.992657	4	-0.341227	0.732964	-0.382073	0.702443	0.974237	9	0.857303	0.391367	-0.193322	0.846724
ENSG00000088305	1789	DNMT3B|1789	4	1.18211	0.237284	0.706652	0.479854	0.885358	6	-0.173397	0.862355	-0.431672	0.66602	0.961727	11	0.525426	0.599337	-0.0597095	0.952392	0.996742	6	0.282808	0.77735	-0.363243	0.716457	0.92677	3	1.19894	0.230674	0.850476	0.395149	0.858161	5	0.225474	0.821631	-0.687304	0.49196	0.937303	5	-1.05463	0.291705	-2.09223	0.0365271	0.435985	20	0.852094	0.394251	-0.146357	0.883653
ENSG00000107447	1791	DNTT|1791	1	NA	NA	NA	NA	NA	0	NA	NA	NA	NA	NA	2	NA	NA	NA	NA	NA	0	NA	NA	NA	NA	NA	1	NA	NA	NA	NA	NA	2	NA	NA	NA	NA	NA	6	-0.467905	0.639897	-0.400405	0.688895	0.974074	3	-0.0627025	0.950009	-0.0317001	0.974714
ENSG00000150760	1793	DOCK1|1793	0	NA	NA	NA	NA	NA	1	NA	NA	NA	NA	NA	1	NA	NA	NA	NA	NA	26	1.31719	0.187904	-1.28474	0.199012	0.609483	1	NA	NA	NA	NA	NA	3	0.744542	0.456625	1.49732	0.134448	0.673753	5	-1.71495	0.0864884	-2.40972	0.0160428	0.295889	2	NA	NA	NA	NA
ENSG00000134516	1794	DOCK2|1794	0	NA	NA	NA	NA	NA	2	NA	NA	NA	NA	NA	5	0.541507	0.58821	0.476087	0.634058	0.968026	20	-0.296198	0.767106	-0.657488	0.510933	0.843591	5	-0.343205	0.731476	-0.416578	0.677026	0.964078	2	NA	NA	NA	NA	NA	2	NA	NA	NA	NA	NA	6	0.577855	0.563418	0.412964	0.679672
ENSG00000088538	1795	DOCK3|1795	0	NA	NA	NA	NA	NA	5	1.01374	0.310812	1.11412	0.265344	0.787659	5	1.39151	0.164204	1.2523	0.210589	0.783362	29	0.195585	0.844952	0.062167	0.950435	0.991501	3	-0.259208	0.795498	-0.351537	0.725217	0.971224	1	NA	NA	NA	NA	NA	2	NA	NA	NA	NA	NA	10	1.70578	0.0881842	1.67726	0.0936265
ENSG00000115325	1796	DOK1|1796	1	NA	NA	NA	NA	NA	2	NA	NA	NA	NA	NA	5	-0.0816327	0.934946	-0.33613	0.736804	0.98524	0	NA	NA	NA	NA	NA	4	-0.824569	0.409702	-1.45543	0.145686	0.636596	2	NA	NA	NA	NA	NA	4	0.966465	0.333913	0.441767	0.6587	0.969163	7	0.177908	0.858811	-0.116392	0.907352
ENSG00000204348	1797	DOM3Z|1797	3	2.42134	0.0155404	1.91045	0.0561997	0.403936	1	NA	NA	NA	NA	NA	1	NA	NA	NA	NA	NA	0	NA	NA	NA	NA	NA	3	2.35924	0.0183956	1.81397	0.0698129	0.475251	4	1.11145	0.266493	0.835427	0.403564	0.904012	11	0.438067	0.661379	-0.643973	0.519657	0.948586	4	2.22866	0.0259327	1.5925	0.111409
ENSG00000172269	1798	DPAGT1|1798	3	-1.84907	0.0645761	-0.934357	0.350218	0.82171	5	0.579852	0.562071	0.182879	0.854909	0.988833	2	NA	NA	NA	NA	NA	1	NA	NA	NA	NA	NA	0	NA	NA	NA	NA	NA	3	0.972859	0.330726	0.943123	0.345717	0.87746	7	-0.565701	0.571652	-0.733161	0.463535	0.929967	7	0.633708	0.526334	-0.00106444	0.999151
ENSG00000015413	1800	DPEP1|1800	5	-2.13947	0.0325029	-2.09234	0.0365171	0.32067	6	-0.22051	0.825493	-0.191087	0.848474	0.987855	11	-0.796803	0.425648	-0.778449	0.436384	0.91762	4	1.16071	0.24588	1.16833	0.242793	0.660729	4	-1.05823	0.290064	-1.00244	0.316235	0.807618	2	NA	NA	NA	NA	NA	9	-1.17372	0.240628	-1.16807	0.242898	0.816169	19	-1.46426	0.14326	-1.42538	0.154183
ENSG00000108963	1801	DPH1|1801	0	NA	NA	NA	NA	NA	2	NA	NA	NA	NA	NA	4	-0.817354	0.413811	-1.22343	0.221294	0.794904	0	NA	NA	NA	NA	NA	0	NA	NA	NA	NA	NA	3	0.91146	0.362149	0.557469	0.577261	0.957217	5	3.023	0.00253042	1.63008	0.103221	0.644843	6	-0.996992	0.318873	-0.723292	0.469574
ENSG00000132768	1802	DPH2|1802	4	0.487871	0.625688	-0.437275	0.661953	0.955648	2	NA	NA	NA	NA	NA	6	1.17943	0.238349	0.375093	0.707626	0.981254	0	NA	NA	NA	NA	NA	2	NA	NA	NA	NA	NA	1	NA	NA	NA	NA	NA	7	2.82954	0.00470193	0.193882	0.846285	0.988457	10	1.98253	0.047539	0.450545	0.65236
ENSG00000197635	1803	DPP4|1803	0	NA	NA	NA	NA	NA	3	-0.936466	0.349131	-1.03844	0.299172	0.80959	2	NA	NA	NA	NA	NA	2	NA	NA	NA	NA	NA	1	NA	NA	NA	NA	NA	2	NA	NA	NA	NA	NA	2	NA	NA	NA	NA	NA	5	-1.17284	0.24098	-1.16423	0.244453
ENSG00000130226	1804	DPP6|1804	2	NA	NA	NA	NA	NA	0	NA	NA	NA	NA	NA	4	-0.0505295	0.959705	-0.0528974	0.957818	0.99736	49	-1.05575	0.291192	-1.04763	0.294917	0.710731	1	NA	NA	NA	NA	NA	2	NA	NA	NA	NA	NA	2	NA	NA	NA	NA	NA	6	0.408247	0.68313	0.387162	0.698672
ENSG00000143196	1805	DPT|1805	6	1.29913	0.19403	1.14985	0.250323	0.738652	5	0.369071	0.712109	0.37119	0.71053	0.969365	7	1.30919	0.190602	1.1986	0.230806	0.803394	7	1.43689	0.150885	1.28988	0.197221	0.606502	2	NA	NA	NA	NA	NA	3	-0.000245987	0.999804	-0.0890715	0.929033	0.996988	6	-0.373001	0.709182	-0.537083	0.591262	0.95887	16	2.14369	0.0321623	2.00706	0.0448604
ENSG00000188641	1806	DPYD|1806	2	NA	NA	NA	NA	NA	2	NA	NA	NA	NA	NA	4	1.54358	0.122827	1.49468	0.135135	0.694017	65	0.991246	0.32167	1.57059	0.116415	0.484223	4	-1.73536	0.0828112	-1.19348	0.232803	0.74131	4	-0.0860525	0.931432	-0.411771	0.680546	0.976273	4	0.70233	0.482544	0.413587	0.679215	0.971955	7	2.15115	0.0315678	1.91216	0.0559793
ENSG00000147647	1807	DPYS|1807	7	2.04458	0.0410101	1.55028	0.121212	0.560337	5	2.31521	0.0206892	2.05721	0.0397782	0.407063	7	0.324299	0.745741	-0.155767	0.87623	0.994743	13	-0.209512	0.834067	-0.678663	0.497419	0.837122	1	NA	NA	NA	NA	NA	2	NA	NA	NA	NA	NA	2	NA	NA	NA	NA	NA	16	1.40393	0.160475	0.82531	0.409281
ENSG00000092964	1808	DPYSL2|1808	0	NA	NA	NA	NA	NA	0	NA	NA	NA	NA	NA	4	0.941556	0.346519	0.457079	0.647657	0.969715	9	1.02059	0.307556	0.831254	0.405916	0.78697	1	NA	NA	NA	NA	NA	6	-0.0330094	0.97367	0.416291	0.677236	0.975885	3	-0.497896	0.618605	-0.37825	0.70528	0.974231	4	0.941556	0.346519	0.457079	0.647657
ENSG00000113657	1809	DPYSL3|1809	0	NA	NA	NA	NA	NA	0	NA	NA	NA	NA	NA	1	NA	NA	NA	NA	NA	5	1.47109	0.141404	1.34173	0.179817	0.585773	1	NA	NA	NA	NA	NA	2	NA	NA	NA	NA	NA	1	NA	NA	NA	NA	NA	1	NA	NA	NA	NA
ENSG00000117505	1810	DR1|1810	0	NA	NA	NA	NA	NA	3	0.544253	0.58632	-0.401668	0.687965	0.963829	2	NA	NA	NA	NA	NA	0	NA	NA	NA	NA	NA	1	NA	NA	NA	NA	NA	3	0.73146	0.464573	-0.0828834	0.933951	0.997912	5	-0.344965	0.730152	-0.590159	0.555142	0.952835	5	1.8065	0.0709712	0.0426599	0.965976
ENSG00000091138	1811	SLC26A3|1811	3	0.721858	0.470455	0.622642	0.533581	0.910636	3	-0.830948	0.406089	-0.859567	0.390117	0.864244	2	NA	NA	NA	NA	NA	38	-0.198038	0.843033	-0.15327	0.878199	0.976906	1	NA	NA	NA	NA	NA	5	-2.60018	0.00937716	-2.65555	0.00797252	0.193229	3	-0.969974	0.332161	-1.09644	0.273	0.837656	8	0.0321213	0.974378	-0.0763519	0.939146
ENSG00000184845	1812	DRD1|1812	3	-0.598464	0.549589	-0.52563	0.599196	0.93883	2	NA	NA	NA	NA	NA	6	0.012482	0.990042	0.191922	0.84782	0.992187	0	NA	NA	NA	NA	NA	3	-1.66417	0.0962145	-1.47232	0.14107	0.629274	3	-0.0388985	0.968975	0.017464	0.986068	0.999994	3	-1.23765	0.215972	-1.50811	0.131663	0.699437	8	-0.0128402	0.989756	0.218809	0.826818
ENSG00000149295	1813	DRD2|1813	1	NA	NA	NA	NA	NA	3	2.25951	0.0239447	2.30404	0.0213091	0.316275	4	0.444951	0.656397	0.286295	0.774678	0.988484	2	NA	NA	NA	NA	NA	0	NA	NA	NA	NA	NA	1	NA	NA	NA	NA	NA	4	-0.151239	0.8798	-0.107922	0.914067	0.995706	7	1.449	0.147475	1.2871	0.19819
ENSG00000151577	1814	DRD3|1814	3	1.01571	0.309872	0.880531	0.378664	0.836328	4	-0.366972	0.713674	-0.324601	0.745512	0.975016	8	15.256	3.90351e-50	15.1424	1.89213e-49	5.69833e-46	8	6.55751	6.7323e-11	6.45363	1.32713e-10	2.75566e-08	0	NA	NA	NA	NA	NA	1	NA	NA	NA	NA	NA	4	0.392889	0.694438	0.379283	0.704513	0.974243	14	11.6697	1.30056e-30	11.5511	4.82393e-30
ENSG00000069696	1815	DRD4|1815	6	2.22421	0.0262311	1.95885	0.0502504	0.384551	2	NA	NA	NA	NA	NA	9	-0.542748	0.587356	-0.453617	0.650147	0.970932	0	NA	NA	NA	NA	NA	2	NA	NA	NA	NA	NA	4	-0.356009	0.721866	-0.484392	0.628154	0.967118	7	0.0628845	0.949864	0.100406	0.920031	0.996661	16	1.43712	0.150819	1.3261	0.184938
ENSG00000169676	1816	DRD5|1816	2	NA	NA	NA	NA	NA	3	0.576439	0.564375	0.466863	0.640642	0.957434	2	NA	NA	NA	NA	NA	0	NA	NA	NA	NA	NA	4	0.903731	0.366233	0.54064	0.588808	0.944856	3	3.73799	0.000190013	3.7299	0.000196182	0.0140873	3	0.511937	0.608744	0.449032	0.653451	0.968525	7	-0.0958971	0.923611	-0.203717	0.838593
ENSG00000108591	1819	DRG2|1819	1	NA	NA	NA	NA	NA	3	0.998478	0.318153	-0.147216	0.882975	0.990555	6	1.19557	0.231986	0.275918	0.782636	0.988005	2	NA	NA	NA	NA	NA	2	NA	NA	NA	NA	NA	7	1.60917	0.107717	0.180152	0.857049	0.993219	2	NA	NA	NA	NA	NA	9	-0.747609	0.454773	-3.16076	0.00159403
ENSG00000116017	1820	ARID3A|1820	4	3.24586	0.00118776	2.86734	0.00417702	0.0851119	8	0.593476	0.552921	0.581378	0.561043	0.931956	14	0.64233	0.520723	0.666809	0.504961	0.940703	7	2.4901	0.0128408	2.78242	0.00543959	0.0953949	3	0.23843	0.811569	0.794533	0.426967	0.874042	10	0.123633	0.901616	0.235476	0.813861	0.989592	11	2.34919	0.0188984	2.94256	0.00328765	0.122471	24	2.11186	0.0348056	1.97076	0.0488715
ENSG00000111676	1822	ATN1|1822	6	0.17659	0.859846	0.510906	0.609466	0.943128	7	-0.170077	0.864964	-0.293029	0.769526	0.979626	10	2.73789	0.00623104	1.7743	0.0761458	0.575893	7	1.03325	0.301596	0.419402	0.674961	0.911953	6	5.82166	6.64001e-09	2.06461	0.0390716	0.36112	6	2.85129	0.00439296	1.25895	0.208175	0.765249	6	1.95951	0.0501739	-1.12011	0.262783	0.832726	20	1.39428	0.163367	0.388267	0.697854
ENSG00000134765	1823	DSC1|1823	1	NA	NA	NA	NA	NA	3	-0.033957	0.972914	-0.0418141	0.96665	0.999021	7	0.245379	0.806185	0.171917	0.863518	0.991827	1	NA	NA	NA	NA	NA	3	0.744909	0.456403	0.684454	0.493758	0.904698	3	3.5869	0.000341603	3.54062	0.000407118	0.024514	14	1.60296	0.10908	1.54502	0.122479	0.684384	9	0.193753	0.846387	0.134254	0.893213
ENSG00000134755	1824	DSC2|1824	3	1.15269	0.249158	0.222234	0.824152	0.983476	2	NA	NA	NA	NA	NA	3	-1.23862	0.215611	-1.14067	0.254126	0.82756	6	1.27527	0.202342	0.737018	0.461187	0.819729	4	3.09865	0.00196752	1.90785	0.0565353	0.42973	8	1.30482	0.192083	0.530047	0.59613	0.96094	6	2.79907	0.00516775	1.52404	0.127636	0.694925	6	-0.0621836	0.950422	-0.65138	0.514867
ENSG00000134762	1825	DSC3|1825	7	1.1442	0.252659	0.720174	0.471491	0.880179	4	-0.923597	0.355793	-1.26302	0.20671	0.727226	5	-1.99628	0.0460207	-2.2822	0.0225684	0.349266	10	-1.31338	0.189185	-1.44544	0.14847	0.541038	1	NA	NA	NA	NA	NA	2	NA	NA	NA	NA	NA	3	-0.755617	0.449956	-0.942163	0.346208	0.877708	13	-0.54557	0.585415	-1.06285	0.287963
ENSG00000171587	1826	DSCAM|1826	1	NA	NA	NA	NA	NA	4	0.729042	0.46605	0.731581	0.464499	0.898052	8	1.44817	0.147706	1.44326	0.149083	0.714935	38	1.90981	0.0562815	1.91855	0.0551645	0.341717	2	NA	NA	NA	NA	NA	1	NA	NA	NA	NA	NA	4	0.81722	0.413887	0.820915	0.41178	0.910527	13	1.48835	0.136797	1.48908	0.136603
ENSG00000159200	1827	RCAN1|1827	4	-2.1667	0.0303599	-2.30804	0.0210853	0.23633	4	-1.57879	0.114523	-1.48732	0.137067	0.637571	8	-0.398053	0.690628	-0.347796	0.728026	0.983546	6	-1.48397	0.137955	-1.11878	0.263349	0.681309	3	0.0919185	0.926771	0.476286	0.633916	0.954993	1	NA	NA	NA	NA	NA	9	2.2003	0.0278845	1.73636	0.0826336	0.60285	11	-0.477409	0.633116	-0.485742	0.627196
ENSG00000134760	1828	DSG1|1828	3	0.817681	0.413624	0.508361	0.611249	0.943451	3	-1.12494	0.26073	-1.23678	0.216295	0.737375	7	0.321841	0.747602	0.104349	0.916901	0.995436	3	0.272653	0.785144	0.205802	0.836963	0.962383	3	-0.281846	0.778087	-0.400295	0.688976	0.964474	3	-0.146587	0.883471	-0.202583	0.839479	0.989621	5	-0.746761	0.455284	-0.77539	0.438189	0.922158	12	-0.367587	0.713215	-0.606364	0.544333
ENSG00000046604	1829	DSG2|1829	2	NA	NA	NA	NA	NA	4	0.666405	0.505219	0.531082	0.595413	0.945303	3	-0.644453	0.519346	-0.314626	0.753074	0.988734	4	-0.0232565	0.981448	-0.045422	0.963775	0.993932	1	NA	NA	NA	NA	NA	4	2.12763	0.0334737	0.781228	0.434749	0.916508	3	1.11846	0.263489	0.285422	0.775346	0.982088	9	0.827946	0.407787	0.834401	0.404142
[truncated: 16,593 more rows]
[truncated: 13 more columns]
