# Supplementary material for: Global impact of somatic structural variation on the DNA methylome of human cancers
Source: Genome Biol. 2019 Oct 15;20:209. doi: 10.1186/s13059-019-1818-9 (PMC6792267; doi:10.1186/s13059-019-1818-9)
Supplement: Supplementary file 5 — Additional file 5. Related to Fig. 2. By distance metric method: complete set of gene-level correlations between expression and nearby SSV event, according to regression model applied (i.e. what covariates were considered). The top significant mRNAs (FDR < 10%, correcting for cancer type and CNA) and related information are highlighted in a separate Excel tab. Results for microRNAs are provided in a separate Excel tab. Also includes Gene Ontology (GO) terms associated with genes positively correlated (FDR < 5%, with corrections for cancer type and CNA) with occurrence of SSV in proximity to the gene. [file 13059_2019_1818_MOESM5_ESM.xlsx]

## Sheet: mRNAs distance metric method
		region		distance metric (+/- 1Mb)	distance metric (+/- 1Mb)	distance metric (+/- 1Mb)	distance metric (+/- 1Mb)	distance metric (+/- 1Mb)	distance metric (+/- 1Mb)	distance metric (+/- 1Mb)	distance metric (+/- 1Mb)	distance metric (+/- 1Mb)	distance metric (+/- 1Mb)	distance metric (+/- 1Mb)	distance metric (+/- 1Mb)	distance metric (+/- 1Mb)	distance metric (+/- 1Mb)	distance metric (+/- 1Mb)	distance metric (+/- 1Mb)	distance metric (+/- 1Mb)	distance metric (+/- 1Mb)	distance metric (+/- 1Mb)	distance metric (+/- 1Mb)	distance metric (+/- 1Mb)	distance metric (+/- 1Mb)	distance metric (+/- 1Mb)	distance metric (+/- 1Mb)	copy vs distance metric (+/- 1Mb)	copy vs distance metric (+/- 1Mb)	copy vs distance metric (+/- 1Mb)
		linear model		SV+cancer type	SV+cancer type	SV+cancer type	SV+COPY+cancer type	SV+COPY+cancer type	SV+COPY+cancer type	SV+num_SV+COPY+cancer type	SV+num_SV+COPY+cancer type	SV+num_SV+COPY+cancer type	SV+low-pass+COPY+cancer type	SV+low-pass+COPY+cancer type	SV+low-pass+COPY+cancer type	SV+age+COPY+cancer type	SV+age+COPY+cancer type	SV+age+COPY+cancer type	SV+purity+COPY+cancer type	SV+purity+COPY+cancer type	SV+purity+COPY+cancer type	SV+ploidy+COPY+cancer type	SV+ploidy+COPY+cancer type	SV+ploidy+COPY+cancer type	SV+num_SV+low_pass+COPY+cancer type	SV+num_SV+low_pass+COPY+cancer type	SV+num_SV+low_pass+COPY+cancer type	COPY+cancer type	COPY+cancer type	COPY+cancer type
feature	EntrezGene ID	Symbol	samples with SV	t	p	FDR	t	p	FDR	t	p	FDR	t	p	FDR	t	p	FDR	t	p	FDR	t	p	FDR	t	p	FDR	t	p	FDR
ENSG00000121410	1	A1BG|1	127	0.790386	0.429384	0.634205	0.201084	0.840651	0.956879	-0.405848	0.684892	0.929023	-0.145326	0.884466	0.973334	0.201557	0.840281	0.959105	0.376493	0.706585	0.920967	0.127472	0.898578	0.976487	-0.43162	0.666058	0.926568	5.57137	2.8221e-08	8.41336e-08
ENSG00000175899	2	A2M|2	132	-1.0447	0.296272	0.504984	-1.03147	0.302431	0.711239	-0.558957	0.576245	0.896662	-1.03641	0.300121	0.714877	-1.01169	0.311793	0.720499	-0.545454	0.585494	0.87797	-1.03172	0.30231	0.724745	-0.574228	0.56587	0.893563	2.43903	0.0148017	0.0209529
ENSG00000171428	9	NAT1|9	100	1.47866	0.139368	0.302829	-0.111118	0.911532	0.976296	0.304756	0.76058	0.949285	-0.0765633	0.938978	0.988813	-0.184659	0.853513	0.963273	-0.00722414	0.994237	1.00053	-0.0936197	0.925419	0.983849	0.325985	0.744465	0.946225	4.62039	4.04143e-06	9.27164e-06
ENSG00000156006	10	NAT2|10	100	3.00494	0.00268499	0.0147129	2.13381	0.0329639	0.273411	1.94396	0.0520222	0.394668	2.03891	0.0415733	0.315128	2.13036	0.0332477	0.275485	2.12635	0.03358	0.277206	2.15059	0.0316123	0.280058	2.05075	0.0404048	0.351135	6.18339	7.39996e-10	2.59567e-09
ENSG00000196136	12	SERPINA3|12	69	-1.2684	0.204783	0.394495	-1.45084	0.146962	0.543583	-1.16956	0.242299	0.705338	-1.42109	0.155427	0.561342	-1.44593	0.148333	0.546364	-1.43232	0.152187	0.548193	-1.4778	0.139599	0.549445	-1.17038	0.24197	0.705188	2.91365	0.00360674	0.00561028
ENSG00000114771	13	AADAC|13	120	0.335422	0.737338	0.8624	-0.1603	0.872658	0.965765	-0.17065	0.864514	0.976494	-0.334755	0.737841	0.933539	-0.1427	0.886539	0.972069	-0.164345	0.869474	0.968028	-0.143107	0.886219	0.974419	-0.201301	0.840481	0.971608	5.29087	1.33242e-07	3.67495e-07
ENSG00000127837	14	AAMP|14	110	3.00884	0.00265087	0.0145618	2.0931	0.0364496	0.28909	1.19114	0.233722	0.699476	1.96589	0.0494317	0.34087	2.03387	0.0420796	0.310503	1.95799	0.0503519	0.337538	1.98311	0.0474741	0.340978	1.21032	0.226279	0.689846	2.43598	0.0149268	0.0211166
ENSG00000129673	15	AANAT|15	186	-0.653559	0.513462	0.706392	-1.61128	0.107257	0.476048	-1.40833	0.159168	0.613573	-1.61399	0.106666	0.48245	-1.63764	0.101633	0.464882	-1.55074	0.121103	0.502538	-1.49715	0.134492	0.54058	-1.41235	0.157983	0.610594	7.30388	3.83321e-13	1.85592e-12
ENSG00000090861	16	AARS|16	142	-0.659384	0.509715	0.703467	-1.67923	0.0932438	0.447278	-2.88324	0.00397265	0.0975246	-1.79729	0.0724211	0.409061	-1.69549	0.0901181	0.441852	-1.75438	0.0794983	0.415661	-1.94109	0.0523696	0.356297	-2.87253	0.00410925	0.0996409	1.64653	0.0997902	0.123252
ENSG00000183044	18	ABAT|18	104	2.34649	0.0190354	0.0696244	0.824668	0.409646	0.789247	1.1408	0.254072	0.716181	0.717159	0.473349	0.830344	0.82154	0.411424	0.790599	0.762308	0.445954	0.812811	0.818368	0.413232	0.801864	1.11845	0.263491	0.728881	6.74927	1.87394e-11	7.77083e-11
ENSG00000165029	19	ABCA1|19	90	0.719791	0.471727	0.671234	0.426426	0.669837	0.90456	0.571343	0.567823	0.893714	0.480801	0.630703	0.896944	0.507049	0.612169	0.886452	0.574522	0.565671	0.868813	0.468309	0.639608	0.905052	0.470317	0.638173	0.917316	1.48503	0.137674	0.166055
ENSG00000107331	20	ABCA2|20	156	1.18605	0.235725	0.433637	0.149275	0.881349	0.968503	-0.0219088	0.982523	0.999425	0.137765	0.890438	0.975083	0.0682175	0.945618	0.987567	0.156952	0.875296	0.96996	0.243946	0.807294	0.953053	-0.0233799	0.981349	0.999374	6.24155	5.14164e-10	1.83022e-09
ENSG00000167972	21	ABCA3|21	159	-0.694928	0.48717	0.684399	-0.773523	0.439292	0.805967	-1.07703	0.28158	0.738623	-1.06599	0.286541	0.703816	-0.882987	0.377335	0.769016	-0.767084	0.44311	0.811366	-0.793276	0.427699	0.810152	-1.1028	0.270229	0.732937	1.19591	0.231854	0.268795
ENSG00000204574	23	ABCF1|23	189	6.59192	5.37e-11	2.07772e-09	0.410823	0.681241	0.909106	-0.593513	0.552896	0.888769	0.343542	0.731222	0.931522	0.362987	0.716648	0.922597	0.429247	0.667784	0.909212	0.146063	0.883884	0.973838	-0.634468	0.525838	0.876381	10.4441	5.57928e-25	6.8107e-24
ENSG00000198691	24	ABCA4|24	125	1.61298	0.106885	0.251001	1.08356	0.278673	0.691445	1.09898	0.271891	0.729992	1.10866	0.267693	0.68454	1.13713	0.255603	0.671373	1.27986	0.200722	0.61562	1.04709	0.295168	0.719545	1.09183	0.275022	0.737509	10.0567	2.57791e-23	2.83395e-22
ENSG00000097007	25	ABL1|25	99	0.140002	0.88867	0.948235	-0.0376895	0.969939	0.991776	-0.0863283	0.931213	0.990955	-0.073722	0.941238	0.989086	0.00394325	0.996854	1.00136	-0.0386044	0.969209	0.99636	-0.00625377	0.995011	1.00131	-0.0883434	0.929611	0.990554	0.353706	0.723591	0.752247
ENSG00000002726	26	ABP1|26	115	-0.327673	0.743188	0.865602	-0.552826	0.580436	0.87063	-0.19304	0.846945	0.972135	-0.541145	0.58846	0.878568	-0.546757	0.584599	0.87383	-0.383095	0.701684	0.918886	-0.524364	0.600076	0.886761	-0.185886	0.852551	0.974297	4.48103	7.79196e-06	1.72596e-05
ENSG00000143322	27	ABL2|27	117	2.33318	0.0197243	0.071483	1.19514	0.232156	0.650667	1.01898	0.308321	0.75742	1.25453	0.209777	0.632922	1.22774	0.219671	0.638214	1.11138	0.266522	0.680567	1.1357	0.256199	0.685998	0.898359	0.369088	0.801004	3.93108	8.7062e-05	0.000168592
ENSG00000175164	28	ABO|28	101	3.76848	0.000168369	0.00146894	3.42424	0.000627312	0.0235514	3.70876	0.000213207	0.0118213	3.51417	0.000449645	0.019009	3.41726	0.000643538	0.024113	3.3747	0.000751223	0.0267405	3.45943	0.000551176	0.0220942	3.70984	0.000212304	0.0117713	3.63769	0.000281139	0.000507271
ENSG00000159842	29	ABR|29	127	-2.11419	0.0346064	0.109673	-2.62708	0.00866913	0.134922	-2.05862	0.0396434	0.348776	-2.49399	0.0127013	0.169459	-2.62036	0.00884153	0.136244	-2.74744	0.00605305	0.107196	-2.32015	0.0204196	0.225592	-2.06359	0.0391689	0.347176	1.00218	0.316362	0.357318
ENSG00000060971	30	ACAA1|30	90	1.95188	0.0510734	0.14659	-0.923231	0.355983	0.752208	-0.581533	0.560938	0.891312	-0.859271	0.39028	0.781615	-0.950433	0.341992	0.742924	-0.914349	0.36063	0.756897	-0.903391	0.366413	0.772863	-0.582368	0.560376	0.891452	5.72813	1.14803e-08	3.56095e-08
ENSG00000076555	32	ACACB|32	95	1.84126	0.0657126	0.175767	1.03748	0.299622	0.708952	1.01113	0.312062	0.760417	0.89752	0.369535	0.770861	1.03733	0.299692	0.709015	1.03483	0.300856	0.712337	1.00035	0.317245	0.737214	1.08286	0.278986	0.739558	4.55059	5.62761e-06	1.2693e-05
ENSG00000115361	33	ACADL|33	104	0.604575	0.545521	0.731003	0.598482	0.549577	0.85714	0.299326	0.764719	0.950584	0.379149	0.704612	0.922652	0.599198	0.5491	0.859835	0.512331	0.608469	0.886649	0.736442	0.461537	0.826817	0.293906	0.768856	0.951607	0.718469	0.472541	0.514202
ENSG00000117054	34	ACADM|34	73	0.277267	0.7816	0.887006	-0.00793524	0.993669	0.998675	-0.0282866	0.977436	0.99899	-0.0311719	0.975135	0.995095	-0.0244187	0.980521	0.996705	-0.18488	0.85334	0.964301	0.12694	0.898999	0.976527	-0.0207951	0.983411	0.999586	0.888829	0.374188	0.416367
ENSG00000122971	35	ACADS|35	134	1.00018	0.317327	0.528078	0.574222	0.565873	0.863817	1.06511	0.286938	0.7411	0.537758	0.590796	0.879548	0.565857	0.571546	0.868543	0.56292	0.573544	0.873594	0.648342	0.516828	0.85203	1.19251	0.233183	0.697864	1.96452	0.0495894	0.0643805
ENSG00000196177	36	ACADSB|36	95	-0.632342	0.527226	0.717289	-1.46287	0.14364	0.538818	-1.46319	0.143553	0.590058	-1.55275	0.120621	0.510173	-1.5498	0.121327	0.504646	-1.69821	0.0896043	0.437524	-1.45472	0.145882	0.557051	-1.43914	0.150248	0.600385	2.74357	0.00612465	0.00919653
ENSG00000072778	37	ACADVL|37	163	2.75282	0.00595481	0.027964	0.292957	0.769582	0.935851	0.34725	0.728435	0.94138	0.288577	0.772931	0.94411	0.229748	0.818308	0.95347	0.265942	0.790307	0.945415	0.270156	0.787064	0.947394	0.359536	0.719227	0.940751	5.15462	2.7578e-07	7.31713e-07
ENSG00000075239	38	ACAT1|38	100	1.77358	0.0762642	0.196632	0.158111	0.874384	0.96659	0.134203	0.893254	0.982276	0.0802436	0.93605	0.988127	0.149566	0.88112	0.971153	0.0751606	0.940093	0.988409	0.16582	0.868313	0.970805	0.12598	0.899759	0.985289	4.2654	2.07602e-05	4.36802e-05
ENSG00000120437	39	ACAT2|39	107	0.217515	0.827826	0.912696	-0.976691	0.328825	0.730731	-1.33142	0.183183	0.638773	-1.08438	0.278308	0.695009	-0.964877	0.334708	0.736539	-0.963901	0.335197	0.738437	-0.987964	0.323274	0.741066	-1.33235	0.182879	0.638837	3.35244	0.000813985	0.00138304
ENSG00000108684	40	ACCN1|40	105	3.16667	0.0015621	0.00943731	2.83217	0.00466361	0.0936836	3.11957	0.0018336	0.0579651	2.91251	0.00361987	0.081244	2.87092	0.00413015	0.0873021	2.83607	0.00460724	0.091928	2.83505	0.00462186	0.096436	3.11844	0.0018406	0.0589192	4.93213	8.71464e-07	2.18455e-06
ENSG00000110881	41	ACCN2|41	140	1.62389	0.104536	0.24705	1.13717	0.255585	0.671602	0.813072	0.416261	0.827223	1.24847	0.211984	0.634634	1.11672	0.26423	0.679492	0.991072	0.321754	0.729687	1.03037	0.302942	0.725188	0.850344	0.395222	0.814423	5.54236	3.32484e-08	9.81513e-08
ENSG00000087085	43	ACHE|43	129	2.67497	0.00752656	0.0338021	2.19743	0.0280888	0.252686	2.15535	0.0312379	0.306489	2.23916	0.0252409	0.247514	2.14625	0.0319573	0.269435	2.46175	0.0138991	0.175818	2.01603	0.0439124	0.329214	2.12536	0.0336633	0.322812	5.31526	1.16765e-07	3.24108e-07
ENSG00000131473	47	ACLY|47	175	2.45586	0.0141284	0.0552409	-2.10451	0.0354422	0.284917	-2.72448	0.00648902	0.132902	-1.96593	0.0494267	0.3411	-2.11477	0.0345567	0.282128	-2.11799	0.0342827	0.28002	-2.309	0.0210317	0.228385	-2.89548	0.00382151	0.0945969	9.67091	1.03056e-21	1.00836e-20
ENSG00000122729	48	ACO1|48	183	0.385451	0.699939	0.839285	-1.50219	0.133186	0.52314	-1.44381	0.148929	0.598067	-1.38609	0.165854	0.575861	-1.51192	0.130691	0.517586	-1.51949	0.128776	0.515162	-1.43519	0.151369	0.564204	-1.47397	0.140628	0.585471	4.13908	3.61242e-05	7.37737e-05
ENSG00000100312	49	ACR|49	98	0.201243	0.840526	0.920766	0.193724	0.846409	0.959069	-0.191123	0.848446	0.972416	0.0330743	0.973618	0.994574	0.164691	0.869202	0.968088	0.193132	0.846873	0.962616	0.094862	0.924433	0.983917	-0.198606	0.842588	0.972213	0.114521	0.908834	0.920576
ENSG00000100412	50	ACO2|50	172	3.20992	0.001346	0.00836458	0.358203	0.720225	0.922715	0.188683	0.850358	0.972978	0.249982	0.802624	0.952594	0.246066	0.805653	0.950233	0.28746	0.773786	0.940251	0.449701	0.652968	0.909851	0.186577	0.852008	0.974115	6.59708	5.18525e-11	2.06182e-10
ENSG00000161533	51	ACOX1|51	217	5.20204	2.15e-07	4.21428e-06	0.974779	0.329772	0.731007	1.32081	0.186696	0.643581	1.07611	0.281991	0.699007	0.945582	0.344461	0.743929	0.917663	0.358892	0.755208	1.05865	0.289871	0.71585	1.2761	0.202049	0.664218	10.8679	7.26568e-27	9.90157e-26
ENSG00000143727	52	ACP1|52	63	0.860359	0.389681	0.598304	0.807893	0.419236	0.794619	0.403523	0.686601	0.929358	0.766437	0.443495	0.814081	0.799499	0.424084	0.797027	0.849209	0.395853	0.7823	0.773077	0.439556	0.816876	0.398914	0.689994	0.931117	0.334273	0.738204	0.765605
ENSG00000134575	53	ACP2|53	170	1.03587	0.300373	0.508904	0.0255104	0.97965	0.99432	0.0838994	0.933144	0.99141	0.175858	0.860421	0.966718	0.0656262	0.947681	0.988329	0.187011	0.851668	0.963881	0.0446584	0.964383	0.993293	0.0674461	0.946232	0.993748	2.94659	0.00324523	0.00507946
ENSG00000102575	54	ACP5|54	206	0.0732399	0.941622	0.974529	-0.259873	0.794985	0.943736	0.144644	0.885004	0.979925	-0.0470226	0.962499	0.993422	-0.223089	0.823486	0.955126	0.0754879	0.939833	0.98831	-0.0678781	0.945889	0.988603	0.112433	0.91049	0.98678	6.44399	1.41256e-10	5.37425e-10
ENSG00000014257	55	ACPP|55	91	0.349511	0.726738	0.856078	0.0872637	0.930469	0.982885	0.247352	0.804658	0.964138	0.155514	0.87643	0.97043	0.0829652	0.933886	0.9845	0.111477	0.911248	0.980556	0.130552	0.896141	0.976701	0.1414	0.887567	0.982578	1.6234	0.10464	0.128689
ENSG00000134940	56	ACRV1|56	98	-0.631557	0.527739	0.717712	-0.179912	0.857238	0.961887	-0.644432	0.519359	0.87625	-0.0778379	0.937964	0.98833	-0.189699	0.849561	0.961986	-0.340322	0.733645	0.929221	-0.347489	0.728255	0.931543	-0.66736	0.504609	0.871691	-2.20329	0.0276731	0.0375975
ENSG00000143632	58	ACTA1|58	121	-0.0609255	0.951424	0.978133	-0.214915	0.829852	0.954314	0.209941	0.833732	0.970933	-0.0326366	0.973967	0.994873	-0.195042	0.845377	0.960364	-0.129482	0.896988	0.976308	-0.268381	0.78843	0.947116	0.194686	0.845656	0.972726	2.39589	0.0166594	0.0233781
ENSG00000107796	59	ACTA2|59	138	0.00353796	0.997177	1.00089	-0.0233145	0.981401	0.99479	0.601434	0.54761	0.886437	0.144923	0.884784	0.973443	-0.0292143	0.976696	0.996231	0.263583	0.792125	0.946444	-0.100165	0.920222	0.983434	0.600592	0.548171	0.887747	-6.18647	7.25951e-10	2.54791e-09
ENSG00000184009	60	ACTB|60	176	0.684278	0.493869	0.689943	0.683545	0.494331	0.831597	1.02481	0.305558	0.754694	0.748477	0.454249	0.819453	0.650872	0.515194	0.843243	1.24276	0.214083	0.632931	0.658512	0.510275	0.849408	1.02577	0.305106	0.758206	0.0288549	0.976983	0.980619
ENSG00000159251	70	ACTC1|70	74	1.13948	0.254621	0.457105	1.11915	0.263195	0.677855	1.45215	0.146597	0.595149	1.2447	0.213368	0.635143	1.14305	0.253136	0.669736	0.987216	0.32364	0.730706	1.11432	0.265257	0.693354	1.38078	0.16748	0.622167	1.54511	0.122458	0.148893
ENSG00000163017	72	ACTG2|72	87	0.130071	0.896522	0.951365	0.157303	0.87502	0.966932	0.448153	0.654085	0.920779	0.234262	0.814803	0.955956	0.154892	0.87692	0.97049	0.205805	0.836961	0.960614	0.178562	0.858298	0.967753	0.440902	0.659326	0.925083	4.47426	8.04082e-06	1.77645e-05
ENSG00000130402	81	ACTN4|81	211	7.37681	2.25e-13	1.21719e-11	0.812074	0.416833	0.792943	0.959434	0.337441	0.77795	0.828216	0.407634	0.791865	0.805276	0.420744	0.795453	0.893309	0.371785	0.766037	0.816129	0.414511	0.802509	0.959269	0.337524	0.7825	13.5665	2.15963e-40	6.04358e-39
ENSG00000136518	86	ACTL6A|86	121	6.38543	2.06e-10	7.20312e-09	1.83643	0.0664229	0.385596	1.39971	0.161735	0.616132	1.89755	0.05788	0.367648	1.79709	0.072453	0.398492	1.66257	0.0965356	0.45238	1.66125	0.0968	0.469057	1.28209	0.199941	0.662303	8.53016	2.60605e-17	1.81963e-16
ENSG00000072110	87	ACTN1|87	151	0.0729976	0.941814	0.974332	-1.05967	0.289408	0.700941	-0.585909	0.557994	0.889492	-0.75786	0.448612	0.816067	-1.05883	0.289789	0.703158	-0.986935	0.323778	0.730646	-1.05943	0.289515	0.715368	-0.624241	0.532531	0.880199	3.66068	0.000257208	0.000466835
ENSG00000077522	88	ACTN2|88	144	-0.902112	0.367092	0.576349	-0.852906	0.3938	0.77961	-1.25008	0.211399	0.672712	-0.88686	0.375247	0.774964	-0.830555	0.406311	0.788091	-0.594431	0.552282	0.862315	-0.908575	0.363669	0.770271	-1.27098	0.203866	0.666006	-0.844081	0.398712	0.441366
ENSG00000248746	89	ACTN3|89	219	2.50466	0.0123256	0.0496539	1.5221	0.128121	0.51568	1.78194	0.0748907	0.459622	1.79511	0.0727669	0.409584	1.51384	0.130205	0.516581	1.62762	0.103742	0.469108	1.53987	0.12373	0.523574	1.76261	0.0780991	0.466446	9.2092	7.16828e-20	6.11899e-19
ENSG00000115170	90	ACVR1|90	96	2.31761	0.0205578	0.0736784	-0.431712	0.665991	0.902868	-0.18038	0.85687	0.974851	-0.318345	0.750252	0.93738	-0.422714	0.672544	0.905852	-0.207485	0.835649	0.960346	-0.38918	0.697179	0.923243	-0.251317	0.801592	0.962083	8.19558	4.09002e-16	2.58319e-15
ENSG00000135503	91	ACVR1B|91	172	2.42535	0.0153702	0.0589566	-0.576412	0.564393	0.862818	-0.865672	0.38676	0.80983	-0.628648	0.529642	0.853237	-0.575549	0.564977	0.864613	-0.665566	0.505755	0.843858	-0.658283	0.510422	0.849574	-0.866615	0.386243	0.809701	7.27306	4.79349e-13	2.29835e-12
ENSG00000121989	92	ACVR2A|92	117	1.2375	0.216028	0.408767	0.581776	0.560775	0.861215	0.291103	0.770999	0.952074	0.47167	0.637207	0.899794	0.530991	0.595477	0.87887	0.513889	0.607379	0.886367	0.629617	0.529008	0.857884	0.310991	0.755835	0.94902	2.46732	0.0136849	0.0194618
ENSG00000114739	93	ACVR2B|93	74	3.32563	0.000896035	0.00597961	1.91913	0.0550913	0.354076	1.22483	0.220765	0.685599	1.69069	0.091031	0.453068	1.96438	0.0496063	0.336982	1.52302	0.12789	0.513812	1.83958	0.0659587	0.396197	1.21909	0.222934	0.685754	5.04854	4.80082e-07	1.23815e-06
ENSG00000139567	94	ACVRL1|94	167	1.88633	0.0593758	0.162781	0.750773	0.452866	0.812815	1.35327	0.176101	0.631522	0.928059	0.353474	0.760533	0.734388	0.462787	0.82006	1.13449	0.256709	0.673383	0.931068	0.351916	0.761601	1.34631	0.178336	0.63455	14.5927	3.37847e-46	1.28758e-44
ENSG00000243989	95	ACY1|95	134	0.619422	0.5357	0.723617	0.622389	0.533747	0.850376	0.339412	0.73433	0.943586	0.537227	0.591163	0.879725	0.582699	0.560153	0.862199	0.533995	0.593396	0.880766	0.656549	0.511537	0.849443	0.338425	0.735074	0.944269	0.0987482	0.921347	0.931712
ENSG00000119640	97	ACYP1|97	87	2.10128	0.0357247	0.112297	1.79094	0.0734339	0.400504	1.24884	0.211852	0.673552	1.78552	0.0743086	0.414851	1.82784	0.0677033	0.386957	1.71957	0.0856451	0.429262	1.79557	0.0726933	0.415211	1.17243	0.241147	0.704751	1.40375	0.160529	0.19134
ENSG00000170634	98	ACYP2|98	99	2.35057	0.0188287	0.0691527	1.97668	0.0481964	0.33212	2.09359	0.036406	0.333309	1.81056	0.0703388	0.404227	1.98423	0.0473489	0.32983	1.9161	0.055476	0.354401	2.08518	0.0371631	0.302991	2.11789	0.0342913	0.324982	1.90799	0.0565165	0.0726058
ENSG00000196839	100	ADA|100	129	1.43245	0.152152	0.322075	0.617615	0.53689	0.851867	0.141536	0.887459	0.98069	0.686207	0.492652	0.838583	0.612765	0.540092	0.855134	1.07941	0.280519	0.694779	0.62639	0.531121	0.858729	0.100686	0.919809	0.988692	8.60726	1.36222e-17	9.69794e-17
ENSG00000151651	101	ADAM8|101	61	2.13296	0.0330333	0.105761	1.87322	0.0611642	0.370069	2.09829	0.0359885	0.331362	1.96533	0.0494956	0.341046	1.88669	0.0593279	0.366003	2.56384	0.010415	0.146303	1.9131	0.0558588	0.368759	2.07278	0.0383036	0.344481	3.44476	0.000581801	0.0010067
ENSG00000137845	102	ADAM10|102	112	0.725516	0.46821	0.668152	0.446381	0.655364	0.899031	0.453228	0.650428	0.920435	0.541688	0.588086	0.87882	0.458537	0.64661	0.897408	0.521062	0.602374	0.88516	0.44576	0.655813	0.91011	0.424273	0.671406	0.927555	0.988095	0.32321	0.364474
ENSG00000160710	103	ADAR|103	194	4.11627	3.99e-05	0.000427795	1.58145	0.113913	0.488026	1.43469	0.151512	0.60152	1.73055	0.0836661	0.43913	1.56772	0.117084	0.49746	1.66871	0.0953115	0.450559	1.57606	0.115149	0.50578	1.29579	0.195179	0.656548	5.78359	8.30591e-09	2.61366e-08
ENSG00000197381	104	ADARB1|104	79	1.0117	0.311788	0.521885	0.867427	0.385799	0.773077	0.967317	0.333487	0.775363	0.899594	0.36843	0.769639	0.867487	0.385765	0.773966	1.26001	0.207793	0.624501	0.87791	0.380084	0.782413	0.941434	0.346581	0.7882	0.81838	0.413225	0.455843
ENSG00000185736	105	ADARB2|105	100	-1.70425	0.0884701	0.218329	-1.71113	0.0871922	0.43481	-1.6705	0.0949573	0.501796	-1.68431	0.0922565	0.454842	-1.69065	0.091039	0.444043	-1.7224	0.0851313	0.428255	-1.72199	0.0852052	0.446024	-1.6854	0.0920473	0.496893	0.368973	0.712181	0.741772
ENSG00000164742	107	ADCY1|107	105	-0.129955	0.896613	0.951349	-0.375799	0.707101	0.918089	-0.491947	0.622804	0.913521	-0.204226	0.838195	0.960852	-0.384327	0.700771	0.918095	-0.391177	0.695703	0.917466	-0.385948	0.699571	0.92373	-0.469539	0.638729	0.917596	5.30731	1.21907e-07	3.37485e-07
ENSG00000078295	108	ADCY2|108	126	0.860972	0.389343	0.598198	0.620346	0.535091	0.85038	0.984897	0.324778	0.769694	0.67734	0.498258	0.840887	0.618163	0.536529	0.853288	0.643387	0.520037	0.849218	0.650524	0.515418	0.850887	0.9683	0.332996	0.778493	5.05531	4.6354e-07	1.19862e-06
ENSG00000138031	109	ADCY3|109	114	-0.616269	0.537778	0.724884	-0.725376	0.468295	0.819551	-0.76464	0.444564	0.844525	-0.605683	0.544785	0.859963	-0.753237	0.451385	0.813544	-0.645058	0.518954	0.84885	-0.765376	0.444126	0.818532	-0.816364	0.414376	0.827823	0.324085	0.745903	0.773005
ENSG00000173175	111	ADCY5|111	154	0.649923	0.515807	0.708414	0.539239	0.589774	0.875028	0.628406	0.5298	0.880182	0.38719	0.698651	0.919787	0.461466	0.644508	0.896659	0.715692	0.474254	0.827203	0.540131	0.589159	0.882796	0.745675	0.45594	0.847766	1.3395	0.180539	0.213376
ENSG00000174233	112	ADCY6|112	155	-0.216421	0.828679	0.913296	-1.79188	0.0732839	0.399931	-1.82781	0.0677071	0.441249	-1.89333	0.0584394	0.369749	-1.79045	0.0735137	0.401102	-2.09852	0.0359682	0.287584	-1.68415	0.0922878	0.462687	-1.80164	0.0717337	0.452095	5.63267	1.9907e-08	6.02356e-08
ENSG00000121281	113	ADCY7|113	97	-0.769736	0.441535	0.644399	-0.554015	0.579622	0.870291	-0.298713	0.765186	0.950435	-0.393132	0.694258	0.918351	-0.555263	0.578769	0.871557	-0.496412	0.619651	0.89026	-0.565483	0.571801	0.876187	-0.29538	0.76773	0.951338	-1.07248	0.283616	0.323266
ENSG00000155897	114	ADCY8|114	141	0.614223	0.539128	0.725935	0.459975	0.645577	0.896268	-0.0463103	0.963067	0.99655	0.36187	0.717483	0.926486	0.643718	0.519822	0.84499	0.442452	0.658203	0.90468	0.45882	0.646407	0.907601	-0.026316	0.979008	0.999104	6.11801	1.1102e-09	3.8234e-09
ENSG00000162104	115	ADCY9|115	154	-1.18244	0.237151	0.435361	-1.94966	0.0513384	0.340938	-2.56795	0.0102928	0.172986	-2.04163	0.0413017	0.314678	-1.96337	0.049723	0.337517	-1.80477	0.0712409	0.392918	-1.95178	0.0510858	0.351459	-2.57459	0.0100979	0.171163	3.26752	0.0011009	0.00183875
ENSG00000141433	116	ADCYAP1|116	131	0.0978244	0.92208	0.964683	0.0828929	0.933944	0.983454	0.594184	0.552448	0.888449	0.0983956	0.921627	0.984167	0.0696962	0.944442	0.987265	0.00628813	0.994983	1.00055	0.146455	0.883575	0.973738	0.619649	0.53555	0.881832	7.61201	3.9099e-14	2.06127e-13
ENSG00000078549	117	ADCYAP1R1|117	104	0.322167	0.747355	0.868637	0.264283	0.791585	0.942788	0.787459	0.431094	0.836252	0.414331	0.678671	0.913068	0.240714	0.809798	0.950524	0.314018	0.753536	0.935247	0.275052	0.783301	0.946128	0.788419	0.430533	0.835254	5.51898	3.79228e-08	1.11176e-07
ENSG00000087274	118	ADD1|118	131	-0.736232	0.461664	0.66205	-4.09169	4.43e-05	0.00295744	-3.47077	0.000528533	0.0238148	-4.02432	5.89851e-05	0.00385962	-4.09788	4.31397e-05	0.00285427	-3.84961	0.000121529	0.0066349	-3.90717	9.60771e-05	0.00577696	-3.4523	0.000565869	0.0250531	4.35852	1.36698e-05	2.94332e-05
ENSG00000075340	119	ADD2|119	111	0.410207	0.681693	0.828062	0.332854	0.739275	0.929156	-0.041909	0.966575	0.996588	0.283892	0.776518	0.945572	0.350406	0.726066	0.92741	0.365555	0.71473	0.92253	0.308326	0.757862	0.939371	-0.044567	0.964456	0.995904	0.804162	0.421386	0.463955
ENSG00000148700	120	ADD3|120	98	0.397079	0.691346	0.834152	0.26065	0.794386	0.943529	0.55769	0.57711	0.896518	0.302756	0.762103	0.941219	0.278829	0.780401	0.942433	0.244259	0.807052	0.950812	0.32188	0.747573	0.936334	0.557259	0.577405	0.900197	0.72396	0.469164	0.510871
ENSG00000147872	123	PLIN2|123	122	3.06156	0.00222733	0.0126531	2.58934	0.00967646	0.142957	2.23719	0.0253691	0.278029	2.72175	0.0065426	0.115636	2.60637	0.00920973	0.139502	2.78686	0.00536584	0.100528	2.49273	0.0127463	0.173704	2.22784	0.0259874	0.283063	2.89119	0.0038738	0.00599218
ENSG00000187758	124	ADH1A|124	82	0.326045	0.74442	0.866639	0.33267	0.739414	0.928936	0.646452	0.518051	0.875287	0.310073	0.756533	0.938705	0.328367	0.742664	0.930382	0.488912	0.624951	0.892472	0.404599	0.68581	0.921142	0.688893	0.49096	0.866876	-0.706544	0.479921	0.521245
ENSG00000196616	125	ADH1B|125	80	-2.08195	0.0374573	0.116245	-2.09595	0.0361953	0.287586	-1.34987	0.177191	0.63288	-2.00343	0.0452485	0.330461	-2.1024	0.0356269	0.287307	-1.42068	0.155546	0.555014	-1.93469	0.0531503	0.35873	-1.33028	0.183559	0.639706	0.374638	0.707965	0.737898
ENSG00000248144	126	ADH1C|126	82	-2.65164	0.00806518	0.0356543	-2.71674	0.00664215	0.116323	-2.47131	0.0135337	0.20123	-2.70608	0.00685848	0.118282	-2.7229	0.00651998	0.114667	-2.69024	0.00719168	0.118407	-2.4779	0.0132871	0.178344	-2.46549	0.0137551	0.200831	1.41157	0.158212	0.188743
ENSG00000198099	127	ADH4|127	78	0.00712166	0.994318	0.999485	-0.0425537	0.966061	0.990434	0.294393	0.768484	0.951477	-0.0891076	0.929004	0.986128	-0.0533488	0.957459	0.990747	-0.034994	0.972088	0.997131	0.100505	0.919952	0.983559	0.328483	0.742577	0.946054	1.04053	0.298205	0.338594
ENSG00000197894	128	ADH5|128	78	0.417014	0.676707	0.824764	0.580071	0.561923	0.862011	0.599653	0.548797	0.886744	0.518087	0.604447	0.886596	0.581337	0.56107	0.862715	0.394004	0.693615	0.916137	0.745761	0.455888	0.824834	0.611912	0.540656	0.884674	-0.354198	0.723223	0.751909
ENSG00000172955	130	ADH6|130	80	-1.01112	0.312064	0.522102	-1.01697	0.309277	0.716802	-0.777033	0.437219	0.839986	-1.19213	0.233334	0.65513	-1.02431	0.305795	0.71415	-1.14195	0.253595	0.669258	-0.921895	0.35668	0.76558	-0.673387	0.500769	0.8697	0.0745855	0.940551	0.94876
ENSG00000196344	131	ADH7|131	78	1.95849	0.0502932	0.144958	2.00257	0.0453407	0.322322	2.3006	0.0215033	0.255144	2.07618	0.037988	0.299561	1.99824	0.0458086	0.32521	1.98216	0.0475799	0.32772	2.11994	0.0341177	0.291376	2.27881	0.0227696	0.264526	3.53504	0.000415761	0.000732572
ENSG00000156110	132	ADK|132	128	-1.5661	0.117463	0.268404	-1.63386	0.102425	0.466856	-1.45004	0.147182	0.59603	-1.54553	0.122355	0.512154	-1.64448	0.100214	0.463276	-1.64678	0.0997397	0.459055	-1.67494	0.0940827	0.464489	-1.47947	0.13915	0.582182	-0.145502	0.884327	0.89877
ENSG00000148926	133	ADM|133	97	-0.814879	0.415226	0.622017	-1.27818	0.201315	0.616691	-1.31493	0.188665	0.647112	-1.2623	0.20697	0.629145	-1.2806	0.200462	0.616524	-1.23187	0.218122	0.635478	-1.27532	0.202323	0.627672	-1.38045	0.167583	0.622161	4.78124	1.85219e-06	4.45176e-06
ENSG00000163485	134	ADORA1|134	163	1.46737	0.142412	0.307342	0.814071	0.415689	0.792294	0.696208	0.486369	0.864343	0.924356	0.355398	0.760902	0.855042	0.392617	0.778237	0.996767	0.318982	0.727386	0.812767	0.416436	0.803787	0.668807	0.503686	0.870942	4.23149	2.41241e-05	5.03886e-05
ENSG00000128271	135	ADORA2A|135	136	1.91306	0.0558639	0.156208	1.15118	0.249776	0.665894	1.52955	0.126265	0.560695	0.897338	0.369632	0.770883	1.15907	0.246547	0.665762	1.67733	0.0936145	0.446689	1.28782	0.197939	0.620998	1.59154	0.111624	0.536364	7.34083	2.92872e-13	1.43359e-12
ENSG00000170425	136	ADORA2B|136	93	1.55947	0.119022	0.270925	1.18967	0.234299	0.652555	1.22271	0.221564	0.686046	1.45668	0.145342	0.547124	1.2027	0.229217	0.649102	1.24544	0.213098	0.632224	1.12642	0.260107	0.68941	1.34478	0.17883	0.634912	1.61395	0.106675	0.130992
ENSG00000121933	140	ADORA3|140	107	-0.120422	0.90416	0.954406	-0.344792	0.730282	0.926708	0.0136088	0.989143	1.00033	-0.260029	0.794865	0.951123	-0.336463	0.736552	0.928542	-0.320153	0.748881	0.934029	-0.265054	0.790992	0.947955	-0.0173848	0.986131	0.999838	2.11991	0.0341204	0.0455946
ENSG00000144843	141	ADPRH|141	117	-0.157715	0.874695	0.941109	-0.522949	0.60106	0.879501	-0.462417	0.643826	0.918985	-0.471328	0.637451	0.899853	-0.590807	0.554707	0.861115	-0.292374	0.770027	0.938888	-0.34437	0.7306	0.932264	-0.507386	0.611933	0.910481	1.72854	0.0840256	0.105183
ENSG00000143799	142	PARP1|142	161	5.08418	3.99e-07	7.28349e-06	2.40605	0.0162042	0.19044	1.52192	0.128166	0.564072	2.36706	0.0180122	0.208848	2.41303	0.0158982	0.188511	2.31563	0.0206658	0.216741	2.37189	0.0177793	0.208731	1.45616	0.145484	0.593473	5.88007	4.69775e-09	1.51331e-08
ENSG00000102699	143	PARP4|143	112	1.3909	0.164389	0.339893	-0.0672324	0.946402	0.986049	0.188528	0.850479	0.972929	0.127116	0.89886	0.978226	-0.0709714	0.943427	0.987016	-0.0634663	0.949401	0.991575	-0.00928989	0.992589	1.00091	0.219668	0.826149	0.96812	3.35386	0.000809845	0.00137653
ENSG00000171873	146	ADRA1D|146	120	0.393373	0.694081	0.836204	0.198255	0.842863	0.957557	0.0973654	0.922445	0.989135	0.225664	0.821483	0.957796	0.228706	0.819118	0.953602	0.118827	0.905423	0.978845	0.16796	0.86663	0.970202	0.0919563	0.926741	0.990282	2.10695	0.0352299	0.0469644
ENSG00000170214	147	ADRA1B|147	99	0.989532	0.322507	0.533802	1.38514	0.166145	0.569356	0.977473	0.328438	0.771994	1.28727	0.198131	0.617139	1.37961	0.167842	0.572269	1.44907	0.147454	0.541782	1.33781	0.181092	0.59953	0.983532	0.325449	0.772313	-3.46416	0.000541606	0.000940898
ENSG00000120907	148	ADRA1A|148	105	0.819135	0.412794	0.619469	0.778448	0.436385	0.804373	0.923966	0.355601	0.788756	0.611931	0.540644	0.859294	0.762807	0.445657	0.809698	0.715336	0.474474	0.827343	0.848024	0.396513	0.791957	1.00616	0.314444	0.764859	0.848018	0.396516	0.439208
ENSG00000150594	150	ADRA2A|150	90	0.0629517	0.94981	0.977321	-0.175035	0.861068	0.962233	0.547996	0.583748	0.900073	0.098383	0.921637	0.984119	-0.193015	0.846965	0.960634	-0.150132	0.880674	0.971323	-0.00737141	0.994119	1.00166	0.54429	0.586294	0.901423	2.72062	0.00656496	0.00980556
ENSG00000184160	152	ADRA2C|152	114	0.0300468	0.976032	0.990446	-0.102121	0.91867	0.979039	-0.385577	0.699846	0.934213	-0.0960263	0.923508	0.98464	-0.117713	0.906306	0.977839	-0.179295	0.857721	0.965635	-0.104697	0.916625	0.982185	-0.33769	0.735627	0.94423	2.33776	0.0194847	0.0270865
ENSG00000043591	153	ADRB1|153	85	-0.0794351	0.936693	0.972313	-0.200189	0.84135	0.957124	-0.21796	0.827479	0.968467	-0.0489565	0.960958	0.992867	-0.205967	0.836835	0.958244	-0.174413	0.861556	0.966712	-0.193725	0.846408	0.963873	-0.198051	0.843023	0.972273	1.71463	0.0865472	0.108134
ENSG00000169252	154	ADRB2|154	111	0.747927	0.454581	0.656121	0.681093	0.495881	0.832941	1.1961	0.23178	0.69671	0.789188	0.430084	0.80592	0.693878	0.487829	0.831486	0.598984	0.549242	0.861422	0.848504	0.396246	0.79178	1.17089	0.241764	0.705164	0.436826	0.662278	0.695658
ENSG00000188778	155	ADRB3|155	215	-0.119169	0.905152	0.955	-0.48681	0.626439	0.890515	0.536368	0.591756	0.903111	0.166733	0.867595	0.968237	-0.448218	0.654038	0.899163	-0.483583	0.628728	0.893992	-0.414219	0.678752	0.917966	0.60045	0.548266	0.88774	12.7619	4.3316e-36	9.83339e-35
ENSG00000173020	156	ADRBK1|156	220	6.48205	1.1e-10	4.00364e-09	1.55394	0.120336	0.50186	1.777	0.0757002	0.460777	1.66137	0.0967747	0.461027	1.55996	0.118906	0.500659	1.67926	0.0932371	0.445845	1.62544	0.104207	0.483616	1.78342	0.0746504	0.46037	12.4403	1.96516e-34	3.99268e-33
ENSG00000100077	157	ADRBK2|157	116	-0.155545	0.876405	0.942265	-1.8672	0.0620012	0.372091	-1.7124	0.0869579	0.482142	-1.74116	0.0817896	0.433758	-1.86782	0.0619143	0.372911	-1.67185	0.0946891	0.448928	-1.83645	0.0664195	0.397089	-1.71144	0.0871351	0.485393	7.31286	3.59091e-13	1.74477e-12
ENSG00000239900	158	ADSL|158	169	2.27291	0.0231236	0.0804601	-0.540825	0.588681	0.874721	-1.50012	0.13372	0.573342	-0.503	0.615012	0.889701	-0.538859	0.590036	0.876656	-0.639887	0.522309	0.849809	-0.858519	0.390696	0.788301	-1.53043	0.126047	0.561971	5.68419	1.48064e-08	4.54823e-08
ENSG00000035687	159	ADSS|159	135	1.67293	0.0944774	0.229432	-1.34979	0.177216	0.582887	-1.47005	0.141686	0.586175	-1.28321	0.199548	0.618414	-1.31562	0.188433	0.598346	-1.37225	0.170119	0.57628	-1.30169	0.193152	0.615857	-1.49467	0.135138	0.576508	5.36064	9.1194e-08	2.56126e-07
ENSG00000196961	160	AP2A1|160	167	1.54362	0.122817	0.276801	-0.0561724	0.955209	0.989073	-0.241826	0.808937	0.965236	0.0127099	0.98986	0.998557	-0.04764	0.962007	0.991936	0.0126525	0.989906	1.00008	-0.152859	0.878523	0.972748	-0.270631	0.786699	0.956921	3.81598	0.000139219	0.00026223
ENSG00000183020	161	AP2A2|161	123	-0.771039	0.440763	0.643641	-2.76289	0.00577477	0.106378	-2.92011	0.00353308	0.0903474	-2.81583	0.00490664	0.0985647	-2.81574	0.00490799	0.0965221	-2.80233	0.00511592	0.0979067	-2.75175	0.00597422	0.112162	-2.92098	0.00352331	0.090227	3.64608	0.000272178	0.000492148
ENSG00000100280	162	AP1B1|162	470	2.31417	0.0207457	0.0742027	-0.682624	0.494913	0.832103	-0.441278	0.659053	0.922954	-0.475037	0.634806	0.898757	-0.697747	0.485406	0.829979	-0.225349	0.821728	0.956265	-0.627719	0.53025	0.858569	-0.416261	0.677258	0.928718	6.43424	1.5046e-10	5.7049e-10
ENSG00000006125	163	AP2B1|163	106	2.05269	0.0402156	0.122561	-0.809089	0.418547	0.794162	-0.649849	0.515855	0.873816	-0.695564	0.486772	0.834882	-0.804146	0.421396	0.796094	-0.79466	0.426893	0.802646	-0.743654	0.457162	0.825126	-0.651222	0.514968	0.873811	6.15641	8.75262e-10	3.04971e-09
ENSG00000166747	164	AP1G1|164	102	4.10766	4.14e-05	0.000439378	2.33544	0.0196058	0.209608	2.47298	0.0134707	0.200629	2.38031	0.0173793	0.2039	2.32303	0.0202645	0.214173	2.23593	0.0254519	0.243545	2.40882	0.0160823	0.19713	2.46869	0.0136331	0.200034	3.86972	0.00011199	0.000213588
ENSG00000106624	165	AEBP1|165	107	-0.520851	0.602521	0.772821	-0.720289	0.47142	0.821216	-0.410273	0.681644	0.927231	-0.60866	0.54281	0.858826	-0.713049	0.475888	0.825682	-0.48037	0.63101	0.894735	-0.604539	0.545545	0.866001	-0.469096	0.639045	0.917902	4.10421	4.19828e-05	8.49585e-05
ENSG00000104964	166	AES|166	140	0.873831	0.382301	0.591979	1.9478	0.0515606	0.341519	2.32281	0.0202762	0.248537	1.83921	0.0660131	0.39347	1.94923	0.0513893	0.343328	1.93202	0.0534795	0.347763	2.1137	0.0346481	0.293093	2.37513	0.0176246	0.233742	-2.3842	0.0171968	0.0240923
ENSG00000124812	167	CRISP1|167	129	13.3978	1.8e-39	5.4299e-37	13.0944	7.7e-38	3.41841e-34	12.8299	1.91897e-36	6.83076e-33	13.0907	8.06378e-38	2.87038e-34	13.1044	6.82278e-38	3.03579e-34	13.0337	1.62058e-37	5.76861e-34	13.1017	7.04643e-38	3.13531e-34	12.8134	2.34281e-36	8.33945e-33	5.5224	3.71999e-08	1.09147e-07
ENSG00000223959	172	AFG3L1|172	123	1.33383	0.182392	0.364538	1.28991	0.19721	0.610965	1.18258	0.237096	0.702369	1.32301	0.185964	0.602766	1.34004	0.180365	0.58923	1.09795	0.272339	0.685974	1.30805	0.190988	0.612029	1.17882	0.238593	0.703293	0.344741	0.730321	0.758269
ENSG00000079557	173	AFM|173	126	4.38747	1.2e-05	0.000150089	4.215	2.59e-05	0.00188497	3.90922	9.527e-05	0.00609934	3.94585	8.18998e-05	0.00509669	4.21145	2.635e-05	0.00192204	4.19451	2.83827e-05	0.00204516	4.3358	1.51488e-05	0.00124248	3.98918	6.83757e-05	0.00459227	10.4946	3.35404e-25	4.18327e-24
ENSG00000081051	174	AFP|174	127	1.19215	0.233325	0.430422	1.25105	0.211044	0.627757	0.832568	0.405175	0.819652	1.02518	0.305387	0.72086	1.24771	0.212265	0.630805	1.24371	0.213732	0.632629	1.07125	0.284169	0.710541	0.855343	0.392451	0.81323	8.24392	2.76485e-16	1.78422e-15
ENSG00000038002	175	AGA|175	87	-2.28657	0.0223112	0.0784308	-1.87143	0.0614122	0.37056	-1.71846	0.085848	0.479725	-1.83742	0.0662769	0.394514	-1.87082	0.0614966	0.371652	-1.86112	0.0628553	0.375907	-1.86007	0.0630032	0.388004	-1.71796	0.0859381	0.484181	-1.54337	0.122878	0.149363
ENSG00000157766	176	ACAN|176	105	0.44422	0.656926	0.811716	0.0922479	0.926509	0.981445	0.29727	0.766288	0.950278	0.174767	0.861278	0.966826	0.0925739	0.92625	0.982326	0.153272	0.878197	0.970395	0.0722752	0.942389	0.988487	0.296573	0.766819	0.951866	5.97521	2.65537e-09	8.79424e-09
ENSG00000204305	177	AGER|177	224	0.410166	0.681723	0.828042	-0.422006	0.67306	0.905881	-0.150846	0.88011	0.978218	-0.516129	0.605814	0.8867	-0.413651	0.679168	0.909065	-0.409105	0.682501	0.913457	-0.285958	0.774936	0.943516	-0.18951	0.84971	0.973425	7.98453	2.20514e-15	1.31437e-14
ENSG00000162688	178	AGL|178	77	-0.00765793	0.993891	0.999281	-0.734685	0.462606	0.817246	-0.589521	0.55557	0.889132	-0.759625	0.447557	0.815898	-0.746024	0.455729	0.815511	-0.594774	0.552053	0.862183	-0.705776	0.480399	0.835056	-0.506386	0.612634	0.910611	2.12791	0.0334502	0.0447629
ENSG00000159723	181	AGRP|181	123	1.57204	0.116078	0.26606	1.52856	0.126511	0.512215	1.77796	0.0755428	0.460923	1.58574	0.112937	0.496676	1.52666	0.126983	0.513061	1.7356	0.082768	0.422699	1.66535	0.0959795	0.46814	1.77759	0.0756028	0.462239	1.34049	0.180218	0.21301
ENSG00000101384	182	JAG1|182	98	-1.24231	0.214247	0.406564	-1.63475	0.102237	0.466718	-1.36982	0.170877	0.628362	-1.50325	0.132912	0.530041	-1.6323	0.102754	0.467966	-1.57001	0.116551	0.49437	-1.44586	0.148351	0.560824	-1.36461	0.172509	0.627492	1.37238	0.17008	0.2019
ENSG00000135744	183	AGT|183	130	0.914946	0.360316	0.569985	0.581685	0.560836	0.86116	0.467014	0.640534	0.918262	0.633929	0.52619	0.851453	0.596549	0.550867	0.860406	0.683972	0.494062	0.836821	0.506552	0.612518	0.893134	0.40896	0.682607	0.929466	2.15951	0.0309132	0.0415868
ENSG00000144891	185	AGTR1|185	151	-1.0745	0.282712	0.48899	-0.959956	0.337178	0.737299	-0.933857	0.350476	0.785712	-1.13832	0.255105	0.674945	-0.958244	0.33804	0.739211	-0.83176	0.405631	0.789266	-0.923892	0.35564	0.764823	-0.826965	0.408343	0.823721	5.45081	5.5487e-08	1.59696e-07
ENSG00000134817	187	APLNR|187	142	-1.6135	0.106772	0.250802	-1.52499	0.127398	0.514166	-0.907655	0.364155	0.794075	-1.17995	0.238144	0.659686	-1.52925	0.126339	0.512788	-1.24399	0.213631	0.632435	-1.3531	0.176158	0.593013	-0.877877	0.380102	0.806228	4.97447	7.02601e-07	1.77828e-06
ENSG00000172482	189	AGXT|189	112	2.26079	0.0238649	0.0822677	2.25486	0.0242358	0.234667	1.76061	0.0784368	0.465495	2.01743	0.0437665	0.323084	2.25234	0.0243947	0.236223	2.22955	0.0258736	0.245077	2.14943	0.0317041	0.280452	1.91739	0.0553119	0.405287	0.159317	0.873433	0.888865
ENSG00000101444	191	AHCY|191	184	5.46677	5.08e-08	1.1503e-06	1.08809	0.27667	0.689656	0.422165	0.672944	0.927519	1.00879	0.313182	0.727964	1.09274	0.274624	0.688999	0.995765	0.319469	0.727936	1.05456	0.291736	0.717666	0.401678	0.687958	0.9307	10.323	1.87618e-24	2.21581e-23
ENSG00000106546	196	AHR|196	135	1.8592	0.0631263	0.17036	0.269477	0.787587	0.941626	0.588768	0.556075	0.889061	0.462082	0.644066	0.902961	0.259066	0.795608	0.947997	0.627638	0.530303	0.852836	0.334504	0.73803	0.93338	0.595075	0.551852	0.889016	7.07004	2.04526e-12	9.26482e-12
ENSG00000145192	197	AHSG|197	158	1.89635	0.0580394	0.160302	1.55366	0.120404	0.50179	1.35195	0.176525	0.631896	1.52826	0.126586	0.518523	1.53459	0.125023	0.510007	1.55778	0.119422	0.499877	1.47476	0.140414	0.549975	1.48253	0.138336	0.580821	4.79147	1.76107e-06	4.24536e-06
ENSG00000204472	199	AIF1|199	215	-0.636224	0.524694	0.714991	-0.0661303	0.94728	0.9865	0.800602	0.423445	0.832207	0.290295	0.771617	0.943865	-0.0725186	0.942196	0.986191	0.826886	0.408388	0.791171	0.083347	0.933583	0.985698	0.791826	0.428544	0.834397	8.65127	9.38335e-18	6.75313e-17
ENSG00000112297	202	AIM1|202	103	5.65514	1.75e-08	4.43682e-07	1.61287	0.10691	0.475461	2.35631	0.0185411	0.23792	1.73561	0.0827673	0.436731	1.61317	0.106846	0.477798	1.91788	0.0552501	0.35372	1.64355	0.100405	0.476408	2.26836	0.0233995	0.268687	17.0461	1.87463e-61	1.29823e-59
ENSG00000106992	203	AK1|203	135	1.94266	0.052179	0.148827	0.964995	0.334649	0.734845	1.08788	0.276762	0.734867	1.0357	0.300453	0.715188	0.926576	0.354244	0.752546	1.01001	0.312597	0.722827	0.924779	0.355178	0.764568	1.07485	0.282557	0.742061	3.47644	0.000517526	0.000900384
ENSG00000185839	204	AK2|204	90	1.14595	0.251935	0.45384	0.228423	0.819337	0.950656	-0.0950235	0.924304	0.988985	0.247166	0.804802	0.953018	0.22907	0.818835	0.953584	0.207872	0.835347	0.96031	0.233239	0.815596	0.955565	-0.107673	0.914264	0.986904	2.21428	0.0269073	0.036638
ENSG00000162433	205	AK3L1|205	92	0.1879	0.850972	0.92679	0.180368	0.85688	0.96185	-0.102229	0.918584	0.98839	0.286112	0.774818	0.944665	0.268297	0.788494	0.945598	0.198272	0.84285	0.961914	0.174182	0.861738	0.968564	-0.145122	0.884627	0.981767	0.0580147	0.953742	0.960433
ENSG00000142208	207	AKT1|207	177	6.32442	3.04e-10	1.02863e-08	1.28873	0.197621	0.611279	0.992759	0.320932	0.768044	1.24576	0.21298	0.635158	1.25414	0.209917	0.627391	1.35691	0.174944	0.582209	1.40183	0.161101	0.578196	0.991747	0.321425	0.770676	9.05352	2.87215e-19	2.35028e-18
ENSG00000105221	208	AKT2|208	172	8.78881	2.9e-18	2.76012e-16	-0.290711	0.771299	0.935952	-0.355209	0.722466	0.939327	-0.219001	0.826668	0.958692	-0.291688	0.770551	0.940364	-0.314901	0.752865	0.935066	-0.24704	0.804899	0.952563	-0.365809	0.714541	0.938692	15.9961	1.0761e-54	6.23858e-53
ENSG00000148218	210	ALAD|210	132	-0.949433	0.3425	0.553762	-2.25656	0.0241291	0.234529	-1.45368	0.146171	0.594778	-2.29444	0.021855	0.228406	-2.2544	0.0242648	0.23522	-2.27498	0.022999	0.231525	-2.13314	0.0330188	0.286528	-1.41452	0.157346	0.609984	2.85673	0.00431866	0.00663646
ENSG00000023330	211	ALAS1|211	138	1.96903	0.0490695	0.142168	2.02505	0.0429779	0.314982	1.48177	0.138538	0.580709	1.91042	0.0562034	0.362562	1.93137	0.0535597	0.350333	2.01586	0.0439306	0.314385	1.95947	0.0501779	0.349127	1.49731	0.13445	0.575642	0.256105	0.797892	0.820908
ENSG00000163631	213	ALB|213	127	2.88861	0.00390568	0.0199179	2.54959	0.0108492	0.152541	2.25967	0.0239351	0.271681	2.38686	0.0170733	0.201106	2.54414	0.0110197	0.154189	2.50937	0.012163	0.160116	2.61407	0.0090055	0.142725	2.27269	0.0231367	0.266874	9.43015	9.63663e-21	8.78652e-20
ENSG00000170017	214	ALCAM|214	110	1.44204	0.149427	0.317742	1.33102	0.183315	0.590159	1.45096	0.146927	0.595809	1.28205	0.199955	0.619028	1.3298	0.183717	0.59257	1.30724	0.191262	0.604418	1.45329	0.146279	0.557609	1.47384	0.140662	0.585339	1.21004	0.226389	0.263144
ENSG00000165092	216	ALDH1A1|216	92	-0.925434	0.354837	0.564782	-1.15135	0.24971	0.665818	-0.978512	0.327924	0.771601	-1.16914	0.242469	0.663408	-1.11646	0.264342	0.679681	-1.27374	0.202886	0.618209	-1.09451	0.273845	0.703203	-0.93261	0.351119	0.791241	3.71787	0.000205706	0.000378884
ENSG00000111275	217	ALDH2|217	117	1.00218	0.316362	0.52731	0.399986	0.689204	0.911377	1.22949	0.219013	0.683738	0.42073	0.673991	0.911873	0.350201	0.72622	0.92734	0.657265	0.511077	0.846704	0.648196	0.516923	0.852106	1.26877	0.204652	0.666618	4.74133	2.25285e-06	5.35545e-06
ENSG00000108602	218	ALDH3A1|218	110	-0.355026	0.722603	0.853749	-1.22206	0.221809	0.639015	-0.555406	0.578671	0.897376	-1.18349	0.236738	0.658149	-1.2697	0.20432	0.621092	-1.37855	0.168168	0.574262	-0.802245	0.422494	0.806905	-0.529544	0.596479	0.906201	7.10249	1.62614e-12	7.44968e-12
ENSG00000137124	219	ALDH1B1|219	100	1.03831	0.299235	0.507943	0.201667	0.840195	0.956728	0.137856	0.890366	0.981405	0.116446	0.907309	0.981301	0.2439	0.80733	0.950196	0.266128	0.790164	0.945498	0.243996	0.807256	0.953134	0.146745	0.883346	0.981263	2.66262	0.00780744	0.011525
ENSG00000184254	220	ALDH1A3|220	102	0.667285	0.504657	0.699578	0.249675	0.802861	0.946066	0.665016	0.506107	0.871825	0.770485	0.441091	0.813443	0.192649	0.847251	0.960714	0.390572	0.69615	0.917171	0.275935	0.782622	0.945757	0.808011	0.419168	0.830682	6.39413	1.94866e-10	7.30305e-10
ENSG00000006534	221	ALDH3B1|221	261	1.21627	0.224007	0.418438	-0.468502	0.63947	0.895208	-0.4596	0.645847	0.919142	-0.3928	0.694503	0.918538	-0.46717	0.640423	0.895454	-0.111578	0.911168	0.980588	-0.392695	0.694581	0.923169	-0.426152	0.670037	0.927535	12.5423	5.91728e-35	1.25976e-33
ENSG00000132746	222	ALDH3B2|222	242	3.39565	0.000696283	0.00485407	1.41782	0.15638	0.55819	1.86941	0.0616932	0.423454	2.08129	0.0375177	0.297567	1.42169	0.155253	0.557996	1.40294	0.16077	0.563153	1.52777	0.126708	0.527274	2.07021	0.0385442	0.345597	13.0406	1.48576e-37	3.59287e-36
ENSG00000143149	223	ALDH9A1|223	133	3.30148	0.000976437	0.00642226	-0.385801	0.69968	0.915819	0.276142	0.782463	0.955295	-0.336044	0.736868	0.933171	-0.502516	0.615353	0.887381	-0.388578	0.697624	0.917823	-0.225677	0.821472	0.957094	0.311821	0.755205	0.948897	8.92295	9.04821e-19	7.11622e-18
ENSG00000072210	224	ALDH3A2|224	111	0.334935	0.737705	0.862545	-1.75044	0.0801764	0.416795	-1.39393	0.163472	0.61851	-1.80017	0.0719645	0.408296	-1.75372	0.0796123	0.417607	-2.22105	0.0264444	0.247584	-1.54073	0.123521	0.523309	-1.36823	0.171372	0.626043	4.80401	1.65519e-06	4.00476e-06
ENSG00000173208	225	ABCD2|225	119	-2.32942	0.0199227	0.0720113	-2.53347	0.0113597	0.156498	-1.84249	0.0655327	0.435368	-2.48597	0.0129903	0.171641	-2.55877	0.0105679	0.151074	-2.17494	0.0297363	0.261227	-2.39281	0.0167996	0.202574	-1.81521	0.0696222	0.448962	7.27637	4.68025e-13	2.24707e-12
ENSG00000149925	226	ALDOA|226	131	2.84836	0.00443349	0.0220165	1.34679	0.178181	0.583358	1.0454	0.295947	0.746918	1.3118	0.189717	0.607737	1.31913	0.187256	0.596523	1.31936	0.18718	0.599069	1.30044	0.193582	0.616566	1.04058	0.298182	0.752665	4.53154	6.15492e-06	1.38053e-05
ENSG00000136872	229	ALDOB|229	91	-0.690353	0.490042	0.687078	-1.06389	0.287491	0.698874	-1.10651	0.268622	0.728467	-1.1749	0.240154	0.660731	-1.0633	0.287756	0.701476	-1.10926	0.267435	0.680945	-1.05171	0.293041	0.718395	-1.07869	0.280839	0.741157	7.6755	2.41667e-14	1.2971e-13
ENSG00000109107	230	ALDOC|230	179	3.04737	0.00233475	0.0131209	2.05345	0.0401415	0.303721	1.547	0.122001	0.553782	1.99134	0.0465618	0.334291	2.03714	0.0417502	0.308969	2.01168	0.0443705	0.316009	1.8993	0.0576506	0.373522	1.53554	0.124788	0.559862	7.72952	1.60025e-14	8.71517e-14
ENSG00000085662	231	AKR1B1|231	117	1.67976	0.0931396	0.226834	0.366846	0.713767	0.920485	0.0696813	0.944453	0.993756	0.335064	0.737608	0.933443	0.408503	0.682942	0.910828	0.23433	0.814749	0.954133	0.325584	0.744769	0.935257	0.058302	0.953513	0.99447	7.75178	1.34916e-14	7.42039e-14
ENSG00000171094	238	ALK|238	74	1.91874	0.0551408	0.154745	1.88707	0.0592768	0.365246	1.59166	0.111598	0.535081	1.91898	0.0551105	0.359025	1.89457	0.0582753	0.363542	1.87361	0.061111	0.37096	1.85257	0.0640726	0.391206	1.56379	0.118004	0.547366	0.462013	0.644116	0.678783
ENSG00000108839	239	ALOX12|239	156	2.61481	0.00898585	0.0388463	2.38277	0.0172635	0.195514	2.37358	0.0176985	0.231786	2.45978	0.0139751	0.179848	2.38389	0.0172112	0.196362	2.37962	0.0174117	0.19751	2.35876	0.0184194	0.212875	2.25335	0.0243309	0.274251	1.58966	0.11205	0.137129
ENSG00000012779	240	ALOX5|240	68	-0.824947	0.409487	0.616639	-0.989532	0.322507	0.727895	-0.465219	0.641819	0.918402	-0.707277	0.479466	0.832865	-1.03391	0.301288	0.70996	-0.505862	0.613002	0.888454	-0.909678	0.363087	0.77023	-0.427113	0.669337	0.927143	3.77922	0.000161313	0.00030139
ENSG00000132965	241	ALOX5AP|241	90	-1.38442	0.166363	0.34266	-1.32107	0.186609	0.595044	-0.635837	0.524946	0.877935	-0.989041	0.322747	0.736065	-1.32078	0.186705	0.596369	-1.5768	0.114978	0.492038	-1.20282	0.229168	0.65935	-0.669994	0.502929	0.870394	3.08978	0.00202701	0.00326161
ENSG00000179477	242	ALOX12B|242	153	-0.0286677	0.977132	0.990714	-0.0587368	0.953167	0.988168	0.0835025	0.933459	0.99139	0.100479	0.919973	0.984054	-0.046908	0.962591	0.991905	-0.0679697	0.945816	0.990796	-0.144931	0.884778	0.973979	-0.00417934	0.996666	1.00179	0.207047	0.835991	0.855162
ENSG00000161905	246	ALOX15|246	111	-0.151592	0.879522	0.943735	-0.43715	0.662044	0.901025	-0.37877	0.704894	0.935199	-0.0225457	0.982015	0.997028	-0.452595	0.650883	0.897878	-0.424005	0.671602	0.910371	-0.632615	0.527048	0.856892	-0.344797	0.730278	0.943214	3.70931	0.000212743	0.000390875
ENSG00000179593	247	ALOX15B|247	153	-0.110356	0.912136	0.959242	-0.118347	0.905803	0.974332	0.170628	0.864531	0.976452	0.0282272	0.977483	0.995551	-0.120072	0.904436	0.977066	-0.0720244	0.942589	0.989162	-0.154925	0.876894	0.972275	0.0961744	0.92339	0.989434	0.121018	0.903687	0.916092
ENSG00000163295	248	ALPI|248	114	0.893088	0.371903	0.581749	0.955074	0.33964	0.739044	0.764897	0.444411	0.844505	0.908968	0.363462	0.766095	0.954453	0.339955	0.740577	0.955651	0.339349	0.741253	0.919838	0.357754	0.766221	0.764917	0.444399	0.842862	-1.28188	0.200013	0.234492
ENSG00000162551	249	ALPL|249	123	-0.107993	0.914011	0.960361	-0.444334	0.656843	0.899184	-0.186773	0.851855	0.97394	-0.411299	0.680891	0.913639	-0.459409	0.645984	0.897029	-0.274432	0.783778	0.943566	-0.361373	0.717854	0.929258	-0.18836	0.850611	0.973768	4.25097	2.21331e-05	4.64096e-05
ENSG00000163283	250	ALPP|250	116	0.268772	0.788129	0.890385	0.489912	0.624243	0.890028	0.854746	0.392781	0.813346	0.738606	0.460221	0.823715	0.484162	0.628317	0.891485	0.494598	0.620931	0.89059	0.492096	0.622698	0.895361	0.856247	0.39195	0.81314	-2.36591	0.0180682	0.0252337
ENSG00000163286	251	ALPPL2|251	116	0.936069	0.349336	0.560082	1.0571	0.290575	0.701758	1.21702	0.223721	0.688533	1.18287	0.236983	0.658521	1.05744	0.29042	0.702868	1.05461	0.291714	0.703417	1.03211	0.302127	0.724503	1.19848	0.230853	0.694744	-2.00788	0.0447724	0.0585366
ENSG00000156150	257	ALX3|257	116	-0.370735	0.710869	0.846574	-0.659561	0.509601	0.840329	-1.1756	0.239878	0.703004	-0.699793	0.484127	0.833962	-0.664343	0.506537	0.841455	-0.763285	0.445371	0.812414	-0.780489	0.435184	0.81479	-1.18637	0.235598	0.701083	1.44088	0.149755	0.179388
ENSG00000178522	258	AMBN|258	98	-0.319128	0.749658	0.869666	-0.369919	0.711477	0.919468	0.0517206	0.958756	0.995795	-0.326719	0.74391	0.934574	-0.36669	0.713884	0.921772	-0.409182	0.682444	0.913656	-0.186683	0.851926	0.966446	0.0455715	0.963656	0.995944	3.25649	0.00114437	0.0019069
ENSG00000106927	259	AMBP|259	100	2.39695	0.0166114	0.062744	2.16179	0.0307372	0.264581	1.85883	0.0631792	0.428204	1.97509	0.0483768	0.338714	2.16164	0.030749	0.265022	2.15503	0.031263	0.266229	2.12374	0.0337986	0.289623	1.91943	0.0550541	0.404063	4.58516	4.77917e-06	1.08633e-05
ENSG00000123505	262	AMD1|262	101	4.32781	1.57e-05	0.000187662	3.14691	0.00167114	0.0483326	3.14803	0.00166483	0.0540705	3.10943	0.00189741	0.0542927	3.13825	0.00172115	0.049013	3.08922	0.00203079	0.0551816	3.16574	0.00156712	0.0474348	3.23047	0.00125331	0.0445239	3.97912	7.13086e-05	0.00013979
ENSG00000159461	267	AMFR|267	113	-0.323088	0.746658	0.867939	-0.75429	0.450752	0.811647	-0.379877	0.704071	0.935154	-0.597434	0.550276	0.861904	-0.727163	0.4672	0.821176	-0.766085	0.443704	0.811619	-0.725893	0.467978	0.829094	-0.397027	0.691385	0.931935	0.632944	0.526833	0.567074
ENSG00000104899	268	AMH|268	150	1.3829	0.166831	0.343148	1.59971	0.109799	0.48108	1.55506	0.12007	0.549077	1.59116	0.111711	0.494462	1.5675	0.117134	0.497437	1.6873	0.0916808	0.442444	1.63342	0.102518	0.480794	1.56155	0.118531	0.548095	-1.02639	0.304814	0.345393
ENSG00000135409	269	AMHR2|269	189	-0.266002	0.790261	0.891662	-0.612793	0.540074	0.852577	-0.53062	0.595733	0.904527	-0.582497	0.560289	0.866831	-0.527649	0.597794	0.879737	-0.606932	0.543956	0.859569	-0.718318	0.472634	0.83196	-0.531974	0.594795	0.90573	3.59053	0.000336905	0.000601187
ENSG00000116748	270	AMPD1|270	111	-0.51154	0.609022	0.778579	-1.02774	0.304182	0.712527	-0.0759783	0.939443	0.992238	-0.427571	0.669003	0.911779	-1.05159	0.2931	0.704468	-0.172723	0.862885	0.967044	-0.952074	0.341159	0.754655	-0.022424	0.982112	0.999407	12.444	1.88303e-34	3.83018e-33
ENSG00000116337	271	AMPD2|271	119	3.4687	0.000532587	0.00389921	1.08549	0.277819	0.690677	0.328644	0.742455	0.944884	1.05052	0.293587	0.709087	1.0848	0.278123	0.691829	1.16444	0.244367	0.661581	0.831454	0.405803	0.796744	0.32863	0.742465	0.946048	6.35395	2.52127e-10	9.31568e-10
ENSG00000133805	272	AMPD3|272	96	-0.352826	0.724251	0.854733	-1.75193	0.0799185	0.416674	-1.30324	0.192624	0.650782	-1.70135	0.089012	0.449428	-1.76304	0.0780256	0.41392	-1.49551	0.134918	0.523381	-1.75144	0.0800034	0.434646	-1.39399	0.163456	0.617399	6.61492	4.60725e-11	1.84104e-10
ENSG00000078053	273	AMPH|273	92	-0.237229	0.8125	0.90324	-0.212856	0.831458	0.954492	0.103974	0.917199	0.988154	-0.0761583	0.9393	0.988625	-0.232474	0.816191	0.952936	0.105836	0.915721	0.982281	-0.20528	0.837371	0.961332	0.114184	0.909102	0.986417	2.03572	0.0418931	0.0550187
ENSG00000136717	274	BIN1|274	87	0.223216	0.823387	0.910339	-0.177511	0.859122	0.962239	-0.106614	0.915104	0.987871	-0.188974	0.85013	0.964901	-0.177407	0.859205	0.96462	0.195996	0.84463	0.961726	-0.212232	0.831945	0.960368	-0.113123	0.909943	0.986728	1.79938	0.07209	0.0911846
ENSG00000145020	275	AMT|275	153	2.27479	0.0230102	0.0801441	1.16983	0.242192	0.660754	1.29204	0.196474	0.655455	1.0764	0.281863	0.698886	1.17006	0.242097	0.662083	1.14525	0.252226	0.667925	1.17675	0.239419	0.669049	1.47567	0.140169	0.584383	5.19449	2.23303e-07	5.9981e-07
ENSG00000174876	276	AMY1A|276	103	0.016124	0.987137	0.99564	-0.25993	0.794941	0.943746	0.00548347	0.995625	1.00193	-0.116993	0.906876	0.98119	-0.269499	0.78757	0.945445	-0.247972	0.804178	0.950067	-0.187378	0.851381	0.966444	-0.0326529	0.973954	0.997838	2.92553	0.00347228	0.00541438
ENSG00000243480	279	AMY2A|279	104	-0.0939291	0.925174	0.966045	-0.116017	0.907649	0.974842	0.21561	0.829311	0.969208	-0.0196686	0.984309	0.997707	-0.129698	0.896817	0.975168	-0.115186	0.908308	0.979405	-0.109137	0.913104	0.981188	0.210095	0.833612	0.969145	3.59741	0.000328169	0.000586774
ENSG00000240038	280	AMY2B|280	99	0.675193	0.499621	0.695251	0.106181	0.915448	0.977718	-0.0119392	0.990475	1.00054	-0.0876351	0.930174	0.986429	0.11072	0.911848	0.979189	0.0606082	0.951677	0.992031	0.29121	0.770917	0.943009	-0.0313515	0.974992	0.99781	4.31117	1.69229e-05	3.60279e-05
ENSG00000214274	283	ANG|283	133	0.357536	0.720723	0.852831	-0.721064	0.470944	0.82103	-0.449792	0.652903	0.920425	-0.66962	0.503167	0.842779	-0.750133	0.453251	0.814352	-0.720959	0.471008	0.825342	-0.627703	0.530261	0.858508	-0.455198	0.64901	0.920111	5.41064	6.93006e-08	1.96968e-07
ENSG00000154188	284	ANGPT1|284	145	1.12896	0.259033	0.461998	0.745066	0.456308	0.814711	0.761146	0.446648	0.845505	0.729393	0.465835	0.826285	0.790462	0.429339	0.800648	0.776561	0.437497	0.808072	0.726262	0.467752	0.828941	0.765989	0.443761	0.84309	8.06311	1.18314e-15	7.22631e-15
ENSG00000091879	285	ANGPT2|285	72	0.850334	0.395228	0.603178	0.802495	0.42235	0.796441	0.60461	0.545498	0.885594	0.788354	0.430571	0.806238	0.80471	0.42107	0.795901	0.779707	0.435643	0.807329	0.793895	0.427338	0.809899	0.601624	0.547484	0.887928	4.90805	9.84297e-07	2.45495e-06
ENSG00000029534	286	ANK1|286	226	-0.335153	0.737541	0.862524	-1.74721	0.0807339	0.418224	-1.01104	0.312104	0.760311	-1.57429	0.115559	0.502251	-1.74628	0.0808953	0.419515	-1.68654	0.0918272	0.442551	-1.63596	0.101984	0.479553	-1.01074	0.312249	0.76338	10.4618	4.66815e-25	5.74576e-24
ENSG00000145362	287	ANK2|287	76	-0.193649	0.846468	0.92392	-0.295952	0.767294	0.936403	-0.17695	0.859563	0.974241	-0.249134	0.80328	0.952737	-0.303369	0.761636	0.93765	-0.197694	0.843302	0.961874	-0.336252	0.736712	0.933238	-0.174488	0.861498	0.976434	1.28882	0.197589	0.231849
ENSG00000151150	288	ANK3|288	117	0.370146	0.711308	0.84687	-0.013735	0.989043	0.996902	0.334146	0.7383	0.944595	-0.0372156	0.970316	0.994225	-0.0332607	0.97347	0.995107	-0.0039476	0.996851	1.00056	-0.00984566	0.992145	1.00098	0.367774	0.713076	0.93843	2.68882	0.00722216	0.0107233
ENSG00000166825	290	ANPEP|290	138	1.63972	0.101199	0.241311	0.92857	0.353209	0.750274	1.40765	0.159371	0.614224	1.15719	0.247315	0.667532	0.925059	0.355032	0.752962	1.14069	0.254117	0.669942	0.929154	0.352907	0.762447	1.40479	0.160219	0.612454	9.63235	1.47922e-21	1.43238e-20
ENSG00000151729	291	SLC25A4|291	100	-0.648537	0.516702	0.70926	-0.530239	0.595998	0.877298	-0.638869	0.522972	0.87752	-0.608811	0.54271	0.858973	-0.541634	0.588123	0.875787	-0.745371	0.456123	0.818851	-0.508152	0.611396	0.892594	-0.652758	0.513978	0.873797	-0.452973	0.650611	0.684939
ENSG00000135046	301	ANXA1|301	92	0.751311	0.452542	0.65424	0.0961402	0.923418	0.980451	0.664251	0.506596	0.871739	0.275049	0.783303	0.948061	0.0187371	0.985052	0.998119	-0.0206621	0.983517	0.99918	0.138967	0.889489	0.974642	0.547091	0.584369	0.901891	4.48711	7.57463e-06	1.68138e-05
ENSG00000182718	302	ANXA2|302	112	1.93158	0.0535342	0.151696	0.910276	0.362772	0.757806	1.15587	0.247854	0.710698	1.23037	0.218686	0.63995	0.98934	0.322601	0.728359	0.747392	0.454903	0.818394	1.01398	0.310701	0.730303	1.22769	0.219689	0.684408	4.47358	8.06608e-06	1.78136e-05
ENSG00000138772	306	ANXA3|306	97	-0.238889	0.811213	0.902711	-0.465629	0.641525	0.895473	-0.051952	0.958571	0.995777	-0.363456	0.716298	0.9263	-0.430279	0.667033	0.903421	-0.407319	0.683812	0.914386	-0.363965	0.715917	0.928101	-0.113194	0.909886	0.986727	1.33572	0.181773	0.214664
ENSG00000196975	307	ANXA4|307	121	0.775039	0.438396	0.641817	0.295697	0.767488	0.936319	0.445461	0.656028	0.921474	0.344475	0.73052	0.931094	0.26412	0.791711	0.946649	0.267872	0.788822	0.944972	0.33687	0.736246	0.933246	0.438737	0.660894	0.925314	2.79742	0.00519406	0.00788501
ENSG00000164111	308	ANXA5|308	71	1.18333	0.2368	0.435029	0.630585	0.528375	0.847365	0.681525	0.495608	0.866571	0.830402	0.406398	0.791884	0.630015	0.528747	0.849106	0.559364	0.575968	0.874889	0.854794	0.392754	0.7895	0.536561	0.591622	0.903914	2.49489	0.0126692	0.0181288
ENSG00000197043	309	ANXA6|309	91	0.407324	0.683808	0.829217	-0.50477	0.613769	0.885187	0.360775	0.718301	0.938161	-0.329287	0.741969	0.933982	-0.532007	0.594773	0.878341	0.0282596	0.977458	0.997522	-0.239424	0.810798	0.95453	0.358043	0.720344	0.941244	5.07992	4.0792e-07	1.06205e-06
ENSG00000138279	310	ANXA7|310	133	3.45949	0.000551035	0.00401446	1.42641	0.153887	0.553519	1.77651	0.0757813	0.460326	1.69369	0.0904599	0.452248	1.40848	0.159123	0.562255	1.53594	0.12469	0.508414	1.46986	0.141736	0.552115	1.76899	0.0770288	0.464732	4.28639	1.89079e-05	4.00145e-05
ENSG00000122359	311	ANXA11|311	98	-1.15643	0.247626	0.448027	-3.23958	0.00121411	0.0376924	-2.97317	0.00297798	0.0807958	-3.17847	0.00150021	0.0450264	-3.23904	0.00121641	0.0379817	-2.99533	0.00277077	0.0680195	-3.22818	0.00126333	0.0406597	-2.97391	0.00297084	0.0809725	4.79589	1.72303e-06	4.15818e-06
ENSG00000104537	312	ANXA13|312	155	1.55345	0.120452	0.272888	1.23036	0.21869	0.636951	1.32848	0.184152	0.640519	1.10611	0.268795	0.685193	1.22773	0.219675	0.638122	1.18728	0.235241	0.652253	1.29559	0.195245	0.618104	1.36643	0.171938	0.626824	6.07978	1.40474e-09	4.79324e-09
ENSG00000136250	313	AOAH|313	87	1.037	0.299846	0.508447	1.06189	0.288395	0.699921	1.73201	0.0834051	0.476241	1.30364	0.192488	0.611114	1.06442	0.287252	0.701112	2.22562	0.0261362	0.245733	1.25619	0.209173	0.636386	1.72337	0.0849552	0.484005	1.8811	0.0600849	0.0769346
ENSG00000131480	314	AOC2|314	180	0.92527	0.354922	0.564867	-0.157424	0.874924	0.966887	-0.425691	0.670373	0.926199	-0.269181	0.787814	0.949067	-0.151832	0.879333	0.970505	-0.188433	0.850554	0.964029	-0.13135	0.89551	0.976431	-0.407793	0.683464	0.929352	5.97393	2.67597e-09	8.86082e-09
ENSG00000138356	316	AOX1|316	122	0.127999	0.898161	0.952196	0.0738748	0.941116	0.984759	0.624287	0.532501	0.88105	0.112306	0.910591	0.981689	-0.00384737	0.996931	1.00138	0.218518	0.827045	0.958317	0.162754	0.870727	0.97082	0.638896	0.522954	0.875427	2.57958	0.00995354	0.014465
ENSG00000120868	317	APAF1|317	147	2.13849	0.0325822	0.104694	2.54992	0.0108391	0.152521	2.46286	0.0138563	0.203813	2.58372	0.00983516	0.147098	2.54917	0.0108623	0.152708	2.51557	0.0119518	0.158744	2.55322	0.0107372	0.158328	2.46874	0.0136313	0.200339	-1.18259	0.237092	0.274296
ENSG00000164978	318	NUDT2|318	168	2.89907	0.00377817	0.019429	-0.130075	0.896519	0.971762	0.0165862	0.986768	1.00048	-0.208164	0.835119	0.960358	-0.130486	0.896193	0.975265	-0.115766	0.907848	0.979206	-0.0882374	0.929696	0.98428	0.0954253	0.923985	0.989595	7.50442	8.76255e-14	4.47121e-13
ENSG00000175336	319	APOF|319	185	1.00276	0.31608	0.527136	0.55018	0.58225	0.870849	0.15225	0.879003	0.978209	0.402491	0.68736	0.916583	0.536395	0.591738	0.876842	0.50298	0.615027	0.888566	0.418787	0.675411	0.917561	0.207271	0.835816	0.969933	8.20407	3.81875e-16	2.4239e-15
ENSG00000107282	320	APBA1|320	83	2.71851	0.00660686	0.0304005	1.95993	0.0501249	0.337549	1.74563	0.0810089	0.47303	1.93616	0.0529705	0.353494	1.95622	0.0505598	0.340342	1.9774	0.0481158	0.330133	1.92831	0.0539396	0.362681	1.7467	0.0808237	0.474439	4.5044	6.98858e-06	1.55731e-05
ENSG00000034053	321	APBA2|321	71	-0.794885	0.426762	0.631381	-0.654216	0.513038	0.841075	-0.617796	0.536771	0.881639	-0.474349	0.635296	0.898879	-0.645628	0.518584	0.844675	-0.713869	0.475381	0.827384	-0.660878	0.508757	0.849185	-0.589639	0.55549	0.889564	-1.92096	0.0548597	0.0706815
ENSG00000166313	322	APBB1|322	77	1.04315	0.296988	0.50548	0.450441	0.652435	0.898623	0.539935	0.589294	0.901983	0.409906	0.681913	0.913976	0.439844	0.660092	0.900944	0.648654	0.516627	0.848006	0.436084	0.662817	0.913349	0.521278	0.602223	0.907567	3.30544	0.000962834	0.0016217
ENSG00000163697	323	APBB2|323	141	-4.20535	2.71e-05	0.00030354	-3.85669	0.000118087	0.00657363	-3.52855	0.000426042	0.01985	-3.84339	0.000124636	0.00693208	-3.85201	0.000120352	0.00665224	-3.74413	0.00018546	0.00929807	-3.85698	0.000117952	0.00683812	-3.50849	0.000459307	0.0211781	-1.83049	0.0673066	0.0855232
ENSG00000134982	324	APC|324	103	-3.08488	0.00206051	0.0118606	-1.79513	0.0727649	0.397955	-1.8987	0.0577288	0.411642	-1.7969	0.072483	0.409281	-1.79942	0.0720832	0.39781	-1.79909	0.072136	0.395404	-1.7803	0.0751596	0.420922	-1.9157	0.0555269	0.404862	-3.86121	0.000115934	0.000220613
ENSG00000132703	325	APCS|325	144	3.60316	0.000321037	0.0025634	3.24731	0.00118174	0.0374071	2.61766	0.00891158	0.16086	2.99096	0.00281055	0.0700591	3.25422	0.0011535	0.0369246	3.2304	0.00125362	0.0388032	3.19583	0.0014132	0.0441265	2.64199	0.00829797	0.153681	7.30559	3.78592e-13	1.83352e-12
ENSG00000160224	326	AIRE|326	107	1.60599	0.108413	0.25322	1.61225	0.107044	0.475696	1.68252	0.0926037	0.496733	1.75914	0.0786874	0.425807	1.61153	0.107201	0.477946	1.71849	0.0858413	0.429641	1.59253	0.111404	0.497059	1.66068	0.0969144	0.506871	3.10872	0.00190194	0.00307176
ENSG00000164062	327	APEH|327	149	1.54617	0.122201	0.275867	0.278288	0.780816	0.939604	0.21849	0.827067	0.968557	0.311761	0.755251	0.939077	0.147194	0.882992	0.971531	0.200865	0.840822	0.961448	0.232228	0.816382	0.955856	0.193289	0.84675	0.973041	2.55718	0.0106159	0.0153762
ENSG00000100823	328	APEX1|328	124	4.81289	1.58e-06	2.48637e-05	2.748	0.00604271	0.10972	2.38693	0.01707	0.227404	2.71307	0.00671592	0.116615	2.81135	0.00497524	0.0975213	2.89236	0.00385952	0.0836683	2.73586	0.00626948	0.115871	2.38044	0.0173731	0.231789	4.55274	5.57092e-06	1.25699e-05
ENSG00000110330	329	BIRC2|329	150	12.2359	2.13e-33	5.3394e-31	1.97051	0.0488998	0.333857	2.20798	0.0273438	0.287627	2.07231	0.0383476	0.300798	1.97741	0.0481142	0.331785	2.03048	0.0424228	0.311229	1.99554	0.0461019	0.336555	2.2004	0.0278775	0.29255	19.2732	7.38287e-77	6.80831e-75
ENSG00000023445	330	BIRC3|330	151	4.41476	1.06e-05	0.000135531	0.441807	0.658671	0.899813	1.30991	0.190355	0.649281	0.684213	0.493909	0.839198	0.397861	0.69077	0.914416	0.867707	0.385645	0.775736	0.52518	0.599509	0.886512	1.3097	0.190427	0.650897	19.7993	1.06832e-80	1.06224e-78
ENSG00000089685	332	BIRC5|332	115	3.61485	0.000306973	0.00247778	1.87178	0.0613637	0.370393	0.440302	0.65976	0.922637	1.83489	0.0666511	0.395155	1.89735	0.0579068	0.363024	1.9114	0.0560771	0.355815	1.80903	0.0705769	0.408896	0.556309	0.578054	0.900263	6.75444	1.8096e-11	7.51803e-11
ENSG00000105290	333	APLP1|333	183	5.84207	5.89e-09	1.64054e-07	4.35432	1.39e-05	0.00112198	3.74726	0.000183177	0.0104493	4.2941	1.82686e-05	0.00143869	4.3011	1.77051e-05	0.00138208	4.51683	6.59432e-06	0.000595765	4.2284	2.4456e-05	0.00180609	3.77834	0.000161886	0.00941586	11.4977	8.66104e-30	1.38623e-28
ENSG00000084234	334	APLP2|334	111	0.875181	0.381567	0.591252	-1.30045	0.193577	0.605842	-1.4869	0.137179	0.577327	-1.32807	0.184287	0.601274	-1.3755	0.169109	0.57439	-1.3405	0.180214	0.590582	-1.38087	0.167453	0.583919	-1.48936	0.136529	0.577593	4.42059	1.03001e-05	2.24521e-05
ENSG00000118137	335	APOA1|335	100	2.62468	0.00873027	0.0380557	2.51043	0.0121265	0.162033	1.92481	0.0543766	0.403248	2.25052	0.0245103	0.243434	2.51009	0.0121381	0.16231	2.49583	0.0126359	0.164757	2.4278	0.0152669	0.192029	1.9034	0.057113	0.409878	2.31166	0.0208843	0.0289035
ENSG00000158874	336	APOA2|336	145	3.93889	8.43e-05	0.000811012	2.22952	0.0258756	0.242608	2.08425	0.0372479	0.336688	2.21242	0.0270355	0.25581	2.22589	0.0261181	0.242868	2.20505	0.0275493	0.252483	2.12321	0.0338431	0.289865	2.08445	0.0372296	0.339453	14.5783	4.09713e-46	1.55814e-44
ENSG00000110244	337	APOA4|337	100	1.2397	0.215211	0.407829	1.23708	0.216183	0.633702	0.922187	0.356528	0.789043	1.13527	0.256382	0.675411	1.23674	0.216312	0.635614	1.23992	0.21513	0.634025	1.18026	0.23802	0.667446	0.919784	0.357782	0.795975	2.99838	0.00274323	0.00434106
ENSG00000084674	338	APOB|338	108	0.459231	0.646112	0.804442	0.449805	0.652893	0.898696	0.152239	0.879012	0.978157	0.223545	0.823131	0.958399	0.456693	0.647935	0.897497	0.482954	0.629175	0.894056	0.396953	0.691439	0.921884	0.158105	0.874388	0.979442	0.817882	0.413509	0.456129
ENSG00000111701	339	APOBEC1|339	132	1.24341	0.213843	0.406058	0.797049	0.425505	0.798827	1.19485	0.232269	0.69712	0.910818	0.362487	0.765761	0.792891	0.427923	0.800103	0.753896	0.450989	0.816219	0.776048	0.4378	0.816084	1.17793	0.238948	0.703522	4.60936	4.25994e-06	9.75032e-06
ENSG00000130208	341	APOC1|341	173	0.318065	0.750465	0.870148	0.107705	0.914239	0.977485	0.15155	0.879555	0.97815	0.20347	0.838786	0.961035	0.114139	0.909138	0.978462	0.491058	0.623432	0.892236	0.239431	0.810793	0.954587	0.0949088	0.924396	0.989558	7.54115	6.6603e-14	3.43694e-13
ENSG00000214855	342	APOC1P1|342	173	-0.945816	0.344341	0.555528	-1.07597	0.282052	0.694493	-0.73716	0.4611	0.852818	-0.952474	0.340957	0.749179	-1.00645	0.314305	0.722739	-0.942897	0.345833	0.746348	-1.04086	0.29805	0.722022	-0.79291	0.427912	0.83417	7.7382	1.49726e-14	8.17433e-14
ENSG00000103375	343	AQP8|343	104	2.11759	0.034317	0.108911	1.48421	0.137891	0.53174	1.41317	0.157741	0.611516	1.47679	0.139869	0.540819	1.48131	0.138662	0.531189	1.52212	0.128117	0.514259	1.38531	0.166092	0.584095	1.4133	0.157704	0.610443	9.62796	1.54128e-21	1.49004e-20
ENSG00000234906	344	APOC2|344	174	0.593088	0.553181	0.735948	0.499237	0.61766	0.886766	0.603388	0.54631	0.886024	0.545072	0.585757	0.877402	0.582046	0.560593	0.862428	0.794527	0.426971	0.802537	0.496161	0.619828	0.894921	0.579053	0.56261	0.893012	6.46934	1.19839e-10	4.60271e-10
ENSG00000110245	345	APOC3|345	101	2.38943	0.0169546	0.0638507	2.36399	0.0181619	0.202206	1.993	0.046379	0.373171	2.2207	0.0264681	0.25286	2.36114	0.018302	0.202574	2.3559	0.0185613	0.2057	2.25751	0.0240698	0.243406	1.98594	0.047159	0.37571	1.1445	0.252535	0.290726
ENSG00000267467	346	APOC4|346	175	0.686812	0.492271	0.688629	0.488076	0.625543	0.890523	-0.233156	0.815661	0.965299	0.030954	0.975309	0.995101	0.510384	0.609831	0.885228	0.609216	0.542441	0.858548	0.669691	0.503122	0.846928	0.0443604	0.964621	0.995843	7.08813	1.79998e-12	8.20597e-12
ENSG00000189058	347	APOD|347	155	0.671799	0.501779	0.697327	0.700959	0.4834	0.826438	1.01831	0.308639	0.757364	0.829524	0.406894	0.791724	0.701548	0.483032	0.828787	0.769512	0.441668	0.810895	0.713369	0.47569	0.833628	0.891555	0.372725	0.80205	1.98074	0.0477396	0.062133
ENSG00000130203	348	APOE|348	173	1.31954	0.18712	0.370947	1.0667	0.286221	0.697695	0.980648	0.326869	0.771056	1.14107	0.253959	0.674319	1.05868	0.289857	0.703228	1.50514	0.132424	0.519481	1.08307	0.27889	0.706072	0.921538	0.356866	0.795131	7.09117	1.76181e-12	8.0402e-12
ENSG00000091583	350	APOH|350	117	1.84987	0.0644607	0.172964	1.33353	0.18249	0.589853	1.3481	0.177759	0.633891	1.24193	0.214388	0.635945	1.33166	0.183104	0.5922	1.30288	0.192745	0.60609	1.21709	0.223696	0.653645	1.37463	0.169379	0.623626	7.74076	1.46814e-14	8.03257e-14
ENSG00000142192	351	APP|351	112	1.49307	0.135555	0.296681	1.26744	0.205127	0.620658	1.41041	0.158552	0.612794	1.25849	0.208344	0.630522	1.2734	0.203006	0.619107	1.34708	0.178086	0.587393	1.27055	0.204019	0.630403	1.41512	0.15717	0.609834	0.911367	0.362198	0.404315
ENSG00000198931	353	APRT|353	157	0.188601	0.850422	0.926361	-0.568834	0.569524	0.864485	-1.11405	0.265374	0.726077	-0.675645	0.499334	0.841506	-0.568111	0.570015	0.867624	-0.632751	0.526959	0.851227	-0.602454	0.546931	0.866425	-1.11219	0.266171	0.730615	1.49772	0.134342	0.162334
ENSG00000142515	354	KLK3|354	115	-0.833752	0.404507	0.611623	-1.01862	0.308492	0.715637	-0.986149	0.324164	0.769057	-0.805975	0.42034	0.801073	-1.01878	0.308415	0.717165	-1.01126	0.311998	0.722662	-0.979371	0.327499	0.743569	-0.991536	0.321528	0.770507	5.067	4.36265e-07	1.13105e-06
ENSG00000026103	355	FAS|355	137	-2.51486	0.0119757	0.0485963	-1.57941	0.114379	0.489198	-0.972239	0.331034	0.773804	-1.36456	0.172526	0.585104	-1.56218	0.118383	0.50035	-1.4558	0.145584	0.538802	-1.74089	0.0818373	0.438849	-0.963791	0.335252	0.781202	-5.4755	4.83654e-08	1.40311e-07
ENSG00000117560	356	FASLG|356	123	-1.02146	0.307146	0.516739	-0.475692	0.634339	0.89359	0.458907	0.646344	0.919114	-0.313555	0.753888	0.938694	-0.461092	0.644776	0.896752	-0.616297	0.53776	0.856316	-0.270284	0.786966	0.947468	0.46377	0.642856	0.918927	8.22456	3.23498e-16	2.06885e-15
ENSG00000240583	358	AQP1|358	102	0.025896	0.979343	0.991543	-0.318088	0.750447	0.932375	0.452591	0.650886	0.920279	-0.118473	0.905703	0.980816	-0.32586	0.74456	0.931119	-0.069844	0.944324	0.989933	-0.337272	0.735943	0.933261	0.452099	0.65124	0.920268	8.03463	1.48365e-15	8.97251e-15
ENSG00000167580	359	AQP2|359	149	-0.945561	0.344472	0.555638	-1.04211	0.29747	0.707348	-0.934111	0.350345	0.785517	-0.972935	0.330688	0.742567	-1.02736	0.30436	0.712015	-1.10988	0.267168	0.680655	-0.743647	0.457166	0.825049	-0.925667	0.354716	0.793918	5.15465	2.75734e-07	7.31701e-07
ENSG00000165272	360	AQP3|360	184	-0.961045	0.336631	0.548207	-1.81552	0.0695741	0.39098	-1.01686	0.309328	0.757696	-1.70244	0.0888071	0.449031	-1.79891	0.0721646	0.398012	-1.79855	0.0722214	0.395628	-1.76592	0.0775426	0.427541	-1.00163	0.316626	0.76744	5.6542	1.75966e-08	5.35998e-08
ENSG00000171885	361	AQP4|361	144	1.62952	0.10334	0.244939	0.983121	0.325651	0.730074	0.912728	0.361481	0.792614	0.887039	0.37515	0.775035	0.975167	0.32958	0.733233	1.00922	0.312974	0.723043	1.15629	0.247682	0.678296	0.943182	0.345687	0.787776	8.22835	3.13728e-16	2.01143e-15
ENSG00000161798	362	AQP5|362	148	-1.77432	0.0761419	0.196374	-1.89652	0.0580158	0.362252	-1.93046	0.0536727	0.400028	-1.68806	0.0915348	0.453293	-1.85608	0.0635693	0.376508	-1.91319	0.0558478	0.3555	-1.68088	0.0929226	0.462741	-1.88906	0.05901	0.416439	4.24476	2.27502e-05	4.76419e-05
ENSG00000086159	363	AQP6|363	149	-1.05215	0.292841	0.501249	-1.59129	0.111682	0.485496	-1.61953	0.10547	0.523028	-1.67402	0.0942632	0.457262	-1.55068	0.121117	0.504479	-1.77135	0.0766354	0.407638	-1.52208	0.128125	0.529827	-1.63232	0.102749	0.519376	7.88597	4.7768e-15	2.75227e-14
ENSG00000165269	364	AQP7|364	183	-0.50892	0.610857	0.779581	-1.09361	0.27424	0.68804	-0.873297	0.382592	0.807372	-1.17961	0.238278	0.659546	-1.08709	0.27711	0.690756	-1.09086	0.27545	0.689613	-1.08156	0.27956	0.706963	-0.80501	0.420897	0.832625	4.76532	2.00298e-06	4.79026e-06
ENSG00000103569	366	AQP9|366	104	1.26822	0.204848	0.394534	1.08319	0.278839	0.69147	1.29687	0.194807	0.653813	1.22486	0.220753	0.642301	1.08369	0.278616	0.692185	1.58228	0.113723	0.489492	1.08918	0.276191	0.70465	1.25113	0.211014	0.673534	4.80515	1.64593e-06	3.98399e-06
ENSG00000091262	368	ABCC6|368	71	1.73529	0.0828237	0.207941	1.0164	0.309546	0.717238	0.761044	0.446709	0.845351	0.818134	0.413366	0.796221	0.967849	0.333221	0.735633	0.998681	0.318054	0.72648	0.966278	0.334007	0.748979	0.762983	0.445552	0.843341	5.9493	3.10425e-09	1.01993e-08
ENSG00000095139	372	ARCN1|372	132	3.17817	0.00150173	0.00913774	1.40648	0.159717	0.562526	0.517384	0.604938	0.906592	1.35919	0.174219	0.587819	1.39972	0.161732	0.565632	1.40072	0.161434	0.56448	1.22552	0.220506	0.649762	0.507374	0.611941	0.910418	3.34207	0.000844844	0.00143314
ENSG00000113595	373	TRIM23|373	99	0.562761	0.573653	0.751333	0.283533	0.776794	0.937942	0.336072	0.736847	0.944433	0.201442	0.84037	0.961674	0.288353	0.773103	0.940769	0.248697	0.803618	0.950099	0.311229	0.755655	0.938269	0.353236	0.723944	0.941593	0.722766	0.469897	0.511544
ENSG00000109321	374	AREG|374	117	1.06087	0.288859	0.496199	0.514129	0.607211	0.881817	1.15838	0.246828	0.710161	0.836538	0.402939	0.788771	0.542172	0.587752	0.875529	0.481434	0.630254	0.894304	0.237728	0.812113	0.954815	1.10742	0.26823	0.731866	5.74324	1.05146e-08	3.27166e-08
ENSG00000143761	375	ARF1|375	128	1.42168	0.155254	0.326389	0.201416	0.840391	0.956768	-0.085663	0.931742	0.99134	0.219012	0.82666	0.958744	0.240582	0.8099	0.950455	0.201945	0.839978	0.961348	0.196954	0.843881	0.963275	-0.180549	0.856738	0.975761	2.36577	0.0180749	0.025241
ENSG00000134287	377	ARF3|377	153	2.92094	0.00352365	0.0183966	-0.542851	0.587285	0.874476	-0.530286	0.595965	0.904724	-0.388308	0.697824	0.919446	-0.552123	0.580918	0.872284	-0.41411	0.678832	0.91294	-0.53683	0.591437	0.883902	-0.56442	0.572523	0.898173	6.55857	6.68586e-11	2.62508e-10
ENSG00000168374	378	ARF4|378	108	1.09451	0.273844	0.478911	0.70862	0.478632	0.824558	0.332248	0.739732	0.945273	0.73504	0.46239	0.824115	0.7127	0.476104	0.825574	0.801322	0.423028	0.800197	0.681663	0.495521	0.842499	0.319571	0.749323	0.947527	1.12864	0.259167	0.297532
ENSG00000175906	379	ARL4D|379	176	-0.766539	0.443434	0.645688	-1.44045	0.149875	0.547856	-1.11802	0.263676	0.725108	-1.34657	0.178253	0.593442	-1.38257	0.166931	0.570695	-1.31682	0.188029	0.599739	-1.4363	0.151054	0.563973	-1.11774	0.263794	0.728585	4.35902	1.36391e-05	2.93707e-05
ENSG00000004059	381	ARF5|381	138	0.957616	0.338357	0.549911	-1.21692	0.22376	0.64048	-1.448	0.147754	0.596988	-1.20745	0.227381	0.64865	-1.20695	0.227575	0.646922	-1.23359	0.21748	0.635273	-1.28349	0.19945	0.622884	-1.42444	0.154454	0.607912	3.90181	9.82131e-05	0.00018883
ENSG00000165527	382	ARF6|382	121	5.66064	1.7e-08	4.34098e-07	1.43306	0.151977	0.551228	1.47554	0.140203	0.583158	1.59596	0.110634	0.492268	1.41979	0.155805	0.558738	1.48031	0.138928	0.529133	1.43898	0.150292	0.563374	1.32975	0.183731	0.639931	8.67319	7.78862e-18	5.65342e-17
ENSG00000118520	383	ARG1|383	103	2.40329	0.016327	0.0618932	2.07736	0.0378792	0.295415	2.36198	0.0182607	0.235852	2.1132	0.0346912	0.289467	2.08701	0.0369966	0.292262	2.07952	0.0376799	0.294006	2.03278	0.0421895	0.322547	2.36869	0.0179333	0.236427	4.05958	5.08012e-05	0.000101488
ENSG00000081181	384	ARG2|384	186	2.06982	0.0385801	0.118818	1.64377	0.100361	0.462431	1.72373	0.0848906	0.477372	1.69111	0.0909511	0.452923	1.60814	0.107942	0.47957	1.57204	0.11608	0.494018	1.67762	0.0935567	0.464081	1.72498	0.0846659	0.48344	2.25645	0.0241357	0.0330895
ENSG00000067560	387	RHOA|387	152	0.648385	0.5168	0.709176	-2.01095	0.0444474	0.319037	-1.63141	0.10294	0.51828	-1.94632	0.0517384	0.349333	-2.00326	0.0452666	0.323947	-2.00732	0.0448323	0.318025	-1.73889	0.0821876	0.439404	-1.66364	0.0963212	0.50585	4.47837	7.88882e-06	1.74568e-05
ENSG00000143878	388	RHOB|388	101	-0.410928	0.681163	0.827758	-0.969262	0.332516	0.73434	-0.163711	0.869973	0.977203	-0.862426	0.388543	0.781036	-0.968749	0.332772	0.735189	-0.944707	0.344908	0.745526	-0.986667	0.323909	0.741376	-0.146281	0.883713	0.981425	3.61944	0.000301602	0.000542049
ENSG00000155366	389	RHOC|389	126	-0.925739	0.354679	0.564732	-1.11125	0.266578	0.679962	-1.08333	0.278776	0.736587	-1.00308	0.315927	0.731287	-1.21354	0.225048	0.644266	-1.05483	0.291615	0.70337	-1.14541	0.25216	0.682576	-1.1129	0.26587	0.730464	0.404783	0.685674	0.717102
ENSG00000115963	390	RND3|390	90	-1.44654	0.148162	0.315996	-1.26396	0.206372	0.622201	-1.29941	0.193933	0.652111	-1.25413	0.209922	0.633039	-1.28271	0.199722	0.615629	-1.18238	0.237176	0.65517	-1.26305	0.2067	0.633628	-1.31162	0.18978	0.649809	-1.11649	0.26433	0.303148
ENSG00000177105	391	RHOG|391	104	0.164394	0.869436	0.938286	-0.52172	0.601915	0.879882	-0.202968	0.839178	0.970859	-0.328925	0.742242	0.934128	-0.524316	0.600109	0.881104	-0.460471	0.645222	0.900608	-0.441102	0.65918	0.911584	-0.195305	0.845172	0.972546	2.09949	0.0358825	0.0477557
ENSG00000175220	392	ARHGAP1|392	144	0.741071	0.458726	0.65975	-1.70094	0.089089	0.437754	-0.622962	0.533371	0.881424	-1.53159	0.125761	0.517046	-1.70025	0.089219	0.440355	-1.49046	0.136241	0.526678	-1.37973	0.167805	0.584805	-0.618621	0.536227	0.882213	5.49459	4.34775e-08	1.26709e-07
ENSG00000100852	394	ARHGAP5|394	125	0.128594	0.89769	0.95198	-0.732912	0.463687	0.817935	-0.644242	0.519482	0.876125	-0.75064	0.452946	0.818679	-0.74358	0.457206	0.816512	-0.709788	0.477908	0.828945	-0.72964	0.465685	0.828246	-0.629342	0.529188	0.877771	2.21899	0.0265842	0.036237
ENSG00000141522	396	ARHGDIA|396	185	2.03667	0.0417975	0.125937	-0.120006	0.904489	0.973981	0.146101	0.883854	0.97926	0.0878641	0.929992	0.986413	-0.0948392	0.924451	0.982291	-0.0073381	0.994146	1.00055	-0.0307072	0.975506	0.997189	0.147325	0.882888	0.981121	5.78224	8.37203e-09	2.63307e-08
ENSG00000111348	397	ARHGDIB|397	124	1.61173	0.107158	0.251377	1.37737	0.168531	0.572781	2.17608	0.029651	0.3007	1.58011	0.11422	0.499482	1.36393	0.172722	0.578165	1.58431	0.113261	0.4888	1.48147	0.138617	0.547151	2.17069	0.0300567	0.304121	5.35148	9.58742e-08	2.68677e-07
ENSG00000242173	398	ARHGDIG|398	123	0.116074	0.907604	0.956737	0.0816102	0.934964	0.98342	-0.139225	0.889284	0.981184	0.229311	0.818647	0.956369	0.0802917	0.936012	0.985165	0.0478802	0.961816	0.995082	-0.0999168	0.920419	0.983468	-0.215971	0.829029	0.968561	0.832662	0.405121	0.447764
ENSG00000168421	399	RHOH|399	137	-0.369015	0.712151	0.847363	-0.514624	0.606865	0.881675	0.512217	0.608548	0.907494	-0.253397	0.799984	0.95251	-0.517716	0.604706	0.883045	-0.230507	0.817719	0.954532	-0.461807	0.644263	0.906307	0.480895	0.630637	0.914013	2.14984	0.0316714	0.0425264
ENSG00000120805	400	ARL1|400	100	2.09318	0.0364423	0.113909	-0.726278	0.467742	0.819553	-0.71507	0.474638	0.859283	-0.722142	0.470281	0.828801	-0.761377	0.44651	0.810338	-0.76762	0.442792	0.811367	-0.72787	0.466767	0.828515	-0.723723	0.46931	0.856695	7.21733	7.16584e-13	3.38476e-12
ENSG00000165462	401	PHOX2A|401	194	4.41007	1.08e-05	0.000137594	3.03721	0.00241457	0.0618729	2.70451	0.00689088	0.137647	2.89015	0.00388668	0.085507	3.01213	0.00262243	0.0644669	3.07077	0.00216007	0.0572949	2.9886	0.00283226	0.0710982	2.72994	0.00638277	0.130425	14.1385	1.38512e-43	4.54839e-42
ENSG00000213465	402	ARL2|402	227	0.624445	0.532398	0.721127	-0.147851	0.882473	0.968659	-0.429031	0.667941	0.925353	-0.305828	0.759763	0.940025	-0.16281	0.870682	0.968525	-0.100819	0.919703	0.983588	-0.325127	0.745115	0.935361	-0.36173	0.717587	0.939988	2.45179	0.0142886	0.0202717
ENSG00000138175	403	ARL3|403	111	-0.314207	0.753392	0.871952	-1.03072	0.302778	0.711396	-1.22317	0.22139	0.686225	-1.09452	0.273842	0.690443	-1.03394	0.301274	0.71002	-1.04433	0.296444	0.708393	-1.00906	0.31305	0.732728	-1.21243	0.225471	0.688562	1.62864	0.103526	0.12745
ENSG00000143437	405	ARNT|405	199	7.74966	1.37e-14	8.73952e-13	0.410458	0.681508	0.909121	0.727281	0.467128	0.855784	0.477366	0.633147	0.897979	0.40095	0.688494	0.913169	0.424715	0.671084	0.910155	0.490825	0.623597	0.896075	0.71905	0.472183	0.85728	12.9903	2.74439e-37	6.53004e-36
ENSG00000133794	406	ARNTL|406	99	1.20561	0.228092	0.423447	0.186956	0.851711	0.960359	0.435705	0.663092	0.923813	0.292651	0.769815	0.943087	0.187034	0.851651	0.963065	0.225347	0.821729	0.956204	0.224679	0.822249	0.957059	0.419281	0.67505	0.928983	6.49411	1.01994e-10	3.93603e-10
ENSG00000137486	408	ARRB1|408	154	3.37614	0.000747319	0.00515534	1.33418	0.182277	0.589487	1.44377	0.148941	0.59798	1.41001	0.158672	0.566621	1.3176	0.187769	0.597304	1.58834	0.112348	0.486631	1.44415	0.148832	0.561447	1.4294	0.153025	0.605768	10.4962	3.30117e-25	4.12021e-24
ENSG00000141480	409	ARRB2|409	118	2.30493	0.0212591	0.0756586	1.02741	0.304335	0.71251	0.955997	0.339174	0.779019	1.35108	0.176804	0.591385	1.01256	0.311378	0.720008	1.55222	0.120746	0.501761	1.03944	0.298711	0.722541	0.945597	0.344453	0.78688	5.09262	3.81788e-07	9.96782e-07
ENSG00000100299	410	ARSA|410	103	-0.491584	0.62306	0.789044	-0.416945	0.676758	0.907762	-0.0394547	0.968531	0.9967	-0.311446	0.75549	0.938981	-0.41136	0.680847	0.91008	-0.337645	0.735662	0.92946	-0.347565	0.728199	0.931538	-0.0410641	0.967248	0.996647	-0.302592	0.762228	0.788362
ENSG00000113273	411	ARSB|411	96	1.28855	0.197683	0.3849	1.91881	0.055132	0.353825	1.93455	0.053168	0.397599	1.96956	0.0490085	0.339928	1.91134	0.0560849	0.358162	1.89338	0.0584321	0.363119	1.92319	0.0545795	0.365053	1.94348	0.0520795	0.393092	-2.71461	0.00668487	0.00997462
ENSG00000129744	417	ART1|417	107	-0.0290155	0.976855	0.990772	-0.145801	0.884091	0.968878	0.217732	0.827657	0.968611	0.223864	0.822883	0.958299	-0.112142	0.910721	0.978746	-0.139945	0.888716	0.973197	-0.0740797	0.940953	0.988087	0.224908	0.822071	0.967353	2.62066	0.0088336	0.0129463
ENSG00000156219	419	ART3|419	106	0.687919	0.491573	0.688141	0.29339	0.769251	0.936026	0.870625	0.38405	0.808626	0.367509	0.713273	0.92501	0.254759	0.798932	0.948276	0.301424	0.763118	0.938176	0.370271	0.711215	0.926729	0.772423	0.439944	0.841134	3.96638	7.52e-05	0.000146949
ENSG00000111339	420	ART4|420	123	1.08402	0.278471	0.484811	1.14423	0.252649	0.669433	1.29433	0.195682	0.654897	1.07035	0.284576	0.701896	1.14458	0.252504	0.669556	1.40845	0.159133	0.560619	1.19326	0.232891	0.662881	1.30815	0.190952	0.65144	3.51905	0.000441494	0.00077538
ENSG00000099889	421	ARVCF|421	138	3.18867	0.00144847	0.00887428	1.77133	0.0766383	0.40759	1.36321	0.17295	0.628838	1.59343	0.111201	0.493432	1.76936	0.0769658	0.410623	1.71602	0.0862931	0.431175	1.52604	0.127138	0.528074	1.35067	0.176933	0.632596	5.25354	1.62912e-07	4.44232e-07
ENSG00000104763	427	ASAH1|427	101	2.00382	0.0452067	0.133586	-0.0721084	0.942522	0.985475	0.249189	0.803237	0.964058	-0.0139331	0.988885	0.998138	-0.118161	0.90595	0.977633	0.132392	0.894686	0.975473	0.0233962	0.981336	0.998732	0.244679	0.806727	0.962986	4.96482	7.38042e-07	1.86322e-06
ENSG00000139352	429	ASCL1|429	86	0.608541	0.542889	0.729178	-0.230478	0.817741	0.949797	-0.777294	0.437065	0.840234	-0.272328	0.785394	0.948849	-0.21626	0.828804	0.956494	-0.238562	0.811467	0.952733	-0.273861	0.784216	0.946206	-0.799912	0.423844	0.833176	9.14206	1.30775e-19	1.09634e-18
ENSG00000183734	430	ASCL2|430	123	1.94164	0.0523029	0.149037	1.72387	0.0848648	0.428986	2.12698	0.0335283	0.318769	1.95456	0.0507565	0.345719	1.71084	0.0872451	0.435687	1.98075	0.047738	0.3283	1.74138	0.0817513	0.438652	2.16347	0.0306077	0.307425	4.22837	2.44586e-05	5.10632e-05
ENSG00000141505	432	ASGR1|432	162	0.937449	0.348626	0.55965	0.744122	0.456879	0.814583	0.500869	0.616511	0.911881	0.740592	0.459017	0.8228	0.696526	0.48617	0.830249	0.741895	0.458227	0.819485	0.449979	0.652768	0.909785	0.466984	0.640555	0.918441	3.0197	0.00255801	0.00406531
ENSG00000161944	433	ASGR2|433	157	0.90927	0.363303	0.572623	0.764763	0.444491	0.808405	0.957606	0.338362	0.778762	0.750423	0.453077	0.818749	0.776994	0.437242	0.80551	0.726409	0.467662	0.82394	0.895986	0.370354	0.775113	1.02382	0.306029	0.759016	2.13044	0.0332414	0.0445102
ENSG00000101440	434	ASIP|434	187	3.37092	0.000761541	0.00523317	1.87063	0.0615231	0.370851	1.53927	0.123876	0.557599	1.85051	0.0643676	0.389003	1.86678	0.0620588	0.373023	1.92234	0.0546867	0.351758	1.90536	0.0568578	0.371087	1.51779	0.129205	0.568079	10.3774	1.09015e-24	1.30745e-23
ENSG00000126522	435	ASL|435	139	2.25479	0.0242401	0.0831744	-0.0538946	0.957024	0.989222	0.0249492	0.980098	0.999472	0.0541677	0.956806	0.99186	0.0331567	0.973552	0.995078	-0.0398403	0.968224	0.996153	-0.057898	0.953835	0.990741	0.00252958	0.997982	1.00187	6.57022	6.19168e-11	2.43966e-10
ENSG00000198356	439	ASNA1|439	186	6.50345	9.6e-11	3.54483e-09	1.26812	0.204884	0.620451	1.10864	0.267701	0.727856	1.36111	0.173613	0.586554	1.1795	0.23832	0.658329	1.28183	0.200032	0.614882	1.25966	0.20792	0.635508	1.07451	0.282708	0.742238	12.2824	1.24025e-33	2.40719e-32
ENSG00000070669	440	ASNS|440	118	2.53281	0.0113811	0.0466514	0.132614	0.89451	0.971126	-0.382523	0.702109	0.93478	0.0762147	0.939255	0.988637	0.133355	0.893925	0.974464	0.153866	0.877729	0.970299	0.144203	0.885352	0.974008	-0.384255	0.700825	0.934609	7.5313	7.16944e-14	3.68365e-13
ENSG00000108381	443	ASPA|443	90	1.96393	0.0496588	0.143432	1.31585	0.188355	0.597393	1.45585	0.145572	0.593152	1.29939	0.193941	0.612231	1.3102	0.190258	0.601458	1.22277	0.221544	0.638651	1.69478	0.0902526	0.457509	1.7183	0.0858769	0.484449	5.64253	1.88144e-08	5.70751e-08
ENSG00000198363	444	ASPH|444	122	0.171309	0.863996	0.935138	-1.75316	0.079707	0.415938	-1.4628	0.143658	0.590084	-1.73281	0.083263	0.438048	-1.79864	0.0722073	0.398124	-1.74355	0.0813716	0.419905	-1.61996	0.105378	0.485133	-1.44206	0.149421	0.59937	5.18989	2.28827e-07	6.13815e-07
ENSG00000130707	445	ASS1|445	114	4.76391	2.02e-06	3.08336e-05	4.50066	7.11e-06	0.000621967	4.18308	2.98365e-05	0.00232908	4.40685	1.09697e-05	0.000912331	4.47595	7.9781e-06	0.00069605	4.63214	3.82087e-06	0.000373647	4.56495	5.25925e-06	0.000492653	4.18295	2.98546e-05	0.00234076	2.16656	0.0303709	0.0409037
ENSG00000152092	460	ASTN1|460	137	-0.238113	0.811815	0.902986	-0.538818	0.590065	0.875166	-0.578958	0.562674	0.891681	-0.634322	0.525934	0.851347	-0.494151	0.621247	0.888537	-0.545028	0.585787	0.878187	-0.567859	0.570186	0.875672	-0.533831	0.59351	0.904856	4.17333	3.11327e-05	6.40653e-05
ENSG00000117601	462	SERPINC1|462	180	0.748421	0.454283	0.655904	0.17819	0.85859	0.962188	-0.218019	0.827433	0.96854	-0.190335	0.849064	0.964983	0.180574	0.856718	0.964383	0.143663	0.88578	0.972374	0.184692	0.853487	0.966492	-0.221984	0.824346	0.96811	4.53612	6.02395e-06	1.35269e-05
ENSG00000140836	463	ZFHX3|463	117	-0.656779	0.511388	0.705065	-0.353331	0.723873	0.924321	-0.740267	0.459214	0.851097	-0.456421	0.64813	0.904385	-0.360796	0.718285	0.923369	-0.429612	0.667518	0.909198	-0.440414	0.659678	0.911494	-0.736693	0.461384	0.850691	-1.45101	0.146913	0.176256
ENSG00000123268	466	ATF1|466	150	2.72401	0.00649809	0.0299774	1.46527	0.142983	0.537716	1.31087	0.190034	0.649054	1.44771	0.147834	0.55091	1.52436	0.127557	0.5134	1.44377	0.148941	0.544099	1.49878	0.134067	0.539969	1.30874	0.190752	0.651258	3.55908	0.000379688	0.000672809
ENSG00000162772	467	ATF3|467	129	-0.903791	0.366201	0.57556	-1.23536	0.216823	0.634322	-1.35868	0.174381	0.62954	-1.33411	0.182299	0.599843	-1.22108	0.222181	0.641009	-1.11051	0.266894	0.680638	-1.28764	0.198002	0.621084	-1.33639	0.181554	0.638345	6.27223	4.23762e-10	1.52243e-09
ENSG00000128272	468	ATF4|468	142	3.19953	0.00139524	0.00864037	1.3701	0.170789	0.574841	1.04215	0.297452	0.74817	1.25307	0.210306	0.633338	1.38327	0.166716	0.570838	1.32028	0.186872	0.598622	1.40102	0.161342	0.578595	1.087	0.277151	0.739652	5.49826	4.25919e-08	1.24149e-07
ENSG00000138363	471	ATIC|471	77	0.82737	0.408113	0.615298	0.484318	0.628206	0.891456	0.206137	0.836702	0.970581	0.466429	0.640953	0.901721	0.519364	0.603557	0.882526	0.359383	0.719342	0.924794	0.419423	0.674946	0.91749	0.185386	0.852943	0.974369	0.869651	0.384582	0.427132
ENSG00000149311	472	ATM|472	103	-0.413826	0.67904	0.826194	-0.0236024	0.981172	0.994784	0.133935	0.893466	0.982266	0.0213672	0.982955	0.997299	-0.0268388	0.978591	0.996165	0.0806692	0.935712	0.987068	0.0450416	0.964078	0.99315	0.134228	0.893234	0.983226	-1.19292	0.233025	0.270047
ENSG00000142599	473	RERE|473	148	0.81121	0.417329	0.623908	0.704374	0.481271	0.825102	0.601675	0.54745	0.886338	0.624613	0.532287	0.854945	0.732296	0.464062	0.820034	0.767054	0.443128	0.811315	0.696083	0.486447	0.838608	0.610016	0.541911	0.885019	0.420694	0.674018	0.706572
ENSG00000172238	474	ATOH1|474	85	0.348866	0.727222	0.856308	0.354031	0.723348	0.92405	0.587129	0.557175	0.889221	0.487089	0.626242	0.893813	0.408065	0.683264	0.911053	0.235555	0.813799	0.953773	0.385513	0.699893	0.923951	0.591063	0.554536	0.889317	1.53253	0.125529	0.152368
ENSG00000177556	475	ATOX1|475	75	2.43562	0.0149416	0.0576233	-0.125034	0.900507	0.972938	-0.265244	0.790845	0.958884	-0.0643004	0.948737	0.990417	-0.159869	0.872999	0.969526	0.100181	0.920209	0.983834	-0.10865	0.913489	0.981129	-0.304092	0.761085	0.950382	7.09175	1.75456e-12	8.0112e-12
ENSG00000163399	476	ATP1A1|476	135	0.425214	0.670721	0.820615	-1.21614	0.224056	0.640603	-1.22479	0.220779	0.685523	-1.23204	0.218059	0.639692	-1.27526	0.202345	0.618469	-1.30184	0.1931	0.606778	-1.14995	0.250282	0.680911	-1.20502	0.228321	0.692393	6.12585	1.05772e-09	3.65398e-09
ENSG00000018625	477	ATP1A2|477	151	-0.931422	0.351733	0.562305	-1.16034	0.246029	0.663475	-0.365952	0.714434	0.937238	-0.97288	0.330715	0.74244	-1.11368	0.265532	0.680578	-1.12889	0.259064	0.67449	-1.13944	0.254639	0.685017	-0.366285	0.714186	0.938434	7.76792	1.19185e-14	6.59797e-14
ENSG00000105409	478	ATP1A3|478	165	-0.669797	0.503054	0.698336	-1.04778	0.294848	0.705839	-1.09738	0.27259	0.730876	-1.06033	0.289105	0.705926	-1.05804	0.290151	0.702694	-1.00133	0.316772	0.726255	-1.05643	0.290883	0.716855	-1.09702	0.272746	0.734948	3.86632	0.000113551	0.000216425
ENSG00000075673	479	ATP12A|479	105	-1.72216	0.0851756	0.212289	-1.82283	0.0684582	0.389766	-1.56753	0.117127	0.545715	-1.50071	0.133568	0.530399	-1.82353	0.0683531	0.388922	-1.82543	0.0680653	0.387037	-1.88067	0.060143	0.382431	-1.55505	0.120071	0.549645	6.15458	8.85293e-10	3.08104e-09
ENSG00000132681	480	ATP1A4|480	150	2.02762	0.0427138	0.128113	1.58778	0.112474	0.48727	1.99845	0.045785	0.371414	1.64185	0.100758	0.470187	1.5916	0.111612	0.486643	1.61954	0.105469	0.472828	1.63676	0.101817	0.479402	2.0052	0.0450591	0.367873	8.16726	5.13943e-16	3.2231e-15
ENSG00000143153	481	ATP1B1|481	130	2.43971	0.014774	0.0571006	0.217481	0.827852	0.953744	0.465041	0.641946	0.91829	0.115696	0.907904	0.981288	0.22646	0.820864	0.954198	0.208921	0.834528	0.960236	0.290145	0.771731	0.943162	0.43129	0.666298	0.926467	12.2749	1.35348e-33	2.6241e-32
ENSG00000129244	482	ATP1B2|482	161	-1.71683	0.0861456	0.214077	-1.65865	0.0973218	0.456603	-1.73786	0.0823688	0.474434	-1.67946	0.0931977	0.456072	-1.61924	0.105533	0.47491	-1.61248	0.106995	0.475363	-1.72482	0.0846948	0.444529	-1.72171	0.0852562	0.484325	-0.586931	0.557308	0.596916
ENSG00000069849	483	ATP1B3|483	114	2.61929	0.00886922	0.0384635	1.65866	0.0973213	0.456721	1.7075	0.0878638	0.484749	1.71138	0.0871454	0.446335	1.72381	0.0848767	0.429768	1.70031	0.0892074	0.437146	1.65387	0.0982911	0.473831	1.60817	0.107936	0.527614	3.17148	0.00153661	0.00251482
ENSG00000137731	486	FXYD2|486	132	0.372392	0.709635	0.845444	0.303884	0.761244	0.934543	0.207025	0.836009	0.970916	0.0176618	0.98591	0.997512	0.326892	0.743779	0.930927	0.394376	0.69334	0.916047	0.316397	0.75173	0.937385	0.217517	0.827825	0.968872	1.70796	0.0877785	0.109611
ENSG00000196296	487	ATP2A1|487	96	1.04892	0.294323	0.502578	0.0455004	0.963712	0.990199	0.0358001	0.971445	0.997506	0.01883	0.984978	0.997703	0.05491	0.956215	0.990151	0.0123005	0.990187	1.0003	0.0292523	0.976666	0.997115	0.0432802	0.965482	0.996096	6.95608	4.54208e-12	1.98966e-11
ENSG00000174437	488	ATP2A2|488	110	3.50175	0.000471019	0.00352828	0.828392	0.407534	0.7874	0.58766	0.556818	0.889211	0.867156	0.385947	0.779603	0.840416	0.400762	0.783648	0.835053	0.403774	0.788499	0.833423	0.404693	0.79632	0.541496	0.588218	0.902509	7.19733	8.27192e-13	3.88555e-12
ENSG00000074370	489	ATP2A3|489	101	0.396544	0.691741	0.834345	-0.312033	0.755044	0.933384	0.281145	0.778625	0.954734	-0.24283	0.808159	0.953884	-0.320646	0.748508	0.931995	-0.133003	0.894202	0.975244	-0.0244667	0.980482	0.998491	0.266342	0.79	0.957468	4.33425	1.52544e-05	3.26359e-05
ENSG00000070961	490	ATP2B1|490	116	2.47453	0.0134125	0.0530363	-0.727013	0.467292	0.819168	-1.12364	0.261282	0.722432	-0.768376	0.442343	0.813728	-0.726692	0.467488	0.821277	-0.719449	0.471937	0.825507	-0.771054	0.440754	0.817055	-1.13095	0.258196	0.723111	11.6344	1.92302e-30	3.19569e-29
ENSG00000157087	491	ATP2B2|491	127	3.35441	0.000808234	0.00549253	2.77991	0.0054816	0.103446	1.76775	0.0772358	0.463936	2.37687	0.0175418	0.204459	2.78019	0.00547685	0.103589	2.74541	0.0060906	0.107647	2.754	0.00593355	0.111989	2.04507	0.0409615	0.353043	4.53	6.19961e-06	1.38986e-05
ENSG00000058668	493	ATP2B4|493	159	2.40839	0.016101	0.0611668	0.512576	0.608297	0.882023	1.11297	0.265836	0.726335	0.5619	0.574239	0.873381	0.516261	0.605722	0.882935	0.550198	0.582237	0.876705	0.555207	0.578807	0.878902	1.14507	0.2523	0.716635	7.63516	3.28234e-14	1.74385e-13
ENSG00000105675	495	ATP4A|495	175	1.08498	0.278044	0.484353	-0.12928	0.897147	0.971732	-0.0751586	0.940095	0.992338	0.126856	0.899066	0.978211	-0.128312	0.897913	0.975704	-0.0892314	0.928906	0.985965	-0.0256358	0.97955	0.998113	-0.0289533	0.976904	0.998618	15.0828	4.29767e-49	1.88399e-47
ENSG00000186009	496	ATP4B|496	97	0.353573	0.723691	0.854411	-0.0583447	0.953479	0.988261	-0.065724	0.947603	0.994249	0.035078	0.972021	0.994311	-0.0504567	0.959763	0.991	-0.0553678	0.95585	0.992835	-0.0579787	0.953771	0.990732	-0.0484072	0.961396	0.995516	7.70002	2.00489e-14	1.08328e-13
ENSG00000152234	498	ATP5A1|498	78	1.00175	0.316569	0.52726	-3.51858	0.000442275	0.0180966	-3.53901	0.000409592	0.0193881	-3.59877	0.000326483	0.0149377	-3.50971	0.00045721	0.0185786	-3.59099	0.000336325	0.01504	-3.43137	0.000611139	0.023801	-3.45629	0.000557607	0.0248107	6.54379	7.36792e-11	2.8808e-10
ENSG00000164904	501	ALDH7A1|501	83	1.60624	0.108359	0.253161	0.736982	0.461208	0.81689	0.501747	0.615893	0.911649	0.642787	0.520426	0.848762	0.738995	0.459985	0.8186	0.785426	0.432285	0.805803	0.763567	0.445203	0.818906	0.534425	0.593099	0.904695	3.555	0.000385595	0.000682731
ENSG00000110955	506	ATP5B|506	191	3.47496	0.000520373	0.00382395	-1.42005	0.155728	0.556533	-1.89468	0.0582602	0.412456	-1.49169	0.135919	0.534367	-1.45306	0.146343	0.542513	-1.52674	0.126964	0.512754	-1.341	0.180051	0.597308	-1.89808	0.05781	0.412551	11.022	1.44399e-27	2.04132e-26
ENSG00000165629	509	ATP5C1|509	102	2.33208	0.0197825	0.0716502	-1.62854	0.103546	0.469076	-1.85086	0.0643182	0.43165	-1.70103	0.0890723	0.449096	-1.6456	0.0999822	0.462925	-1.79668	0.0725182	0.3964	-1.61716	0.10598	0.485391	-1.83747	0.0662693	0.439933	7.02419	2.82352e-12	1.26327e-11
ENSG00000099624	513	ATP5D|513	190	-0.338757	0.734824	0.860987	0.157082	0.875194	0.966944	-0.043452	0.965345	0.99659	-0.0901678	0.928162	0.986175	0.155838	0.876174	0.97057	0.103542	0.917542	0.982753	0.225897	0.821302	0.95702	-0.0275777	0.978001	0.998936	-1.71324	0.0868036	0.108447
ENSG00000124172	514	ATP5E|514	109	2.3399	0.0193737	0.0706584	-0.0494028	0.960603	0.989982	-0.157503	0.874863	0.97782	-0.0542033	0.956778	0.992004	-0.0471078	0.962431	0.992028	-0.0988214	0.921289	0.984042	-0.0561299	0.955243	0.990816	-0.167428	0.867048	0.976815	6.13048	1.02785e-09	3.55424e-09
ENSG00000116459	515	ATP5F1|515	106	3.15492	0.00162613	0.00976778	1.475	0.140349	0.535291	1.46236	0.14378	0.590038	1.45665	0.145348	0.546915	1.47478	0.140408	0.533744	1.37702	0.16864	0.57488	1.55586	0.119879	0.515737	1.46919	0.141917	0.587268	3.89686	0.00010023	0.000192521
ENSG00000159199	516	ATP5G1|516	159	3.15131	0.00164631	0.00986896	0.420345	0.674273	0.906552	-0.161823	0.871459	0.977392	0.283796	0.776592	0.945532	0.406938	0.684091	0.911064	0.196622	0.844141	0.961783	0.422371	0.672793	0.916523	-0.148589	0.881891	0.980932	7.85937	5.87632e-15	3.36292e-14
ENSG00000135390	517	ATP5G2|517	177	0.667603	0.504454	0.699461	-1.14173	0.253684	0.669679	-1.2235	0.221264	0.686074	-1.32721	0.18457	0.601534	-1.13203	0.25774	0.673113	-1.27517	0.202379	0.61804	-1.08563	0.277757	0.706116	-1.18011	0.238079	0.70329	4.74451	2.2181e-06	5.27706e-06
ENSG00000154518	518	ATP5G3|518	80	5.74917	1.02e-08	2.70955e-07	1.5015	0.133364	0.523494	1.18814	0.234899	0.700643	1.45711	0.145224	0.547025	1.52183	0.12819	0.513858	1.59885	0.109992	0.48111	1.5294	0.126302	0.527188	1.18618	0.235672	0.700952	12.2992	1.02112e-33	1.99714e-32
ENSG00000169020	521	ATP5I|521	137	2.68295	0.00734973	0.033209	1.44094	0.149738	0.547917	1.08684	0.277223	0.734884	1.39234	0.163955	0.573857	1.46272	0.143681	0.539615	1.27466	0.202557	0.618054	1.45092	0.146938	0.558802	1.12394	0.261155	0.725462	3.48995	0.000492199	0.000859429
ENSG00000154723	522	ATP5J|522	114	2.2702	0.0232876	0.080857	-0.0145432	0.988398	0.996705	-0.435636	0.663142	0.92381	-0.210469	0.83332	0.960212	-0.0119044	0.990503	0.999431	-0.112722	0.910261	0.980027	-0.0108207	0.991367	1.00059	-0.358476	0.72002	0.940958	5.31013	1.20056e-07	3.32672e-07
ENSG00000114573	523	ATP6V1A|523	132	0.825216	0.409334	0.616513	-0.868157	0.385399	0.772974	-0.66735	0.504615	0.870857	-0.746039	0.45572	0.820693	-0.857829	0.391076	0.777695	-0.87051	0.384113	0.775018	-0.770481	0.441094	0.817004	-0.675323	0.499539	0.869345	4.0844	4.57019e-05	9.2066e-05
ENSG00000116039	525	ATP6V1B1|525	109	1.36018	0.173906	0.353332	1.1796	0.23828	0.656638	0.746053	0.455712	0.84885	1.0654	0.286809	0.703795	1.18963	0.234315	0.654272	1.2136	0.225026	0.642654	1.12097	0.262416	0.691206	0.782523	0.433988	0.838211	1.45215	0.146596	0.175935
ENSG00000147416	526	ATP6V1B2|526	71	0.849815	0.395516	0.603256	-0.686077	0.492734	0.83064	-0.314852	0.752902	0.948012	-0.49337	0.621798	0.892553	-0.688144	0.491431	0.834111	-0.481156	0.630451	0.89437	-0.513416	0.60771	0.890647	-0.343385	0.73134	0.943491	2.607	0.0091928	0.0134385
ENSG00000185883	527	ATP6V0C|527	156	-0.0238742	0.980955	0.992385	-0.886034	0.375692	0.766755	-0.702827	0.482235	0.861296	-0.828561	0.407439	0.791832	-0.890264	0.373417	0.766738	-0.852219	0.394181	0.780903	-0.786228	0.431815	0.813102	-0.701868	0.482833	0.864185	2.18471	0.0290103	0.0392404
ENSG00000155097	528	ATP6V1C1|528	154	5.13883	3e-07	5.65016e-06	-1.02205	0.306864	0.715129	-1.08344	0.278725	0.736671	-0.864485	0.387412	0.780348	-1.01299	0.311173	0.719909	-0.948479	0.342985	0.743267	-1.02797	0.304073	0.725358	-1.11734	0.263964	0.72849	9.28227	3.70926e-20	3.24729e-19
ENSG00000131100	529	ATP6V1E1|529	139	3.40924	0.000662663	0.00466538	2.65006	0.00810282	0.129865	2.69964	0.00699225	0.138893	2.71589	0.00665921	0.116197	2.59874	0.00941646	0.141191	2.63023	0.00858957	0.130553	2.71004	0.0067775	0.120626	2.69568	0.0070757	0.139926	2.19721	0.0281051	0.0381203
ENSG00000117410	533	ATP6V0B|533	131	3.47813	0.000514297	0.00379654	0.205428	0.837256	0.956326	-0.145572	0.884272	0.979419	0.222729	0.823766	0.958574	0.200988	0.840726	0.959121	0.185416	0.852919	0.964132	0.138732	0.889674	0.974665	-0.156039	0.876016	0.979416	9.05248	2.89881e-19	2.36774e-18
ENSG00000213760	534	ATP6V1G2|534	203	1.03843	0.299177	0.50799	-0.447414	0.654618	0.898911	-0.495582	0.620237	0.912689	-0.672242	0.501497	0.842281	-0.442252	0.658348	0.90036	-0.474055	0.635505	0.896183	-0.458696	0.646495	0.907654	-0.538439	0.590326	0.903485	9.75326	4.74181e-22	4.75463e-21
ENSG00000033627	535	ATP6V0A1|535	191	1.7534	0.0796658	0.202469	0.367833	0.713031	0.920137	0.656307	0.511692	0.873331	0.45098	0.652046	0.90573	0.374938	0.707741	0.91978	0.366379	0.714116	0.92254	0.402556	0.687313	0.921491	0.618707	0.536171	0.882201	5.13285	3.09273e-07	8.15836e-07
ENSG00000241837	539	ATP5O|539	148	-0.826365	0.408683	0.615844	-1.77909	0.0753577	0.404535	-1.84754	0.0647967	0.432577	-1.92146	0.0547975	0.358034	-1.76189	0.0782207	0.414461	-1.81607	0.0694901	0.389293	-1.76909	0.0770113	0.425931	-1.85062	0.0643518	0.432527	1.68551	0.0920261	0.114521
ENSG00000123191	540	ATP7B|540	85	1.74324	0.0814246	0.205647	0.874565	0.381902	0.771362	0.769726	0.441542	0.843193	0.819922	0.412345	0.795633	0.85137	0.394652	0.779927	0.757522	0.448815	0.815102	0.874116	0.382146	0.783756	0.773555	0.439273	0.840756	2.88334	0.00397135	0.00612921
ENSG00000175054	545	ATR|545	102	0.667473	0.504537	0.699521	-0.402854	0.687093	0.910892	-0.38663	0.699066	0.933802	-0.297981	0.765744	0.942316	-0.37218	0.709793	0.920497	-0.417253	0.676532	0.912191	-0.402005	0.687718	0.921826	-0.386322	0.699294	0.933966	2.45198	0.014281	0.0202626
ENSG00000130294	547	KIF1A|547	111	2.62424	0.0087415	0.0380767	2.7808	0.00546665	0.103493	2.03642	0.0418229	0.357524	2.71558	0.00666535	0.11619	2.78025	0.00547595	0.103682	2.75566	0.0059036	0.1056	2.59198	0.00960294	0.148105	1.99689	0.0459543	0.371433	-2.09512	0.0362695	0.0482347
ENSG00000148090	549	AUH|549	77	3.9358	8.54e-05	0.000819822	-0.624787	0.532173	0.849315	-0.499576	0.617421	0.912469	-0.641341	0.521365	0.84866	-0.636148	0.524743	0.848032	-0.581289	0.561103	0.866809	-0.598644	0.549469	0.867281	-0.442626	0.658078	0.924572	11.2441	1.35584e-28	2.02783e-27
ENSG00000115307	550	AUP1|550	82	-0.440606	0.659539	0.813309	-1.91352	0.0558058	0.355579	-2.28466	0.0224235	0.261016	-1.94999	0.0512984	0.348078	-1.90666	0.0566891	0.359826	-1.93884	0.052643	0.344844	-1.91863	0.0551549	0.366286	-2.28501	0.0224027	0.262664	3.87378	0.000110148	0.000210436
ENSG00000101200	551	AVP|551	129	1.43064	0.152668	0.322822	1.07647	0.28183	0.694814	0.554569	0.579243	0.897951	0.915584	0.359981	0.764552	1.0579	0.290212	0.702651	1.09143	0.275198	0.689369	0.979471	0.32745	0.743646	0.60117	0.547786	0.887851	5.50618	4.07453e-08	1.19039e-07
ENSG00000166148	552	AVPR1A|552	135	3.51427	0.000449463	0.00339107	2.58824	0.00970743	0.143176	2.65112	0.00807753	0.15165	2.65367	0.00801686	0.129831	2.57965	0.00995147	0.145296	2.67402	0.00754771	0.120913	2.71895	0.00659814	0.119708	2.60588	0.00922297	0.160932	19.7945	1.16017e-80	1.14715e-78
ENSG00000198049	553	AVPR1B|553	159	1.23317	0.21764	0.410769	0.998438	0.318172	0.725209	1.2771	0.201697	0.661226	1.02551	0.30523	0.720776	1.02595	0.305025	0.713006	0.972641	0.330834	0.735288	1.03037	0.302943	0.725092	1.28065	0.200445	0.662368	2.46588	0.0137403	0.0195312
ENSG00000167601	558	AXL|558	183	0.0490952	0.960848	0.982656	-0.569421	0.569126	0.86425	0.0704445	0.943846	0.993645	-0.473745	0.635727	0.89906	-0.53868	0.59016	0.876767	-0.308037	0.758082	0.936384	-0.514618	0.606869	0.890368	0.0729796	0.941829	0.992285	4.40417	1.11045e-05	2.41257e-05
ENSG00000160862	563	AZGP1|563	124	1.50558	0.132312	0.291122	0.340854	0.733244	0.92722	0.380343	0.703726	0.935044	0.231233	0.817154	0.95676	0.349827	0.726501	0.927299	0.321742	0.747677	0.933836	0.346171	0.729246	0.931739	0.44606	0.655596	0.922686	9.45131	7.93411e-21	7.27893e-20
ENSG00000172232	566	AZU1|566	163	0.120783	0.903873	0.954386	-0.019537	0.984414	0.995741	1.07263	0.28355	0.739106	0.224514	0.822378	0.958086	0.0472545	0.962314	0.992138	-0.0562258	0.955167	0.992762	0.0564389	0.954997	0.990908	1.06984	0.284803	0.743135	1.93361	0.0532835	0.0687901
ENSG00000166710	567	B2M|567	133	-2.3307	0.019855	0.0718397	-1.15005	0.250241	0.666734	-0.435564	0.663194	0.923738	-0.846792	0.397199	0.784611	-1.15771	0.247103	0.665951	-0.643244	0.52013	0.849291	-1.15277	0.249124	0.679317	-0.441934	0.658578	0.925056	-6.43505	1.49676e-10	5.67639e-10
ENSG00000136881	570	BAAT|570	91	-1.45989	0.144457	0.310325	-1.48669	0.137234	0.531169	-1.94209	0.0522476	0.395703	-1.56544	0.117618	0.506257	-1.49042	0.13625	0.526942	-1.51045	0.131067	0.518039	-1.49826	0.134202	0.53966	-1.94523	0.0518687	0.392834	5.26773	1.50953e-07	4.13204e-07
ENSG00000002330	572	BAD|572	193	0.588847	0.556022	0.738072	-0.172535	0.863032	0.962731	-0.419557	0.674848	0.927128	-0.316334	0.751778	0.938101	-0.189733	0.849535	0.962017	-0.192385	0.847458	0.962851	-0.124888	0.900623	0.976741	-0.402586	0.68729	0.930503	2.4512	0.0143121	0.0203018
ENSG00000107262	573	BAG1|573	190	1.66822	0.0954088	0.231095	-0.976468	0.328935	0.730793	-0.647419	0.517425	0.875143	-1.18131	0.2376	0.659104	-0.946701	0.343891	0.744051	-0.965628	0.334332	0.737993	-0.809445	0.418343	0.804937	-0.528086	0.59749	0.906267	5.44412	5.75869e-08	1.65418e-07
ENSG00000181790	575	BAI1|575	142	2.20511	0.0275447	0.0918568	1.65787	0.0974799	0.456741	1.79465	0.0728405	0.455522	1.78616	0.0742056	0.414666	1.69036	0.0910951	0.443951	1.74824	0.0805553	0.418361	1.68269	0.0925705	0.4628	1.79813	0.0722872	0.453816	4.88712	1.09368e-06	2.71179e-06
ENSG00000121753	576	BAI2|576	182	2.79229	0.00527691	0.0253834	2.49835	0.0125464	0.164549	2.39919	0.0165103	0.22346	2.76422	0.00575146	0.10913	2.49989	0.0124924	0.164818	2.4957	0.0126405	0.164697	2.49045	0.012828	0.174285	2.42907	0.0152136	0.214558	2.20959	0.0272319	0.0370518
ENSG00000135298	577	BAI3|577	137	1.08048	0.280043	0.486501	0.823106	0.410533	0.7895	0.940189	0.347219	0.783743	0.866464	0.386326	0.779307	0.825412	0.409223	0.789181	0.814943	0.415189	0.795858	0.841367	0.40023	0.793063	0.902089	0.367104	0.800015	3.46672	0.000536501	0.000932212
ENSG00000030110	578	BAK1|578	159	2.45415	0.0141955	0.055418	1.50749	0.131822	0.521707	1.39484	0.1632	0.6184	1.6214	0.105068	0.480226	1.452	0.146639	0.543046	1.63619	0.101936	0.464479	1.57363	0.115711	0.506872	1.3776	0.16846	0.622691	3.72144	0.000202837	0.000373909
ENSG00000138376	580	BARD1|580	80	0.646314	0.518141	0.710085	0.400359	0.688929	0.911353	0.461106	0.644766	0.919441	0.573021	0.566686	0.869923	0.401499	0.68809	0.91345	0.423968	0.671629	0.910338	0.405917	0.684841	0.920743	0.30854	0.757699	0.949485	1.39706	0.162531	0.193545
ENSG00000087088	581	BAX|581	181	0.849707	0.395576	0.603141	-0.0265381	0.97883	0.994398	-0.17908	0.857891	0.974766	0.123775	0.901504	0.97865	-0.0388165	0.96904	0.993661	0.0162918	0.987003	0.999754	-0.0475513	0.962078	0.992641	-0.152988	0.878421	0.979951	2.88917	0.00389873	0.00602655
ENSG00000174483	582	BBS1|582	225	1.35579	0.175298	0.355429	-1.46887	0.142006	0.536997	-1.16583	0.243806	0.707064	-1.50418	0.132673	0.529799	-1.45448	0.145949	0.542748	-1.68321	0.0924695	0.444083	-1.23281	0.217773	0.646633	-1.14794	0.251111	0.715312	9.29364	3.34629e-20	2.93386e-19
ENSG00000125124	583	BBS2|583	114	0.737691	0.460778	0.661258	0.107517	0.914388	0.977292	0.602146	0.547136	0.886395	0.0744748	0.940639	0.988807	0.0956495	0.923807	0.981842	-0.0445756	0.964449	0.996012	0.247208	0.804769	0.952472	0.607483	0.54359	0.885892	1.35034	0.17704	0.209533
ENSG00000140463	585	BBS4|585	96	1.27528	0.202338	0.391095	-0.587209	0.557121	0.859843	-0.53905	0.589904	0.902374	-0.609564	0.542211	0.858794	-0.576028	0.564652	0.864563	-0.513323	0.607775	0.886508	-0.490246	0.624006	0.896373	-0.53003	0.596142	0.906152	4.99251	6.40672e-07	1.62849e-06
ENSG00000060982	586	BCAT1|586	150	1.58328	0.113494	0.261688	0.354974	0.722641	0.923679	0.219449	0.82632	0.968065	0.510812	0.609532	0.887399	0.353683	0.723609	0.926331	0.482126	0.629762	0.894319	0.33114	0.740569	0.934201	0.240951	0.809614	0.963847	13.5531	2.55814e-40	7.13633e-39
ENSG00000105552	587	BCAT2|587	172	2.01797	0.0437097	0.130135	0.459588	0.645855	0.896303	0.11447	0.908875	0.986893	0.304179	0.761019	0.940794	0.441371	0.658986	0.900539	0.409178	0.682447	0.913591	0.366921	0.713712	0.927539	0.14187	0.887195	0.982595	4.7246	2.44451e-06	5.77863e-06
ENSG00000114200	590	BCHE|590	130	-0.522771	0.601184	0.772108	-0.896429	0.370117	0.763717	-1.05657	0.290817	0.743351	-1.05297	0.292467	0.708207	-0.898749	0.36888	0.763055	-0.845251	0.398059	0.784047	-0.873517	0.382473	0.783703	-1.08644	0.277398	0.739755	4.92771	8.91196e-07	2.23213e-06
ENSG00000248098	593	BCKDHA|593	184	-0.255404	0.798434	0.895942	-2.45306	0.0142383	0.177809	-2.31081	0.0209314	0.252055	-2.50635	0.012267	0.166282	-2.46019	0.0139593	0.176204	-2.57184	0.0101781	0.144228	-2.32688	0.0200582	0.224103	-2.30824	0.0210744	0.254638	5.78359	8.30602e-09	2.61323e-08
ENSG00000083123	594	BCKDHB|594	100	1.96319	0.0497444	0.143609	1.21169	0.225757	0.641848	1.05348	0.292233	0.744831	1.10074	0.271124	0.686998	1.22317	0.221391	0.640076	0.949931	0.342247	0.743206	1.32704	0.184628	0.603268	1.14286	0.253216	0.717519	2.38747	0.017045	0.0238852
ENSG00000110092	595	CCND1|595	250	12.8553	1.41e-36	3.92112e-34	0.718204	0.472705	0.821761	1.14111	0.253942	0.716044	0.886806	0.375276	0.774935	0.676881	0.498549	0.837409	0.797334	0.425339	0.801503	0.741698	0.458346	0.825588	1.15084	0.249919	0.714318	32.7394	2.3077e-193	6.04006e-191
ENSG00000171791	596	BCL2|596	152	6.13451	1e-09	3.14452e-08	6.30344	3.48e-10	8.35106e-08	6.56883	6.25014e-11	1.6603e-08	6.17595	7.75262e-10	1.72476e-07	6.00548	2.21097e-09	4.68463e-07	6.39351	1.95674e-10	4.90509e-08	6.58569	5.5918e-11	1.48542e-08	6.56301	6.49482e-11	1.69992e-08	0.512895	0.608074	0.644811
ENSG00000140379	597	BCL2A1|597	87	1.63924	0.101299	0.241451	1.66936	0.0951813	0.451571	1.961	0.0499995	0.385568	2.01614	0.0439011	0.323809	1.71845	0.085849	0.43211	1.63821	0.101515	0.463629	1.74579	0.0809808	0.436757	1.9551	0.0506918	0.38705	-0.538253	0.590454	0.627997
ENSG00000171552	598	BCL2L1|598	200	5.38207	8.11e-08	1.76673e-06	0.186935	0.851728	0.960195	0.331068	0.740623	0.945054	0.269469	0.787593	0.949251	0.165464	0.868594	0.968199	0.0919073	0.92678	0.985413	0.266936	0.789542	0.947557	0.331801	0.74007	0.945229	13.4519	9.13575e-40	2.46735e-38
ENSG00000129473	599	BCL2L2|599	140	3.24138	0.0012065	0.00762548	0.688978	0.490907	0.829687	0.949859	0.342284	0.780821	0.742376	0.457936	0.821855	0.672009	0.501645	0.838888	0.690179	0.490151	0.835204	0.704068	0.481461	0.835679	0.950025	0.342199	0.786983	6.62294	4.36831e-11	1.74831e-10
ENSG00000069399	602	BCL3|602	172	2.04709	0.0407625	0.123804	-0.221022	0.825095	0.952668	-0.097301	0.922496	0.989071	-0.143088	0.886233	0.973713	-0.257798	0.796586	0.94764	0.171676	0.863707	0.967052	-0.168347	0.866325	0.970106	-0.133533	0.893784	0.983466	13.4718	7.12177e-40	1.93516e-38
ENSG00000113916	604	BCL6|604	161	1.45266	0.146454	0.313442	1.6267	0.103938	0.469414	2.18177	0.029227	0.29827	1.67683	0.0937121	0.457206	1.65907	0.097238	0.4576	1.62902	0.103445	0.468358	1.75387	0.0795866	0.43344	2.20596	0.0274856	0.289632	-0.667656	0.50442	0.545589
ENSG00000110987	605	BCL7A|605	124	2.0165	0.0438639	0.130485	-0.591362	0.554336	0.858979	-0.667107	0.50477	0.870786	-0.706786	0.479771	0.832339	-0.493421	0.621763	0.888846	-0.667883	0.504275	0.843365	-0.572519	0.567026	0.875124	-0.586645	0.5575	0.890939	8.75619	3.83234e-18	2.85032e-17
ENSG00000116128	607	BCL9|607	80	5.18771	2.31e-07	4.48836e-06	2.46233	0.0138766	0.176015	2.32788	0.0200048	0.24674	2.46555	0.0137528	0.178017	2.47632	0.0133458	0.17113	2.39217	0.0168289	0.193864	2.46189	0.0138937	0.182764	2.29237	0.0219739	0.260554	7.91276	3.87493e-15	2.25011e-14
ENSG00000048462	608	TNFRSF17|608	149	0.162345	0.871049	0.939116	0.107445	0.914446	0.977236	1.07528	0.28236	0.739145	0.452271	0.651117	0.905428	0.108058	0.913959	0.979741	0.610854	0.541356	0.858052	0.16864	0.866095	0.970031	1.07121	0.284188	0.742947	3.57067	0.000363362	0.000645871
ENSG00000099822	610	HCN2|610	153	0.460731	0.645035	0.803889	0.324949	0.745249	0.930736	-0.194363	0.845908	0.972137	0.437651	0.66168	0.909038	0.322022	0.747465	0.932001	0.288872	0.772705	0.939835	0.298676	0.765215	0.941599	-0.16132	0.871856	0.97833	0.93596	0.349392	0.391247
ENSG00000128617	611	OPN1SW|611	137	2.96043	0.00310347	0.0165178	1.67596	0.0938809	0.448638	1.93863	0.0526691	0.397037	1.9255	0.0542902	0.356815	1.72665	0.0843641	0.428636	1.6925	0.090686	0.43991	1.57502	0.11539	0.506341	1.93581	0.0530138	0.397113	6.88041	7.66366e-12	3.29066e-11
ENSG00000186716	613	BCR|613	184	0.74278	0.457691	0.658527	-1.78542	0.0743243	0.402639	-1.6129	0.106903	0.526761	-1.73556	0.0827749	0.436642	-1.76304	0.0780269	0.413803	-1.77413	0.0761739	0.406398	-1.88792	0.0591625	0.378223	-1.62136	0.105078	0.522541	6.66389	3.32572e-11	1.34038e-10
ENSG00000074582	617	BCS1L|617	112	0.803144	0.421975	0.627847	0.302773	0.76209	0.934226	-0.400143	0.689089	0.930319	0.137501	0.890647	0.975191	0.306967	0.758896	0.936869	-0.100267	0.920141	0.983879	0.313152	0.754193	0.938025	-0.383958	0.701045	0.934552	1.24142	0.214577	0.250249
ENSG00000161267	622	BDH1|622	129	1.12316	0.261486	0.464696	0.145642	0.884217	0.968896	0.437324	0.661917	0.923405	0.175591	0.860631	0.966587	0.152226	0.879022	0.970704	0.137628	0.890546	0.973704	0.307712	0.758329	0.939492	0.436471	0.662536	0.92572	4.10895	4.11365e-05	8.33692e-05
ENSG00000100739	623	BDKRB1|623	86	0.815653	0.414783	0.621668	0.547428	0.584138	0.872277	0.514812	0.606734	0.907526	0.69842	0.484985	0.834067	0.54985	0.582476	0.872782	0.693473	0.488083	0.833755	0.498925	0.61788	0.894212	0.473564	0.635856	0.916354	1.95496	0.0507082	0.0657371
ENSG00000168398	624	BDKRB2|624	86	1.89491	0.0582297	0.160728	1.47344	0.140768	0.536085	1.51919	0.128851	0.56527	1.62756	0.103755	0.477538	1.47236	0.141062	0.53497	1.63535	0.102112	0.464688	1.39833	0.162149	0.579154	1.48271	0.13829	0.580765	3.1719	0.00153439	0.0025121
ENSG00000176697	627	BDNF|627	122	0.25899	0.795666	0.894584	0.0376371	0.96998	0.991761	0.46535	0.641725	0.918563	0.292439	0.769978	0.943027	0.0411941	0.967145	0.993091	0.0170289	0.986415	0.9995	0.0922656	0.926495	0.983817	0.428172	0.668566	0.927085	1.85521	0.063694	0.0812635
ENSG00000243649	629	CFB|629	224	2.65763	0.0079235	0.0351502	2.01693	0.0438184	0.316956	2.66746	0.00769621	0.1465	2.18161	0.0292392	0.264296	2.0298	0.0424919	0.312122	2.33785	0.0194802	0.211536	2.08028	0.0376105	0.303854	2.66613	0.00772674	0.14661	7.92248	3.59109e-15	2.09144e-14
ENSG00000125864	631	BFSP1|631	130	-0.299322	0.764721	0.878098	-0.558655	0.576452	0.868836	-0.393145	0.694249	0.932546	-0.470434	0.63809	0.900327	-0.494853	0.620751	0.888899	-0.554249	0.579463	0.875639	-0.565809	0.571579	0.876224	-0.427289	0.669209	0.927399	0.962516	0.335891	0.377411
ENSG00000242252	632	BGLAP|632	211	0.279211	0.780108	0.886274	-1.20998	0.226409	0.643085	-1.26238	0.20694	0.66687	-1.40406	0.160435	0.569264	-1.14463	0.252483	0.6697	-1.18693	0.235377	0.652429	-1.18721	0.235266	0.66454	-1.16726	0.243226	0.706764	7.13136	1.3249e-12	6.12643e-12
ENSG00000079385	634	CEACAM1|634	170	1.37119	0.170449	0.348495	0.713932	0.475342	0.82232	1.17629	0.239602	0.702774	0.873946	0.382239	0.77883	0.644913	0.519048	0.84458	0.683737	0.49421	0.836833	0.863892	0.387737	0.785359	1.17737	0.239169	0.703593	4.45755	8.6876e-06	1.90986e-05
ENSG00000145692	635	BHMT|635	93	0.660515	0.508989	0.702683	0.892024	0.372474	0.765288	0.518566	0.604114	0.906578	0.735219	0.462281	0.824004	0.892439	0.372251	0.766111	0.889269	0.373952	0.767835	0.87677	0.380703	0.783143	0.524942	0.599674	0.907182	-3.35245	0.000813959	0.00138312
ENSG00000151746	636	BICD1|636	142	2.81584	0.00490642	0.0239245	0.962378	0.335961	0.735816	0.819443	0.412618	0.82431	1.23345	0.217535	0.638997	0.967951	0.333171	0.735612	0.995803	0.31945	0.727987	0.968286	0.333004	0.748522	0.719762	0.471745	0.857797	6.43912	1.45786e-10	5.53476e-10
ENSG00000015475	637	BID|637	144	0.688573	0.491161	0.687943	0.320395	0.748698	0.931506	-0.284523	0.776035	0.953595	0.572842	0.566808	0.869884	0.326077	0.744395	0.931174	0.326121	0.744362	0.932903	-0.00329383	0.997372	1.00205	-0.240313	0.810109	0.964049	1.17206	0.241294	0.278885
ENSG00000100290	638	BIK|638	129	0.828422	0.407518	0.614609	-0.155341	0.876566	0.967016	-0.0869491	0.93072	0.990667	-0.0992979	0.92091	0.984052	-0.124714	0.900761	0.975998	-0.134111	0.893326	0.974767	-0.133667	0.893677	0.975748	-0.141626	0.887388	0.982625	6.46297	1.24901e-10	4.78885e-10
ENSG00000057657	639	PRDM1|639	111	0.663498	0.507078	0.701241	0.138104	0.89017	0.969675	0.875032	0.381648	0.807102	0.290201	0.771689	0.943758	0.137781	0.890426	0.973034	0.539028	0.58992	0.879198	0.199727	0.841712	0.962652	0.705024	0.480866	0.862574	10.5971	1.1854e-25	1.51347e-24
ENSG00000136573	640	BLK|640	82	-0.124393	0.901015	0.953518	-1.25638	0.209107	0.626086	-0.207025	0.836009	0.970852	-1.01212	0.311589	0.726728	-1.25255	0.210498	0.628597	-1.423	0.154871	0.553826	-1.19221	0.233301	0.663093	-0.259712	0.795109	0.959413	10.5637	1.66542e-25	2.11119e-24
ENSG00000197299	641	BLM|641	132	3.7648	0.000170857	0.00148845	2.03049	0.0424214	0.3131	0.84913	0.395897	0.816664	2.21904	0.0265814	0.253399	2.05877	0.0396286	0.301285	2.00477	0.0451042	0.318684	1.73884	0.0821975	0.439193	0.952299	0.341045	0.785344	6.66788	3.23822e-11	1.30897e-10
ENSG00000108578	642	BLMH|642	195	-1.17138	0.241568	0.4402	-1.83641	0.0664258	0.385487	-2.05811	0.0396919	0.34903	-1.84533	0.0651177	0.391014	-1.67809	0.0934646	0.449347	-1.84494	0.0651751	0.381449	-1.88888	0.0590338	0.377808	-2.05317	0.0401693	0.350114	1.5035	0.132848	0.16066
ENSG00000160683	643	CXCR5|643	126	-0.376471	0.706601	0.84358	-0.80609	0.420274	0.795654	0.578731	0.562827	0.891686	-0.330513	0.741043	0.933872	-0.803252	0.421912	0.796477	-0.283137	0.777097	0.94183	-0.611058	0.541222	0.863452	0.578704	0.562846	0.893146	6.21992	5.88952e-10	2.08186e-09
ENSG00000106605	644	BLVRA|644	103	-0.481976	0.629869	0.794051	-0.878727	0.379641	0.770035	-0.692697	0.48857	0.864542	-0.889445	0.373857	0.77461	-0.878988	0.3795	0.770779	-1.03864	0.299083	0.710691	-0.778114	0.436582	0.815178	-0.632877	0.526877	0.876552	2.6932	0.00712833	0.0105937
ENSG00000090013	645	BLVRB|645	171	2.8573	0.00431101	0.0215284	-0.467654	0.640076	0.895491	-0.555523	0.578591	0.897409	-0.497186	0.619106	0.891925	-0.473581	0.635844	0.893828	-0.441487	0.658902	0.904383	-0.348567	0.727446	0.931378	-0.555592	0.578544	0.900396	11.8059	2.84448e-31	4.96333e-30
ENSG00000169594	646	BNC1|646	77	0.362276	0.717179	0.850616	0.265364	0.790752	0.942428	0.203403	0.838838	0.970844	0.372924	0.70924	0.924495	0.205606	0.837117	0.958197	0.348839	0.727242	0.927514	0.365249	0.714959	0.92767	0.205901	0.836887	0.969973	2.59161	0.00961317	0.0140035
ENSG00000168283	648	BMI1|648	117	1.42164	0.155265	0.326373	0.835211	0.403686	0.785864	0.728548	0.466352	0.855508	0.855951	0.392114	0.782206	0.899575	0.368441	0.762944	0.821935	0.411199	0.793249	0.837149	0.402596	0.794391	0.699574	0.484264	0.864573	2.05561	0.0399324	0.0526613
ENSG00000168487	649	BMP1|649	92	1.26619	0.205575	0.395334	0.518134	0.604414	0.881359	0.164178	0.869605	0.97716	0.611196	0.54113	0.858687	0.501009	0.616413	0.887902	0.723727	0.469307	0.824472	0.516459	0.605584	0.889656	0.137403	0.890724	0.982773	2.95002	0.00320953	0.00502933
ENSG00000125845	650	BMP2|650	122	1.30681	0.191406	0.376633	0.917127	0.359172	0.754279	1.13198	0.257762	0.719632	0.911986	0.361872	0.765462	0.931142	0.351878	0.750565	0.951204	0.341601	0.742799	0.958439	0.337942	0.751273	1.15147	0.24966	0.714152	3.02678	0.00249915	0.00397675
ENSG00000152785	651	BMP3|651	69	0.003854	0.996925	1.00075	-0.0329778	0.973695	0.992645	0.14199	0.887101	0.980659	-0.0299686	0.976095	0.995218	-0.0167511	0.986637	0.998758	-0.0380536	0.969648	0.996639	0.014167	0.988698	1.00028	0.14982	0.88092	0.980403	0.683114	0.494604	0.535851
ENSG00000125378	652	BMP4|652	97	-1.41702	0.156614	0.328278	-1.71784	0.0859604	0.431698	-1.27533	0.20232	0.661562	-1.69043	0.0910812	0.452558	-1.75023	0.0802112	0.418773	-1.60507	0.108616	0.477791	-1.74093	0.0818296	0.43894	-1.27499	0.202441	0.664768	3.90024	9.88503e-05	0.000189952
ENSG00000112175	653	BMP5|653	141	-0.391947	0.695134	0.836397	-0.785575	0.432197	0.802065	-0.128011	0.898151	0.98359	-0.752831	0.451628	0.817709	-0.775234	0.438281	0.806339	-0.75224	0.451984	0.816525	-0.791151	0.428937	0.810599	-0.174633	0.861383	0.976491	6.79969	1.33128e-11	5.59615e-11
ENSG00000153162	654	BMP6|654	127	0.155021	0.876819	0.942482	-0.302277	0.762468	0.934367	-0.0511644	0.959199	0.995732	-0.236512	0.813057	0.955167	-0.302973	0.761938	0.937891	0.111507	0.911224	0.980589	-0.359738	0.719076	0.929353	-0.0623126	0.950319	0.994519	7.83073	7.33873e-15	4.15573e-14
ENSG00000101144	655	BMP7|655	119	1.24314	0.213941	0.406201	0.116881	0.906965	0.974637	0.148875	0.881665	0.978358	0.186699	0.851913	0.965386	0.112506	0.910432	0.978731	0.011687	0.990676	1.00023	0.118099	0.906	0.979052	0.111416	0.911296	0.986692	9.34656	2.06942e-20	1.84804e-19
ENSG00000116985	656	BMP8B|656	159	4.11628	3.99e-05	0.000427795	1.15491	0.248246	0.66511	1.01457	0.310419	0.758489	1.42888	0.153173	0.558757	1.14107	0.253961	0.670325	1.15363	0.248772	0.665811	1.0375	0.299611	0.723539	0.988373	0.323074	0.771718	13.879	4.0166e-42	1.23042e-40
ENSG00000107779	657	BMPR1A|657	94	-0.733864	0.463106	0.662996	-0.877748	0.380172	0.770322	-0.856499	0.391811	0.812662	-0.764933	0.44439	0.814463	-0.87145	0.383599	0.77372	-0.977432	0.328458	0.734225	-0.891191	0.37292	0.777466	-0.829899	0.406682	0.822141	0.172742	0.862869	0.879322
ENSG00000138696	658	BMPR1B|658	87	-1.74298	0.081471	0.205677	-1.78972	0.0736311	0.40084	-1.43288	0.152029	0.602096	-1.71412	0.0866409	0.445546	-1.78685	0.0740931	0.402659	-1.79748	0.0723911	0.39607	-1.74529	0.0810687	0.436965	-1.43608	0.151116	0.602502	0.206903	0.836104	0.855229
ENSG00000204217	659	BMPR2|659	109	-0.393021	0.69434	0.836121	-0.2799	0.779579	0.939388	0.0702735	0.943982	0.99373	-0.136786	0.891212	0.97515	-0.280331	0.779249	0.94232	-0.0498034	0.960283	0.994364	-0.219288	0.826446	0.958496	0.0786361	0.937329	0.992479	-0.442323	0.658297	0.691925
ENSG00000168495	661	POLR3D|661	95	2.57878	0.00997658	0.0420965	1.55253	0.120673	0.501734	0.786067	0.431909	0.83683	1.58974	0.112031	0.495141	1.56171	0.118494	0.500346	1.52757	0.126756	0.512029	1.50764	0.131783	0.536844	0.783916	0.43317	0.837813	2.22464	0.0262019	0.0357487
ENSG00000113734	662	BNIP1|662	94	1.81414	0.0697866	0.183466	1.00225	0.316326	0.723695	0.643677	0.519849	0.876328	0.933787	0.350512	0.757733	0.976403	0.328967	0.732878	0.976392	0.328973	0.73436	1.00309	0.315924	0.73597	0.642461	0.520638	0.875089	2.20585	0.0274929	0.0373753
ENSG00000140299	663	BNIP2|663	121	-1.61071	0.107381	0.251668	-2.00393	0.0451941	0.322183	-1.53713	0.124399	0.558401	-1.98427	0.047344	0.336917	-2.02202	0.0432902	0.315124	-2.02432	0.043052	0.312624	-1.89325	0.0584503	0.375695	-1.52269	0.127974	0.565462	0.734503	0.462717	0.504684
ENSG00000176171	664	BNIP3|664	60	-2.26557	0.0235704	0.0815209	-1.70074	0.089126	0.437694	-1.98482	0.0472836	0.377378	-1.67293	0.0944771	0.457303	-1.67974	0.0931436	0.448895	-1.66363	0.0963235	0.451862	-1.7282	0.0840861	0.443033	-1.97007	0.0489502	0.380943	-2.91455	0.00359642	0.00559472
ENSG00000104765	665	BNIP3L|665	94	0.225618	0.821518	0.90946	-0.576079	0.564618	0.862939	-0.410694	0.681335	0.927237	-0.617793	0.536773	0.856892	-0.575701	0.564874	0.864679	-0.601918	0.547288	0.86048	-0.538286	0.590432	0.883587	-0.417768	0.676155	0.92914	1.47659	0.139921	0.168561
ENSG00000176720	666	BOK|666	107	-2.24259	0.0250183	0.0853509	-1.98246	0.0475464	0.330461	-2.1436	0.0321696	0.31151	-2.01427	0.0440974	0.324719	-1.9801	0.0478113	0.330721	-1.90876	0.0564175	0.35721	-2.01994	0.043505	0.327816	-2.14106	0.0323741	0.316242	-1.30978	0.190402	0.224096
ENSG00000151914	667	DST|667	178	-1.43785	0.150612	0.319841	-2.02934	0.042539	0.313577	-1.89623	0.0580544	0.412641	-1.90777	0.0565456	0.363846	-2.0164	0.0438738	0.317554	-1.80636	0.070993	0.393134	-1.99599	0.0460521	0.33633	-1.88481	0.0595818	0.417989	2.83906	0.0045644	0.00698874
ENSG00000183770	668	FOXL2|668	123	2.69635	0.00706153	0.0321271	2.42478	0.0153943	0.184337	2.16582	0.0304275	0.303729	2.58266	0.00986532	0.147425	2.41625	0.0157587	0.187607	2.42736	0.0152856	0.183696	2.37634	0.0175667	0.207191	2.07776	0.0378425	0.342584	5.0543	4.65973e-07	1.20473e-06
ENSG00000172331	669	BPGM|669	113	0.731667	0.464446	0.66422	-0.675674	0.499315	0.835234	-0.534847	0.592808	0.903553	-0.637264	0.524017	0.8501	-0.662972	0.507415	0.841421	-0.700299	0.483812	0.831246	-0.704851	0.480974	0.83524	-0.534608	0.592973	0.904657	5.34755	9.79537e-08	2.74116e-07
ENSG00000137274	670	BPHL|670	128	2.09521	0.0362612	0.113503	0.965949	0.334171	0.734796	0.860688	0.389499	0.811461	0.961007	0.33665	0.74728	1.08995	0.275848	0.689736	0.672468	0.501353	0.841324	0.837653	0.402313	0.794184	0.850543	0.395112	0.814477	2.73225	0.00633842	0.0094927
ENSG00000101425	671	BPI|671	144	0.0272379	0.978272	0.991306	-0.0855365	0.931842	0.983107	0.395268	0.692682	0.931989	-0.159085	0.873616	0.970817	-0.0864071	0.93115	0.983713	0.0738221	0.941158	0.988827	-0.117054	0.906827	0.979352	0.397575	0.69098	0.931743	5.93098	3.46542e-09	1.13294e-08
ENSG00000012048	672	BRCA1|672	182	2.67359	0.00755749	0.0339068	1.31085	0.190039	0.600057	0.424537	0.671214	0.926427	1.47381	0.14067	0.541328	1.31651	0.188134	0.59793	0.953992	0.340188	0.741811	1.22018	0.222521	0.653319	0.416001	0.677448	0.928836	4.30789	1.71737e-05	3.65443e-05
ENSG00000157764	673	BRAF|673	119	2.94985	0.00321134	0.0169954	1.2938	0.195865	0.608602	1.09665	0.272911	0.731186	1.36095	0.173664	0.586613	1.30273	0.192798	0.605403	1.33627	0.181593	0.592701	1.19979	0.230346	0.660496	1.07688	0.281645	0.741416	5.51471	3.88411e-08	1.13681e-07
ENSG00000139618	675	BRCA2|675	132	0.960939	0.336683	0.548243	1.03351	0.301473	0.710398	0.63998	0.522249	0.877134	1.10556	0.269035	0.685214	1.05566	0.291236	0.703313	0.958135	0.338095	0.740515	1.02502	0.305461	0.725848	0.500598	0.616702	0.910725	-0.233429	0.815449	0.836843
ENSG00000137948	676	BRDT|676	97	2.40943	0.0160556	0.0610463	2.37613	0.0175766	0.197547	2.05808	0.0396945	0.34888	2.34589	0.0190663	0.215593	2.37338	0.0177079	0.198968	2.40177	0.0163947	0.191465	2.26492	0.0236105	0.24109	2.04939	0.0405372	0.350915	1.19963	0.230405	0.267358
ENSG00000185650	677	ZFP36L1|677	153	-0.602182	0.547112	0.732143	-0.872827	0.382848	0.771956	-0.243843	0.807374	0.965247	-0.780905	0.434939	0.809732	-0.869016	0.384929	0.773421	-0.679638	0.496802	0.838669	-0.860927	0.389368	0.78696	-0.234863	0.814336	0.965464	1.35822	0.174527	0.206848
ENSG00000152518	678	ZFP36L2|678	149	-1.18477	0.236232	0.434165	-1.66915	0.0952246	0.451414	-0.845301	0.398031	0.817182	-1.50042	0.133643	0.530459	-1.63804	0.10155	0.464862	-1.46399	0.143332	0.535706	-1.67015	0.0950258	0.466428	-0.86775	0.385622	0.809351	2.88706	0.00392487	0.00606378
ENSG00000172270	682	BSG|682	153	1.59384	0.111109	0.25749	1.33878	0.180775	0.587412	0.87592	0.381165	0.806847	1.05752	0.290387	0.706729	1.33612	0.181643	0.591346	1.35672	0.175002	0.582292	1.32098	0.186639	0.605396	0.843622	0.398969	0.817034	1.00048	0.317186	0.358134
ENSG00000109743	683	BST1|683	90	3.54381	0.000402237	0.0030978	3.20392	0.00137425	0.0419311	3.36957	0.000765279	0.0316019	3.29131	0.00101228	0.0349837	3.20142	0.00138615	0.041957	3.86234	0.000115406	0.00641871	3.21009	0.00134522	0.0429073	3.34656	0.000831384	0.033938	3.16257	0.00158418	0.00258957
ENSG00000130303	684	BST2|684	195	0.255084	0.798681	0.895993	-0.313149	0.754196	0.933116	-0.230727	0.817547	0.965541	-0.210252	0.83349	0.960159	-0.317724	0.750723	0.932991	0.0249372	0.980107	0.998109	-0.241292	0.809351	0.953899	-0.219512	0.826271	0.968199	7.00423	3.24691e-12	1.44291e-11
ENSG00000174808	685	BTC|685	121	0.114804	0.90861	0.95723	-1.03364	0.301411	0.710629	-0.610951	0.541292	0.884739	-0.943536	0.345506	0.753777	-1.02086	0.30743	0.71609	-1.0301	0.30307	0.714159	-0.749235	0.453792	0.82347	-0.610663	0.541483	0.885213	5.10749	3.53248e-07	9.25799e-07
ENSG00000169814	686	BTD|686	102	2.41659	0.0157439	0.0600793	-0.496327	0.619711	0.887988	-0.00411221	0.996719	1.00207	-0.460543	0.64517	0.90337	-0.551571	0.581296	0.872483	-0.471436	0.637374	0.896474	-0.261527	0.79371	0.948657	0.0294032	0.976546	0.998366	7.2643	5.10733e-13	2.44487e-12
ENSG00000119138	687	KLF9|687	86	0.926607	0.354228	0.564418	0.116126	0.907563	0.974808	0.472882	0.636342	0.916906	0.133348	0.89393	0.976084	0.13417	0.89328	0.974537	0.187015	0.851666	0.963939	0.169608	0.865333	0.969727	0.50673	0.612393	0.910557	4.35311	1.4009e-05	3.01308e-05
ENSG00000102554	688	KLF5|688	149	1.98357	0.0474222	0.138477	0.181161	0.856257	0.961638	0.368323	0.712666	0.93699	0.118189	0.905928	0.98088	0.177968	0.858764	0.964673	0.0914531	0.927141	0.985443	0.306631	0.759152	0.939662	0.342686	0.731866	0.943622	7.64284	3.09688e-14	1.65123e-13
ENSG00000145741	689	BTF3|689	73	-1.13513	0.25644	0.459122	-1.36168	0.173433	0.57772	-1.50371	0.132794	0.572825	-1.48287	0.138245	0.538399	-1.36272	0.173103	0.578789	-1.40406	0.160435	0.562755	-1.3596	0.174091	0.591311	-1.45705	0.14524	0.593292	0.0605002	0.951763	0.958711
ENSG00000133639	694	BTG1|694	83	0.25308	0.800229	0.896824	-0.505102	0.613536	0.885066	-0.064602	0.948496	0.994248	-0.487782	0.62575	0.893614	-0.566532	0.571087	0.868142	-0.479085	0.631924	0.894534	-0.363933	0.715942	0.928065	-0.0130546	0.989585	1.00032	2.97258	0.00298371	0.00469823
ENSG00000124557	696	BTN1A1|696	149	0.861088	0.389279	0.598204	0.567248	0.570601	0.865085	1.1377	0.255366	0.718123	0.754342	0.450721	0.817564	0.595192	0.551774	0.860614	0.461652	0.644375	0.89985	0.626905	0.530784	0.858652	1.13389	0.256958	0.721461	3.69811	0.000222288	0.000407695
ENSG00000169679	699	BUB1|699	57	2.82955	0.00470175	0.0230846	1.59211	0.111498	0.485169	1.08248	0.279153	0.736381	1.58536	0.113021	0.496803	1.59668	0.110475	0.484535	1.56551	0.117601	0.497047	1.63587	0.102003	0.479517	0.822634	0.410802	0.824568	5.42518	6.39549e-08	1.8259e-07
ENSG00000156970	701	BUB1B|701	113	2.86197	0.00424819	0.0212744	3.10381	0.00193371	0.0533212	1.47344	0.140769	0.584421	3.14611	0.00167572	0.0490533	3.08517	0.00205853	0.0559355	2.73951	0.00620047	0.108832	2.82179	0.00481664	0.0986497	1.39962	0.161761	0.614388	-1.08072	0.279937	0.319461
ENSG00000112578	705	BYSL|705	146	7.76868	1.18e-14	7.60929e-13	1.22752	0.219754	0.638167	0.343871	0.730975	0.942268	1.1964	0.231662	0.654465	1.24528	0.213155	0.631553	1.10232	0.27044	0.684192	1.152	0.249439	0.679656	0.352877	0.724213	0.94153	12.019	2.56205e-32	4.73022e-31
ENSG00000100300	706	TSPO|706	128	1.10019	0.271366	0.47645	-0.00572267	0.995434	0.998809	0.104293	0.916946	0.988301	0.0113978	0.990907	0.998877	-0.0584779	0.953373	0.989626	0.166436	0.867829	0.968013	0.0177972	0.985802	0.999961	0.0936206	0.925419	0.98976	4.22077	2.52915e-05	5.26539e-05
ENSG00000108561	708	C1QBP|708	118	2.09197	0.0365509	0.114048	1.18323	0.236841	0.655011	0.312803	0.754459	0.948228	0.952498	0.340945	0.749244	1.19298	0.233001	0.652857	1.00504	0.314982	0.723734	0.921934	0.35666	0.765721	0.339334	0.734389	0.944343	2.14985	0.0316711	0.0425292
ENSG00000149131	710	SERPING1|710	145	0.380742	0.70343	0.841487	0.196978	0.843862	0.957711	0.709001	0.478395	0.860136	0.366484	0.714038	0.925327	0.20216	0.839809	0.958874	0.410276	0.681642	0.913819	0.282452	0.777623	0.944332	0.708499	0.478707	0.86148	2.69563	0.00707665	0.0105248
ENSG00000173372	712	C1QA|712	119	-0.277637	0.781316	0.88691	-0.312486	0.7547	0.933219	0.374056	0.708397	0.935316	0.0612415	0.951172	0.991331	-0.386271	0.699332	0.91729	-0.0259097	0.979332	0.998004	-0.293006	0.769544	0.94282	0.386779	0.698956	0.934146	3.43616	0.000600476	0.0010374
ENSG00000173369	713	C1QB|713	119	-0.364264	0.715694	0.849988	-0.374115	0.708353	0.918372	0.230766	0.817517	0.965698	-0.0245932	0.980382	0.996507	-0.470691	0.637906	0.894536	-0.141192	0.88773	0.972417	-0.363233	0.716464	0.92854	0.215912	0.829076	0.968552	1.61158	0.107191	0.131535
ENSG00000159189	714	C1QC|714	119	-0.602019	0.547221	0.732178	-0.630057	0.52872	0.847536	0.0260415	0.979226	0.999442	-0.220387	0.825589	0.958878	-0.699149	0.48453	0.829837	-0.436212	0.662724	0.906762	-0.615433	0.53833	0.863093	0.0295736	0.97641	0.998342	2.42313	0.0154639	0.02184
ENSG00000159403	715	C1R|715	147	0.111505	0.911226	0.958624	-0.650915	0.515166	0.841922	-0.0038855	0.9969	1.00197	-0.256973	0.797222	0.951513	-0.648093	0.51699	0.843931	0.365146	0.715036	0.922791	-0.582361	0.560381	0.871138	-0.00445565	0.996445	1.00196	7.11449	1.49349e-12	6.86675e-12
ENSG00000182326	716	C1S|716	147	0.589606	0.555513	0.737672	0.00126827	0.998988	0.999664	0.613387	0.539681	0.883972	0.395344	0.692626	0.917829	-0.00240173	0.998084	1.00174	0.735754	0.461956	0.821285	0.102132	0.918661	0.983241	0.595709	0.551428	0.889059	8.01981	1.66855e-15	1.00633e-14
ENSG00000166278	717	C2|717	225	3.74891	0.000181979	0.00156922	3.01658	0.0025844	0.0640081	3.17003	0.00154428	0.051374	3.22731	0.00126714	0.0404166	3.00098	0.00272006	0.0664995	3.46733	0.000535297	0.020893	3.11338	0.00187232	0.0542728	3.1864	0.00145987	0.0499668	7.62793	3.46683e-14	1.83584e-13
ENSG00000125730	718	C3|718	157	1.22469	0.220817	0.414611	1.1579	0.247024	0.66404	1.73491	0.0828899	0.475588	1.25449	0.209791	0.632857	1.19019	0.234093	0.654167	1.56131	0.118589	0.498736	1.30308	0.192677	0.615447	1.61036	0.107457	0.527444	2.04634	0.040836	0.0537614
ENSG00000171860	719	C3AR1|719	119	0.117634	0.906368	0.955887	0.168146	0.866483	0.963978	0.933454	0.350683	0.785485	0.474262	0.635358	0.898896	0.149554	0.881129	0.971043	0.66421	0.506623	0.843881	0.214809	0.829935	0.959542	0.843379	0.399104	0.817124	4.62288	3.99371e-06	9.17753e-06
ENSG00000244731	720	C4A|720	228	-0.118385	0.905773	0.955485	-0.246159	0.805581	0.946883	0.203274	0.838939	0.970772	-0.103855	0.917293	0.983611	-0.200494	0.841112	0.959008	-0.114072	0.909191	0.979882	-0.205059	0.837544	0.961283	0.206565	0.836368	0.97032	5.9917	2.40326e-09	7.99649e-09
ENSG00000123838	722	C4BPA|722	161	1.19661	0.231581	0.428181	1.10219	0.270494	0.685225	1.61	0.107535	0.527102	1.09655	0.272953	0.688593	1.10039	0.271276	0.685332	1.15317	0.248962	0.66592	1.13924	0.25472	0.684923	1.75076	0.0801208	0.472182	0.827399	0.408097	0.450773
ENSG00000123843	725	C4BPB|725	161	0.324437	0.745636	0.867318	0.272796	0.785035	0.940791	0.613706	0.53947	0.884034	0.270778	0.786586	0.949194	0.281857	0.778078	0.941993	0.308099	0.758035	0.936455	0.326391	0.744158	0.934952	0.682261	0.495143	0.867804	0.919286	0.358042	0.400103
ENSG00000149260	726	CAPN5|726	146	3.21748	0.00131115	0.00817943	0.402552	0.687315	0.910847	0.018556	0.985197	1.00026	0.360692	0.718363	0.926681	0.37939	0.704433	0.918902	0.355654	0.722133	0.92564	0.409303	0.682355	0.919276	0.00804761	0.99358	1.001	15.1165	2.6978e-49	1.19739e-47
ENSG00000106804	727	C5|727	99	-0.87122	0.383725	0.593356	-1.04513	0.296074	0.706584	-0.990027	0.322265	0.768548	-1.06471	0.287119	0.703974	-1.00392	0.315521	0.723946	-1.1479	0.25113	0.666906	-1.02952	0.303342	0.725168	-0.947147	0.343663	0.787197	1.01901	0.308305	0.348993
ENSG00000197405	728	C5AR1|728	143	-0.0912525	0.9273	0.967301	-0.128708	0.8976	0.971747	0.320795	0.748395	0.946287	0.139332	0.8892	0.974266	-0.12224	0.902719	0.976337	0.535078	0.592647	0.88083	-0.131588	0.895321	0.976405	0.265106	0.790952	0.957904	0.506019	0.612892	0.649416
ENSG00000039537	729	C6|729	119	1.57846	0.114598	0.263482	1.83502	0.0666315	0.385798	2.17168	0.0299813	0.301985	1.73065	0.0836486	0.439168	1.84543	0.0651029	0.382031	1.84327	0.0654185	0.382245	1.95639	0.0505405	0.35028	2.28385	0.0224709	0.262771	9.74207	5.27089e-22	5.27326e-21
ENSG00000112936	730	C7|730	110	-1.02564	0.30517	0.514192	-0.912304	0.361704	0.756821	-0.376595	0.70651	0.935043	-0.858769	0.390558	0.781466	-0.91217	0.361775	0.757246	-1.311	0.189987	0.602314	-0.851939	0.394337	0.790895	-0.359014	0.719618	0.940986	6.56746	6.30551e-11	2.48286e-10
ENSG00000157131	731	C8A|731	90	0.293229	0.769373	0.880655	0.201271	0.840505	0.956836	-0.247584	0.804478	0.964052	0.0764552	0.939064	0.988786	0.193358	0.846696	0.960942	0.14604	0.883902	0.972232	0.178805	0.858107	0.967722	-0.183375	0.85452	0.974919	2.91624	0.00357707	0.00556704
ENSG00000021852	732	C8B|732	90	1.0947	0.27376	0.478859	1.07865	0.280855	0.693083	0.912918	0.361381	0.792688	1.01187	0.311708	0.726625	1.07299	0.283387	0.697707	1.11824	0.26358	0.678017	1.04761	0.294926	0.719449	0.942583	0.345993	0.787869	2.0859	0.0370975	0.0492475
ENSG00000176919	733	C8G|733	156	3.18635	0.00146008	0.00893009	2.78209	0.00544507	0.103305	2.53093	0.011442	0.183299	2.59208	0.0096	0.145661	2.7159	0.00665911	0.116195	2.75902	0.00584347	0.105053	2.79461	0.00523925	0.103037	2.52485	0.0116416	0.183849	6.37272	2.23586e-10	8.30424e-10
ENSG00000164823	734	OSGIN2|734	179	3.08029	0.00209244	0.0120133	2.80575	0.00506218	0.0983525	2.64041	0.00833654	0.153915	2.95287	0.00318023	0.0756708	2.83429	0.00463276	0.0931683	2.89004	0.00388798	0.0836738	2.73492	0.00628744	0.115843	2.65355	0.00801971	0.150406	1.2679	0.204963	0.239885
ENSG00000113600	735	C9|735	128	1.35118	0.17677	0.356989	0.941553	0.34652	0.744706	0.527904	0.597617	0.904993	0.832272	0.405342	0.790692	0.917459	0.358999	0.75588	0.941453	0.346572	0.747037	0.952709	0.340838	0.754318	0.66031	0.509121	0.872373	5.5982	2.42343e-08	7.26988e-08
ENSG00000149823	738	C11orf2|738	228	-1.31534	0.188526	0.372863	-2.43984	0.0147688	0.180499	-2.05146	0.0403356	0.351736	-2.45983	0.0139734	0.179955	-2.43835	0.0148297	0.181028	-2.46107	0.0139254	0.175776	-2.49328	0.0127266	0.173703	-2.0098	0.0445691	0.366054	2.70681	0.00684347	0.0101976
ENSG00000149792	740	MRPL49|740	229	1.92088	0.0548708	0.154328	0.917762	0.35884	0.754026	0.960535	0.336887	0.777983	0.898426	0.369053	0.770306	0.899559	0.368449	0.762873	0.916879	0.359302	0.755894	0.950819	0.341796	0.755032	0.975289	0.32952	0.775355	2.52854	0.01152	0.0166005
ENSG00000174276	741	ZNHIT2|741	229	0.258271	0.796221	0.894812	-0.0511463	0.959213	0.989872	-0.235725	0.813667	0.965315	-0.2751	0.783264	0.948078	-0.043853	0.965025	0.992518	-0.0525467	0.958098	0.993546	0.024335	0.980587	0.998427	-0.129626	0.896874	0.98425	2.7031	0.00692002	0.0103048
ENSG00000066382	744	MPPED2|744	118	2.11223	0.0347745	0.110147	1.82185	0.0686079	0.389495	1.97262	0.0486584	0.382687	1.76233	0.0781465	0.425337	1.80576	0.0710862	0.395744	1.74758	0.08067	0.41859	1.83795	0.0661981	0.396565	1.94739	0.0516101	0.391542	4.1136	4.03216e-05	8.18107e-05
ENSG00000124920	745	C11orf9|745	153	1.45139	0.146807	0.313933	0.780039	0.435448	0.803813	0.283439	0.776866	0.95376	0.602724	0.546752	0.860625	0.747105	0.455077	0.815081	0.744005	0.456949	0.818929	0.792732	0.428016	0.810235	0.290983	0.771091	0.952716	7.79813	9.44326e-15	5.27696e-14
ENSG00000134825	746	C11orf10|746	153	2.56283	0.0104453	0.043722	-0.00346446	0.997236	0.999375	-0.488632	0.625149	0.914323	-0.0796111	0.936554	0.988072	0.0157201	0.987459	0.998625	-0.0475289	0.962096	0.995314	-0.114702	0.908691	0.979818	-0.490646	0.623723	0.912763	7.75261	1.34066e-14	7.38273e-14
ENSG00000134780	747	DAGLA|747	148	1.85479	0.0637538	0.171637	0.117988	0.906087	0.97452	-0.234495	0.814622	0.965225	0.135855	0.891948	0.975595	0.0841533	0.932942	0.984087	0.0988718	0.921249	0.984059	-0.0481335	0.961614	0.992508	-0.249056	0.80334	0.962299	9.76486	4.24869e-22	4.28189e-21
ENSG00000221819	750	C16orf3|750	121	-0.0769581	0.938664	0.973279	-0.278557	0.78061	0.939483	-0.416387	0.677166	0.927092	-0.389523	0.696926	0.919215	-0.280234	0.779323	0.942154	-0.522886	0.601104	0.884608	-0.326711	0.743916	0.934978	-0.417296	0.676501	0.928968	1.5161	0.129632	0.15708
ENSG00000184922	752	FMNL1|752	136	0.798769	0.424507	0.629929	0.418961	0.675284	0.907087	1.0947	0.273762	0.731813	0.688089	0.491466	0.837846	0.452723	0.650791	0.897959	0.991342	0.321623	0.729668	0.594866	0.551992	0.868182	1.08312	0.27887	0.739581	5.9135	3.84811e-09	1.25277e-08
ENSG00000168675	753	C18orf1|753	111	-0.957614	0.338358	0.549862	-1.07881	0.280785	0.6932	-0.457919	0.647054	0.919388	-1.05465	0.291697	0.707498	-1.06836	0.285468	0.699733	-1.01605	0.30971	0.719987	-1.00219	0.316358	0.73621	-0.435371	0.663334	0.925817	2.02791	0.0426847	0.0559798
ENSG00000183255	754	PTTG1IP|754	87	0.508291	0.611298	0.779696	-1.43545	0.151296	0.550668	-1.30887	0.190711	0.648876	-1.37823	0.168267	0.579267	-1.43657	0.150976	0.549953	-1.21675	0.223824	0.640763	-1.36184	0.173382	0.590367	-1.34641	0.178304	0.634564	4.07025	4.85459e-05	9.73763e-05
ENSG00000160226	755	C21orf2|755	105	1.20191	0.229523	0.425128	0.207052	0.835987	0.955799	0.530883	0.595551	0.904405	0.0852519	0.932069	0.987085	0.207398	0.835717	0.958259	0.0855883	0.931801	0.986743	0.279381	0.779977	0.944613	0.550347	0.582135	0.901412	2.5659	0.0103536	0.0150195
ENSG00000142188	757	TMEM50B|757	135	0.289149	0.772494	0.882354	-0.545166	0.585692	0.873423	-0.225878	0.821317	0.966019	-0.584995	0.558608	0.865962	-0.497531	0.618862	0.888052	-0.549299	0.582854	0.876818	-0.491317	0.623249	0.895719	-0.176815	0.859669	0.976039	1.89221	0.0585879	0.0751421
ENSG00000186732	758	MPPED1|758	124	1.90912	0.0563712	0.157182	1.87681	0.0606706	0.368464	1.40384	0.160502	0.615781	1.72733	0.0842418	0.440075	1.87641	0.0607255	0.369881	1.81827	0.0691527	0.388504	1.86587	0.0621874	0.386322	1.46651	0.142646	0.589188	0.498692	0.618044	0.654291
ENSG00000133742	759	CA1|759	113	1.33475	0.182092	0.36406	0.997921	0.318423	0.725314	1.26493	0.206025	0.666091	1.06312	0.287839	0.704866	1.0244	0.305754	0.714149	1.04421	0.296496	0.708326	0.980161	0.32711	0.743347	1.25274	0.210429	0.672996	5.84758	5.69723e-09	1.82373e-08
ENSG00000104267	760	CA2|760	115	1.95879	0.0502581	0.144928	1.58236	0.113704	0.487719	1.89755	0.0578801	0.412225	1.62583	0.104123	0.478118	1.56195	0.118436	0.500458	1.67221	0.0946188	0.448954	1.6109	0.107338	0.488968	1.90233	0.0572532	0.410388	4.30497	1.73998e-05	3.69857e-05
ENSG00000164879	761	CA3|761	113	0.689726	0.490436	0.687143	0.309376	0.757064	0.933866	0.340465	0.733537	0.943316	0.36807	0.712855	0.924939	0.325326	0.744964	0.931362	0.339661	0.734143	0.92919	0.345829	0.729503	0.931933	0.308809	0.757495	0.949563	6.46084	1.26645e-10	4.84945e-10
ENSG00000167434	762	CA4|762	190	2.00163	0.0454417	0.134036	1.40835	0.159164	0.561914	1.3035	0.192534	0.650972	1.3314	0.18319	0.600223	1.38291	0.166827	0.571107	1.40339	0.160637	0.562909	1.27068	0.20397	0.630472	1.30263	0.192832	0.65372	16.5074	6.05495e-58	3.86258e-56
ENSG00000174990	763	CA5A|763	95	1.05022	0.293726	0.502039	0.984392	0.325026	0.729686	0.591171	0.554464	0.888961	0.80285	0.422144	0.80262	0.987503	0.3235	0.729002	0.976276	0.329031	0.734397	0.937162	0.348774	0.759231	0.658087	0.510548	0.872633	1.2222	0.221758	0.258184
ENSG00000131686	765	CA6|765	146	-0.593782	0.552716	0.735605	-0.798236	0.424816	0.798378	-0.494605	0.620926	0.913024	-0.668109	0.504131	0.8436	-0.756929	0.44917	0.812266	-0.790918	0.429073	0.804111	-0.594577	0.552185	0.868178	-0.508107	0.611427	0.910186	3.4325	0.000608605	0.00105063
ENSG00000168748	766	CA7|766	114	1.23168	0.218196	0.411338	1.1562	0.247719	0.665004	1.27008	0.204184	0.663755	1.53	0.126155	0.517709	1.21831	0.22323	0.641848	1.13419	0.256832	0.673409	0.991229	0.321678	0.740363	1.37353	0.169722	0.623985	1.1611	0.245721	0.283468
ENSG00000178538	767	CA8|767	116	1.94612	0.0517613	0.148039	1.4134	0.157674	0.559884	1.80827	0.0706943	0.450812	1.41918	0.155981	0.562543	1.41423	0.157429	0.560496	1.40937	0.158861	0.559884	1.49973	0.13382	0.539831	1.80743	0.0708263	0.451654	6.57561	5.97542e-11	2.35863e-10
ENSG00000107159	768	CA9|768	159	2.38718	0.0170583	0.0641055	1.33316	0.182611	0.589924	1.48435	0.137852	0.578653	1.29673	0.194854	0.612289	1.32282	0.186026	0.59559	1.29509	0.195419	0.608798	1.42083	0.1555	0.570873	1.51458	0.130015	0.569673	10.4419	5.70379e-25	6.95792e-24
ENSG00000063180	770	CA11|770	168	0.408164	0.683191	0.828638	0.22185	0.824451	0.952543	0.471789	0.637122	0.916619	0.271874	0.785744	0.94882	0.256814	0.797345	0.947973	0.2815	0.778352	0.941876	0.251349	0.801567	0.950959	0.472398	0.636688	0.916513	2.23806	0.0253123	0.0345799
ENSG00000074410	771	CA12|771	114	-1.52835	0.126563	0.283021	-1.85861	0.0632104	0.375666	-1.41902	0.15603	0.608996	-1.79852	0.0722252	0.408473	-1.8644	0.0623928	0.373769	-1.82763	0.0677348	0.38664	-1.84377	0.0653451	0.395582	-1.41078	0.158446	0.611054	2.63958	0.00835688	0.01228
ENSG00000141837	773	CACNA1A|773	201	2.93501	0.00336838	0.0177054	1.67723	0.0936331	0.448056	1.47695	0.139826	0.582681	1.53489	0.124947	0.515488	1.7354	0.082803	0.424461	1.90827	0.0564803	0.3571	1.62763	0.103741	0.482714	1.4701	0.14167	0.586657	7.25637	5.40857e-13	2.58213e-12
ENSG00000148408	774	CACNA1B|774	117	-0.602744	0.546738	0.732083	-0.699047	0.484593	0.82641	-1.33275	0.182746	0.638373	-0.803515	0.42176	0.802404	-0.703365	0.481899	0.82852	-0.787232	0.431227	0.805011	-0.666548	0.505128	0.847419	-1.33589	0.181719	0.637915	1.97687	0.0481755	0.0626729
ENSG00000151067	775	CACNA1C|775	153	0.966151	0.33407	0.545434	0.00776207	0.993807	0.998587	0.775803	0.437945	0.840382	0.284291	0.776213	0.945459	-0.00877701	0.992998	1.00013	0.109513	0.912805	0.981342	0.196044	0.844593	0.963285	0.779228	0.435925	0.838767	10.1008	1.67792e-23	1.86415e-22
ENSG00000157388	776	CACNA1D|776	130	0.686651	0.492372	0.688663	0.444182	0.656953	0.899057	0.19035	0.849052	0.972483	0.432579	0.665361	0.910231	0.442071	0.658479	0.9004	0.374028	0.708418	0.922005	0.409719	0.68205	0.919143	0.19189	0.847846	0.973106	1.55524	0.120027	0.146157
ENSG00000198216	777	CACNA1E|777	118	0.276144	0.782462	0.887192	-0.0447877	0.96428	0.989923	-0.102421	0.918431	0.988285	-0.0593388	0.952687	0.991401	-0.0393959	0.968578	0.993531	-0.102987	0.917982	0.98287	-0.0477231	0.961941	0.992673	-0.0843237	0.932806	0.990933	4.27235	2.01284e-05	4.24259e-05
ENSG00000081248	779	CACNA1S|779	142	-0.00710533	0.994331	0.999442	-0.2394	0.810817	0.947706	0.243853	0.807367	0.965304	-0.038067	0.969638	0.994216	-0.167753	0.866792	0.96722	-0.101606	0.919078	0.983393	-0.251152	0.801719	0.951013	0.171874	0.863552	0.976585	4.70623	2.67313e-06	6.28983e-06
ENSG00000204580	780	DDR1|780	201	4.13824	3.63e-05	0.000394665	2.48529	0.0130152	0.168335	2.33732	0.0195077	0.243647	2.45132	0.0143072	0.182406	2.4796	0.0132241	0.170429	2.52368	0.0116801	0.157129	2.48055	0.0131891	0.177698	2.3382	0.0194622	0.244451	6.59958	5.10037e-11	2.03034e-10
ENSG00000153956	781	CACNA2D1|781	112	-0.210947	0.832947	0.915845	-0.239087	0.81106	0.947677	0.0226291	0.981948	0.999869	-0.0706203	0.943706	0.989576	-0.241825	0.808938	0.950391	-0.154266	0.877413	0.970372	-0.222756	0.823746	0.957361	-0.0577606	0.953944	0.994628	1.04859	0.294477	0.334788
ENSG00000067191	782	CACNB1|782	210	4.37346	1.28e-05	0.000158204	-0.46353	0.643028	0.89567	-0.402987	0.686995	0.929538	-0.208933	0.834519	0.959915	-0.426475	0.669802	0.904693	-0.40969	0.682071	0.9135	-0.567991	0.570096	0.875762	-0.413176	0.679516	0.929024	19.1014	1.2749e-75	1.14024e-73
ENSG00000165995	783	CACNB2|783	62	0.891074	0.372983	0.582771	0.597799	0.550033	0.857248	0.665866	0.505563	0.871479	0.478535	0.632315	0.897658	0.620519	0.534978	0.852344	0.605858	0.544669	0.859398	0.810547	0.41771	0.804763	0.642916	0.520343	0.875088	3.2459	0.0011876	0.00197467
ENSG00000167535	784	CACNB3|784	154	1.01825	0.308667	0.518319	-0.746139	0.45566	0.814045	-0.742078	0.458116	0.850037	-0.670338	0.50271	0.842171	-0.746811	0.455254	0.815151	-0.834927	0.403846	0.788551	-0.833934	0.404405	0.79593	-0.76123	0.446598	0.843347	6.81063	1.23573e-11	5.2142e-11
ENSG00000182389	785	CACNB4|785	113	0.29575	0.767448	0.879753	0.152912	0.878481	0.967926	-0.229822	0.818251	0.965667	-0.071453	0.943043	0.98964	0.149029	0.881544	0.970898	0.156757	0.87545	0.969768	0.174332	0.86162	0.968615	-0.192294	0.847529	0.972931	2.39141	0.0168638	0.0236518
ENSG00000108878	786	CACNG1|786	129	2.43524	0.0149574	0.0576467	1.84811	0.0647142	0.38078	1.81217	0.0700908	0.449703	1.94792	0.0515459	0.348165	1.84525	0.0651295	0.382061	1.92812	0.0539633	0.348997	1.52796	0.12666	0.527445	1.79238	0.0732034	0.456668	10.4769	4.01148e-25	4.96843e-24
ENSG00000178537	788	SLC25A20|788	149	2.97328	0.00297692	0.015954	1.69394	0.0904124	0.44169	2.00347	0.0452442	0.369384	1.74434	0.0812334	0.431838	1.7175	0.086023	0.432863	1.69963	0.0893355	0.437292	1.8103	0.0703792	0.408415	2.00295	0.0453001	0.368488	3.70246	0.000218536	0.000401145
ENSG00000084774	790	CAD|790	107	3.37234	0.000757655	0.0052125	2.01062	0.0444825	0.31916	1.19161	0.233537	0.699156	2.0011	0.0454992	0.331204	2.01925	0.0435768	0.316434	1.91491	0.0556282	0.354737	1.83334	0.0668805	0.397973	1.07524	0.282381	0.742036	4.34964	1.42303e-05	3.05772e-05
ENSG00000104327	793	CALB1|793	172	-0.876025	0.381108	0.590798	-1.16068	0.245891	0.663306	-1.40226	0.160974	0.614546	-1.32564	0.185091	0.602458	-1.10295	0.270163	0.684562	-1.11592	0.264573	0.678805	-1.11263	0.265985	0.694238	-1.41477	0.15727	0.609958	3.93934	8.41375e-05	0.000163249
ENSG00000172137	794	CALB2|794	123	0.949783	0.342322	0.553625	0.33332	0.738923	0.929437	0.428653	0.668216	0.925446	0.436129	0.662784	0.909852	0.39229	0.69488	0.915973	0.540515	0.588894	0.878774	0.378438	0.70514	0.925522	0.42879	0.668116	0.926894	4.09225	4.41913e-05	8.91741e-05
ENSG00000110680	796	CALCA|796	92	1.93892	0.0526327	0.149642	1.7765	0.0757821	0.405587	1.4004	0.161528	0.61587	1.66186	0.0966771	0.460809	1.80541	0.0711406	0.395675	1.76484	0.0777239	0.411216	1.62986	0.103267	0.481644	1.4109	0.158409	0.611043	6.95665	4.52413e-12	1.98229e-11
ENSG00000175868	797	CALCB|797	95	0.0940238	0.925098	0.966137	0.130161	0.89645	0.971747	-0.681573	0.495578	0.866774	0.0355194	0.971669	0.994123	0.171375	0.863944	0.966345	0.0705045	0.943798	0.989731	-0.0072945	0.994181	1.00161	-0.688815	0.491009	0.866791	8.04119	1.40835e-15	8.54028e-15
ENSG00000004948	799	CALCR|799	106	3.50245	0.000469785	0.00352052	2.12761	0.0334753	0.275849	2.00446	0.0451379	0.368854	2.04146	0.041319	0.314675	2.13079	0.0332122	0.275447	2.14409	0.0321304	0.270766	2.12571	0.0336332	0.288762	2.00908	0.0446452	0.366342	12.7771	3.60934e-36	8.21472e-35
ENSG00000122786	800	CALD1|800	114	-0.0641973	0.948819	0.977092	-0.336598	0.73645	0.928827	0.23366	0.815269	0.965285	-0.154089	0.877553	0.970708	-0.333301	0.738937	0.929902	-0.455626	0.648702	0.901296	-0.130958	0.89582	0.97653	0.227312	0.820202	0.966688	6.28018	4.03004e-10	1.45078e-09
ENSG00000160014	801	CALM1|801	158	0.519212	0.603663	0.773617	0.204723	0.837806	0.956216	0.94135	0.346624	0.783692	0.369938	0.711463	0.925088	0.201913	0.840003	0.959033	0.304939	0.76044	0.937604	0.288323	0.773125	0.943182	0.939513	0.347566	0.788727	0.997032	0.318854	0.359881
ENSG00000178363	810	CALML3|810	126	0.865094	0.387077	0.596106	0.364166	0.715768	0.921192	1.07631	0.281901	0.739139	0.535724	0.592201	0.880829	0.384752	0.700456	0.918089	0.360567	0.718456	0.924591	0.403476	0.686635	0.921277	1.07603	0.282027	0.741544	7.88205	4.92517e-15	2.83592e-14
ENSG00000179218	811	CALR|811	191	4.84211	1.37e-06	2.19471e-05	3.74124	0.000187591	0.00957253	2.86099	0.00426131	0.101666	3.68668	0.000232459	0.0113975	3.71651	0.000206811	0.0103394	3.86161	0.000115752	0.00641793	3.61501	0.000306791	0.0144451	2.85173	0.00438702	0.104107	8.44196	5.4381e-17	3.70691e-16
ENSG00000128595	813	CALU|813	138	3.92532	8.92e-05	0.000851707	1.27058	0.204007	0.619909	0.787878	0.430849	0.836142	1.43494	0.151441	0.557118	1.26485	0.206055	0.622959	1.23547	0.216781	0.635001	1.23408	0.2173	0.646091	0.775127	0.438344	0.840514	9.56889	2.67401e-21	2.53689e-20
ENSG00000152495	814	CAMK4|814	90	-0.0660133	0.947373	0.97645	-0.220072	0.825835	0.952655	0.205553	0.837159	0.970541	-0.131893	0.89508	0.976261	-0.228729	0.8191	0.953643	-0.154676	0.87709	0.970497	-0.152599	0.878728	0.972672	0.162771	0.870713	0.978158	1.05225	0.292794	0.333002
ENSG00000070808	815	CAMK2A|815	94	1.53918	0.123897	0.278741	1.18	0.238123	0.656511	1.75417	0.0795338	0.468413	1.41305	0.157776	0.565123	1.24204	0.214348	0.63298	1.4889	0.136652	0.527004	1.23499	0.216962	0.645842	1.70431	0.0884585	0.489395	5.10644	3.55207e-07	9.30797e-07
ENSG00000058404	816	CAMK2B|816	106	-0.474997	0.634834	0.796417	-0.649944	0.515794	0.842094	-1.28047	0.200508	0.660372	-0.769565	0.441637	0.813606	-0.64199	0.520944	0.8455	-0.712864	0.476002	0.827656	-0.706572	0.479904	0.835338	-1.2825	0.199798	0.662075	3.88706	0.000104335	0.000199822
ENSG00000145349	817	CAMK2D|817	73	-0.585726	0.558117	0.73942	-0.734746	0.462569	0.817343	-0.218388	0.827147	0.968587	-0.60475	0.545405	0.860103	-0.731993	0.464248	0.820117	-0.684988	0.493421	0.83669	-0.494158	0.621241	0.895509	-0.221498	0.824724	0.967916	0.400641	0.688722	0.719781
ENSG00000148660	818	CAMK2G|818	137	2.34741	0.0189885	0.0695387	1.31544	0.188491	0.597506	1.20302	0.229091	0.693076	1.24999	0.211432	0.634047	1.31878	0.187374	0.596686	1.32257	0.186108	0.597143	1.25886	0.208208	0.63595	1.27522	0.202359	0.664746	2.72905	0.00639992	0.00957593
ENSG00000164615	819	CAMLG|819	101	-1.31852	0.18746	0.371332	-0.541801	0.588008	0.87482	-0.77563	0.438047	0.840488	-0.650158	0.515655	0.847661	-0.453698	0.650089	0.897686	-0.686137	0.492696	0.836577	-0.630372	0.528514	0.857865	-0.736837	0.461296	0.850793	-1.63264	0.102682	0.126508
ENSG00000164047	820	CAMP|820	144	-0.0634276	0.949431	0.977157	-0.274235	0.783928	0.940417	0.176683	0.859773	0.974293	-0.133735	0.893624	0.976169	-0.226554	0.820791	0.954176	-0.188158	0.850769	0.964089	-0.256071	0.797919	0.94967	0.170371	0.864734	0.976556	5.88424	4.5825e-09	1.47779e-08
ENSG00000127022	821	CANX|821	103	2.58077	0.00991936	0.0419247	0.455816	0.648565	0.897469	-0.132759	0.894396	0.982682	0.413336	0.679399	0.913151	0.451628	0.65158	0.897864	0.386294	0.699315	0.918215	0.410338	0.681596	0.919367	-0.165148	0.868842	0.977536	4.27136	2.02175e-05	4.26036e-05
ENSG00000042493	822	CAPG|822	147	1.67967	0.0931566	0.226844	0.967532	0.33338	0.734876	1.49478	0.135109	0.57377	1.12189	0.262024	0.679812	0.945125	0.344694	0.744071	1.10913	0.267491	0.68099	1.03367	0.3014	0.724027	1.45451	0.14594	0.593837	7.64345	3.08245e-14	1.64403e-13
ENSG00000014216	823	CAPN1|823	228	0.688158	0.491422	0.688038	-0.0102439	0.991828	0.99767	0.178945	0.857996	0.974389	0.00249865	0.998007	1.00178	-0.0427197	0.965929	0.992529	-0.0287732	0.977048	0.997505	-0.00881639	0.992966	1.00107	0.190866	0.848647	0.97321	1.83387	0.0668023	0.0849188
ENSG00000162909	824	CAPN2|824	113	0.736233	0.461664	0.662102	0.116639	0.907156	0.974548	0.765094	0.444294	0.844462	0.231869	0.81666	0.95637	0.0533523	0.957456	0.990802	0.297112	0.766408	0.93859	0.130254	0.896377	0.976838	0.708887	0.478467	0.861743	2.48718	0.0129462	0.0184806
ENSG00000092529	825	CAPN3|825	122	-0.960689	0.336809	0.548347	-0.761995	0.446141	0.809665	-0.499735	0.617309	0.912379	-0.654874	0.512614	0.846258	-0.765261	0.444195	0.809355	-0.783547	0.433387	0.806505	-0.705887	0.48033	0.835181	-0.492746	0.622239	0.912317	-2.28591	0.02235	0.0308002
ENSG00000126247	826	CAPNS1|826	191	4.93862	8.43e-07	1.40484e-05	-0.521874	0.601808	0.880016	-0.22563	0.82151	0.966054	-0.493576	0.621653	0.89256	-0.558599	0.57649	0.870334	-0.426377	0.669873	0.909968	-0.37123	0.7105	0.926748	-0.243363	0.807746	0.963492	12.7071	8.34549e-36	1.87542e-34
ENSG00000105519	828	CAPS|828	170	2.10885	0.0350657	0.110813	1.21213	0.225586	0.641671	1.28294	0.199644	0.659111	1.22082	0.222281	0.64422	1.21707	0.223702	0.641963	1.18338	0.23678	0.654687	1.20062	0.230021	0.66031	1.28451	0.199093	0.661091	4.60856	4.27621e-06	9.78377e-06
ENSG00000116489	829	CAPZA1|829	124	1.22465	0.220832	0.414596	-0.222041	0.824302	0.952496	-0.162553	0.870885	0.97724	-0.150277	0.880559	0.971618	-0.195902	0.844705	0.960397	-0.19246	0.847399	0.962907	-0.202031	0.83991	0.96158	-0.179515	0.857549	0.975499	3.10335	0.0019367	0.00312392
ENSG00000198898	830	CAPZA2|830	120	6.35525	2.5e-10	8.60638e-09	3.39738	0.000691902	0.0251779	3.84776	0.000122444	0.00751471	3.56213	0.000375336	0.0167006	3.4191	0.000639233	0.024104	3.45677	0.000556603	0.0214425	3.44997	0.000570739	0.0226236	3.82949	0.000131843	0.00790083	7.63899	3.18852e-14	1.69603e-13
ENSG00000153113	831	CAST|831	114	-0.776279	0.437664	0.641273	-1.25529	0.2095	0.626102	-1.00378	0.31559	0.763889	-1.16544	0.243963	0.665246	-1.23461	0.217102	0.63657	-1.01615	0.309665	0.719976	-1.15893	0.246604	0.677636	-1.022	0.306888	0.759666	0.900746	0.367817	0.410073
ENSG00000077549	832	CAPZB|832	112	0.175583	0.860637	0.933034	-2.0016	0.0454451	0.322676	-1.75441	0.0794938	0.468487	-1.80873	0.0706241	0.405343	-1.99822	0.0458104	0.325093	-1.31521	0.188571	0.600497	-1.94822	0.0515099	0.353149	-1.72288	0.0850444	0.484049	3.7467	0.000183581	0.000340493
ENSG00000110619	833	CARS|833	129	-0.0987996	0.921306	0.964383	0.380189	0.70384	0.916401	-0.452843	0.650704	0.920314	0.413846	0.679026	0.912925	0.389229	0.697143	0.917122	0.483093	0.629076	0.894058	0.322715	0.746941	0.936135	-0.420535	0.674134	0.928512	-0.948815	0.342814	0.384559
ENSG00000137752	834	CASP1|834	117	0.049306	0.96068	0.982597	-0.939048	0.347805	0.745481	-0.106274	0.915374	0.987803	-0.759594	0.447575	0.815848	-0.988889	0.322821	0.728486	-0.354342	0.723115	0.926032	-0.819418	0.412633	0.801313	-0.152212	0.879033	0.980019	5.67214	1.58716e-08	4.85531e-08
ENSG00000106144	835	CASP2|835	90	1.32679	0.18471	0.36785	1.16788	0.242974	0.661262	0.984689	0.324881	0.769629	1.11435	0.265247	0.681911	1.15843	0.246809	0.666067	1.34025	0.180295	0.590739	1.27936	0.200898	0.625867	0.984957	0.324749	0.772298	0.629076	0.529362	0.569383
ENSG00000164305	836	CASP3|836	95	-1.24561	0.213034	0.405084	-0.108974	0.913233	0.976998	-0.348698	0.727348	0.94189	-0.0632196	0.949597	0.990734	-0.133998	0.893416	0.974506	-0.0790029	0.937037	0.987529	-0.0622552	0.950365	0.989447	-0.317335	0.751018	0.948189	-2.99311	0.00279084	0.00440936
ENSG00000196954	837	CASP4|837	121	1.5073	0.13187	0.290581	0.210859	0.833016	0.955169	0.746106	0.45568	0.848879	0.363061	0.716593	0.926076	0.202906	0.839227	0.958701	0.429671	0.667475	0.909208	0.272721	0.785092	0.946877	0.743745	0.457107	0.848076	4.09831	4.30588e-05	8.70072e-05
ENSG00000137757	838	CASP5|838	121	0.542437	0.58757	0.761992	0.162841	0.870658	0.964814	0.743518	0.457244	0.849392	0.438528	0.661045	0.909007	0.1252	0.900376	0.975997	0.593635	0.552815	0.862691	0.206	0.83681	0.961183	0.694309	0.487559	0.866198	5.19367	2.24283e-07	6.02352e-07
ENSG00000138794	839	CASP6|839	83	1.65017	0.0990441	0.23754	0.418555	0.67558	0.907211	-0.0681324	0.945686	0.993937	0.405981	0.684794	0.915288	0.413551	0.679242	0.909026	0.299727	0.764412	0.937953	0.340013	0.733878	0.932768	-0.0735553	0.941371	0.992213	3.35906	0.00079481	0.00135175
ENSG00000165806	840	CASP7|840	91	0.415914	0.677512	0.825406	0.192745	0.847176	0.959632	0.524063	0.600285	0.90526	0.396343	0.691889	0.917877	0.15122	0.879815	0.970797	0.325449	0.74487	0.932818	0.192856	0.847089	0.964463	0.506989	0.612211	0.910515	0.848971	0.395986	0.438675
ENSG00000064012	841	CASP8|841	126	-0.909927	0.362956	0.572331	0.059665	0.952428	0.987921	0.0876687	0.930148	0.990592	0.22483	0.822132	0.958176	0.063647	0.949257	0.988582	0.378422	0.705152	0.920042	0.0670974	0.94651	0.98844	0.140549	0.888238	0.982283	-3.17429	0.00152184	0.00249339
ENSG00000132906	842	CASP9|842	154	2.04931	0.0405446	0.123247	1.37779	0.168402	0.572888	1.47604	0.14007	0.583013	1.36934	0.171028	0.582576	1.39551	0.162996	0.5676	1.43028	0.152773	0.549527	1.43763	0.150674	0.563619	1.48411	0.137917	0.580159	1.87704	0.0606386	0.0775989
ENSG00000003400	843	CASP10|843	125	-0.198132	0.842959	0.922183	-0.329259	0.74199	0.929345	-0.1686	0.866126	0.976703	-0.114365	0.908959	0.981356	-0.345699	0.729601	0.927995	0.330709	0.740894	0.932299	-0.301395	0.763141	0.940803	-0.152337	0.878935	0.979971	0.771622	0.440417	0.482848
ENSG00000143318	844	CASQ1|844	150	2.16694	0.0303416	0.0989229	1.4463	0.148231	0.545437	1.81187	0.0701363	0.449671	1.50487	0.132495	0.529921	1.47624	0.140017	0.533394	1.50322	0.13292	0.520507	1.44351	0.149014	0.561419	1.81542	0.0695901	0.448918	7.79727	9.50583e-15	5.31025e-14
ENSG00000118729	845	CASQ2|845	118	0.328955	0.74222	0.864984	-0.326814	0.743839	0.930086	0.228342	0.819401	0.965616	-0.121043	0.903667	0.980102	-0.264193	0.791655	0.946709	-0.1723	0.863216	0.96705	-0.23285	0.815898	0.955604	0.231895	0.81664	0.965945	12.544	5.7957e-35	1.23683e-33
ENSG00000036828	846	CASR|846	88	3.52302	0.000434972	0.00329993	3.48986	0.000492361	0.0198262	3.36653	0.00077371	0.0318761	3.16009	0.00159772	0.047158	3.48592	0.000499639	0.0201189	3.51612	0.000446373	0.0180558	3.64039	0.000278225	0.0133473	3.44987	0.000570958	0.0251532	1.10026	0.271333	0.310498
ENSG00000121691	847	CAT|847	127	6.91417	6.07e-12	2.74895e-10	2.66416	0.0077719	0.126618	3.69648	0.000223721	0.0122141	2.77548	0.00555666	0.106685	2.6709	0.00761799	0.125078	2.6345	0.00848256	0.129147	2.96727	0.00303554	0.0741106	3.72102	0.000203173	0.0114072	13.133	4.78752e-38	1.1884e-36
ENSG00000105974	857	CAV1|857	121	0.185602	0.852773	0.928013	-0.317696	0.750744	0.932158	0.552205	0.580861	0.898581	-0.0487088	0.961156	0.992726	-0.314484	0.753182	0.933765	-0.0297023	0.976307	0.997263	-0.257056	0.797159	0.949718	0.5413	0.588353	0.902561	10.3266	1.80939e-24	2.14119e-23
ENSG00000105971	858	CAV2|858	115	1.45771	0.145057	0.311314	0.0488602	0.961035	0.989911	0.545546	0.585431	0.900406	0.149561	0.881124	0.971819	0.05629	0.955116	0.990338	0.173834	0.862011	0.966978	0.209854	0.8338	0.960454	0.539307	0.589727	0.903423	7.94507	3.00816e-15	1.76697e-14
ENSG00000182533	859	CAV3|859	113	0.42032	0.674291	0.823229	0.378444	0.705136	0.917214	0.717385	0.47321	0.858443	0.680631	0.496173	0.840397	0.404895	0.685592	0.911766	0.299362	0.764691	0.938036	0.25839	0.796129	0.94938	0.666631	0.505075	0.871904	4.53759	5.98267e-06	1.34393e-05
ENSG00000124813	860	RUNX2|860	138	0.0931305	0.925808	0.966481	0.0437132	0.965137	0.990173	0.600748	0.548067	0.88637	0.314229	0.753375	0.938319	-0.0285929	0.977192	0.996166	0.0761478	0.939308	0.988108	0.0589669	0.952984	0.990377	0.491683	0.62299	0.912516	6.43929	1.45627e-10	5.53226e-10
ENSG00000159216	861	RUNX1|861	101	0.802275	0.422477	0.628226	0.508256	0.611323	0.884244	0.82223	0.411031	0.823914	0.85227	0.394153	0.782851	0.523335	0.600792	0.881452	0.820076	0.412258	0.794001	0.613955	0.539306	0.86318	0.825733	0.409041	0.823823	2.30464	0.0212755	0.0294152
ENSG00000079102	862	RUNX1T1|862	140	-1.09113	0.275328	0.480845	-1.11055	0.266878	0.680336	-0.492864	0.622155	0.913549	-0.842752	0.399455	0.785667	-1.1042	0.269623	0.683973	-1.03926	0.298791	0.710662	-0.940661	0.346977	0.758381	-0.511728	0.60889	0.909299	2.80234	0.00511586	0.00777757
ENSG00000129993	863	CBFA2T3|863	159	-2.30149	0.0214528	0.0761804	-2.23978	0.0252001	0.239691	-1.58406	0.113317	0.538392	-2.08314	0.0373491	0.297023	-2.24159	0.0250829	0.239756	-2.0929	0.0364675	0.289753	-2.04545	0.0409239	0.317508	-1.58386	0.113362	0.539471	-0.82988	0.406693	0.449334
ENSG00000020633	864	RUNX3|864	123	-1.73742	0.0824468	0.2072	-1.85894	0.0631626	0.375633	-1.42295	0.154886	0.60666	-1.6881	0.0915266	0.453379	-1.85708	0.0634274	0.376168	-1.50764	0.131783	0.519257	-1.62436	0.104436	0.483798	-1.46567	0.142875	0.589312	0.866035	0.386561	0.429116
ENSG00000067955	865	CBFB|865	122	-0.218758	0.826858	0.91242	0.437574	0.661736	0.900883	0.25611	0.797888	0.961789	0.533855	0.593493	0.88091	0.437652	0.66168	0.90097	0.431136	0.66641	0.908801	0.353449	0.723785	0.930035	0.303067	0.761866	0.95049	-1.3948	0.16321	0.194327
ENSG00000170099	866	SERPINA6|866	70	-0.342821	0.731764	0.859212	-0.582083	0.560568	0.861121	-0.457596	0.647286	0.919499	-0.629884	0.528833	0.852938	-0.60941	0.542313	0.855833	-0.583611	0.559539	0.866424	-0.572752	0.566869	0.875185	-0.374335	0.70819	0.936222	2.28142	0.0226143	0.031138
ENSG00000110395	867	CBL|867	121	0.945395	0.344556	0.555623	1.00009	0.317372	0.724687	0.815331	0.414967	0.825759	1.10102	0.271002	0.686785	1.00649	0.314287	0.722884	1.09246	0.274744	0.689008	0.974193	0.330063	0.746248	0.833719	0.404526	0.820952	0.0778519	0.937953	0.946568
ENSG00000114423	868	CBLB|868	96	0.481214	0.63041	0.794508	0.379319	0.704486	0.916906	0.821132	0.411656	0.824145	0.464988	0.641984	0.902316	0.398615	0.690214	0.914156	0.406498	0.684415	0.914849	0.352353	0.724606	0.930486	0.789808	0.429722	0.834864	0.499888	0.617202	0.653516
ENSG00000102924	869	CBLN1|869	103	1.58842	0.112329	0.259639	1.42031	0.155652	0.556374	1.52912	0.126372	0.56047	1.57687	0.114962	0.500635	1.537	0.124431	0.509226	1.39082	0.164415	0.568756	1.47491	0.140375	0.550063	1.57571	0.115229	0.541407	5.54128	3.34516e-08	9.86857e-08
ENSG00000149257	871	SERPINH1|871	144	2.17512	0.0297227	0.0974048	-0.119632	0.904785	0.974122	-0.967797	0.333247	0.775008	-0.108983	0.913226	0.982268	-0.107058	0.914752	0.979883	0.04673	0.962732	0.99551	-0.208089	0.835178	0.960921	-1.12232	0.261844	0.72647	10.3929	9.3326e-25	1.12383e-23
ENSG00000159228	873	CBR1|873	106	0.420951	0.67383	0.823005	-0.0881794	0.929742	0.982759	-0.331428	0.740351	0.945249	-0.0341561	0.972756	0.994492	-0.0946961	0.924564	0.982177	-0.0575486	0.954113	0.992594	0.0492227	0.960746	0.991957	-0.34403	0.730855	0.943411	2.15836	0.0310029	0.0417011
ENSG00000159231	874	CBR3|874	107	1.6025	0.109182	0.25425	0.820917	0.411778	0.789928	1.22255	0.221623	0.686111	1.06148	0.288581	0.705614	0.817466	0.413747	0.792069	0.926897	0.354077	0.751653	1.0624	0.288165	0.714114	1.2149	0.224529	0.687454	3.50753	0.000460957	0.000807888
ENSG00000160200	875	CBS|875	128	2.10474	0.0354221	0.111642	1.52012	0.128617	0.516739	0.45002	0.652738	0.920411	1.39708	0.162523	0.57211	1.53805	0.124175	0.509115	1.43607	0.151119	0.546891	1.36744	0.171622	0.588881	0.41879	0.675409	0.928974	3.17314	0.00152787	0.00250188
ENSG00000185972	881	CCIN|881	154	1.03833	0.299224	0.507973	0.494858	0.620748	0.888684	0.33888	0.734731	0.943692	0.309233	0.757172	0.938778	0.522311	0.601504	0.881624	0.604454	0.545602	0.859803	0.598436	0.549608	0.867191	0.370732	0.710871	0.937538	6.23728	5.28146e-10	1.87699e-09
ENSG00000171097	883	CCBL1|883	153	-0.79249	0.428156	0.632865	-1.05004	0.293812	0.705068	-0.848272	0.396375	0.816987	-1.09805	0.272297	0.687716	-0.999587	0.317615	0.725571	-1.07247	0.283621	0.697317	-1.02799	0.304061	0.725426	-0.860835	0.389419	0.811293	0.675668	0.499319	0.540532
ENSG00000187094	885	CCK|885	102	1.70609	0.0881259	0.217691	1.65537	0.0979863	0.457906	1.57784	0.114739	0.540676	1.68409	0.0923008	0.454935	1.63393	0.10241	0.467356	1.62537	0.104221	0.469958	1.68402	0.0923128	0.462551	1.56316	0.118151	0.547334	0.960282	0.337014	0.378577
ENSG00000163394	886	CCKAR|886	100	0.02369	0.981102	0.992308	0.191534	0.848124	0.960216	0.235402	0.813917	0.965483	0.210908	0.832977	0.960314	0.178017	0.858726	0.964752	0.208579	0.834796	0.960358	0.384043	0.700982	0.924359	0.221654	0.824603	0.967965	8.53155	2.57573e-17	1.79917e-16
ENSG00000110148	887	CCKBR|887	88	2.1265	0.0335676	0.107067	2.11638	0.0344197	0.280636	1.85476	0.0637588	0.430167	2.03369	0.0420974	0.316272	2.13349	0.03299	0.274886	2.06757	0.0387924	0.298112	1.92752	0.0540376	0.363066	1.85311	0.0639952	0.431762	2.29246	0.0219688	0.0303125
ENSG00000001631	889	KRIT1|889	127	4.85235	1.3e-06	2.09199e-05	-0.596315	0.551023	0.857813	-0.674657	0.499961	0.868976	-0.680865	0.496025	0.840307	-0.610078	0.54187	0.855514	-0.45404	0.649843	0.901754	-0.600848	0.548	0.866807	-0.69412	0.487677	0.866148	10.1209	1.379e-23	1.53781e-22
ENSG00000145386	890	CCNA2|890	73	2.88122	0.00399808	0.0202729	2.49589	0.0126336	0.165204	1.30129	0.193289	0.651423	2.48789	0.0129208	0.171232	2.51829	0.0118598	0.16064	2.48722	0.0129448	0.16768	2.32921	0.0199341	0.223136	1.09808	0.272284	0.734593	2.61226	0.00905314	0.0132485
ENSG00000134057	891	CCNB1|891	59	-0.890579	0.373248	0.58293	-0.381072	0.703185	0.916018	-1.20606	0.22792	0.691885	-0.368483	0.712547	0.925146	-0.370187	0.711277	0.920945	-0.428106	0.668614	0.909646	-0.349437	0.726793	0.931346	-1.29269	0.196248	0.657783	-2.59552	0.0095049	0.0138594
ENSG00000112237	892	CCNC|892	112	1.13112	0.258123	0.461113	-2.50016	0.0124829	0.164079	-2.69291	0.00713459	0.140466	-2.4777	0.0132944	0.174365	-2.51519	0.0119644	0.161076	-2.4811	0.0131689	0.16984	-2.52332	0.0116922	0.166212	-2.69758	0.00703563	0.139288	5.95873	2.93296e-09	9.67039e-09
ENSG00000118971	894	CCND2|894	138	2.3357	0.0195923	0.071193	-0.183157	0.854691	0.961033	0.410681	0.681345	0.927179	-0.13689	0.89113	0.97518	-0.155242	0.876644	0.970486	-0.119439	0.904938	0.978677	-0.153944	0.877667	0.972647	0.447952	0.65423	0.921858	13.4375	1.09524e-39	2.94014e-38
ENSG00000112576	896	CCND3|896	147	5.7877	8.11e-09	2.19032e-07	1.41481	0.157259	0.559082	1.85959	0.0630713	0.427798	1.47709	0.139789	0.540862	1.42818	0.153377	0.555288	1.55548	0.11997	0.500756	1.43387	0.151744	0.564301	1.8643	0.0624073	0.426218	12.4682	1.41665e-34	2.90813e-33
ENSG00000105173	898	CCNE1|898	189	18.1787	4.11e-69	2.43833e-66	5.90379	4.08e-09	8.14075e-07	5.14069	2.96808e-07	4.19254e-05	6.00471	2.22138e-09	4.70669e-07	5.9079	3.97957e-09	7.95825e-07	5.90531	4.04158e-09	8.08224e-07	5.44891	5.60821e-08	9.15733e-06	5.29394	1.31068e-07	2.04626e-05	31.9998	3.28035e-186	7.99777e-184
ENSG00000162063	899	CCNF|899	158	2.72991	0.00638344	0.0295789	2.52726	0.0115622	0.157698	1.29803	0.194408	0.65309	2.54419	0.0110181	0.156504	2.56684	0.0103257	0.149049	2.35739	0.018487	0.205388	2.18038	0.0293306	0.271182	1.36817	0.171392	0.625859	1.49499	0.135055	0.163141
ENSG00000113328	900	CCNG1|900	113	-3.15257	0.00163922	0.00983977	-2.11784	0.0342957	0.280269	-2.03107	0.0423625	0.35835	-2.16693	0.0303427	0.270561	-2.14876	0.0317577	0.268643	-2.18115	0.0292733	0.259853	-1.98014	0.0478071	0.342265	-2.02629	0.0428508	0.360425	-2.90928	0.00365736	0.00568355
ENSG00000138764	901	CCNG2|901	113	-0.693281	0.488203	0.685417	-1.98091	0.0477197	0.33076	-1.8162	0.0694691	0.446519	-2.05048	0.0404303	0.310967	-1.98223	0.0475723	0.330481	-2.0192	0.0435817	0.314163	-1.96733	0.0492653	0.346707	-1.81186	0.0701375	0.449679	3.54277	0.000403822	0.000712948
ENSG00000134480	902	CCNH|902	97	-1.75001	0.0802499	0.203547	-0.570097	0.568667	0.864441	-0.410606	0.6814	0.927183	-0.576491	0.56434	0.868793	-0.56915	0.56931	0.867441	-0.581175	0.56118	0.866702	-0.560531	0.575172	0.87765	-0.366758	0.713833	0.938594	-2.50197	0.0124192	0.0177969
ENSG00000129315	904	CCNT1|904	157	1.62406	0.1045	0.246998	0.384617	0.700557	0.916022	0.451537	0.651645	0.92011	0.561965	0.574195	0.873463	0.383663	0.701264	0.918335	0.282538	0.777556	0.941745	0.454682	0.649381	0.908265	0.383407	0.701454	0.934536	4.97814	6.89539e-07	1.74696e-06
ENSG00000082258	905	CCNT2|905	93	-0.0923606	0.92642	0.967006	-2.01236	0.0442986	0.318355	-1.92146	0.0547976	0.404348	-2.05376	0.0401118	0.309185	-2.00711	0.0448546	0.321645	-2.1897	0.0286461	0.256848	-1.93866	0.0526647	0.357213	-1.94495	0.0519024	0.392755	5.92648	3.56024e-09	1.16266e-08
ENSG00000146731	908	CCT6A|908	175	10.4254	6.73e-25	1.05071e-22	1.14076	0.25409	0.670251	0.657611	0.510854	0.87324	1.19528	0.2321	0.654143	1.14632	0.251783	0.669242	1.12077	0.262504	0.67809	1.13173	0.257867	0.687567	0.634999	0.525492	0.876379	14.349	8.69696e-45	3.04103e-43
ENSG00000158477	909	CD1A|909	142	-2.55949	0.0105459	0.0440704	-2.48421	0.0130545	0.168475	-1.664	0.096248	0.504275	-2.23103	0.0257753	0.249863	-2.45293	0.0142434	0.178022	-2.39792	0.0165676	0.192474	-2.32475	0.0201717	0.224525	-1.72623	0.0844397	0.483234	8.24638	2.7101e-16	1.75207e-15
ENSG00000158485	910	CD1B|910	137	-1.58253	0.113666	0.261814	-1.37621	0.168891	0.573344	-0.398593	0.69023	0.931013	-1.00055	0.317149	0.731927	-1.41958	0.155864	0.558613	-1.59809	0.11016	0.48149	-1.14095	0.254009	0.684874	-0.464562	0.642289	0.918928	8.29984	1.75313e-16	1.14968e-15
ENSG00000158481	911	CD1C|911	142	-0.875725	0.381271	0.590948	-0.802254	0.422489	0.79645	0.169366	0.865524	0.976643	-0.550981	0.5817	0.875526	-0.802483	0.422357	0.796304	-1.13187	0.257808	0.673982	-0.445553	0.655962	0.910175	0.12066	0.903971	0.985536	8.91449	9.74196e-19	7.64494e-18
ENSG00000158473	912	CD1D|912	139	2.214	0.0269261	0.0902505	2.39332	0.0167764	0.1932	2.90995	0.0036496	0.0926612	2.47133	0.0135332	0.176328	2.41454	0.0158329	0.188364	2.44667	0.0144927	0.1795	2.60157	0.00933923	0.146449	2.91532	0.00358763	0.0906998	8.85918	1.57599e-18	1.21059e-17
ENSG00000158488	913	CD1E|913	135	-1.9062	0.0567492	0.157939	-1.76461	0.0777611	0.411099	-0.793502	0.427567	0.83423	-1.47053	0.141556	0.542159	-1.74913	0.0804014	0.418784	-2.05451	0.0400395	0.302087	-1.43033	0.152759	0.566416	-0.801532	0.422906	0.833081	9.22743	6.08453e-20	5.23152e-19
ENSG00000116824	914	CD2|914	144	-1.62625	0.104033	0.246156	-1.915	0.0556157	0.355005	-0.894803	0.370986	0.799662	-1.73375	0.0830962	0.437428	-1.99575	0.0460785	0.326215	-1.44055	0.149848	0.545398	-1.69766	0.0897067	0.456432	-0.942953	0.345804	0.787841	4.80767	1.62549e-06	3.93772e-06
ENSG00000167286	915	CD3D|915	128	-1.24993	0.211453	0.402852	-1.23996	0.215117	0.632983	0.0138738	0.988932	1.0004	-0.742726	0.457723	0.821805	-1.22945	0.219028	0.638013	-1.09637	0.27303	0.686355	-1.08399	0.278484	0.705747	0.0461561	0.96319	0.996041	0.713503	0.475607	0.516938
ENSG00000198851	916	CD3E|916	129	-1.36662	0.171877	0.350368	-1.36916	0.171082	0.575176	0.138468	0.889883	0.981236	-0.834254	0.404225	0.790158	-1.35905	0.174264	0.58027	-0.960326	0.336992	0.739646	-1.12705	0.25984	0.689214	0.160347	0.872622	0.978634	2.02445	0.0430391	0.0564114
ENSG00000160654	917	CD3G|917	128	-0.0505489	0.959689	0.982149	-0.0314867	0.974884	0.993002	1.46928	0.141894	0.586492	0.541063	0.588516	0.878505	-0.00870116	0.993058	1.00008	0.360025	0.718862	0.924711	0.163109	0.870447	0.97069	1.50157	0.133345	0.57506	1.83496	0.0666411	0.0847381
ENSG00000198821	919	CD247|919	131	-0.593703	0.552769	0.735565	-0.263679	0.792051	0.942963	0.693999	0.487753	0.864817	-0.173867	0.861985	0.966888	-0.259028	0.795637	0.947841	-0.297138	0.766388	0.938759	-0.236077	0.813394	0.955059	0.684848	0.493509	0.867161	8.36418	1.03429e-16	6.90742e-16
ENSG00000010610	920	CD4|920	148	-1.13956	0.254587	0.457137	-1.00764	0.313731	0.721849	0.0329338	0.97373	0.998413	-0.631875	0.527532	0.851765	-1.00742	0.313841	0.722886	-0.23329	0.815557	0.954199	-0.783821	0.433226	0.813692	0.0376807	0.969946	0.997693	6.79952	1.33287e-11	5.60153e-11
ENSG00000110448	921	CD5|921	124	0.195801	0.844783	0.9231	0.226817	0.820586	0.951173	1.59524	0.110795	0.5331	0.625866	0.531465	0.854087	0.183759	0.854218	0.963581	0.53054	0.595789	0.881524	0.421915	0.673127	0.916697	1.59931	0.109889	0.532334	4.32679	1.57761e-05	3.37035e-05
ENSG00000073754	922	CD5L|922	138	0.308988	0.757359	0.873985	0.484926	0.627775	0.891272	0.58612	0.557852	0.889584	0.392321	0.694857	0.918734	0.481899	0.629923	0.891915	0.619571	0.535601	0.854408	0.536231	0.59185	0.884223	0.61413	0.53919	0.884226	5.89358	4.33437e-09	1.40082e-08
ENSG00000013725	923	CD6|923	121	0.0803701	0.93595	0.972108	0.100369	0.92006	0.979228	1.16571	0.243854	0.706974	0.483747	0.628612	0.896046	0.0015355	0.998775	1.00204	0.784964	0.432556	0.80597	0.291372	0.770793	0.942987	1.18215	0.237266	0.702874	3.21501	0.00132244	0.00218601
ENSG00000173762	924	CD7|924	174	0.971796	0.331254	0.542679	1.16353	0.244736	0.662605	2.07029	0.0385366	0.343281	1.44653	0.148166	0.551338	1.14827	0.250975	0.66839	2.05141	0.0403398	0.303068	1.32884	0.184031	0.602537	2.05049	0.0404297	0.350667	8.63919	1.03958e-17	7.45767e-17
ENSG00000153563	925	CD8A|925	89	-0.0581989	0.953595	0.979234	-0.0826766	0.934116	0.983402	0.432659	0.665303	0.924289	0.0519956	0.958537	0.992497	-0.0860346	0.931446	0.983734	-0.554286	0.579437	0.875675	0.224167	0.822647	0.957084	0.432747	0.665239	0.926877	2.16842	0.0302288	0.0407246
ENSG00000172116	926	CD8B|926	84	-0.335507	0.737273	0.862494	-0.370472	0.711065	0.919403	0.0941591	0.924991	0.988768	-0.264801	0.791187	0.949851	-0.366078	0.714341	0.921827	-0.752592	0.451772	0.81664	-0.137353	0.890764	0.975079	0.0818787	0.93475	0.991577	1.52225	0.128084	0.155332
ENSG00000010278	928	CD9|928	153	1.93404	0.0532306	0.15098	0.149262	0.88136	0.968394	0.323162	0.746602	0.945834	0.209419	0.834139	0.960223	0.149565	0.881121	0.971093	0.11981	0.904644	0.978656	0.138703	0.889697	0.974571	0.286375	0.774617	0.953366	6.06688	1.52033e-09	5.16687e-09
ENSG00000170458	929	CD14|929	89	1.37538	0.169146	0.346588	1.00473	0.315131	0.72329	1.53821	0.124134	0.557912	1.24345	0.213829	0.635453	0.975156	0.329585	0.733153	1.12934	0.258872	0.674386	1.11345	0.26563	0.693716	1.43382	0.15176	0.603177	2.91235	0.00362171	0.00563208
ENSG00000177455	930	CD19|930	98	0.334845	0.737772	0.862511	0.012747	0.989831	0.997187	0.683165	0.494571	0.866205	0.22932	0.818641	0.956424	0.0285123	0.977256	0.996117	0.465076	0.641921	0.898326	0.0455523	0.963671	0.993191	0.667051	0.504806	0.871693	7.01083	3.10043e-12	1.38126e-11
ENSG00000156738	931	MS4A1|931	118	-0.170689	0.864484	0.935153	-0.0609984	0.951366	0.987801	0.846553	0.397332	0.817351	0.253333	0.800034	0.952505	-0.0478109	0.961871	0.991853	0.427435	0.669103	0.909755	0.32315	0.746611	0.935919	0.852685	0.393923	0.813535	2.60596	0.00922072	0.0134726
ENSG00000149516	932	MS4A3|932	126	0.312255	0.754875	0.872703	0.217453	0.827875	0.953708	0.907115	0.364441	0.794016	0.358928	0.719682	0.927106	0.258966	0.795684	0.947771	0.179998	0.85717	0.965564	0.380603	0.703533	0.925119	0.908153	0.363893	0.798393	5.10867	3.51086e-07	9.20405e-07
ENSG00000012124	933	CD22|933	171	0.343507	0.731248	0.859117	-0.488109	0.625519	0.890561	-0.0238126	0.981004	0.999766	-0.480875	0.630651	0.896942	-0.431661	0.666029	0.903229	0.0846758	0.932527	0.986924	-0.328202	0.742788	0.934815	0.0132266	0.989448	1.00041	13.6657	6.15159e-41	1.7659e-39
ENSG00000139193	939	CD27|939	154	-0.980775	0.326807	0.538316	-1.18002	0.238113	0.656584	-0.0532673	0.957524	0.995793	-0.910145	0.362841	0.765783	-1.18032	0.237994	0.657735	-0.0855909	0.931799	0.9868	-0.953527	0.340423	0.754246	-0.0600917	0.952088	0.994732	8.32558	1.42012e-16	9.38204e-16
ENSG00000178562	940	CD28|940	120	-0.783063	0.433671	0.637627	-0.722404	0.470119	0.82056	0.144695	0.884964	0.979941	-0.619116	0.535902	0.856807	-0.723585	0.469394	0.821947	-0.816475	0.414313	0.794949	-0.608512	0.542908	0.864824	0.158277	0.874252	0.979413	2.89081	0.00387853	0.00599896
ENSG00000121594	941	CD80|941	117	-1.04938	0.294112	0.502459	-1.04188	0.297577	0.707508	-0.794962	0.426717	0.833577	-0.935012	0.34988	0.757379	-1.14388	0.252791	0.669619	-0.769506	0.441672	0.810818	-0.899948	0.368242	0.774153	-0.867484	0.385767	0.80937	-0.723928	0.469183	0.51086
ENSG00000114013	942	CD86|942	86	-0.913883	0.360874	0.570665	-0.918117	0.358654	0.753993	-0.383221	0.701591	0.93472	-0.577304	0.563791	0.8687	-0.92031	0.357507	0.754615	0.271344	0.786151	0.943806	-0.872794	0.382866	0.783608	-0.362711	0.716854	0.939512	0.232393	0.816253	0.837523
ENSG00000120949	943	TNFRSF8|943	100	1.0199	0.307882	0.517342	0.627565	0.530351	0.848085	1.03617	0.30023	0.751017	0.814406	0.415497	0.797822	0.631653	0.527676	0.848918	0.142102	0.887012	0.972467	0.673543	0.50067	0.845037	0.965672	0.33431	0.780232	3.70219	0.000218768	0.000401489
ENSG00000106952	944	TNFSF8|944	93	-0.197363	0.843561	0.922557	-0.315766	0.752209	0.932477	0.720925	0.471029	0.857722	-0.10585	0.91571	0.982802	-0.369252	0.711974	0.921378	-0.805284	0.420739	0.797987	-0.265775	0.790436	0.947927	0.721072	0.470939	0.857645	4.03853	5.55481e-05	0.000110401
ENSG00000105383	945	CD33|945	119	0.412574	0.679957	0.826801	0.166415	0.867845	0.964767	0.558234	0.576739	0.896724	0.307124	0.758777	0.939785	0.172572	0.863003	0.965839	0.121029	0.903679	0.978624	0.41571	0.677661	0.918025	0.541215	0.588412	0.902573	5.98571	2.49209e-09	8.27657e-09
ENSG00000105492	946	SIGLEC6|946	115	0.711423	0.476894	0.675186	0.677703	0.498028	0.83418	1.33294	0.182683	0.63853	0.909104	0.36339	0.766397	0.667754	0.504357	0.840108	0.668248	0.504043	0.843293	0.838842	0.401645	0.79357	1.24676	0.212613	0.675487	3.21711	0.00131284	0.00217095
ENSG00000174059	947	CD34|947	143	-0.125657	0.900015	0.952913	-0.0155758	0.987574	0.996213	0.487431	0.625999	0.91474	0.0210676	0.983194	0.997371	-0.0183172	0.985387	0.998288	0.164599	0.869274	0.968169	-0.0874644	0.93031	0.984461	0.499523	0.617459	0.910709	4.2846	1.90597e-05	4.03072e-05
ENSG00000135218	948	CD36|948	104	1.3585	0.174437	0.354046	1.31722	0.187895	0.597321	1.51371	0.130237	0.567986	1.31818	0.187575	0.604905	1.30923	0.190586	0.601428	1.34435	0.178968	0.588993	1.34948	0.177315	0.594545	1.55889	0.119159	0.549288	2.85272	0.0043734	0.00671189
ENSG00000073060	949	SCARB1|949	105	2.63941	0.00836111	0.0367798	1.54918	0.121476	0.50319	0.977873	0.32824	0.771732	1.53784	0.124226	0.514659	1.53895	0.123954	0.508793	1.54537	0.122394	0.504484	1.53684	0.124471	0.524216	0.933544	0.350637	0.790856	4.72772	2.40768e-06	5.69915e-06
ENSG00000138760	950	SCARB2|950	118	0.995601	0.319549	0.530633	-0.676279	0.498932	0.835064	-0.73514	0.462329	0.853583	-0.66236	0.507807	0.844984	-0.64261	0.520541	0.845464	-0.696014	0.48649	0.832954	-0.660337	0.509103	0.849524	-0.840924	0.400478	0.818054	3.87364	0.000110214	0.000210539
ENSG00000104894	951	CD37|951	177	-2.132	0.033112	0.105937	-2.34339	0.0191939	0.207833	-1.09952	0.271658	0.729697	-1.84964	0.0644932	0.389102	-2.32517	0.0201497	0.213213	-2.057	0.0397989	0.30155	-2.13364	0.0329774	0.286448	-1.07731	0.281454	0.741244	3.59366	0.000332902	0.000594581
ENSG00000004468	952	CD38|952	90	-0.689874	0.490343	0.687121	-0.742022	0.45815	0.815131	-0.0889847	0.929102	0.99013	-0.599051	0.549198	0.86158	-0.824563	0.409705	0.789341	-0.0248342	0.980189	0.998078	-0.74696	0.455164	0.824362	-0.126339	0.899475	0.985282	1.32779	0.18438	0.217569
ENSG00000138185	953	ENTPD1|953	101	0.109215	0.913041	0.95974	0.202781	0.839324	0.956841	0.71186	0.476624	0.859555	0.389355	0.697049	0.919106	0.200756	0.840907	0.959143	0.394312	0.693387	0.915973	0.205546	0.837163	0.961404	0.71262	0.476153	0.860451	-0.689284	0.490714	0.531863
ENSG00000054179	954	ENTPD2|954	157	1.90981	0.0562812	0.15703	0.711681	0.476735	0.823126	0.741721	0.458332	0.85026	0.661132	0.508594	0.844951	0.745507	0.456041	0.815659	0.672406	0.501392	0.841311	0.776786	0.437365	0.8157	0.748348	0.454327	0.846979	7.63553	3.27317e-14	1.7395e-13
ENSG00000197586	955	ENTPD6|955	141	1.34039	0.180251	0.361233	0.298422	0.765408	0.935774	0.209708	0.833914	0.971017	0.352758	0.724302	0.929224	0.29772	0.765943	0.93899	0.297869	0.76583	0.938528	0.286099	0.774828	0.943642	0.162011	0.871312	0.978213	2.33033	0.0198749	0.0275988
ENSG00000168032	956	ENTPD3|956	101	0.0744189	0.940684	0.974068	-0.264205	0.791646	0.942733	0.70866	0.478607	0.860256	0.00526135	0.995803	1.00109	-0.27061	0.786715	0.945056	-0.27435	0.783841	0.943514	-0.155811	0.876196	0.972167	0.626185	0.531256	0.878908	2.9471	0.0032399	0.00507201
ENSG00000187097	957	ENTPD5|957	104	2.29136	0.0220325	0.0776349	1.47362	0.140721	0.53602	1.187	0.235351	0.700464	1.50613	0.132171	0.529218	1.46302	0.143598	0.539531	1.46992	0.141721	0.533604	1.49901	0.134009	0.540101	1.11626	0.264429	0.729095	2.99775	0.0027489	0.0043485
ENSG00000101017	958	CD40|958	131	0.533116	0.594005	0.766761	0.0451335	0.964005	0.989926	0.204975	0.83761	0.970685	0.175447	0.860744	0.966653	-0.00561159	0.995523	1.00092	0.285638	0.775181	0.940725	-0.00831988	0.993362	1.00118	0.189495	0.849722	0.973376	5.79064	7.96931e-09	2.5104e-08
ENSG00000026508	960	CD44|960	119	3.06144	0.00222819	0.0126539	0.00948916	0.99243	0.997937	0.569981	0.568746	0.89406	0.0960183	0.923514	0.984588	-0.043163	0.965575	0.992338	0.278401	0.780729	0.942318	0.182772	0.854993	0.966968	0.475866	0.634215	0.915694	12.4596	1.56626e-34	3.19683e-33
ENSG00000196776	961	CD47|961	119	1.82072	0.0687788	0.181567	1.15447	0.248427	0.665294	1.30631	0.191578	0.649715	1.26039	0.207656	0.62994	1.16061	0.245922	0.66569	1.17498	0.240124	0.657395	1.14607	0.251884	0.682557	1.24684	0.212584	0.675516	3.17349	0.00152605	0.00249959
ENSG00000117091	962	CD48|962	146	-2.33059	0.0198611	0.071847	-1.81409	0.0697942	0.39135	-0.637428	0.523909	0.877274	-1.53545	0.124812	0.515406	-1.81151	0.0701922	0.393598	-1.19621	0.231739	0.649936	-1.57544	0.115291	0.506031	-0.640909	0.521646	0.875212	13.7661	1.70902e-41	5.04431e-40
ENSG00000143119	963	CD53|963	108	-1.77171	0.0765753	0.197034	-2.29036	0.0220906	0.223907	-1.56724	0.117195	0.545889	-2.07842	0.0377811	0.298724	-2.30484	0.0212643	0.220164	-0.869776	0.384514	0.775125	-2.11895	0.0342017	0.291813	-1.66692	0.0956662	0.504494	4.81762	1.54728e-06	3.76157e-06
ENSG00000116815	965	CD58|965	141	1.2195	0.222781	0.417111	0.772532	0.439879	0.806127	1.02171	0.307028	0.75612	0.846823	0.397182	0.784665	0.710357	0.477555	0.826078	0.932045	0.351411	0.74948	0.887591	0.374854	0.778397	0.889569	0.37379	0.803275	1.91872	0.0551433	0.0710211
ENSG00000085063	966	CD59|966	135	2.82515	0.00476657	0.0233578	-0.567861	0.570185	0.864749	0.375327	0.707452	0.935247	-0.426165	0.670027	0.911848	-0.565657	0.571682	0.868601	-0.443479	0.657461	0.904637	-0.421742	0.673253	0.916799	0.376168	0.706826	0.936019	10.0025	4.36247e-23	4.71996e-22
ENSG00000135404	967	CD63|967	177	3.24718	0.00118227	0.00750164	-0.267484	0.789121	0.941874	-0.191257	0.848341	0.972421	-0.193167	0.846845	0.964186	-0.270822	0.786552	0.944924	-0.160263	0.872688	0.969	-0.080928	0.935506	0.985974	-0.222477	0.823963	0.968171	12.5421	5.92836e-35	1.26061e-33
ENSG00000129226	968	CD68|968	157	-0.486097	0.626945	0.792047	-0.599648	0.5488	0.856906	-0.436287	0.66267	0.923731	-0.541132	0.588469	0.878508	-0.631652	0.527677	0.848843	-0.388101	0.697977	0.917542	-0.461812	0.64426	0.906374	-0.526496	0.598594	0.906705	0.746471	0.455459	0.497439
ENSG00000110848	969	CD69|969	120	-0.649322	0.516195	0.708782	-0.78832	0.430591	0.800505	0.0748791	0.940317	0.992455	-0.765614	0.443984	0.814391	-0.780494	0.43518	0.804126	-0.452438	0.650996	0.90223	-0.68599	0.492789	0.841713	0.0377797	0.969867	0.997785	4.61225	4.20156e-06	9.62288e-06
ENSG00000125726	970	CD70|970	159	0.426775	0.669583	0.819786	0.310251	0.756398	0.933499	0.398935	0.689978	0.930885	0.363628	0.716169	0.926269	0.323454	0.746381	0.931824	0.475747	0.6343	0.895761	0.28729	0.773916	0.943371	0.287628	0.773657	0.95357	1.52164	0.128235	0.155494
ENSG00000137101	971	CD72|971	161	-1.52801	0.126647	0.283139	-2.45167	0.0142932	0.177993	-2.03087	0.0423829	0.358352	-2.37397	0.0176798	0.205664	-2.48961	0.0128584	0.166804	-2.22729	0.026024	0.245456	-2.16394	0.0305714	0.27522	-2.03384	0.0420827	0.358024	8.27914	2.07577e-16	1.35477e-15
ENSG00000019582	972	CD74|972	95	-0.226553	0.820792	0.908994	-0.78781	0.430889	0.800809	0.12096	0.903733	0.985096	-0.449148	0.653367	0.905939	-0.825114	0.409393	0.789251	-0.0946591	0.924594	0.984854	-0.487525	0.625933	0.896969	0.113324	0.909784	0.986675	2.81792	0.00487488	0.0074309
ENSG00000105369	973	CD79A|973	168	-0.930315	0.352305	0.562563	-1.1728	0.240999	0.65983	-0.451454	0.651705	0.920048	-0.957107	0.338614	0.748002	-1.17741	0.239156	0.659308	-0.931684	0.351598	0.749429	-0.996519	0.319103	0.73883	-0.462339	0.643882	0.91936	5.38732	7.879e-08	2.22765e-07
ENSG00000007312	974	CD79B|974	130	-0.603174	0.546453	0.731811	-0.157294	0.875027	0.96688	0.476354	0.633867	0.916232	-0.0587759	0.953136	0.99123	-0.157325	0.875003	0.970299	0.346859	0.728729	0.928013	-0.0393142	0.968643	0.995031	0.459423	0.645974	0.91991	11.0354	1.25278e-27	1.77665e-26
ENSG00000110651	975	CD81|975	123	0.787845	0.430868	0.635449	-0.970017	0.33214	0.734056	-0.633218	0.526654	0.878975	-0.913531	0.361059	0.764651	-0.962636	0.335831	0.736825	-0.676435	0.498832	0.840263	-0.779948	0.435502	0.814872	-0.640492	0.521917	0.875254	6.31147	3.30494e-10	1.20191e-09
ENSG00000123146	976	CD97|976	203	2.38254	0.0172746	0.0647678	0.253304	0.800056	0.94464	0.770588	0.44103	0.842759	0.445381	0.656086	0.906812	0.242841	0.80815	0.950533	0.56012	0.575452	0.87433	0.393609	0.693906	0.92303	0.77803	0.436631	0.839309	11.0234	1.42239e-27	2.01397e-26
ENSG00000177697	977	CD151|977	119	0.581887	0.5607	0.741076	-0.534962	0.592728	0.876189	-0.546194	0.584986	0.900499	-0.488247	0.625421	0.893502	-0.587325	0.557043	0.861135	-0.58216	0.560516	0.866429	-0.580599	0.561568	0.871765	-0.544057	0.586455	0.901592	3.81281	0.000141005	0.000265426
ENSG00000158825	978	CDA|978	117	-0.0293529	0.976586	0.990612	-0.113803	0.909404	0.976018	0.202305	0.839696	0.971017	0.0756392	0.939713	0.988417	-0.101633	0.919057	0.981305	-0.104203	0.917017	0.982605	-0.105684	0.915842	0.981937	0.156113	0.875957	0.979474	2.03909	0.0415549	0.0546027
ENSG00000170312	983	CDK1|983	113	1.9049	0.056918	0.158211	0.877001	0.380578	0.770704	-0.298122	0.765637	0.950531	0.847026	0.397069	0.784615	0.903675	0.366262	0.761002	0.626458	0.531077	0.853309	0.823018	0.410583	0.799776	-0.419638	0.674789	0.928983	5.80687	7.24438e-09	2.29178e-08
ENSG00000008128	984	CDK11B|984	182	5.05955	4.53e-07	8.15217e-06	4.37205	1.29e-05	0.00104602	4.31474	1.66548e-05	0.00143199	4.44937	9.02271e-06	0.000768355	4.43404	9.68319e-06	0.000828565	4.36469	1.32933e-05	0.00107543	4.343	1.46645e-05	0.00120833	4.27825	1.96074e-05	0.00163071	2.54982	0.0108421	0.0156846
ENSG00000198589	987	LRBA|987	134	-1.46709	0.142489	0.307433	0.00617452	0.995074	0.998673	0.381303	0.703014	0.935005	0.114471	0.908874	0.981384	-0.0193537	0.984561	0.997791	-0.0309653	0.9753	0.99715	-0.00982507	0.992162	1.00093	0.382315	0.702263	0.934845	-3.67219	0.000245953	0.000447961
ENSG00000096401	988	CDC5L|988	164	4.78251	1.84e-06	2.83045e-05	-2.17631	0.0296336	0.259356	-2.39753	0.0165854	0.223626	-2.20247	0.0277309	0.258677	-2.10556	0.035351	0.285989	-2.27064	0.0232607	0.233236	-2.20061	0.0278628	0.263217	-2.37931	0.017426	0.232147	13.0109	2.13399e-37	5.13254e-36
ENSG00000094804	990	CDC6|990	209	8.40765	7.23e-17	6.01306e-15	1.35072	0.176917	0.582767	-0.161616	0.871622	0.97739	1.55227	0.120736	0.510297	1.36446	0.172556	0.577828	1.23439	0.217185	0.635138	1.22258	0.221614	0.652057	-0.119389	0.904978	0.985849	21.901	9.74337e-97	1.21268e-94
ENSG00000117399	991	CDC20|991	127	3.16557	0.00156799	0.00946326	1.65823	0.0974083	0.456767	-0.0438204	0.965051	0.996749	1.68917	0.0913217	0.45312	1.69762	0.0897155	0.441459	1.61764	0.105877	0.473349	1.36315	0.172968	0.589973	-0.148688	0.881813	0.980968	5.84289	5.85735e-09	1.87162e-08
ENSG00000164045	993	CDC25A|993	144	3.88431	0.000105513	0.000982176	2.48724	0.012944	0.167781	1.05637	0.29091	0.743482	2.49295	0.0127384	0.169826	2.55324	0.0107366	0.151659	2.23013	0.0258347	0.244838	2.26497	0.0236072	0.241194	1.00304	0.315946	0.766732	6.21325	6.14082e-10	2.16682e-09
ENSG00000101224	994	CDC25B|994	122	4.33288	1.53e-05	0.000183373	3.06308	0.0022161	0.0581292	2.25897	0.0239787	0.271657	3.12113	0.00182397	0.0523596	3.04185	0.00237786	0.0610694	3.08763	0.00204165	0.0553079	2.79171	0.00528626	0.103504	2.24138	0.0250967	0.279169	4.21929	2.5457e-05	5.29799e-05
ENSG00000158402	995	CDC25C|995	98	3.53101	0.000422112	0.00322713	2.70606	0.006859	0.11814	1.25312	0.210291	0.671106	2.71655	0.00664602	0.116309	2.70605	0.0068591	0.118408	2.53717	0.0112407	0.15354	2.38906	0.0169718	0.20396	1.17891	0.238558	0.703305	4.27858	1.95778e-05	4.13242e-05
ENSG00000004897	996	CDC27|996	143	-0.238058	0.811858	0.902977	-0.995391	0.319651	0.726899	-1.07628	0.281913	0.73906	-0.943666	0.345439	0.754001	-0.995724	0.319489	0.726772	-0.97248	0.330914	0.735373	-0.944207	0.345163	0.756833	-1.08998	0.275838	0.73814	1.57545	0.11529	0.140832
ENSG00000099804	997	CDC34|997	151	2.89231	0.00386004	0.0197417	2.83109	0.0046792	0.0938907	1.94823	0.0515083	0.391771	2.66452	0.00776356	0.127469	2.833	0.00465149	0.0934392	2.86307	0.00423353	0.0875125	2.71484	0.00668026	0.120461	1.95416	0.0508028	0.387565	0.701535	0.48304	0.524376
ENSG00000070831	998	CDC42|998	120	1.25496	0.209621	0.400562	-1.48792	0.136909	0.530256	-1.42687	0.153752	0.605149	-1.44414	0.148834	0.552787	-1.49069	0.13618	0.527014	-1.44579	0.148371	0.543133	-1.47631	0.139998	0.549554	-1.42194	0.15518	0.608479	5.05402	4.66643e-07	1.20612e-06
ENSG00000039068	999	CDH1|999	148	0.749743	0.453486	0.655125	0.812134	0.416799	0.792963	0.738705	0.460162	0.852056	0.978651	0.327855	0.740222	0.790138	0.429529	0.800498	0.7362	0.461684	0.821459	0.842706	0.39948	0.793787	0.747456	0.454865	0.847183	-0.266167	0.790134	0.813867
ENSG00000170558	1000	CDH2|1000	146	1.47437	0.140519	0.304771	0.689568	0.490535	0.82977	0.545799	0.585257	0.900372	0.697138	0.485787	0.834398	0.803333	0.421865	0.796474	0.72805	0.466657	0.82372	0.692673	0.488584	0.839608	0.527677	0.597775	0.906389	9.55077	3.16442e-21	2.98465e-20
ENSG00000062038	1001	CDH3|1001	143	0.306674	0.759119	0.874882	0.186141	0.852351	0.960287	0.733419	0.463378	0.854189	0.713662	0.475509	0.829879	0.185862	0.852569	0.963308	0.308397	0.757809	0.93637	0.234826	0.814365	0.955379	0.700306	0.483807	0.864104	0.781337	0.434685	0.477386
ENSG00000179242	1002	CDH4|1002	128	1.07628	0.281917	0.488136	0.491666	0.623002	0.889474	0.305659	0.759892	0.949158	0.560549	0.575159	0.872618	0.523075	0.600972	0.881353	0.490682	0.623698	0.892258	0.492496	0.622415	0.895244	0.341063	0.733087	0.944033	6.65123	3.61881e-11	1.45554e-10
ENSG00000179776	1003	CDH5|1003	106	-1.22041	0.222435	0.41677	-1.29355	0.19595	0.608337	-0.640957	0.521615	0.876979	-1.11248	0.266047	0.682785	-1.30726	0.191255	0.602576	-0.943045	0.345757	0.746275	-0.90374	0.366228	0.772656	-0.639907	0.522297	0.875397	4.48452	7.66672e-06	1.70034e-05
ENSG00000113361	1004	CDH6|1004	128	0.31806	0.750469	0.870096	0.316314	0.751793	0.932482	0.0036083	0.997121	1.00191	0.267031	0.789469	0.949518	0.318853	0.749867	0.932384	0.247904	0.804231	0.950066	0.319573	0.749321	0.936809	0.024346	0.980579	0.999161	3.6944	0.000225542	0.000413112
ENSG00000081138	1005	CDH7|1005	115	1.02092	0.307399	0.51692	0.981127	0.326633	0.730431	0.651849	0.514564	0.873208	1.03725	0.299729	0.714516	1.00389	0.315537	0.723888	0.875008	0.381661	0.773491	0.965115	0.334588	0.749529	0.519894	0.603187	0.908251	0.73299	0.463639	0.505597
ENSG00000150394	1006	CDH8|1006	94	-0.711213	0.477024	0.675317	-0.800947	0.423245	0.796945	-1.1429	0.253198	0.715759	-1.04477	0.296238	0.712397	-0.777679	0.436838	0.804932	-0.822742	0.41074	0.793309	-0.843581	0.398991	0.793702	-1.17918	0.238449	0.70345	1.73283	0.0832596	0.104349
ENSG00000113100	1007	CDH9|1007	145	-0.103868	0.917283	0.962322	-0.133639	0.8937	0.970899	-0.670109	0.502856	0.870436	-0.354473	0.723017	0.928513	-0.135745	0.892035	0.973537	-0.134511	0.89301	0.97478	-0.224741	0.822201	0.95719	-0.504147	0.614207	0.910819	1.66946	0.0951619	0.11806
ENSG00000040731	1008	CDH10|1008	179	0.217681	0.827697	0.91261	0.0759385	0.939475	0.984201	0.173491	0.86228	0.975829	0.137359	0.890759	0.975074	0.0685705	0.945337	0.987505	0.0926021	0.926228	0.985238	0.105705	0.915826	0.981979	0.157056	0.875215	0.979444	5.27945	1.41715e-07	3.89295e-07
ENSG00000140937	1009	CDH11|1009	70	-0.971378	0.331462	0.54272	-0.90772	0.364121	0.759373	-0.444932	0.656411	0.921865	-0.537504	0.590972	0.879661	-0.934044	0.350379	0.748985	-1.32548	0.185143	0.59598	-0.827193	0.408213	0.798043	-0.427117	0.669334	0.927211	-0.797666	0.425147	0.46769
ENSG00000154162	1010	CDH12|1010	146	1.02488	0.305529	0.514701	0.795649	0.426318	0.799003	0.366202	0.714248	0.937339	0.584089	0.559218	0.866228	0.820949	0.41176	0.790136	0.776886	0.437306	0.807969	0.786374	0.43173	0.813286	0.440367	0.659713	0.925334	3.92387	8.96902e-05	0.000173342
ENSG00000140945	1012	CDH13|1012	96	0.690181	0.49015	0.687067	0.708107	0.47895	0.824866	0.838291	0.401954	0.818909	0.793491	0.427573	0.805201	0.710773	0.477297	0.826114	0.591638	0.554151	0.86349	0.668937	0.503603	0.847096	0.855157	0.392553	0.813348	-0.299226	0.764795	0.790695
ENSG00000129910	1013	CDH15|1013	155	1.04946	0.294077	0.502446	0.890901	0.373075	0.765462	0.786268	0.431792	0.836967	1.09909	0.271846	0.687553	0.926264	0.354406	0.752442	0.91498	0.360298	0.756647	0.876673	0.380756	0.783071	0.799398	0.424142	0.833302	1.66901	0.0952517	0.118155
ENSG00000166589	1014	CDH16|1014	116	1.66094	0.096861	0.233563	1.34316	0.179353	0.5859	1.29509	0.195419	0.654632	1.13123	0.258075	0.676069	1.31668	0.188076	0.597853	1.35601	0.175229	0.582176	1.29759	0.194559	0.617028	1.2295	0.219009	0.683845	2.85601	0.0043285	0.00664986
ENSG00000079112	1015	CDH17|1015	162	-0.263706	0.79203	0.892695	-0.622028	0.533985	0.850144	-0.188155	0.850772	0.973139	-0.47286	0.636358	0.899666	-0.625074	0.531984	0.850315	-0.55437	0.57938	0.875737	-0.604662	0.545463	0.866103	-0.185672	0.852719	0.974364	8.15066	5.87392e-16	3.66564e-15
ENSG00000145526	1016	CDH18|1016	145	2.44545	0.0145418	0.0563129	1.74866	0.0804825	0.417775	1.37878	0.168098	0.624334	1.6319	0.102838	0.475284	1.7451	0.0811015	0.419728	1.8462	0.0649919	0.381129	1.64741	0.0996095	0.47504	1.41234	0.157985	0.610467	9.70221	7.67794e-22	7.596e-21
ENSG00000123374	1017	CDK2|1017	180	3.4109	0.000658658	0.00464085	-0.296604	0.766795	0.936181	-1.44283	0.149204	0.598496	-0.258902	0.795734	0.950885	-0.258718	0.795876	0.947872	-0.447515	0.654545	0.90377	-0.330735	0.740875	0.934388	-1.58628	0.112812	0.538294	13.8346	7.10591e-42	2.13634e-40
ENSG00000250506	1018	CDK3|1018	218	1.76354	0.0779425	0.199428	-0.305317	0.760153	0.934496	-1.08207	0.279335	0.736534	-0.57099	0.568062	0.870458	-0.297555	0.76607	0.939016	-0.556674	0.577805	0.875512	-0.27345	0.784532	0.946394	-0.954001	0.340183	0.784374	10.494	3.37474e-25	4.20613e-24
ENSG00000135446	1019	CDK4|1019	163	24.3724	6.45e-117	1.43496e-113	5.12366	3.25e-07	4.37223e-05	4.49565	7.27981e-06	0.000719811	5.1206	3.29844e-07	4.51581e-05	5.1584	2.7036e-07	3.75927e-05	5.24108	1.74185e-07	2.48012e-05	5.01458	5.72066e-07	7.12003e-05	4.35502	1.38892e-05	0.00122985	39.3975	5.90459e-260	2.06059e-257
ENSG00000164885	1020	CDK5|1020	119	2.58087	0.00991647	0.0419224	-0.244071	0.807198	0.946778	-0.551155	0.581581	0.899069	-0.34016	0.733767	0.932361	-0.213216	0.831177	0.956875	-0.251649	0.801335	0.949291	-0.271971	0.785668	0.946995	-0.548554	0.583364	0.901591	5.27835	1.42559e-07	3.91372e-07
ENSG00000105810	1021	CDK6|1021	125	5.80944	7.14e-09	1.95805e-07	2.55752	0.0106056	0.150667	2.45093	0.0143228	0.207418	2.55041	0.010824	0.155359	2.54085	0.0111236	0.15467	2.43482	0.0149749	0.181679	2.58557	0.00978271	0.149197	2.44885	0.0144054	0.206931	12.8195	2.16887e-36	4.98084e-35
ENSG00000134058	1022	CDK7|1022	57	-1.17001	0.242119	0.440887	-0.516406	0.60562	0.881092	-0.778329	0.436455	0.839605	-0.52631	0.598723	0.883295	-0.514273	0.607111	0.883801	-0.556683	0.577798	0.875577	-0.526028	0.598919	0.886671	-0.802305	0.422459	0.83303	-1.57503	0.115387	0.140932
ENSG00000132964	1024	CDK8|1024	92	1.69831	0.0895842	0.220285	0.667616	0.504446	0.838131	0.532775	0.594241	0.904266	0.866777	0.386154	0.779314	0.669177	0.50345	0.839775	0.631383	0.527853	0.851588	0.714143	0.475211	0.833363	0.562049	0.574138	0.898725	2.49825	0.0125499	0.0179697
ENSG00000136807	1025	CDK9|1025	134	1.71696	0.0861202	0.214074	-0.407016	0.684034	0.909757	-0.231708	0.816785	0.965602	-0.395808	0.692284	0.917853	-0.381419	0.702928	0.918689	-0.335643	0.737171	0.930179	-0.254629	0.799032	0.949915	-0.229403	0.818576	0.9665	3.97814	7.16014e-05	0.000140317
ENSG00000124762	1026	CDKN1A|1026	144	-1.30711	0.191307	0.37648	-1.40639	0.159743	0.562393	-0.657102	0.511181	0.872877	-1.35368	0.175973	0.590491	-1.39051	0.16451	0.568753	-1.32712	0.1846	0.59531	-1.40672	0.159646	0.576577	-0.604998	0.54524	0.886874	3.1896	0.00144382	0.00237453
ENSG00000111276	1027	CDKN1B|1027	133	-1.23362	0.217471	0.410537	-1.87908	0.0603599	0.367331	-1.7185	0.0858409	0.479986	-1.96204	0.0498779	0.342752	-1.90036	0.0575108	0.3622	-1.88921	0.0589887	0.364289	-1.87177	0.0613654	0.383087	-1.71395	0.0866719	0.485548	1.73373	0.0831002	0.104178
ENSG00000129757	1028	CDKN1C|1028	130	0.718047	0.472801	0.671742	0.578018	0.563309	0.862422	0.395918	0.692202	0.931696	0.426135	0.670049	0.911808	0.548052	0.58371	0.873381	0.59977	0.548719	0.861359	0.594124	0.552488	0.868195	0.394231	0.693447	0.932596	0.892795	0.37206	0.414337
ENSG00000147889	1029	CDKN2A|1029	347	-11.7254	7e-31	1.59726e-28	-4.41089	1.08e-05	0.000904653	-5.68855	1.44399e-08	2.76345e-06	-4.79408	1.73856e-06	0.000187533	-4.41296	1.06671e-05	0.00089553	-4.38217	1.22777e-05	0.000997802	-4.45907	8.6272e-06	0.000767734	-5.64956	1.80737e-08	3.38606e-06	-15.8405	1.01175e-53	5.62724e-52
ENSG00000147883	1030	CDKN2B|1030	348	-9.33062	2.39e-20	2.78021e-18	-3.79589	0.000150917	0.00799995	-4.2167	2.57491e-05	0.0020831	-3.82144	0.000136193	0.00748136	-3.81513	0.000139699	0.00751168	-3.66215	0.000255745	0.0122031	-3.80723	0.000144207	0.00797079	-4.16229	3.26673e-05	0.00252788	-13.3242	4.5031e-39	1.16831e-37
ENSG00000123080	1031	CDKN2C|1031	124	-1.01777	0.308895	0.518506	-0.589416	0.55564	0.858976	-0.956045	0.33915	0.779064	-0.796909	0.425586	0.804351	-0.607213	0.54377	0.856764	-0.752347	0.451919	0.816824	-0.593797	0.552707	0.868309	-0.987048	0.323723	0.771611	-1.85914	0.0631342	0.0806187
ENSG00000129355	1032	CDKN2D|1032	230	2.55699	0.0106217	0.0443246	0.271443	0.786075	0.940958	0.0260088	0.979253	0.999412	0.357954	0.72041	0.92744	0.294962	0.768049	0.939566	0.412243	0.6802	0.913606	0.178302	0.858501	0.967676	0.00386537	0.996916	1.00176	7.82501	7.6715e-15	4.33314e-14
ENSG00000100526	1033	CDKN3|1033	107	2.19283	0.0284196	0.0942098	1.53869	0.124017	0.50791	0.367147	0.713543	0.937174	1.54193	0.123228	0.513393	1.52309	0.127874	0.513981	1.37402	0.169569	0.575733	1.39073	0.164441	0.581971	0.334415	0.738097	0.944675	2.83494	0.00462338	0.00707662
ENSG00000129596	1036	CDO1|1036	89	0.33639	0.736607	0.862169	0.0813775	0.935149	0.983324	0.379881	0.704069	0.93522	0.171498	0.863847	0.96733	-0.00647955	0.994831	1.00062	0.267542	0.789076	0.945149	0.0816408	0.934939	0.985727	0.357498	0.720752	0.941432	3.29165	0.00101104	0.0016976
ENSG00000140743	1039	CDR2|1039	95	0.402033	0.687697	0.832062	0.206904	0.836103	0.955746	-0.0953349	0.924057	0.988958	0.203498	0.838764	0.961071	0.206638	0.836311	0.958199	0.248408	0.803841	0.949921	1.40183e-05	0.999989	1.00224	-0.149996	0.880781	0.980432	0.677257	0.498311	0.539572
ENSG00000163624	1040	CDS1|1040	89	1.43904	0.150276	0.319243	0.424951	0.670912	0.905254	0.312403	0.754763	0.948342	0.459958	0.64559	0.903674	0.416752	0.676898	0.907802	0.309962	0.756618	0.935744	0.43409	0.664264	0.913574	0.303377	0.76163	0.950462	3.80987	0.000142679	0.00026838
ENSG00000204539	1041	CDSN|1041	175	0.112729	0.910255	0.958169	-0.431902	0.665853	0.902956	0.0488057	0.961078	0.996346	0.15597	0.876071	0.970455	-0.397082	0.691344	0.914496	-0.403082	0.686925	0.91566	-0.493073	0.622008	0.895237	0.227598	0.819979	0.966681	9.84177	2.04496e-22	2.10992e-21
ENSG00000169442	1043	CD52|1043	161	-0.476579	0.633707	0.795733	-0.664955	0.506146	0.838759	0.74478	0.456481	0.849216	-0.256424	0.797646	0.951317	-0.663065	0.507356	0.841479	0.0715898	0.942935	0.989409	-0.544018	0.586482	0.881903	0.737199	0.461077	0.850652	2.67497	0.00752643	0.0111499
ENSG00000113722	1044	CDX1|1044	93	0.213912	0.830635	0.914489	0.232171	0.816425	0.949511	0.53661	0.591589	0.903242	0.383908	0.701082	0.920875	0.167587	0.866923	0.967245	0.555258	0.578772	0.875562	0.233357	0.815505	0.955584	0.508068	0.611454	0.91015	5.10642	3.55247e-07	9.30764e-07
ENSG00000165556	1045	CDX2|1045	106	-0.841751	0.400015	0.607566	-1.48623	0.137356	0.531291	-1.17214	0.241262	0.704163	-1.29683	0.19482	0.6124	-1.49115	0.13606	0.526892	-1.51832	0.129071	0.51588	-1.53207	0.125643	0.526287	-1.28589	0.198612	0.660603	3.73701	0.000190751	0.000352762
ENSG00000153132	1047	CLGN|1047	65	1.9188	0.0551328	0.154772	1.78023	0.0751702	0.403773	1.29003	0.197169	0.656174	1.67152	0.0947551	0.458026	1.75219	0.0798752	0.417754	1.74503	0.0811126	0.419298	1.72347	0.0849381	0.44515	1.34989	0.177185	0.632986	2.20522	0.027537	0.0374326
ENSG00000105388	1048	CEACAM5|1048	180	2.49829	0.0125486	0.0503019	2.38597	0.0171145	0.19482	3.19437	0.00142031	0.048613	2.86007	0.00427372	0.0902298	2.37516	0.0176228	0.198891	2.41752	0.0157039	0.186208	2.38795	0.0170228	0.204159	3.22922	0.00125878	0.0446292	3.09974	0.00196034	0.00316006
ENSG00000245848	1050	CEBPA|1050	189	5.07041	4.29e-07	7.75949e-06	2.18979	0.0286395	0.25544	1.74874	0.0804695	0.471738	2.13258	0.0330646	0.282925	2.1907	0.0285738	0.255171	2.23417	0.0255679	0.243606	2.02704	0.0427733	0.325333	1.73769	0.0823991	0.47848	15.1914	9.57226e-50	4.33504e-48
ENSG00000172216	1051	CEBPB|1051	166	5.37449	8.45e-08	1.83855e-06	3.34791	0.000827338	0.0287512	3.33324	0.000871998	0.0343359	3.37019	0.000763569	0.0279056	3.35196	0.000815405	0.028456	3.87082	0.000111488	0.00623982	3.32069	0.000911985	0.0321416	3.29048	0.00101528	0.0384469	10.454	5.05151e-25	6.19619e-24
ENSG00000221869	1052	CEBPD|1052	164	1.44905	0.147461	0.314954	0.586105	0.557862	0.86009	0.826056	0.408858	0.822336	0.67391	0.500436	0.842008	0.579255	0.562474	0.863456	0.927368	0.353833	0.751315	0.594155	0.552467	0.868315	0.829251	0.407048	0.822414	3.23921	0.00121569	0.00201911
ENSG00000092067	1053	CEBPE|1053	139	-0.675733	0.499278	0.695153	-0.734033	0.463003	0.817379	0.178974	0.857974	0.97455	-0.269599	0.787493	0.949259	-0.648675	0.516613	0.843781	-0.757225	0.448993	0.814927	-0.69409	0.487696	0.839135	0.207626	0.83554	0.969801	3.03426	0.00243823	0.00388398
ENSG00000153879	1054	CEBPG|1054	184	8.88824	1.22e-18	1.19305e-16	2.63287	0.00852331	0.133589	1.58967	0.112046	0.53622	2.52946	0.0114902	0.160017	2.62772	0.00865314	0.134977	2.62148	0.00881267	0.132697	2.26746	0.0234546	0.241019	1.55518	0.12004	0.54993	12.5768	3.93383e-35	8.47631e-34
ENSG00000170835	1056	CEL|1056	100	2.18835	0.0287441	0.0949496	1.99824	0.0458085	0.324478	1.86301	0.0625878	0.425655	1.91359	0.055797	0.361776	1.9964	0.046008	0.325846	1.97817	0.0480288	0.32979	1.99699	0.045944	0.335816	1.85772	0.0633362	0.429923	2.65054	0.00809126	0.0119123
ENSG00000170827	1057	CELP|1057	101	0.769867	0.441458	0.644338	0.732927	0.463678	0.818	1.20936	0.226647	0.691678	0.939879	0.347378	0.755547	0.730254	0.465309	0.820526	0.71718	0.473336	0.826573	0.715054	0.474648	0.832951	1.21763	0.223488	0.686627	2.53527	0.0113019	0.0163007
ENSG00000115163	1058	CENPA|1058	114	1.90648	0.0567123	0.157911	1.84164	0.0656571	0.384418	0.481443	0.630247	0.915386	1.8771	0.0606311	0.37718	1.86665	0.0620777	0.372885	1.82858	0.0675914	0.386441	1.67817	0.0934494	0.463807	0.272801	0.785031	0.956591	0.491347	0.623228	0.65923
ENSG00000125817	1059	CENPB|1059	122	2.50338	0.0123701	0.0498108	0.249424	0.803055	0.945917	0.263087	0.792507	0.959853	0.20455	0.837942	0.960933	0.241081	0.809514	0.950691	0.254458	0.799165	0.948552	0.361746	0.717575	0.929235	0.267557	0.789064	0.957377	4.98027	6.82073e-07	1.72879e-06
ENSG00000145241	1060	CENPC1|1060	97	2.86638	0.0041896	0.0210343	1.17626	0.239613	0.65888	1.17429	0.240401	0.70361	1.12846	0.259245	0.676944	1.18465	0.236276	0.656147	1.11638	0.264377	0.678693	1.34688	0.178152	0.594665	1.22376	0.221166	0.685173	5.24678	1.68929e-07	4.59373e-07
ENSG00000138778	1062	CENPE|1062	79	2.46567	0.0137483	0.0540398	2.38673	0.0170793	0.194544	1.66942	0.095171	0.502478	2.37667	0.0175512	0.204435	2.31116	0.0209121	0.218168	2.24247	0.0250256	0.241282	2.34582	0.0190699	0.21715	1.61921	0.10554	0.523522	0.780328	0.435278	0.47792
ENSG00000117724	1063	CENPF|1063	112	1.61945	0.105488	0.248638	1.79857	0.0722177	0.396795	0.586944	0.557299	0.889181	1.81461	0.0697133	0.403499	1.81946	0.0689715	0.390195	1.68722	0.0916963	0.442399	1.69099	0.0909732	0.458291	0.633095	0.526735	0.876398	-0.510697	0.609612	0.646365
ENSG00000198848	1066	CES1|1066	89	-0.340507	0.733506	0.860066	-0.423804	0.671748	0.905489	-0.283879	0.776528	0.953543	-0.408529	0.682923	0.914573	-0.427825	0.668819	0.904394	-0.267959	0.788755	0.945019	-0.342166	0.732257	0.932907	-0.284088	0.776368	0.953676	1.46319	0.143551	0.172583
ENSG00000177143	1068	CETN1|1068	112	5.81429	6.94e-09	1.90614e-07	4.82138	1.52e-06	0.000164586	4.66813	3.21428e-06	0.000346714	4.7607	2.04904e-06	0.000218376	4.85029	1.31527e-06	0.000146308	4.81674	1.55414e-06	0.000168663	4.7769	1.89229e-06	0.00020167	4.67154	3.16191e-06	0.000353935	10.3691	1.18389e-24	1.4151e-23
ENSG00000153140	1070	CETN3|1070	77	0.364924	0.715202	0.84963	0.178908	0.858026	0.962103	-0.0920789	0.926643	0.98899	0.113893	0.909332	0.981342	0.201223	0.840542	0.959157	0.273125	0.784782	0.943689	0.139158	0.889338	0.974777	-0.000587732	0.999531	1.00206	0.553966	0.579656	0.617656
ENSG00000087237	1071	CETP|1071	114	-0.0752255	0.940042	0.973744	-0.258376	0.79614	0.943845	0.233732	0.815214	0.965348	-0.347502	0.728246	0.930995	-0.270567	0.786749	0.944969	-0.0413959	0.966984	0.995913	-0.0824485	0.934297	0.985575	0.231121	0.817241	0.966205	2.75651	0.00588817	0.00886763
ENSG00000172757	1072	CFL1|1072	235	2.51527	0.0119616	0.0485613	-0.163061	0.870485	0.964802	-0.388581	0.697622	0.933204	0.0159669	0.987262	0.997462	-0.155706	0.876278	0.970565	-0.0846398	0.932555	0.986837	-0.277813	0.781181	0.945234	-0.343727	0.731083	0.943501	6.48612	1.07444e-10	4.14003e-10
ENSG00000165410	1073	CFL2|1073	132	0.760869	0.446813	0.649121	-0.843487	0.399044	0.782144	-0.403002	0.686984	0.929594	-0.832597	0.405159	0.790855	-0.8311	0.406003	0.78758	-0.824433	0.409779	0.792314	-0.786703	0.431537	0.813095	-0.412686	0.679875	0.928944	6.06839	1.50635e-09	5.12229e-09
ENSG00000109861	1075	CTSC|1075	119	2.89657	0.00380822	0.0195384	1.45267	0.146453	0.542718	1.58033	0.114168	0.539697	1.66093	0.0968639	0.460958	1.45909	0.144677	0.540732	1.57208	0.116068	0.494089	1.48505	0.137668	0.545828	1.6033	0.109006	0.530076	7.30593	3.77666e-13	1.82953e-12
ENSG00000001626	1080	CFTR|1080	104	1.50824	0.131631	0.290198	0.829747	0.406768	0.786861	1.12421	0.26104	0.722211	0.927234	0.353902	0.760811	0.828167	0.407662	0.789078	0.741444	0.4585	0.819809	0.874267	0.382064	0.783949	1.12086	0.262464	0.727396	9.04186	3.18391e-19	2.59585e-18
ENSG00000135346	1081	CGA|1081	107	-0.117022	0.906853	0.956114	-0.12399	0.901334	0.973062	-0.26001	0.79488	0.961157	-0.214117	0.830475	0.959854	-0.124399	0.90101	0.976031	-0.128746	0.89757	0.976583	-0.128479	0.897781	0.976395	-0.232244	0.816369	0.965688	0.233968	0.815031	0.836606
ENSG00000189052	1082	CGB|1082	180	0.194316	0.845946	0.923463	0.0903071	0.928051	0.98179	0.503959	0.614339	0.910332	0.459817	0.645691	0.903602	0.0993342	0.920882	0.981311	0.126404	0.899423	0.977524	0.0930219	0.925894	0.983825	0.5287	0.597065	0.906394	2.08065	0.0375758	0.049823
ENSG00000170956	1084	CEACAM3|1084	172	-1.47393	0.140638	0.304807	-1.42936	0.153035	0.553031	-0.0152518	0.987833	1.00082	-0.90638	0.36483	0.766978	-1.43139	0.152454	0.553072	-1.14566	0.252056	0.667772	-1.35313	0.176145	0.593083	-0.0475918	0.962046	0.995609	4.63806	3.71386e-06	8.56209e-06
ENSG00000007306	1087	CEACAM7|1087	179	2.45503	0.0141607	0.0553065	2.22519	0.0261649	0.24416	2.77728	0.00552602	0.120235	2.49708	0.0125914	0.169133	2.2172	0.0267071	0.244891	2.30323	0.0213545	0.220969	2.21357	0.0269563	0.258496	2.79216	0.00527901	0.117739	5.35131	9.5961e-08	2.68878e-07
ENSG00000124469	1088	CEACAM8|1088	170	-0.913478	0.361087	0.570697	-0.938602	0.348034	0.745522	-0.389732	0.696771	0.933328	-0.61939	0.535721	0.856672	-0.938122	0.34828	0.747101	-0.962652	0.335823	0.738811	-1.00748	0.313808	0.733344	-0.361685	0.717621	0.939963	3.35227	0.000814489	0.00138376
ENSG00000105352	1089	CEACAM4|1089	185	-1.50857	0.131546	0.290119	-1.43347	0.15186	0.55114	-0.444647	0.656617	0.921791	-0.967256	0.333518	0.744412	-1.4398	0.15006	0.548751	-0.506499	0.612555	0.888312	-1.37249	0.170045	0.587548	-0.423456	0.672002	0.927874	5.99005	2.42736e-09	8.07216e-09
ENSG00000136457	1101	CHAD|1101	155	4.05779	5.12e-05	0.000527654	2.20303	0.0276917	0.251277	2.13243	0.033077	0.316678	2.1301	0.0332695	0.283452	2.26558	0.0235698	0.231765	2.11902	0.0341953	0.280206	2.1303	0.0332529	0.28702	2.15866	0.0309795	0.308547	13.7146	3.30185e-41	9.58667e-40
ENSG00000136161	1102	RCBTB2|1102	163	-2.68319	0.00734459	0.0331942	-0.858282	0.390826	0.777188	-0.359446	0.719294	0.938425	-0.796458	0.425848	0.804335	-0.842724	0.39947	0.783101	-0.492479	0.622428	0.891659	-0.896598	0.370027	0.775432	-0.354477	0.723014	0.941966	-6.30844	3.36919e-10	1.22377e-09
ENSG00000070748	1103	CHAT|1103	75	1.89251	0.058548	0.161231	1.81545	0.0695853	0.390919	1.68883	0.0913871	0.494079	1.83225	0.067043	0.395896	1.80335	0.0714635	0.395863	1.82649	0.0679065	0.386876	1.69207	0.090769	0.45804	1.57984	0.11428	0.53951	4.58564	4.76848e-06	1.08432e-05
ENSG00000180198	1104	RCC1|1104	151	1.23137	0.218309	0.411509	1.82114	0.0687152	0.389233	0.785493	0.432245	0.837208	1.73263	0.0832957	0.437831	1.78867	0.0737993	0.401799	1.80322	0.0714838	0.393647	1.5933	0.111231	0.496783	0.756213	0.449599	0.843644	-1.37036	0.170708	0.202591
ENSG00000153922	1105	CHD1|1105	73	-2.38214	0.0172933	0.0648242	-1.38897	0.164975	0.567977	-1.49012	0.13633	0.575796	-1.38641	0.165756	0.575634	-1.38505	0.16617	0.570284	-1.45374	0.146156	0.539685	-1.39257	0.163885	0.581736	-1.50086	0.133529	0.575016	-2.81536	0.00491364	0.00748613
ENSG00000173575	1106	CHD2|1106	110	1.0836	0.278654	0.484987	-1.2561	0.209208	0.626073	-1.00101	0.316929	0.765256	-1.2617	0.207186	0.629481	-1.2623	0.206969	0.623711	-1.21704	0.223713	0.64096	-1.15879	0.246661	0.677689	-0.971728	0.331288	0.776745	8.6567	8.96111e-18	6.47018e-17
ENSG00000170004	1107	CHD3|1107	157	-0.0136493	0.989111	0.99684	-0.00173316	0.998617	0.999574	0.0625446	0.950135	0.994618	-0.114174	0.90911	0.98134	-0.0380348	0.969663	0.993899	-0.0757399	0.939633	0.988216	0.178999	0.857954	0.967673	0.116833	0.907002	0.986183	-0.0330017	0.973676	0.977796
ENSG00000111642	1108	CHD4|1108	151	3.28955	0.00101861	0.00664803	0.548874	0.583145	0.871601	-0.364464	0.715545	0.937935	0.417998	0.675988	0.912355	0.558762	0.576378	0.87024	0.326437	0.744124	0.932933	0.235215	0.814063	0.955214	-0.377559	0.705793	0.935834	8.93411	8.20793e-19	6.46965e-18
ENSG00000198610	1109	AKR1C4|1109	126	3.38372	0.00072709	0.00504316	2.69193	0.00715547	0.120328	2.60187	0.00933117	0.164269	2.6836	0.00733556	0.123285	2.6913	0.00716901	0.120828	2.69447	0.00710139	0.117573	2.68687	0.00726431	0.12516	2.60027	0.00937465	0.162622	6.99012	3.58328e-12	1.58566e-11
ENSG00000149554	1111	CHEK1|1111	100	0.484329	0.628199	0.792787	1.17844	0.238744	0.65751	0.270114	0.787096	0.957666	1.13758	0.255416	0.674665	1.22444	0.220913	0.639734	1.10419	0.269626	0.683005	0.997738	0.318511	0.738326	0.217172	0.828094	0.968613	-1.75605	0.0792136	0.0995582
ENSG00000053254	1112	FOXN3|1112	67	-1.53571	0.124748	0.279947	-1.73364	0.0831163	0.424498	-1.45827	0.144903	0.59151	-1.7115	0.0871228	0.446348	-1.74237	0.0815782	0.420971	-1.73553	0.0827804	0.422641	-1.80563	0.0711066	0.410628	-1.443	0.149158	0.599392	0.4076	0.683605	0.715231
ENSG00000100604	1113	CHGA|1113	84	0.402665	0.687232	0.831726	0.317872	0.750611	0.932318	0.669093	0.503503	0.870626	0.417568	0.676302	0.912434	0.316354	0.751762	0.933306	0.367155	0.713537	0.92273	0.315549	0.752373	0.937464	0.597722	0.550084	0.888663	2.55229	0.0107657	0.0155804
ENSG00000089199	1114	CHGB|1114	110	0.400112	0.689111	0.832867	0.0527459	0.957939	0.989649	0.2103	0.833452	0.970798	0.203579	0.8387	0.961122	0.11999	0.904502	0.977077	0.0671906	0.946436	0.990979	-0.0170325	0.986412	0.999838	0.210425	0.833355	0.969161	3.60097	0.000323732	0.000579248
ENSG00000133048	1116	CHI3L1|1116	156	1.08082	0.279889	0.486328	0.687625	0.491758	0.830257	0.89481	0.370982	0.799751	0.941581	0.346506	0.754757	0.661117	0.508603	0.841744	1.07681	0.281677	0.695324	0.679184	0.497089	0.842911	0.845556	0.397888	0.815949	4.84517	1.34916e-06	3.30522e-06
ENSG00000064886	1117	CHI3L2|1117	103	-1.04892	0.294327	0.502536	-1.60291	0.109092	0.479399	-0.95072	0.341846	0.780824	-1.35164	0.176625	0.591007	-1.60088	0.109541	0.48234	-1.19251	0.233184	0.650197	-1.52782	0.126695	0.527467	-0.955657	0.339346	0.784272	3.66812	0.00024988	0.000454462
ENSG00000133063	1118	CHIT1|1118	157	0.527384	0.597978	0.769601	0.643241	0.520132	0.843439	1.13807	0.25521	0.717798	0.847455	0.39683	0.784404	0.643312	0.520086	0.84511	0.857372	0.391329	0.780028	0.625364	0.531794	0.858882	1.11883	0.263332	0.728779	4.68544	2.95645e-06	6.90537e-06
ENSG00000110721	1119	CHKA|1119	271	5.57248	2.8e-08	6.70719e-07	0.800588	0.423453	0.797083	-0.168648	0.866088	0.976785	0.437722	0.661629	0.909038	0.812987	0.41631	0.793561	0.41101	0.681103	0.91351	0.723595	0.469388	0.830434	-0.171618	0.863753	0.976626	12.9325	5.53588e-37	1.305e-35
ENSG00000100288	1120	CHKB|1120	104	-0.842163	0.399784	0.607424	-0.600448	0.548267	0.856827	-0.0924973	0.926311	0.988932	-0.553157	0.58021	0.875356	-0.61398	0.539289	0.854699	-0.584553	0.558906	0.866348	-0.379288	0.704509	0.925308	-0.114465	0.908879	0.986476	-0.871565	0.383537	0.426157
ENSG00000203668	1122	CHML|1122	134	2.64602	0.00819995	0.0361871	1.77691	0.0757149	0.40535	1.18744	0.235175	0.700526	1.70616	0.0881125	0.447298	1.83089	0.0672465	0.386081	1.68845	0.0914603	0.44186	1.708	0.0877708	0.452271	1.17379	0.240601	0.704313	3.23088	0.00125149	0.0020749
ENSG00000128656	1123	CHN1|1123	77	0.923577	0.355803	0.565713	0.28333	0.776949	0.938065	0.513538	0.607624	0.907485	0.33193	0.739973	0.933714	0.285841	0.775025	0.941499	0.0463344	0.963048	0.995489	0.2792	0.780116	0.944653	0.481817	0.629982	0.913882	10.4474	5.40021e-25	6.6057e-24
ENSG00000106069	1124	CHN2|1124	107	0.0623619	0.95028	0.977522	-0.647724	0.517228	0.842732	-0.359345	0.71937	0.938386	-0.538729	0.590126	0.879138	-0.648827	0.516515	0.843853	-0.654688	0.512734	0.847006	-0.624719	0.532218	0.859253	-0.371161	0.710552	0.937674	5.08394	3.99474e-07	1.04067e-06
ENSG00000168539	1128	CHRM1|1128	189	1.29444	0.195643	0.382392	0.986005	0.324234	0.729198	0.563321	0.573271	0.895479	0.807134	0.419672	0.800743	0.981855	0.326275	0.731273	1.02264	0.306587	0.716941	1.04164	0.297689	0.721442	0.576786	0.564141	0.89313	3.51643	0.000445842	0.000782709
ENSG00000181072	1129	CHRM2|1129	91	-0.607467	0.543601	0.729859	-0.517185	0.605077	0.881167	0.0561647	0.955215	0.99537	-0.356648	0.721388	0.928296	-0.54324	0.587018	0.875313	-0.467808	0.639966	0.897638	-0.52457	0.599933	0.886697	0.0479952	0.961724	0.995624	5.64155	1.89202e-08	5.73666e-08
ENSG00000143669	1130	LYST|1130	161	-0.298821	0.765104	0.878366	-0.334965	0.737682	0.929127	0.508476	0.611168	0.90813	0.0667523	0.946785	0.990296	-0.412347	0.680124	0.909523	0.0293587	0.976581	0.997486	-0.315049	0.752753	0.937412	0.425876	0.670238	0.92738	0.176284	0.860086	0.876736
ENSG00000133019	1131	CHRM3|1131	132	1.60955	0.107634	0.251995	1.46415	0.143291	0.538416	1.27668	0.201843	0.661341	1.5985	0.110069	0.490733	1.47678	0.139871	0.533411	1.4635	0.143466	0.535418	1.3677	0.171541	0.588716	1.28095	0.200341	0.662517	1.0099	0.31265	0.353551
ENSG00000180720	1132	CHRM4|1132	142	0.403537	0.686591	0.831175	-0.353619	0.723656	0.924178	-0.0111917	0.991071	1.00069	-0.218239	0.827262	0.958943	-0.364006	0.715887	0.922218	-0.229366	0.818605	0.95494	-0.37149	0.710307	0.926972	-0.0298968	0.976152	0.99848	6.33494	2.8465e-10	1.04544e-09
ENSG00000184984	1133	CHRM5|1133	86	0.616423	0.537676	0.724857	0.370603	0.710967	0.919411	-0.114247	0.909052	0.986844	0.29517	0.76789	0.942806	0.383199	0.701608	0.918515	0.392006	0.69509	0.917134	0.367634	0.71318	0.927322	-0.109832	0.912552	0.986792	2.82217	0.00481085	0.00734021
ENSG00000138435	1134	CHRNA1|1134	80	0.951953	0.341221	0.552648	0.960537	0.336886	0.736933	1.25517	0.209546	0.67017	1.04806	0.294723	0.710097	0.969839	0.332229	0.735082	0.924125	0.355518	0.752827	0.939758	0.34744	0.758462	1.18696	0.235367	0.700982	9.86312	1.66793e-22	1.73196e-21
ENSG00000120903	1135	CHRNA2|1135	101	0.054593	0.956467	0.980599	0.0709255	0.943463	0.98582	0.0647685	0.948364	0.994402	0.230048	0.818075	0.956329	0.0165465	0.9868	0.998639	0.022701	0.981891	0.998554	0.0360431	0.971251	0.995928	0.0513695	0.959036	0.995156	-0.250053	0.802569	0.825051
ENSG00000080644	1136	CHRNA3|1136	95	0.204585	0.837914	0.919036	0.0290283	0.976845	0.993802	0.903926	0.366129	0.795844	0.386782	0.698953	0.919776	0.0298156	0.976217	0.996085	0.0504684	0.959753	0.994278	0.0917634	0.926894	0.98383	0.87226	0.383157	0.807798	1.62932	0.103382	0.127282
ENSG00000101204	1137	CHRNA4|1137	168	2.2327	0.0256648	0.0869068	2.20215	0.0277533	0.251195	1.74902	0.0804215	0.471612	1.83683	0.0663632	0.3945	2.18681	0.0288566	0.256924	2.17346	0.0298472	0.261685	2.1989	0.0279845	0.263947	1.73223	0.0833662	0.48049	8.71237	5.57704e-18	4.09997e-17
ENSG00000169684	1138	CHRNA5|1138	96	1.94577	0.0518035	0.148088	1.65349	0.0983676	0.458721	1.22682	0.220015	0.684225	1.77532	0.0759778	0.419954	1.65091	0.0988925	0.460997	1.62951	0.103343	0.468492	1.63072	0.103086	0.481431	1.1697	0.242243	0.705752	1.65194	0.0986836	0.121962
ENSG00000170175	1140	CHRNB1|1140	166	1.32568	0.185077	0.368416	1.14647	0.251719	0.668666	0.844279	0.398601	0.817222	1.14567	0.252049	0.672156	1.14494	0.252352	0.669454	1.18172	0.237437	0.655484	1.00842	0.313357	0.732677	0.788214	0.430653	0.835305	0.713815	0.475414	0.516822
ENSG00000160716	1141	CHRNB2|1141	188	-0.135615	0.892137	0.949884	-0.582788	0.560093	0.861286	-1.11761	0.263849	0.725137	-0.839931	0.401034	0.787381	-0.610411	0.54165	0.85547	-0.57375	0.566193	0.869166	-0.612967	0.539959	0.863527	-0.982294	0.326058	0.772316	4.54357	5.8167e-06	1.30913e-05
ENSG00000147432	1142	CHRNB3|1142	241	0.594766	0.552058	0.735169	0.366845	0.713768	0.920419	0.841488	0.400162	0.818912	0.230891	0.81742	0.956631	0.366892	0.713733	0.921778	0.375184	0.707558	0.921358	0.595743	0.551406	0.867797	0.750987	0.452737	0.845787	7.94802	2.93926e-15	1.72935e-14
ENSG00000117971	1143	CHRNB4|1143	94	1.15544	0.248031	0.448442	1.01616	0.309659	0.71722	0.65066	0.515331	0.873261	1.06554	0.286743	0.703925	1.01388	0.310746	0.719295	1.01883	0.30839	0.71842	1.01704	0.309242	0.728413	0.670805	0.502412	0.87043	1.76907	0.0770151	0.0969731
ENSG00000135902	1144	CHRND|1144	118	1.10565	0.268992	0.47345	1.14218	0.253499	0.669588	1.30528	0.191929	0.649916	1.32229	0.186202	0.603317	1.12687	0.259916	0.674834	1.17675	0.239419	0.657386	1.11813	0.263626	0.692243	1.29772	0.194512	0.655792	-0.391072	0.69578	0.726475
ENSG00000108556	1145	CHRNE|1145	117	1.5484	0.121663	0.275037	0.458199	0.646853	0.896987	0.189111	0.850023	0.972719	0.439667	0.66022	0.908785	0.45166	0.651556	0.897902	0.687906	0.491582	0.835881	0.389861	0.696676	0.922989	0.196818	0.843987	0.972629	7.02393	2.82857e-12	1.26521e-11
ENSG00000196811	1146	CHRNG|1146	119	0.273736	0.784312	0.888046	0.258114	0.796342	0.943833	0.49931	0.617609	0.912443	0.496223	0.619785	0.891821	0.245446	0.806133	0.950233	0.296525	0.766856	0.938558	0.237109	0.812593	0.954812	0.489386	0.624615	0.913092	0.206328	0.836553	0.85559
ENSG00000213341	1147	CHUK|1147	92	0.248985	0.803395	0.898449	0.393957	0.693649	0.912837	0.288546	0.772955	0.952638	0.450788	0.652184	0.905781	0.373281	0.708974	0.91997	0.395386	0.692595	0.91581	0.380979	0.703254	0.925025	0.292939	0.769595	0.952058	-0.229267	0.818682	0.839773
ENSG00000176194	1149	CIDEA|1149	113	0.0536679	0.957204	0.980847	0.0251368	0.979948	0.994338	0.249005	0.803379	0.963903	0.0755429	0.939789	0.988439	0.0440081	0.964902	0.992448	0.121654	0.903183	0.978504	0.108065	0.913954	0.981035	0.244543	0.806832	0.963047	0.980592	0.326897	0.368258
ENSG00000166165	1152	CKB|1152	131	1.92002	0.0549781	0.154557	1.12413	0.261077	0.676423	0.846131	0.397567	0.817268	0.962491	0.335904	0.746556	1.12144	0.262216	0.67656	1.11255	0.266019	0.680063	1.06623	0.28643	0.71279	0.820728	0.411886	0.825628	4.19693	2.8082e-05	5.81031e-05
ENSG00000099622	1153	CIRBP|1153	191	-3.07971	0.00209646	0.0120286	-2.97044	0.00300451	0.071329	-2.13165	0.0331416	0.316955	-3.13806	0.00172225	0.0500861	-2.98394	0.00287557	0.0688821	-3.06303	0.00221645	0.0583557	-2.78655	0.00537098	0.104587	-2.10355	0.0355263	0.330699	-0.892263	0.372345	0.414602
ENSG00000114737	1154	CISH|1154	123	-0.871593	0.383521	0.593145	-2.02259	0.0432305	0.31579	-1.29846	0.194261	0.652842	-1.89828	0.0577841	0.367431	-2.01841	0.0436643	0.316553	-1.87492	0.0609303	0.370494	-1.87576	0.0608153	0.38247	-1.29667	0.194875	0.656518	5.70278	1.32989e-08	4.09859e-08
ENSG00000105254	1155	TBCB|1155	191	8.1854	4.44e-16	3.3203e-14	1.68384	0.0923478	0.445386	1.42345	0.15474	0.606756	1.75358	0.0796358	0.428076	1.6699	0.0950751	0.453537	1.71578	0.0863367	0.431272	1.46045	0.144302	0.554467	1.46268	0.143692	0.591177	14.4127	3.73592e-45	1.33787e-43
ENSG00000104879	1158	CKM|1158	178	-0.630008	0.528752	0.718157	-0.916924	0.359278	0.754145	-0.430983	0.666521	0.924754	-0.580784	0.561443	0.867259	-0.791355	0.428818	0.800683	-0.816035	0.414565	0.795346	-1.24905	0.211775	0.639168	-0.633608	0.5264	0.876414	7.2167	7.19842e-13	3.39834e-12
ENSG00000237289	1159	CKMT1B|1159	103	-0.369258	0.711969	0.847261	-0.620783	0.534804	0.850608	-0.419217	0.675097	0.927256	-0.431389	0.666226	0.910573	-0.570601	0.568326	0.866907	-0.687914	0.491576	0.835952	-0.667464	0.504543	0.847716	-0.515563	0.606209	0.908803	1.66487	0.0960739	0.119034
ENSG00000131730	1160	CKMT2|1160	72	-0.537426	0.591025	0.764301	-0.63847	0.523231	0.845223	-0.447032	0.654894	0.920898	-0.600327	0.548347	0.861385	-0.625712	0.531566	0.850563	-0.646294	0.518153	0.848789	-0.65894	0.51	0.849348	-0.527212	0.598097	0.906338	0.988594	0.322966	0.364222
ENSG00000049167	1161	ERCC8|1161	166	1.1866	0.23551	0.43333	1.46157	0.143995	0.53935	1.15568	0.247931	0.710806	1.40184	0.161097	0.570249	1.46226	0.143808	0.539636	1.33018	0.183589	0.595286	1.45108	0.146895	0.55876	1.15576	0.247899	0.712205	-0.220834	0.825242	0.845722
ENSG00000173207	1163	CKS1B|1163	200	5.78231	8.37e-09	2.2537e-07	3.2731	0.0010795	0.0354995	1.7998	0.0720237	0.453601	3.25903	0.00113424	0.0375227	3.32692	0.000891922	0.0305866	3.25849	0.00113639	0.0359245	3.1059	0.00192012	0.0549427	1.64773	0.099544	0.513234	7.80002	9.30617e-15	5.20689e-14
ENSG00000123975	1164	CKS2|1164	72	0.283436	0.776868	0.884456	-0.648637	0.516638	0.842698	-1.40664	0.15967	0.614843	-0.706162	0.480159	0.832362	-0.587776	0.55674	0.861191	-0.714617	0.474918	0.827226	-0.792916	0.427909	0.810204	-1.38776	0.165345	0.619931	2.93859	0.00332984	0.00520366
ENSG00000161203	1173	AP2M1|1173	133	2.5793	0.00996145	0.0420626	-0.145793	0.884098	0.968825	-0.0636854	0.949226	0.994545	-0.0694051	0.944673	0.989832	-0.15124	0.879799	0.970839	-0.157479	0.874881	0.969801	-0.0238981	0.980936	0.998496	-0.126785	0.899122	0.985198	4.88158	1.12451e-06	2.78554e-06
ENSG00000106367	1174	AP1S1|1174	123	2.54978	0.0108434	0.045007	0.0958268	0.923666	0.980598	-0.0482398	0.961529	0.996292	0.109015	0.9132	0.9823	0.0434109	0.965378	0.992479	0.0464027	0.962993	0.995606	0.0690468	0.944958	0.988444	-0.0736745	0.941276	0.992231	5.0317	5.23726e-07	1.34623e-06
ENSG00000042753	1175	AP2S1|1175	149	0.929237	0.352864	0.563051	-0.253901	0.799594	0.944724	-0.576084	0.564615	0.892611	-0.207739	0.835451	0.96018	-0.253762	0.799702	0.948431	0.0364699	0.970911	0.997015	-0.24323	0.807849	0.953139	-0.62718	0.530603	0.8784	3.485	0.00050133	0.000874258
ENSG00000177879	1176	AP3S1|1176	89	0.436855	0.662257	0.814966	-0.311997	0.755071	0.933353	-0.401637	0.687988	0.929892	-0.250781	0.802006	0.952496	-0.346941	0.728667	0.927935	-0.228603	0.819198	0.955069	-0.306989	0.75888	0.939585	-0.447553	0.654518	0.921899	1.86794	0.0618968	0.0791407
ENSG00000105205	1178	CLC|1178	199	-0.0959686	0.923554	0.965147	-0.667251	0.504679	0.838362	0.240127	0.810254	0.965189	-0.424763	0.671049	0.912053	-0.688095	0.491463	0.834085	-0.50446	0.613987	0.888795	-0.42978	0.667396	0.914913	0.203227	0.838976	0.970751	15.7383	4.36342e-53	2.36049e-51
ENSG00000016490	1179	CLCA1|1179	112	3.14874	0.00166079	0.00991904	3.08251	0.00207698	0.0559682	3.20913	0.0013497	0.0470098	3.2218	0.00129167	0.0408333	3.08123	0.00208586	0.0563341	3.08162	0.00208316	0.0559217	3.08221	0.00207908	0.0579993	3.16146	0.00159024	0.0532014	2.6079	0.0091689	0.0134057
ENSG00000188037	1180	CLCN1|1180	87	-1.58288	0.113586	0.261763	-1.6506	0.0989569	0.460141	-1.53611	0.124649	0.558537	-1.47817	0.139498	0.540323	-1.64082	0.100971	0.464001	-1.68561	0.092007	0.442579	-1.64182	0.100763	0.477598	-1.51229	0.130596	0.571235	1.01249	0.311412	0.352308
ENSG00000114859	1181	CLCN2|1181	132	4.43395	9.69e-06	0.000125336	2.5237	0.0116794	0.158443	1.77075	0.0767352	0.462647	2.49059	0.0128231	0.170445	2.55657	0.0106346	0.151663	2.72016	0.00657401	0.11283	2.31019	0.0209656	0.228643	1.69655	0.0899171	0.492565	5.58607	2.59629e-08	7.77009e-08
ENSG00000109572	1182	CLCN3|1182	84	1.48924	0.136562	0.298261	1.29766	0.194535	0.606594	1.36226	0.173249	0.629027	1.38601	0.165877	0.575829	1.26401	0.206355	0.623445	1.1835	0.236734	0.654661	1.32289	0.186004	0.604769	1.37388	0.169612	0.624095	0.754012	0.450919	0.493055
ENSG00000011021	1185	CLCN6|1185	116	3.58048	0.000350066	0.00275198	1.21768	0.223472	0.64048	1.10743	0.268225	0.728503	1.10751	0.26819	0.684828	1.22786	0.219624	0.638392	1.34315	0.179356	0.589506	1.2182	0.223272	0.653369	1.1181	0.263641	0.728729	6.35756	2.46365e-10	9.11413e-10
ENSG00000103249	1186	CLCN7|1186	156	1.32919	0.183915	0.366718	0.0882694	0.92967	0.982801	-0.276531	0.782165	0.95552	0.179569	0.857507	0.966127	0.0522342	0.958347	0.990917	0.122116	0.902818	0.978346	-0.0760195	0.93941	0.987399	-0.349011	0.727113	0.94186	3.62307	0.000297423	0.0005347
ENSG00000186510	1187	CLCNKA|1187	157	1.34595	0.17845	0.358997	1.13255	0.257523	0.673008	0.310528	0.756188	0.948325	0.789439	0.429937	0.805899	1.14078	0.25408	0.67044	1.10038	0.271284	0.684672	1.06297	0.287905	0.714066	0.353057	0.724078	0.94163	3.5809	0.000349499	0.000622723
ENSG00000184908	1188	CLCNKB|1188	154	0.816129	0.414511	0.621312	0.563942	0.572849	0.866421	-0.117205	0.906708	0.986707	0.221462	0.824752	0.958531	0.576145	0.564573	0.864591	0.53421	0.593248	0.880692	0.48678	0.62646	0.897075	-0.0902913	0.928064	0.990268	3.29491	0.00099945	0.00167908
ENSG00000120885	1191	CLU|1191	105	-0.221343	0.824845	0.911046	-0.464087	0.642629	0.895676	-0.192483	0.847381	0.972071	-0.571172	0.567939	0.870344	-0.403799	0.686398	0.912156	-0.251475	0.801469	0.949325	-0.437383	0.661875	0.912828	-0.164106	0.869662	0.977779	1.3244	0.185502	0.218762
ENSG00000213719	1192	CLIC1|1192	228	1.95767	0.0503892	0.145	-1.14562	0.252072	0.669101	-1.4461	0.148284	0.597096	-0.960491	0.336909	0.747018	-1.1809	0.237763	0.657711	-0.957071	0.338632	0.740778	-1.16201	0.245353	0.676393	-1.40981	0.158731	0.611226	9.80627	2.86776e-22	2.92495e-21
ENSG00000013441	1195	CLK1|1195	129	-0.666956	0.504867	0.699652	-1.33252	0.18282	0.589848	-0.92679	0.354133	0.787857	-1.3954	0.163031	0.572313	-1.24227	0.214262	0.632832	-1.39365	0.163557	0.567445	-1.27419	0.202723	0.628145	-0.939049	0.347804	0.788763	3.14747	0.00166796	0.00271505
ENSG00000176444	1196	CLK2|1196	205	4.46004	8.59e-06	0.00011225	-1.99227	0.046459	0.326353	-2.17122	0.0300162	0.302165	-2.06831	0.0387228	0.303073	-1.95415	0.050804	0.341211	-2.10442	0.0354498	0.28562	-1.9627	0.0498011	0.348275	-2.13375	0.0329689	0.318902	12.8902	9.24337e-37	2.1477e-35
ENSG00000179335	1198	CLK3|1198	115	3.67422	0.00024402	0.00203709	0.792864	0.427939	0.79951	0.631572	0.527729	0.879038	0.705589	0.480515	0.832656	0.803721	0.421641	0.796304	0.701308	0.483182	0.830806	0.79482	0.4268	0.809914	0.641577	0.521212	0.875144	6.49698	1.00098e-10	3.86621e-10
ENSG00000166340	1200	TPP1|1200	79	-0.193145	0.846863	0.924237	-1.32118	0.186572	0.595141	-1.04345	0.296848	0.747601	-1.12691	0.259897	0.677156	-1.3155	0.188472	0.598151	-0.950827	0.341792	0.742852	-1.26754	0.205089	0.631517	-1.02946	0.30337	0.756641	3.2185	0.00130654	0.00216154
ENSG00000188603	1201	CLN3|1201	88	1.66735	0.0955814	0.231324	-1.11678	0.264206	0.677806	-1.2887	0.197632	0.65624	-1.15987	0.246221	0.667109	-1.07143	0.28409	0.698568	-1.15044	0.250081	0.666908	-1.11613	0.264484	0.692758	-1.2883	0.19777	0.658914	8.1671	5.14596e-16	3.22606e-15
ENSG00000102805	1203	CLN5|1203	79	0.51939	0.603539	0.773569	-0.0986937	0.92139	0.979705	0.153286	0.878187	0.978218	-0.100295	0.920119	0.983797	-0.168559	0.866158	0.966937	-0.144557	0.885073	0.972499	-0.217412	0.827906	0.95894	0.196563	0.844187	0.972607	1.35113	0.176785	0.209259
ENSG00000074201	1207	CLNS1A|1207	148	9.10826	1.77e-19	1.88637e-17	-1.88002	0.0602314	0.367178	-2.15607	0.0311816	0.306783	-1.88489	0.05957	0.373846	-1.81174	0.070157	0.393525	-2.0619	0.0393295	0.299652	-1.89308	0.0584728	0.375568	-2.18616	0.0289041	0.298051	16.8195	5.75387e-60	3.83548e-58
ENSG00000137392	1208	CLPS|1208	138	-0.521325	0.602191	0.77262	-0.530469	0.595838	0.877281	-0.47692	0.633464	0.91632	-0.55658	0.577868	0.874046	-0.530647	0.595715	0.879002	-0.545508	0.585457	0.878062	-0.429767	0.667405	0.914855	-0.468214	0.639676	0.918142	6.98828	3.62973e-12	1.60462e-11
ENSG00000104853	1209	CLPTM1|1209	174	2.93428	0.00337624	0.0177415	0.169254	0.865612	0.963793	-0.40854	0.682915	0.928039	0.109272	0.912996	0.982378	0.14877	0.881748	0.970823	0.0587438	0.953161	0.992532	0.120563	0.904048	0.978487	-0.431599	0.666073	0.926516	5.76599	9.20716e-09	2.88603e-08
ENSG00000122705	1211	CLTA|1211	154	3.30657	0.000958956	0.00633067	-1.30656	0.191494	0.602507	-1.81102	0.0702681	0.449706	-1.40318	0.160697	0.569511	-1.29906	0.194054	0.607202	-1.31848	0.187475	0.599476	-1.53614	0.124641	0.524559	-1.81226	0.070076	0.44977	7.4028	1.8595e-13	9.25228e-13
ENSG00000175416	1212	CLTB|1212	130	1.30672	0.19144	0.376657	-0.253596	0.799831	0.944688	0.0390133	0.968883	0.996831	-0.244044	0.807218	0.953532	-0.257669	0.796685	0.947631	-0.320844	0.748358	0.933834	-0.185554	0.852811	0.966526	0.0594831	0.952573	0.994771	4.77409	1.91854e-06	4.59943e-06
ENSG00000141367	1213	CLTC|1213	184	7.47082	1.12e-13	6.38903e-12	0.223312	0.823312	0.952468	0.237578	0.812229	0.965669	0.632891	0.526868	0.85162	0.263981	0.791818	0.946714	0.214778	0.829959	0.958885	0.180118	0.857076	0.967417	0.299224	0.764796	0.950946	13.0635	1.12248e-37	2.73296e-36
ENSG00000092009	1215	CMA1|1215	122	-2.04394	0.0410731	0.124429	-2.06748	0.0388001	0.298015	-0.836116	0.403176	0.818867	-1.76207	0.0781908	0.425318	-2.06912	0.0386464	0.297375	-1.95124	0.05115	0.339689	-1.90836	0.0564695	0.369637	-0.838514	0.401829	0.819309	0.948247	0.343103	0.384786
ENSG00000163823	1230	CCR1|1230	98	0.947796	0.343333	0.554705	0.758502	0.448228	0.810389	1.18381	0.23661	0.702097	1.01548	0.309983	0.725073	0.769262	0.441817	0.808249	0.756641	0.449342	0.814814	0.789699	0.429785	0.810996	1.13801	0.255237	0.719351	3.36248	0.000785096	0.00133574
ENSG00000183625	1232	CCR3|1232	95	2.23481	0.0255257	0.086551	2.04943	0.040533	0.305382	2.82092	0.00482975	0.110205	2.34799	0.0189594	0.214793	2.12221	0.0339267	0.279162	2.04151	0.0413145	0.306637	2.07093	0.0384766	0.308055	2.76642	0.00571295	0.122357	1.67171	0.0947173	0.117566
ENSG00000183813	1233	CCR4|1233	91	-0.163666	0.870009	0.938449	-0.461027	0.644823	0.896202	0.5658	0.571585	0.894493	-0.288775	0.772779	0.943989	-0.511936	0.608745	0.8843	-0.115105	0.908372	0.979415	-0.333629	0.73869	0.933551	0.458224	0.646835	0.919812	5.99648	2.33472e-09	7.77861e-09
ENSG00000160791	1234	CCR5|1234	102	-1.79911	0.072132	0.188186	-1.83096	0.0672352	0.386771	-1.02205	0.306864	0.755926	-1.54259	0.123067	0.513083	-1.89328	0.0584464	0.364353	-1.64387	0.100341	0.460274	-1.63253	0.102705	0.481417	-1.04543	0.295932	0.750179	1.14586	0.251972	0.290134
ENSG00000112486	1235	CCR6|1235	105	-0.243579	0.807579	0.900808	-0.72588	0.467986	0.819576	0.29219	0.770168	0.952038	-0.548247	0.583576	0.876718	-0.73161	0.464481	0.820122	-0.725535	0.468198	0.82415	-0.549002	0.583057	0.880249	0.273271	0.784669	0.956413	2.81061	0.00498658	0.00758816
ENSG00000126353	1236	CCR7|1236	203	-1.08705	0.27713	0.483328	-0.810009	0.418019	0.794007	0.2774	0.781498	0.955426	-0.407352	0.683787	0.91511	-0.803348	0.421857	0.796542	-0.0918693	0.92681	0.985386	-0.671168	0.502181	0.846144	0.280615	0.779031	0.954706	15.6862	9.16033e-53	4.82354e-51
ENSG00000179934	1237	CCR8|1237	77	2.25427	0.0242728	0.0832546	1.99557	0.0460988	0.326014	2.89139	0.00387139	0.0956985	2.30147	0.021454	0.22742	2.06986	0.0385766	0.297095	2.07593	0.0380113	0.295426	2.01246	0.0442875	0.330633	2.76094	0.00580921	0.122358	5.74273	1.05456e-08	3.28072e-08
ENSG00000144648	1238	CCBP2|1238	91	0.251108	0.801753	0.897516	0.0421406	0.96639	0.990543	-0.279721	0.779717	0.955152	0.010063	0.991972	0.999554	0.0555673	0.955691	0.990127	-0.0748669	0.940327	0.988304	0.0131564	0.989504	1.00041	-0.288903	0.772681	0.952961	1.09207	0.274916	0.314215
ENSG00000174600	1240	CMKLR1|1240	77	0.317067	0.751222	0.870572	0.307828	0.758241	0.93415	0.987634	0.323436	0.769073	0.511945	0.608738	0.887768	0.304579	0.760714	0.937227	0.85853	0.390689	0.779626	0.382072	0.702443	0.924915	0.956796	0.338771	0.783757	-0.895565	0.370579	0.412868
ENSG00000213903	1241	LTB4R|1241	126	-0.883956	0.376812	0.586284	-1.42059	0.155571	0.556196	-1.28387	0.199316	0.658515	-1.30781	0.191068	0.609651	-1.39829	0.162161	0.566132	-1.4118	0.158143	0.559014	-1.35455	0.175695	0.592914	-1.2666	0.205428	0.667799	2.70858	0.00680717	0.0101494
ENSG00000023839	1244	ABCC2|1244	89	0.751926	0.452172	0.653917	0.893745	0.371552	0.764455	0.558202	0.576761	0.89668	0.823264	0.410443	0.794547	0.882855	0.377407	0.768985	0.867303	0.385866	0.775918	0.902463	0.366906	0.773261	0.559275	0.576028	0.899864	-0.89138	0.372818	0.415051
ENSG00000070729	1258	CNGB1|1258	123	1.23233	0.217952	0.411097	1.09278	0.274603	0.688659	0.82836	0.407552	0.821288	1.25351	0.210149	0.633186	1.1091	0.267503	0.682583	1.19335	0.232855	0.650298	0.90419	0.365989	0.772336	0.87456	0.381905	0.806974	1.06169	0.288489	0.328505
ENSG00000198515	1259	CNGA1|1259	114	2.06516	0.0390192	0.119818	2.09658	0.0361396	0.287273	2.07993	0.0376422	0.33819	2.13277	0.033049	0.2832	2.09957	0.0358755	0.288267	2.05227	0.0402566	0.303082	2.07211	0.0383662	0.307448	2.07324	0.0382608	0.344793	-0.0879367	0.929935	0.939649
ENSG00000144191	1261	CNGA3|1261	100	3.56839	0.000366519	0.00286361	3.1613	0.00159109	0.0466247	3.29418	0.00100207	0.037547	3.35285	0.000812777	0.0294619	3.16048	0.0015956	0.046708	3.16131	0.00159108	0.0460455	3.10632	0.00191743	0.054954	3.24762	0.00118047	0.0427902	12.6687	1.31957e-35	2.93205e-34
ENSG00000132259	1262	CNGA4|1262	90	0.221715	0.824556	0.910896	0.0745247	0.940599	0.98474	0.498553	0.618142	0.912701	0.100347	0.920078	0.98393	0.107357	0.914515	0.979865	0.081796	0.934816	0.98741	0.190286	0.849102	0.965397	0.474251	0.635366	0.916092	1.91958	0.0550341	0.0708907
ENSG00000173846	1263	PLK3|1263	127	2.38787	0.0170266	0.0640541	1.02817	0.303978	0.712331	1.30145	0.193236	0.651366	1.22926	0.2191	0.640741	1.03969	0.298591	0.708294	1.24065	0.214863	0.634184	1.02857	0.30379	0.725459	1.31332	0.189208	0.648972	6.00555	2.2097e-09	7.38559e-09
ENSG00000130176	1264	CNN1|1264	211	-2.26944	0.0233334	0.080953	-2.82758	0.0047306	0.0946014	-2.1216	0.033978	0.321499	-2.7368	0.00625163	0.113076	-2.78278	0.00543354	0.103319	-2.69621	0.00706449	0.117399	-2.63029	0.00858818	0.138579	-2.10525	0.0353777	0.330006	7.19526	8.39568e-13	3.94161e-12
ENSG00000064666	1265	CNN2|1265	177	1.45814	0.14494	0.311137	1.32368	0.18574	0.594515	1.76568	0.077583	0.464767	1.35364	0.175985	0.590419	1.33366	0.182447	0.591474	1.32772	0.184404	0.595323	1.49011	0.136331	0.543919	1.77823	0.075498	0.462711	0.824616	0.409675	0.452404
ENSG00000117519	1266	CNN3|1266	125	1.77327	0.0763163	0.196652	0.655686	0.512091	0.840999	1.14479	0.252414	0.715362	0.878723	0.379643	0.777548	0.658279	0.510425	0.842565	1.01058	0.312325	0.722762	0.748385	0.454304	0.823812	1.11497	0.264979	0.729143	4.25118	2.21127e-05	4.63723e-05
ENSG00000173786	1267	CNP|1267	176	2.78008	0.00547871	0.0261491	-0.406492	0.684419	0.909792	-0.444724	0.656561	0.921858	-0.38728	0.698585	0.919903	-0.40912	0.68249	0.910771	-0.395248	0.692696	0.915808	-0.367129	0.713557	0.927405	-0.458602	0.646563	0.919867	7.9696	2.48042e-15	1.46959e-14
ENSG00000118432	1268	CNR1|1268	101	0.325331	0.74496	0.866985	-0.381708	0.702713	0.91621	-0.531346	0.59523	0.904689	-0.449007	0.653469	0.905938	-0.422046	0.673031	0.906029	-0.317242	0.751088	0.934163	-0.321563	0.747813	0.936305	-0.49677	0.619399	0.911456	7.5359	6.9274e-14	3.56444e-13
ENSG00000188822	1269	CNR2|1269	129	-0.524565	0.599936	0.771062	-0.6604	0.509063	0.840066	0.334796	0.737809	0.944715	-0.398644	0.690193	0.917405	-0.610719	0.541446	0.855602	-0.351562	0.725199	0.926701	-0.400504	0.688822	0.921848	0.27471	0.783564	0.956179	2.54527	0.0109842	0.0158785
ENSG00000242689	1270	CNTF|1270	146	1.2623	0.206968	0.397241	0.140227	0.888493	0.969454	0.0361883	0.971135	0.997476	0.322567	0.747052	0.936077	0.159244	0.87349	0.969407	0.11739	0.906562	0.979005	0.114524	0.908833	0.979852	0.0889929	0.929095	0.990478	6.19051	7.07876e-10	2.48595e-09
ENSG00000122756	1271	CNTFR|1271	172	1.81565	0.0695542	0.18299	1.05533	0.291386	0.702475	0.132932	0.894259	0.982652	0.919405	0.35798	0.763582	1.0519	0.292954	0.704594	1.01182	0.31173	0.722325	1.05036	0.293661	0.718727	0.119945	0.904538	0.985852	5.73283	1.11712e-08	3.46807e-08
ENSG00000018236	1272	CNTN1|1272	125	1.65475	0.098111	0.235906	1.37771	0.168428	0.572868	2.17512	0.0297226	0.301083	1.63118	0.102989	0.475487	1.39429	0.163365	0.568438	1.5458	0.12229	0.50429	1.38537	0.166074	0.584147	2.15196	0.0315039	0.310986	4.63248	3.81458e-06	8.78517e-06
ENSG00000108821	1277	COL1A1|1277	159	0.933554	0.350632	0.560998	0.861083	0.389282	0.775681	0.846134	0.397566	0.81736	1.03518	0.300691	0.715277	0.870305	0.384225	0.773753	1.55173	0.120865	0.50202	0.888618	0.374301	0.778249	0.708267	0.478851	0.861478	15.3911	5.91206e-51	2.82857e-49
ENSG00000164692	1278	COL1A2|1278	108	-0.0833493	0.933581	0.97044	-0.161543	0.87168	0.965344	-0.0715359	0.942977	0.993554	0.0923365	0.926439	0.985698	-0.161396	0.871795	0.969097	-0.0118661	0.990534	1.00014	-0.17039	0.864719	0.96971	0.0266629	0.978731	0.999051	9.05172	2.91814e-19	2.38243e-18
ENSG00000139219	1280	COL2A1|1280	156	0.221026	0.825092	0.911149	-0.920016	0.357661	0.75369	-1.06894	0.285208	0.740502	-0.875564	0.381359	0.77891	-0.945196	0.344658	0.744084	-0.914894	0.360343	0.756563	-1.18761	0.23511	0.664417	-1.14055	0.254174	0.718291	13.6869	4.69417e-41	1.35848e-39
ENSG00000168542	1281	COL3A1|1281	115	-0.335911	0.736969	0.862365	-0.305928	0.759687	0.934311	-0.151216	0.879819	0.978138	-0.0458964	0.963397	0.992966	-0.306064	0.759584	0.937068	-0.318738	0.749954	0.933927	-0.227872	0.819766	0.956671	-0.25162	0.801358	0.961932	2.53179	0.0114142	0.0164574
ENSG00000187498	1282	COL4A1|1282	103	-0.351079	0.725561	0.855428	-0.590985	0.554589	0.858921	-0.726776	0.467437	0.856086	-0.535441	0.592396	0.880604	-0.59213	0.553822	0.861016	-0.275242	0.783155	0.943263	-0.587425	0.556976	0.869872	-0.749076	0.453888	0.846693	4.06188	5.03067e-05	0.000100613
ENSG00000134871	1284	COL4A2|1284	103	0.440407	0.659684	0.81343	0.0168784	0.986535	0.995731	-0.104236	0.916991	0.988289	0.049485	0.960537	0.992605	0.0115081	0.990819	0.999241	0.393425	0.694042	0.91643	0.0192003	0.984683	0.999965	-0.119095	0.90521	0.9858	4.13068	3.74601e-05	7.63706e-05
ENSG00000169031	1285	COL4A3|1285	84	0.429187	0.667827	0.818425	0.461163	0.644725	0.896276	0.404803	0.68566	0.929215	0.432015	0.665771	0.910371	0.4597	0.645775	0.897019	0.546951	0.584465	0.878054	0.471763	0.637141	0.903285	0.425953	0.670182	0.927447	-0.483261	0.628957	0.664579
ENSG00000081052	1286	COL4A4|1286	84	-0.06063	0.951659	0.978149	-0.0386692	0.969157	0.991434	-0.0835161	0.933448	0.991437	-0.0678886	0.94588	0.990397	-0.0312848	0.975045	0.995746	0.0774957	0.938236	0.987798	0.0120464	0.99039	1.00051	-0.0607254	0.951583	0.994789	-0.275986	0.782584	0.806743
ENSG00000130635	1289	COL5A1|1289	88	0.406691	0.684273	0.829554	0.355859	0.721979	0.923364	0.326045	0.74442	0.94529	0.518612	0.604081	0.886424	0.386569	0.699111	0.917271	0.451891	0.65139	0.901932	0.397609	0.690955	0.922068	0.301125	0.763347	0.950871	2.8984	0.00378624	0.00586539
ENSG00000204262	1290	COL5A2|1290	115	-1.41053	0.158518	0.330944	-1.45329	0.14628	0.542643	-1.47137	0.141328	0.585513	-1.25978	0.207878	0.630185	-1.45552	0.145661	0.542472	-1.4667	0.142595	0.534971	-1.41719	0.156563	0.571591	-1.51486	0.129945	0.569785	2.91169	0.00362937	0.00564251
ENSG00000142156	1291	COL6A1|1291	85	-0.47771	0.632902	0.795283	-0.751439	0.452465	0.812507	-0.596054	0.551198	0.888124	-0.679078	0.497157	0.840463	-0.734138	0.462939	0.820085	-0.703473	0.481832	0.831055	-0.678396	0.497589	0.843196	-0.618357	0.536401	0.882172	2.93467	0.00337202	0.0052668
ENSG00000142173	1292	COL6A2|1292	81	-0.81357	0.415975	0.622773	-0.801821	0.422739	0.796583	-0.588413	0.556313	0.889041	-0.707226	0.479498	0.832757	-0.801077	0.42317	0.796571	-0.631782	0.527592	0.851553	-0.764649	0.444559	0.81865	-0.659002	0.509961	0.8723	-0.178105	0.858656	0.875479
ENSG00000163359	1293	COL6A3|1293	112	-2.80666	0.00504792	0.024467	-2.76412	0.00575307	0.106199	-2.49866	0.0125357	0.192502	-2.63515	0.00846645	0.134541	-2.74867	0.00603055	0.109971	-2.44212	0.0146759	0.180388	-2.69633	0.0070618	0.123221	-2.61197	0.00906085	0.159985	-0.74166	0.458369	0.500218
ENSG00000114270	1294	COL7A1|1294	150	0.0973438	0.922462	0.964685	0.0773405	0.938359	0.983729	0.303232	0.76174	0.949867	0.368012	0.712898	0.924928	0.0759653	0.939453	0.98564	0.146687	0.883392	0.972091	0.0412331	0.967114	0.994321	0.27259	0.785192	0.956396	1.12574	0.260391	0.298823
ENSG00000144810	1295	COL8A1|1295	104	1.38699	0.16558	0.341521	1.45231	0.146551	0.542855	1.67885	0.0933164	0.498303	1.67571	0.0939313	0.457648	1.44793	0.147774	0.545206	1.96838	0.0491443	0.333589	1.48953	0.136486	0.544291	1.63129	0.102967	0.519739	2.2428	0.0250044	0.0341725
ENSG00000171812	1296	COL8A2|1296	147	0.498149	0.618426	0.785523	-0.59298	0.553252	0.858424	-0.261395	0.793811	0.960518	-0.366176	0.714267	0.925086	-0.588556	0.556217	0.861205	-0.296399	0.766952	0.938546	-0.646759	0.517852	0.852612	-0.32427	0.745763	0.946321	9.47193	6.56241e-21	6.07373e-20
ENSG00000112280	1297	COL9A1|1297	131	0.606222	0.544427	0.730418	0.249906	0.802682	0.946106	-0.210548	0.833259	0.971017	0.217338	0.827964	0.959195	0.26442	0.79148	0.946882	0.261302	0.793883	0.946829	0.0940098	0.92511	0.983755	-0.243085	0.807961	0.963619	5.76045	9.51025e-09	2.97894e-08
ENSG00000049089	1298	COL9A2|1298	140	4.74987	2.16e-06	3.28298e-05	1.67365	0.094335	0.449718	1.39884	0.161997	0.616862	1.70281	0.0887394	0.448816	1.66119	0.0968112	0.456799	1.67412	0.0942431	0.448127	1.58748	0.112541	0.499128	1.3714	0.170384	0.624356	15.4089	4.60642e-51	2.20984e-49
ENSG00000092758	1299	COL9A3|1299	167	3.27644	0.00106685	0.00691725	2.07278	0.0383038	0.29755	1.38272	0.166884	0.622684	2.0954	0.0362441	0.293883	2.07334	0.0382518	0.295617	2.03912	0.0415526	0.307634	2.09244	0.0365089	0.299578	1.42212	0.155128	0.608679	6.94822	4.7967e-12	2.09604e-11
ENSG00000123500	1300	COL10A1|1300	107	0.193353	0.846699	0.924116	0.208655	0.834736	0.955722	0.465674	0.641493	0.918749	0.412919	0.679704	0.91301	0.212797	0.831504	0.956819	0.243211	0.807864	0.951075	0.214839	0.829912	0.959578	0.360743	0.718324	0.940469	0.735634	0.462028	0.504088
ENSG00000060718	1301	COL11A1|1301	94	0.833191	0.404824	0.611894	0.924272	0.355442	0.751958	0.867752	0.385621	0.808586	1.13084	0.258239	0.676003	0.915013	0.360281	0.757057	0.723266	0.46959	0.824562	0.910641	0.36258	0.769521	0.892948	0.371979	0.801996	-1.67487	0.0940958	0.116876
ENSG00000204248	1302	COL11A2|1302	190	2.22767	0.025999	0.0878213	1.57609	0.115143	0.490454	0.976547	0.328896	0.772459	1.44586	0.148354	0.551808	1.60448	0.108745	0.481095	1.45028	0.147118	0.541441	1.54366	0.122808	0.521904	0.976798	0.328772	0.775134	3.1871	0.00145634	0.00239357
ENSG00000111799	1303	COL12A1|1303	124	1.43215	0.152236	0.322176	1.38032	0.167622	0.571658	1.59363	0.111156	0.533969	1.57909	0.114453	0.499763	1.37602	0.168949	0.574393	1.42094	0.155469	0.55485	1.38203	0.167098	0.583826	1.48224	0.138413	0.580872	1.71259	0.086923	0.108588
ENSG00000197467	1305	COL13A1|1305	108	0.0292763	0.976647	0.990617	-0.00208676	0.998335	0.999461	0.485548	0.627334	0.914587	0.413586	0.679216	0.913043	-0.0232303	0.981469	0.997099	0.0921817	0.926562	0.985358	-0.0190705	0.984787	1.00001	0.48868	0.625115	0.913373	0.794887	0.426761	0.469437
ENSG00000204291	1306	COL15A1|1306	86	-0.702887	0.482197	0.680313	-0.782866	0.433786	0.803	-0.361368	0.717858	0.938133	-0.284659	0.775931	0.945438	-0.775685	0.438015	0.806433	-0.6503	0.515564	0.847981	-0.632938	0.526837	0.856941	-0.216125	0.828909	0.968867	3.40215	0.000679991	0.00116684
ENSG00000084636	1307	COL16A1|1307	182	1.6224	0.104855	0.247509	1.23	0.218822	0.637022	1.09047	0.275621	0.734138	1.55907	0.119117	0.508524	1.24914	0.211741	0.630299	1.46601	0.142783	0.535225	1.27584	0.20214	0.627321	1.11519	0.264885	0.72911	3.96493	7.56561e-05	0.000147775
ENSG00000065618	1308	COL17A1|1308	97	0.0328198	0.973821	0.989669	-0.416913	0.676781	0.907724	0.706861	0.479724	0.861046	-0.0456451	0.963597	0.992885	-0.321342	0.747981	0.931991	-0.330458	0.741084	0.932208	-0.252324	0.800813	0.950636	0.681899	0.495372	0.867949	4.82117	1.52033e-06	3.7001e-06
ENSG00000082293	1310	COL19A1|1310	124	-0.0955666	0.923873	0.965367	-0.214506	0.830171	0.954125	-0.0151051	0.98795	1.00066	-0.174871	0.861196	0.966856	-0.21582	0.829148	0.956767	-0.173059	0.86262	0.967235	-0.13267	0.894466	0.976011	-0.0362892	0.971055	0.997969	3.45548	0.000559261	0.000969488
ENSG00000105664	1311	COMP|1311	210	-0.341321	0.732893	0.859744	-0.457999	0.646996	0.897116	-0.278331	0.780783	0.955537	0.00867686	0.993078	1.00005	-0.462998	0.643409	0.896391	-0.248838	0.803508	0.950222	-0.499201	0.617685	0.894222	-0.299381	0.764677	0.950997	5.19995	2.16923e-07	5.83379e-07
ENSG00000093010	1312	COMT|1312	136	2.62836	0.0086368	0.0377036	0.556605	0.577852	0.869397	0.706543	0.479922	0.860967	0.605522	0.544892	0.85998	0.553212	0.580172	0.872341	0.582561	0.560246	0.866613	0.589108	0.555847	0.869482	0.707538	0.479304	0.861856	5.92684	3.55258e-09	1.16038e-08
ENSG00000122218	1314	COPA|1314	152	5.33983	1.02e-07	2.18197e-06	0.20191	0.840005	0.956696	-0.397668	0.690912	0.931297	0.277164	0.781679	0.947771	0.194997	0.845413	0.960343	0.195873	0.844727	0.961651	0.146086	0.883866	0.973878	-0.43087	0.666603	0.926384	9.1559	1.15567e-19	9.72969e-19
ENSG00000129083	1315	COPB1|1315	103	5.31158	1.19e-07	2.4976e-06	1.59355	0.111175	0.484357	1.17191	0.241355	0.704319	1.7018	0.0889278	0.449258	1.58079	0.114063	0.492025	1.53457	0.125026	0.509086	1.48822	0.136831	0.544936	1.11842	0.263503	0.728686	8.6692	8.05782e-18	5.83691e-17
ENSG00000067082	1316	KLF6|1316	103	1.17674	0.239421	0.438171	-0.284225	0.776264	0.937684	0.0319181	0.97454	0.998668	-0.131976	0.895015	0.97625	-0.297864	0.765834	0.938986	-0.34411	0.730795	0.928651	-0.239957	0.810385	0.954359	0.0330781	0.973615	0.99795	7.29225	4.17125e-13	2.01301e-12
ENSG00000136868	1317	SLC31A1|1317	132	0.317687	0.750751	0.870253	-0.276098	0.782497	0.940289	-0.675964	0.499131	0.868296	-0.178531	0.858322	0.966494	-0.276462	0.782218	0.942963	-0.289344	0.772344	0.939653	-0.268583	0.788274	0.947249	-0.736408	0.461557	0.850481	1.4708	0.141482	0.170303
ENSG00000136867	1318	SLC31A2|1318	135	1.12293	0.261583	0.464776	0.68612	0.492707	0.830752	1.18009	0.238088	0.703084	0.882937	0.377363	0.776272	0.668814	0.503681	0.839768	0.627474	0.530411	0.852932	0.746315	0.455554	0.824816	1.10206	0.27055	0.733138	2.18509	0.0289827	0.0392061
ENSG00000241563	1325	CORT|1325	142	0.52539	0.599363	0.770714	-0.0287415	0.977073	0.993806	-0.142752	0.886498	0.980298	-0.156793	0.875422	0.970401	0.0289036	0.976944	0.996027	0.0255824	0.979593	0.998042	0.0666027	0.946904	0.988387	-0.111287	0.911399	0.986563	2.67024	0.00763299	0.0112937
ENSG00000107968	1326	MAP3K8|1326	121	3.18149	0.00148471	0.00905272	1.97622	0.0482485	0.33235	2.32174	0.0203337	0.248728	2.06821	0.0387319	0.303011	1.97944	0.0478857	0.330978	2.22865	0.0259337	0.245254	2.03925	0.0415396	0.320191	2.2869	0.022292	0.262576	6.00303	2.2438e-09	7.49254e-09
ENSG00000131143	1327	COX4I1|1327	110	1.96829	0.0491539	0.142343	1.55052	0.121155	0.502563	1.37717	0.168593	0.624869	1.40589	0.159892	0.568583	1.54615	0.122205	0.505579	1.56815	0.116984	0.495733	1.57095	0.116331	0.507962	1.40852	0.159114	0.612039	1.30205	0.193029	0.226842
ENSG00000135940	1329	COX5B|1329	88	7.85395	6.13e-15	4.07096e-13	3.35072	0.000819045	0.0285188	3.08098	0.0020876	0.0626561	3.304	0.000967773	0.0337073	3.36287	0.000783999	0.0275219	3.35246	0.000813934	0.0284047	3.34391	0.000839312	0.0301779	3.10952	0.00189686	0.0597526	20.2868	2.55192e-84	2.71971e-82
ENSG00000111775	1337	COX6A1|1337	120	2.24319	0.0249793	0.0852505	1.60848	0.107867	0.477206	1.50112	0.13346	0.573197	1.60165	0.10937	0.489211	1.60332	0.109	0.481626	1.47706	0.139796	0.529945	1.60518	0.108591	0.491159	1.49418	0.135266	0.576914	2.10267	0.0356028	0.0474225
ENSG00000156885	1339	COX6A2|1339	132	0.799013	0.424366	0.629772	0.541159	0.58845	0.874745	0.1912	0.848386	0.972409	0.500945	0.616458	0.890561	0.541069	0.588512	0.875781	0.588664	0.556145	0.864402	0.507563	0.611809	0.892905	0.181815	0.855744	0.975316	3.48918	0.000493602	0.000861541
ENSG00000126267	1340	COX6B1|1340	177	6.62575	4.29e-11	1.69674e-09	1.47836	0.139449	0.533347	1.10363	0.269871	0.729298	1.33783	0.181083	0.59872	1.46508	0.143036	0.538101	1.40667	0.15966	0.561588	1.4918	0.135888	0.543124	1.09671	0.272884	0.735099	12.4813	1.21483e-34	2.5054e-33
ENSG00000164919	1345	COX6C|1345	170	4.36427	1.33e-05	0.000163589	0.177096	0.859449	0.962422	0.0667632	0.946776	0.993908	0.0969861	0.922746	0.984476	0.15528	0.876614	0.970514	0.0574	0.954232	0.992254	0.278115	0.780949	0.945276	0.0792659	0.936828	0.992303	8.44753	5.19193e-17	3.54725e-16
ENSG00000161281	1346	COX7A1|1346	189	-1.63359	0.102482	0.243294	-1.70772	0.0878229	0.435388	-0.902293	0.366996	0.796269	-1.55816	0.119333	0.508836	-1.72723	0.0842605	0.428722	-1.55366	0.120404	0.501158	-1.52755	0.126762	0.527374	-0.92284	0.356187	0.794713	10.7226	3.27531e-26	4.31169e-25
ENSG00000112695	1347	COX7A2|1347	123	-0.641137	0.521498	0.712655	-1.32417	0.185577	0.594423	-1.66764	0.095523	0.503888	-1.41889	0.156066	0.562508	-1.30959	0.190464	0.601577	-1.37549	0.169112	0.575499	-1.31794	0.187655	0.60703	-1.6305	0.103132	0.519838	1.38803	0.165261	0.196494
ENSG00000127184	1350	COX7C|1350	98	-1.42746	0.153582	0.323985	-1.24986	0.211476	0.628308	-1.44192	0.149461	0.598451	-1.268	0.204925	0.62603	-1.33436	0.182219	0.591704	-1.41122	0.158314	0.559394	-1.24611	0.212852	0.640246	-1.3734	0.169761	0.624001	-0.692256	0.488846	0.53013
ENSG00000176340	1351	COX8A|1351	178	1.916	0.0554891	0.155453	0.366328	0.714154	0.92065	-0.00873693	0.99303	1.00113	0.326678	0.743941	0.934547	0.317085	0.751208	0.933138	0.307024	0.758853	0.936685	0.335143	0.737548	0.9335	-0.0128051	0.989784	1.00018	5.02781	5.34356e-07	1.37197e-06
ENSG00000006695	1352	COX10|1352	80	0.217839	0.827574	0.912531	-0.843829	0.398853	0.782201	-1.30937	0.190541	0.648672	-0.952719	0.340832	0.749275	-0.830194	0.406515	0.788057	-0.970715	0.331792	0.736314	-0.869668	0.384573	0.783766	-1.26637	0.20551	0.667822	1.48403	0.137937	0.16635
ENSG00000166260	1353	COX11|1353	113	3.32728	0.000890768	0.00594893	-0.642398	0.520679	0.843787	-0.621022	0.534647	0.881241	-0.709131	0.478315	0.832084	-0.627511	0.530386	0.850358	-0.601014	0.54789	0.860817	-0.569791	0.568875	0.875548	-0.639592	0.522502	0.875493	8.22443	3.23843e-16	2.07031e-15
ENSG00000014919	1355	COX15|1355	95	-0.599177	0.549114	0.733388	-0.318917	0.749819	0.932312	-0.648649	0.51663	0.87438	-0.53476	0.592867	0.880642	-0.343309	0.731397	0.928091	-0.523414	0.600737	0.884506	-0.323339	0.746468	0.935872	-0.639279	0.522705	0.875256	-0.595838	0.551342	0.591203
ENSG00000047457	1356	CP|1356	150	0.4173	0.676498	0.824678	0.086924	0.93074	0.982878	0.439144	0.660598	0.923084	0.139121	0.889367	0.974329	0.101029	0.919536	0.981405	0.329041	0.742155	0.932764	0.210458	0.833329	0.960533	0.440342	0.65973	0.925213	3.29138	0.00101201	0.0016989
ENSG00000091704	1357	CPA1|1357	102	0.881605	0.378082	0.58749	0.974018	0.33015	0.731388	1.16502	0.244133	0.707438	0.924975	0.355076	0.761127	0.978889	0.327738	0.731879	0.973163	0.330575	0.73517	1.00375	0.315604	0.736093	1.16949	0.242328	0.70577	9.48705	5.70824e-21	5.30523e-20
ENSG00000158516	1358	CPA2|1358	112	1.43459	0.151539	0.321158	1.06349	0.287672	0.699026	1.01395	0.310712	0.758997	1.19374	0.232702	0.654286	1.07467	0.282637	0.696631	1.06615	0.286466	0.699289	1.03336	0.301546	0.724084	1.0178	0.308879	0.760574	6.52209	8.4948e-11	3.30615e-10
ENSG00000163751	1359	CPA3|1359	151	-1.24832	0.212039	0.403666	-1.22541	0.220548	0.638489	0.106711	0.915028	0.987908	-0.953973	0.340197	0.748434	-1.22569	0.22044	0.639301	-0.843034	0.399297	0.784316	-0.993957	0.320348	0.739886	0.0915997	0.927024	0.990406	5.10267	3.6227e-07	9.48329e-07
ENSG00000153002	1360	CPB1|1360	152	-2.40191	0.0163884	0.0620598	-2.45293	0.0142434	0.177747	-2.51684	0.0119086	0.187069	-2.51158	0.0120873	0.16523	-2.45513	0.0141567	0.177188	-2.43699	0.0148854	0.18146	-2.42304	0.015468	0.192787	-2.4817	0.0131465	0.19712	4.70269	2.71943e-06	6.39034e-06
ENSG00000080618	1361	CPB2|1361	96	1.12435	0.260983	0.464359	0.82207	0.411122	0.789778	0.824636	0.409664	0.823027	0.751062	0.452692	0.81847	0.813051	0.416273	0.793576	0.694929	0.48717	0.833396	0.769983	0.441389	0.81687	0.860184	0.389777	0.811565	2.82929	0.0047056	0.00719134
ENSG00000108582	1362	CPD|1362	198	0.586638	0.557505	0.739104	-0.869763	0.384521	0.772522	-1.08762	0.276878	0.734736	-0.822297	0.410993	0.795093	-0.936109	0.349315	0.747968	-0.752247	0.451979	0.8166	-0.896359	0.370155	0.775517	-1.08248	0.279153	0.739671	5.37173	8.58237e-08	2.41615e-07
ENSG00000109472	1363	CPE|1363	85	1.0814	0.279632	0.486025	1.09381	0.274155	0.687924	1.35378	0.175938	0.631192	1.09103	0.275375	0.691272	1.08911	0.276222	0.689798	1.10549	0.269064	0.682555	1.06859	0.285369	0.712042	1.39151	0.164206	0.617873	-0.161127	0.872007	0.887567
ENSG00000189143	1364	CLDN4|1364	125	0.171693	0.863694	0.935038	-0.656816	0.511365	0.84105	-0.935837	0.349455	0.785304	-0.632708	0.526987	0.851504	-0.679802	0.496698	0.836114	-0.656558	0.511531	0.846905	-0.917617	0.358916	0.767141	-0.905139	0.365486	0.798837	4.33588	1.5143e-05	3.24169e-05
ENSG00000165215	1365	CLDN3|1365	127	1.44332	0.149067	0.317243	1.16672	0.243444	0.661324	0.427011	0.669412	0.926021	0.956479	0.338931	0.747959	1.159	0.246575	0.665637	1.1272	0.259775	0.674664	0.859879	0.389945	0.787501	0.426125	0.670057	0.92749	3.65459	0.000263352	0.000477159
ENSG00000181885	1366	CLDN7|1366	164	1.87711	0.0606292	0.165401	1.27418	0.202729	0.618035	0.968853	0.33272	0.774997	1.27147	0.203692	0.623869	1.23737	0.216075	0.635337	1.2667	0.205392	0.621695	1.17278	0.241007	0.670646	0.914051	0.360786	0.797772	3.02109	0.00254636	0.00404788
ENSG00000135678	1368	CPM|1368	165	11.1333	4.43e-28	8.6643e-26	3.70482	0.000216523	0.0107103	4.1251	3.83743e-05	0.00290632	3.7135	0.00020927	0.0105513	3.7171	0.000206334	0.0103446	3.48678	0.00049804	0.0196544	3.80609	0.000144868	0.00798256	4.11873	3.94435e-05	0.0029873	36.7278	7.46525e-233	2.33099e-230
ENSG00000120054	1369	CPN1|1369	88	0.580856	0.561394	0.741223	0.55278	0.580468	0.870604	0.159398	0.873369	0.97787	0.489576	0.624481	0.893018	0.554399	0.57936	0.871856	0.489409	0.624599	0.892256	0.502229	0.615554	0.894192	0.15462	0.877134	0.979621	0.480337	0.631033	0.666536
ENSG00000178772	1370	CPN2|1370	132	-1.55747	0.119496	0.271587	-1.60953	0.107637	0.477139	-1.83909	0.0660307	0.437696	-1.79029	0.0735388	0.412234	-1.58633	0.112802	0.48955	-1.54584	0.122281	0.504369	-1.56758	0.117117	0.509768	-1.74533	0.0810609	0.475049	2.02256	0.0432338	0.0566498
ENSG00000080819	1371	CPOX|1371	111	0.61111	0.541187	0.727881	-0.101547	0.919125	0.979055	-0.179634	0.857456	0.974832	-0.118062	0.906029	0.98093	-0.102224	0.918588	0.981452	-0.107798	0.914166	0.981737	-0.0843793	0.932762	0.985533	-0.179516	0.857549	0.975561	1.79847	0.0722331	0.0913396
ENSG00000021826	1373	CPS1|1373	102	1.33326	0.182578	0.364665	1.33458	0.182144	0.58938	1.31222	0.189578	0.64812	1.27842	0.201229	0.621245	1.35329	0.176096	0.583206	1.33502	0.182003	0.593602	1.3599	0.173994	0.591094	1.30872	0.19076	0.651161	-0.421156	0.67368	0.706301
ENSG00000110090	1374	CPT1A|1374	267	5.12351	3.25e-07	6.06962e-06	-0.144311	0.885268	0.968971	-0.303763	0.761336	0.949562	-0.184535	0.85361	0.965404	-0.151177	0.87985	0.970774	-0.12146	0.903338	0.978492	-0.161069	0.872053	0.971447	-0.299123	0.764873	0.950843	18.4215	8.40748e-71	7.02518e-69
ENSG00000205560	1375	CPT1B|1375	104	0.712912	0.475973	0.674525	0.790674	0.429216	0.800463	0.832124	0.405425	0.81988	0.395757	0.692321	0.917766	0.790289	0.42944	0.800584	0.736103	0.461743	0.821482	0.884892	0.376308	0.779235	0.736862	0.461281	0.850853	-0.407829	0.683437	0.715098
ENSG00000157184	1376	CPT2|1376	110	4.37787	1.25e-05	0.00015536	1.3621	0.173299	0.577383	1.466	0.142786	0.588673	1.39086	0.164401	0.57429	1.3614	0.17352	0.579202	1.07124	0.284174	0.697907	1.50193	0.133253	0.539133	1.46556	0.142904	0.589296	7.34918	2.75544e-13	1.35212e-12
ENSG00000203710	1378	CR1|1378	160	0.335928	0.736956	0.862407	0.375725	0.707156	0.918026	1.15158	0.249614	0.712301	0.431653	0.666034	0.910521	0.361735	0.717584	0.923267	0.63123	0.527953	0.851364	0.427259	0.669231	0.915313	1.11733	0.263971	0.728398	0.571863	0.56747	0.60616
ENSG00000197721	1379	CR1L|1379	158	-0.0839214	0.933126	0.970194	-0.0559297	0.955403	0.988985	-0.108234	0.91382	0.987502	-0.0536198	0.957243	0.992196	-0.0700146	0.944188	0.987174	0.179484	0.857574	0.965591	-0.055547	0.955707	0.991009	-0.125226	0.900355	0.985276	4.52018	6.49146e-06	1.45218e-05
ENSG00000117322	1380	CR2|1380	163	0.998947	0.317925	0.528727	0.991867	0.321367	0.727634	1.59729	0.110338	0.532771	1.05026	0.293708	0.709282	0.9504	0.342009	0.742869	1.19952	0.23045	0.648468	1.05653	0.290837	0.716843	1.58914	0.112167	0.536942	0.491625	0.623031	0.659061
ENSG00000166426	1381	CRABP1|1381	107	0.532593	0.594367	0.76695	0.480736	0.63075	0.892427	-0.246187	0.805559	0.964568	0.421519	0.673416	0.911718	0.511563	0.609006	0.884463	0.482202	0.629708	0.894457	0.302113	0.762593	0.940715	-0.265948	0.790303	0.95777	1.34389	0.179116	0.211835
ENSG00000143320	1382	CRABP2|1382	197	1.22904	0.219182	0.412498	0.53467	0.59293	0.876051	0.370816	0.710809	0.936277	0.701411	0.483118	0.833918	0.552239	0.580838	0.872311	0.526024	0.598922	0.883077	0.426918	0.669479	0.915512	0.335097	0.737583	0.94456	7.5087	8.48746e-14	4.33582e-13
ENSG00000095321	1384	CRAT|1384	151	-0.307497	0.758493	0.874557	-0.642503	0.52061	0.84383	-0.101022	0.919542	0.988703	-0.515797	0.606046	0.886748	-0.639954	0.522266	0.846334	-0.644804	0.519119	0.848808	-0.506597	0.612486	0.893234	-0.10219	0.918614	0.988184	1.00744	0.31383	0.354705
ENSG00000118260	1385	CREB1|1385	106	-1.07882	0.280781	0.48726	-1.96706	0.0492968	0.335022	-2.0229	0.0431993	0.360629	-1.9274	0.0540531	0.356574	-1.94982	0.0513194	0.343119	-1.97205	0.0487235	0.331872	-1.96669	0.0493391	0.346816	-2.05346	0.0401411	0.350555	3.01664	0.00258392	0.00410466
ENSG00000115966	1386	ATF2|1386	80	0.837142	0.4026	0.610087	-2.79518	0.00523003	0.100514	-2.63611	0.00844253	0.154748	-2.69638	0.00706076	0.120256	-2.79235	0.00527592	0.101624	-2.74967	0.00601213	0.106897	-2.71704	0.00663611	0.120274	-2.64505	0.00822341	0.153257	10.7633	2.1531e-26	2.86404e-25
ENSG00000005339	1387	CREBBP|1387	166	-2.05878	0.0396278	0.121289	-0.513898	0.607372	0.881763	-0.667908	0.504259	0.870918	-0.554335	0.579403	0.874955	-0.488002	0.625595	0.890534	-0.655807	0.512014	0.846838	-0.515624	0.606167	0.889998	-0.663884	0.506831	0.872059	-4.83486	1.4203e-06	3.46852e-06
ENSG00000213676	1388	ATF6B|1388	227	2.77826	0.00550938	0.0262673	-0.779726	0.435632	0.80382	-1.06249	0.288127	0.742124	-0.761967	0.446158	0.815269	-0.786182	0.431842	0.801953	-0.90297	0.366636	0.763114	-0.835024	0.403791	0.795514	-1.04021	0.298353	0.75267	6.97532	3.97297e-12	1.75027e-11
ENSG00000111269	1389	CREBL2|1389	136	-0.548704	0.583262	0.758782	-0.0561391	0.955236	0.988928	0.993763	0.320443	0.767906	0.156594	0.875579	0.970394	-0.12945	0.897013	0.975202	0.169478	0.865436	0.967952	0.0119741	0.990447	1.00045	0.993552	0.320545	0.769499	-1.45927	0.144628	0.173784
ENSG00000095794	1390	CREM|1390	119	1.62812	0.103636	0.245444	-0.440636	0.659518	0.900209	-0.496149	0.619837	0.913082	-0.421813	0.673201	0.911774	-0.43589	0.662957	0.901881	-0.294513	0.768392	0.938566	-0.445551	0.655963	0.910105	-0.51914	0.603713	0.907967	7.79873	9.39967e-15	5.25425e-14
ENSG00000147571	1392	CRH|1392	128	0.134581	0.892955	0.950016	0.123795	0.901489	0.97311	-0.32987	0.741528	0.944854	0.142526	0.886677	0.9736	0.123879	0.901422	0.97612	0.150929	0.880045	0.971231	-0.0675069	0.946184	0.988564	-0.327249	0.743509	0.946024	0.581211	0.561155	0.600351
ENSG00000145708	1393	CRHBP|1393	76	-0.520438	0.602808	0.772856	-0.735848	0.461898	0.817134	-0.559876	0.575618	0.896548	-0.768571	0.442227	0.813683	-0.719063	0.472175	0.824141	-0.692475	0.488709	0.834025	-0.610995	0.541263	0.863441	-0.413288	0.679434	0.929126	4.01387	6.16404e-05	0.000121776
ENSG00000120088	1394	CRHR1|1394	120	1.27912	0.200984	0.389112	1.24619	0.21282	0.630296	0.9055	0.365295	0.795391	1.10853	0.267747	0.684384	1.26537	0.205868	0.62303	1.22747	0.219771	0.636842	1.25826	0.208426	0.636179	0.899158	0.368663	0.80096	3.73816	0.000189887	0.000351274
ENSG00000106113	1395	CRHR2|1395	105	0.825984	0.408899	0.616065	0.72479	0.468655	0.819454	0.660036	0.509297	0.872926	0.827969	0.407774	0.791964	0.685145	0.493321	0.834455	0.714028	0.475282	0.827374	0.652716	0.514004	0.850367	0.692415	0.488746	0.866233	2.34377	0.0191745	0.0266802
ENSG00000213145	1396	CRIP1|1396	280	0.292525	0.769912	0.880762	-0.316372	0.751749	0.932492	0.503491	0.614668	0.910592	-0.0261881	0.97911	0.996181	-0.345036	0.730099	0.928031	-0.217113	0.82814	0.958774	-0.229026	0.818869	0.95644	0.514458	0.606982	0.90866	3.72456	0.000200359	0.000369533
ENSG00000182809	1397	CRIP2|1397	280	4.22457	2.49e-05	0.000282274	3.69521	0.000224827	0.0110595	4.05037	5.28299e-05	0.00374608	3.80163	0.000147483	0.00797843	3.69276	0.000226998	0.0111298	3.78934	0.000154925	0.00810985	3.71536	0.000207747	0.0105642	4.04998	5.29192e-05	0.00381318	3.14641	0.00167399	0.00272436
ENSG00000167193	1398	CRK|1398	129	3.60007	0.000324853	0.00259038	2.14567	0.0320038	0.269731	1.76698	0.0773649	0.464398	2.08656	0.0370378	0.296402	2.15602	0.0311858	0.266209	2.17878	0.0294492	0.260765	2.10483	0.035414	0.29536	1.76192	0.0782155	0.466514	3.33036	0.000881026	0.00149097
ENSG00000099942	1399	CRKL|1399	114	9.76267	4.34e-22	5.80777e-20	6.92526	5.62e-12	1.69152e-09	6.48932	1.05244e-10	2.67591e-08	6.87884	7.74863e-12	2.26082e-09	6.96924	4.1457e-12	1.27216e-09	6.70958	2.44907e-11	6.81072e-09	6.76298	1.70835e-11	4.82623e-09	6.47083	1.18711e-10	2.97581e-08	7.2566	5.39949e-13	2.57849e-12
ENSG00000072832	1400	CRMP1|1400	89	0.203297	0.838921	0.919347	0.150818	0.880132	0.968124	0.211437	0.832565	0.970908	0.14422	0.885339	0.973572	0.157782	0.874642	0.97008	0.169167	0.86568	0.967922	0.17305	0.862628	0.96883	0.250862	0.801943	0.962051	2.87346	0.00409722	0.00631526
ENSG00000132693	1401	CRP|1401	145	1.56343	0.118089	0.269455	1.51541	0.129805	0.518694	1.17944	0.238346	0.703148	1.35315	0.176141	0.590387	1.51967	0.128732	0.514754	1.50956	0.131292	0.518469	1.46255	0.143728	0.553934	1.21747	0.223552	0.686588	7.78821	1.01943e-14	5.67528e-14
ENSG00000145681	1404	HAPLN1|1404	96	1.52192	0.128167	0.285462	1.44061	0.149832	0.547812	1.40475	0.160231	0.615939	1.45484	0.145851	0.548111	1.43931	0.150199	0.54892	1.42217	0.155112	0.554131	1.38655	0.165713	0.583453	1.36134	0.173539	0.62854	4.02733	5.82405e-05	0.00011543
ENSG00000105392	1406	CRX|1406	164	3.05131	0.00230442	0.0129915	3.06476	0.00220374	0.0580623	3.53608	0.000414135	0.0194994	3.26406	0.00111437	0.037003	3.08115	0.00208646	0.0562648	3.02018	0.00255402	0.0646607	3.06745	0.00218405	0.0597108	3.48601	0.000499462	0.0226194	0.702296	0.482565	0.523893
ENSG00000008405	1407	CRY1|1407	78	1.39999	0.16165	0.335867	0.741169	0.458667	0.815234	0.325294	0.744988	0.945337	0.691282	0.489458	0.836667	0.690405	0.490009	0.833207	0.735849	0.461898	0.821429	0.699014	0.484614	0.838045	0.338358	0.735124	0.944265	2.69541	0.00708133	0.0105309
ENSG00000121671	1408	CRY2|1408	129	0.968425	0.332934	0.544328	-1.81348	0.0698884	0.391507	-1.15282	0.249105	0.711992	-1.87719	0.0606183	0.377232	-1.84082	0.0657764	0.383455	-1.84404	0.0653058	0.382088	-1.51311	0.130388	0.53422	-1.03029	0.302981	0.756517	7.87488	5.20823e-15	2.98923e-14
ENSG00000160202	1409	CRYAA|1409	126	0.254365	0.799236	0.896276	0.187428	0.851342	0.960491	-0.455017	0.64914	0.919929	-0.0991032	0.921065	0.984099	0.193013	0.846966	0.960575	0.116391	0.907353	0.979028	0.146567	0.883486	0.973701	-0.415487	0.677824	0.929137	2.88613	0.00393636	0.00607943
ENSG00000109846	1410	CRYAB|1410	90	-0.40401	0.686243	0.83098	-0.365974	0.714418	0.920856	-0.348422	0.727555	0.941542	-0.360518	0.718493	0.926647	-0.362305	0.717157	0.922985	-0.0522289	0.958351	0.993577	-0.365817	0.714535	0.927661	-0.353837	0.723494	0.942109	-0.401228	0.688289	0.719413
ENSG00000108255	1411	CRYBA1|1411	187	3.73046	0.000195747	0.00167495	3.42129	0.00063413	0.0237571	3.3269	0.00089198	0.0347384	3.42576	0.000623835	0.0241896	3.42295	0.0006303	0.0238176	3.4386	0.000595127	0.0226326	3.24072	0.00120928	0.0393471	3.32247	0.00090621	0.0356042	6.42942	1.55219e-10	5.8816e-10
ENSG00000163499	1412	CRYBA2|1412	116	1.23416	0.217268	0.410373	1.18382	0.236607	0.654874	1.07104	0.284264	0.739884	1.36718	0.171703	0.584092	1.15517	0.248141	0.666227	1.16341	0.244782	0.662102	1.15327	0.24892	0.679386	1.11844	0.263495	0.728777	2.28433	0.0224429	0.0309187
ENSG00000196431	1413	CRYBA4|1413	122	1.50883	0.131479	0.290007	1.28296	0.199635	0.614938	1.61857	0.105677	0.523182	1.36632	0.171971	0.584335	1.28454	0.199083	0.614406	1.34562	0.178558	0.588404	1.32519	0.185239	0.603603	1.6146	0.106535	0.525968	4.26025	2.12413e-05	4.46342e-05
ENSG00000100122	1414	CRYBB1|1414	122	0.360824	0.718264	0.85111	0.241558	0.809144	0.947372	0.704449	0.481225	0.86122	0.399419	0.689621	0.917399	0.270118	0.787093	0.945192	0.503992	0.614315	0.888764	0.347923	0.72793	0.931394	0.687154	0.492055	0.866659	3.76851	0.000168348	0.000313778
ENSG00000244752	1415	CRYBB2|1415	126	2.25936	0.023954	0.0825107	1.49122	0.136041	0.529206	1.30037	0.193604	0.651744	1.48867	0.136712	0.535003	1.48393	0.137965	0.530003	1.46132	0.144065	0.536081	1.50997	0.131188	0.535892	1.28405	0.199252	0.661499	6.5129	9.02102e-11	3.50177e-10
ENSG00000100053	1417	CRYBB3|1417	126	1.09243	0.274759	0.48004	0.0463607	0.963027	0.99001	-0.279582	0.779824	0.955217	-0.00878125	0.992994	1.00007	0.0536055	0.957254	0.990823	0.0087988	0.99298	1.00063	0.0354455	0.971728	0.9959	-0.282564	0.777536	0.953991	6.21239	6.17394e-10	2.17764e-09
ENSG00000168582	1418	CRYGA|1418	104	-0.0950714	0.924266	0.965608	-0.136795	0.891204	0.970147	-0.24118	0.809437	0.965186	-0.195221	0.845237	0.963588	-0.101824	0.918905	0.981261	-0.165373	0.868665	0.967854	-0.123955	0.901362	0.977185	-0.205659	0.837076	0.969876	3.39115	0.000707738	0.00121212
ENSG00000182187	1419	CRYGB|1419	104	2.02461	0.0430223	0.128777	1.77784	0.0755625	0.4049	1.50951	0.131305	0.569992	1.7287	0.0839975	0.439573	1.77364	0.0762542	0.407927	1.74957	0.0803265	0.41766	1.77628	0.0758185	0.422353	1.51462	0.130005	0.56977	3.31274	0.000938159	0.00158194
ENSG00000163254	1420	CRYGC|1420	104	-0.46746	0.640215	0.800741	-0.679852	0.496667	0.833315	-0.791982	0.428453	0.835042	-0.650769	0.515261	0.847404	-0.687446	0.491871	0.834301	-0.705998	0.480261	0.830195	-0.689938	0.490303	0.840128	-0.831518	0.405767	0.821598	4.56175	5.3392e-06	1.20715e-05
ENSG00000118231	1421	CRYGD|1421	104	0.769628	0.4416	0.644334	0.736254	0.461651	0.81694	0.641477	0.521277	0.876991	0.665029	0.506099	0.844668	0.766899	0.44322	0.808987	0.719198	0.472092	0.825535	0.731849	0.464335	0.827997	0.690926	0.489682	0.86608	4.62495	3.95436e-06	9.09534e-06
ENSG00000213139	1427	CRYGS|1427	157	0.395098	0.692807	0.835292	-0.39675	0.691589	0.912221	-0.16927	0.865599	0.976666	-0.397325	0.691165	0.917669	-0.409141	0.682474	0.910955	-0.41464	0.678444	0.91304	-0.270089	0.787116	0.947392	-0.112811	0.91019	0.986815	4.06374	4.99118e-05	9.99021e-05
ENSG00000103316	1428	CRYM|1428	79	0.945733	0.344384	0.555547	0.396689	0.691634	0.912145	0.514941	0.606643	0.907467	0.353364	0.723848	0.929111	0.465685	0.641485	0.895604	0.369762	0.711594	0.923101	0.401378	0.688179	0.922027	0.515578	0.606198	0.908864	3.89086	0.000102725	0.000196973
ENSG00000116791	1429	CRYZ|1429	88	0.92053	0.357392	0.567175	0.961188	0.336558	0.736488	1.21991	0.222625	0.687776	0.962348	0.335976	0.746623	0.934218	0.350289	0.748883	0.962304	0.335998	0.738739	1.05029	0.293694	0.718708	1.24113	0.214685	0.676637	-0.0266425	0.978747	0.982169
ENSG00000062485	1431	CS|1431	186	1.38105	0.167399	0.343958	-3.7327	0.000194033	0.00981663	-3.85443	0.000119177	0.00733948	-3.76285	0.000172188	0.00904015	-3.69702	0.000223242	0.0110063	-3.90395	9.7358e-05	0.00569993	-3.77436	0.000164477	0.00881738	-3.85135	0.000120676	0.00735545	9.24569	5.16176e-20	4.45534e-19
ENSG00000112062	1432	MAPK14|1432	143	0.819187	0.412765	0.619478	-0.629443	0.529121	0.847644	-0.523751	0.600502	0.90528	-0.459674	0.645793	0.903532	-0.611396	0.540998	0.855503	-0.595914	0.551291	0.86228	-0.618832	0.536088	0.862218	-0.532462	0.594458	0.905603	2.7281	0.00641847	0.00960208
ENSG00000124207	1434	CSE1L|1434	134	3.23699	0.00122511	0.00772935	0.410027	0.681825	0.909065	-0.515836	0.606018	0.907142	0.335967	0.736926	0.933178	0.481298	0.630351	0.892023	0.229598	0.818425	0.954856	0.390717	0.696043	0.922837	-0.565512	0.571781	0.897958	5.9786	2.60157e-09	8.62087e-09
ENSG00000184371	1435	CSF1|1435	118	1.43362	0.151817	0.321595	0.459601	0.645846	0.896361	0.83488	0.403872	0.819251	0.699317	0.484425	0.834151	0.45829	0.646788	0.897585	0.999808	0.317509	0.726819	0.544313	0.586279	0.88197	0.828297	0.407588	0.823131	4.76808	1.97609e-06	4.73038e-06
ENSG00000182578	1436	CSF1R|1436	96	1.23747	0.21604	0.408746	0.847918	0.396572	0.781525	1.73424	0.083009	0.475658	1.19104	0.23376	0.655398	0.826218	0.408766	0.789326	2.18814	0.0287598	0.25722	1.01538	0.310033	0.729503	1.66959	0.0951365	0.503491	4.74737	2.18726e-06	5.20787e-06
ENSG00000164400	1437	CSF2|1437	105	-0.330928	0.740729	0.864094	-0.420117	0.674439	0.906638	0.151946	0.879243	0.978109	0.129252	0.89717	0.977462	-0.419296	0.675039	0.907359	-0.129247	0.897174	0.976451	-0.462209	0.643975	0.906045	0.172553	0.863018	0.976788	2.58005	0.00994013	0.0144479
ENSG00000100368	1439	CSF2RB|1439	163	-0.701485	0.483071	0.680898	-0.916819	0.359334	0.754172	0.0386946	0.969137	0.99692	-0.603302	0.546367	0.860476	-0.994881	0.319899	0.727332	0.258054	0.796388	0.947721	-0.908643	0.363634	0.770379	-0.0141643	0.9887	1.00022	5.27923	1.41888e-07	3.89709e-07
ENSG00000108342	1440	CSF3|1440	207	0.240785	0.809743	0.902261	-0.139698	0.88891	0.969433	1.06268	0.288037	0.742109	0.550695	0.581896	0.875599	-0.149124	0.881469	0.970936	0.0552761	0.955923	0.992795	-0.0963655	0.923239	0.983705	1.04934	0.294132	0.748492	28.2985	1.90306e-151	3.64201e-149
ENSG00000119535	1441	CSF3R|1441	143	0.113367	0.90975	0.957807	-1.02185	0.306958	0.715254	-0.532634	0.594338	0.90426	-0.880814	0.378511	0.776927	-1.01786	0.30885	0.717051	-0.896052	0.370319	0.764964	-0.958391	0.337966	0.751233	-0.593638	0.552813	0.888555	11.0997	6.33951e-28	9.1509e-27
ENSG00000136488	1442	CSH1|1442	128	2.23811	0.0253094	0.0860472	2.10377	0.0355067	0.284663	2.27457	0.0230231	0.265392	2.17411	0.0297982	0.267988	2.1056	0.0353469	0.286086	2.10346	0.0355335	0.285519	2.11243	0.0347574	0.293738	2.22807	0.0259721	0.283069	10.7063	3.87417e-26	5.0925e-25
ENSG00000213218	1443	CSH2|1443	126	11.7448	5.64e-31	1.3208e-28	11.1847	2.57e-28	4.56381e-25	10.9388	3.46704e-27	6.17064e-24	11.1459	3.88614e-28	6.91656e-25	11.1957	2.28278e-28	4.06289e-25	11.1541	3.55877e-28	6.33391e-25	11.166	3.1358e-28	5.5811e-25	10.9368	3.54453e-27	6.30856e-24	10.2522	3.78727e-24	4.35438e-23
ENSG00000204414	1444	CSHL1|1444	129	0.52557	0.599237	0.770609	0.506076	0.612851	0.884798	0.686673	0.492358	0.865566	0.536876	0.591405	0.879938	0.504391	0.614035	0.887637	0.47478	0.634989	0.89588	0.530146	0.596062	0.88583	0.678054	0.497806	0.868452	9.82437	2.41392e-22	2.47625e-21
ENSG00000103653	1445	CSK|1445	117	1.66312	0.0964244	0.232953	-0.429567	0.667551	0.903741	-0.654815	0.512652	0.873629	-0.402842	0.687102	0.916583	-0.447843	0.654309	0.899397	-0.319975	0.749016	0.933739	-0.344987	0.730136	0.932072	-0.682356	0.495083	0.867784	5.22672	1.88075e-07	5.09028e-07
ENSG00000126545	1446	CSN1S1|1446	114	3.83421	0.000129347	0.00117097	4.00412	6.42e-05	0.00405717	3.95205	7.98201e-05	0.00530089	4.02181	5.96138e-05	0.00388647	3.97391	7.28776e-05	0.00447267	4.07135	4.83205e-05	0.00319706	4.06468	4.97121e-05	0.00326486	3.94077	8.36419e-05	0.00553404	6.58277	5.69976e-11	2.25582e-10
ENSG00000135222	1447	CSN2|1447	112	7.39213	2.01e-13	1.10074e-11	7.38207	2.17e-13	7.86426e-11	7.35941	2.55745e-13	9.28927e-11	7.35276	2.68493e-13	9.95548e-11	7.39116	2.02635e-13	7.67338e-11	7.3201	3.4077e-13	1.26355e-10	7.43554	1.46117e-13	5.41791e-11	7.37225	2.3282e-13	8.81644e-11	2.92361	0.00349372	0.00544494
ENSG00000171209	1448	CSN3|1448	105	1.3809	0.167442	0.343968	1.15265	0.249175	0.665592	0.989522	0.322512	0.768313	1.14294	0.253183	0.673363	1.15571	0.247921	0.66634	1.15322	0.24894	0.665959	1.17434	0.24038	0.670263	0.983147	0.325638	0.77235	6.63447	4.04621e-11	1.62378e-10
ENSG00000113712	1452	CSNK1A1|1452	94	1.1742	0.240436	0.43917	-0.628589	0.52968	0.847775	-0.33004	0.7414	0.944758	-0.6138	0.539408	0.858788	-0.62773	0.530243	0.850205	-0.672914	0.501069	0.841165	-0.485471	0.627388	0.896888	-0.327113	0.743612	0.945884	4.12101	3.90554e-05	7.94045e-05
ENSG00000141551	1453	CSNK1D|1453	178	3.86522	0.000114059	0.00105128	0.367974	0.712926	0.920136	0.290854	0.771189	0.952242	0.449848	0.652863	0.906016	0.365255	0.714955	0.922351	0.343392	0.731335	0.928608	0.27978	0.779671	0.944693	0.267139	0.789386	0.957441	7.25358	5.51879e-13	2.63334e-12
ENSG00000213923	1454	CSNK1E|1454	178	2.51911	0.0118323	0.0481573	-0.772435	0.439936	0.806065	-1.22707	0.219922	0.684175	-0.84394	0.39879	0.785315	-0.814878	0.415227	0.792515	-0.942488	0.346042	0.746527	-0.959109	0.337605	0.750899	-1.23133	0.218327	0.682795	8.73064	4.77048e-18	3.52889e-17
ENSG00000133275	1455	CSNK1G2|1455	179	-1.77886	0.0753946	0.194813	-0.724801	0.468648	0.819603	-1.17649	0.23952	0.70288	-0.734477	0.462733	0.824314	-0.705486	0.480579	0.827771	-0.728678	0.466273	0.823613	-0.80491	0.420955	0.806302	-1.23323	0.217618	0.681294	-2.66045	0.00785786	0.0115917
ENSG00000151292	1456	CSNK1G3|1456	72	-2.01493	0.0440278	0.130819	-1.39631	0.162755	0.565599	-1.46934	0.141877	0.586558	-1.40056	0.16148	0.570581	-1.40215	0.161006	0.565429	-1.42164	0.155266	0.554458	-1.39764	0.162355	0.579075	-1.45684	0.145297	0.593253	-1.65924	0.0972028	0.120315
ENSG00000101266	1457	CSNK2A1|1457	77	1.91884	0.0551277	0.154806	1.46215	0.143836	0.539096	1.00036	0.317241	0.76497	1.43244	0.152154	0.557898	1.44632	0.148223	0.54607	1.3247	0.185403	0.596387	1.35085	0.176877	0.594086	0.980133	0.327123	0.773501	1.24166	0.214489	0.250163
ENSG00000070770	1459	CSNK2A2|1459	113	3.02259	0.00253388	0.0140317	2.03499	0.0419658	0.310771	1.11631	0.264406	0.725436	1.92338	0.0545551	0.357369	2.15631	0.0311629	0.266141	1.9824	0.0475535	0.327791	1.85244	0.0640911	0.39105	1.08992	0.27586	0.737978	2.36358	0.0181817	0.0253842
ENSG00000204435	1460	CSNK2B|1460	221	3.82021	0.000136864	0.00122777	0.351	0.725621	0.92509	-0.120646	0.903982	0.985246	0.366735	0.71385	0.925286	0.353799	0.723522	0.926287	0.296116	0.767168	0.938423	0.293179	0.769412	0.943047	-0.107215	0.914628	0.986937	7.21081	7.50933e-13	3.53668e-12
ENSG00000038427	1462	VCAN|1462	91	0.900667	0.367859	0.577148	0.796098	0.426057	0.798936	0.923752	0.355712	0.788906	0.875212	0.38155	0.779122	0.776156	0.437737	0.806171	1.24112	0.214687	0.633874	0.803479	0.421781	0.806409	0.812706	0.416471	0.828936	3.72766	0.000197924	0.000365344
ENSG00000130287	1463	NCAN|1463	220	3.14051	0.00170794	0.0101394	2.39645	0.0166342	0.192436	1.16413	0.244491	0.707784	2.12541	0.0336589	0.285403	2.39953	0.0164953	0.191759	2.3538	0.0186661	0.206348	2.34988	0.0188633	0.216321	1.16664	0.243475	0.706567	8.18413	4.4862e-16	2.82739e-15
ENSG00000173546	1464	CSPG4|1464	96	1.07996	0.280273	0.486805	0.264924	0.791092	0.942643	0.338375	0.735111	0.94384	0.314557	0.753126	0.938271	0.262832	0.792704	0.946818	0.156942	0.875304	0.969848	0.175431	0.860756	0.968378	0.303309	0.761681	0.950393	6.46235	1.2541e-10	4.8063e-10
ENSG00000159176	1465	CSRP1|1465	145	-0.074493	0.940625	0.974064	-0.547007	0.584427	0.872416	0.224236	0.822593	0.96669	-0.483667	0.628668	0.895983	-0.482425	0.62955	0.891884	-0.173527	0.862253	0.967127	-0.565007	0.572124	0.876305	0.267241	0.789308	0.957477	2.48669	0.0129641	0.0185032
ENSG00000175183	1466	CSRP2|1466	98	-3.29798	0.000988632	0.0064833	-4.51925	6.52e-06	0.00058182	-4.25359	2.18783e-05	0.00177804	-4.50053	7.11601e-06	0.000626984	-4.50742	6.89085e-06	0.000610166	-4.60312	4.38859e-06	0.000419936	-4.34762	1.43614e-05	0.00118886	-4.23741	2.35028e-05	0.00191882	10.9013	5.12835e-27	7.02651e-26
ENSG00000183048	1468	SLC25A10|1468	181	4.79055	1.77e-06	2.73459e-05	2.63698	0.00842107	0.13269	1.92631	0.0541891	0.402696	2.43176	0.0151014	0.187299	2.637	0.00842066	0.133219	2.39428	0.0167325	0.19338	2.5665	0.0103358	0.154976	1.92533	0.0543116	0.401929	7.72899	1.60678e-14	8.74808e-14
ENSG00000170373	1469	CST1|1469	148	0.149719	0.880999	0.944182	0.107605	0.914318	0.977394	0.619553	0.535613	0.881202	0.317776	0.750684	0.937723	0.109577	0.912755	0.979512	0.128832	0.897502	0.976688	0.132956	0.894239	0.975943	0.633288	0.526608	0.876351	1.22642	0.220167	0.256382
ENSG00000170369	1470	CST2|1470	147	-0.252734	0.800497	0.896899	-0.255677	0.798223	0.944486	0.42793	0.668742	0.92567	0.482876	0.629229	0.896209	-0.216815	0.828372	0.956306	-0.192046	0.847723	0.962906	-0.228053	0.819626	0.956633	0.654183	0.513059	0.873654	0.183847	0.85415	0.871383
ENSG00000101439	1471	CST3|1471	148	-0.946838	0.343821	0.555091	-1.36761	0.171567	0.575498	-0.643415	0.520019	0.876283	-1.13005	0.258571	0.676175	-1.38997	0.164671	0.56898	-1.29565	0.195227	0.608627	-1.32439	0.185504	0.603916	-0.637332	0.523972	0.875813	1.83528	0.0665931	0.0847012
ENSG00000101441	1472	CST4|1472	149	0.494943	0.620687	0.787496	0.417511	0.676343	0.907549	1.44053	0.149855	0.598276	0.886772	0.375294	0.774883	0.436346	0.662627	0.901777	0.385499	0.699904	0.917905	0.471297	0.637474	0.903396	1.46546	0.142932	0.589275	1.55359	0.120419	0.146605
ENSG00000170367	1473	CST5|1473	145	-1.30769	0.191107	0.376253	-1.30795	0.191022	0.601663	-0.988767	0.322881	0.768575	-1.15489	0.248257	0.668656	-1.26219	0.207008	0.623513	-1.30525	0.191937	0.605153	-1.30009	0.1937	0.616391	-0.972234	0.331037	0.776257	-0.0110227	0.991206	0.992768
ENSG00000175315	1474	CST6|1474	233	0.33545	0.737316	0.862432	-0.79931	0.424193	0.7978	-0.177722	0.858957	0.974236	-0.148961	0.881598	0.97192	-0.783698	0.433298	0.802564	-0.633711	0.526333	0.850755	-0.905107	0.365503	0.772318	-0.104197	0.917022	0.987844	7.26394	5.12076e-13	2.45064e-12
ENSG00000121552	1475	CSTA|1475	86	0.785434	0.43228	0.636687	0.705058	0.480845	0.82485	0.975601	0.329365	0.772744	0.816578	0.414254	0.796984	0.698019	0.485236	0.829927	1.09752	0.27253	0.685776	0.802924	0.422101	0.806328	0.965123	0.334585	0.780464	0.717316	0.473252	0.514881
ENSG00000160213	1476	CSTB|1476	118	2.02233	0.0432579	0.1292	0.672356	0.501425	0.836949	0.598329	0.549679	0.887365	0.739982	0.459387	0.822883	0.619671	0.535536	0.852927	0.849443	0.395723	0.782304	0.680891	0.496009	0.842605	0.546191	0.584988	0.901126	5.14218	2.94459e-07	7.79299e-07
ENSG00000101138	1477	CSTF1|1477	116	7.08606	1.83e-12	8.80279e-11	2.97774	0.00293409	0.0705055	2.6952	0.00708582	0.140282	2.99836	0.00274346	0.0690638	2.96307	0.00307712	0.0724425	3.02417	0.00252072	0.064091	2.9698	0.00301073	0.0739103	2.61705	0.00892755	0.158575	7.85613	6.02595e-15	3.44412e-14
ENSG00000176102	1479	CSTF3|1479	109	1.02716	0.304455	0.513425	-0.603029	0.546549	0.855497	-1.36472	0.172476	0.628912	-0.718848	0.472307	0.829907	-0.553819	0.579756	0.872084	-0.787575	0.431027	0.805144	-0.625869	0.531463	0.858736	-1.37329	0.169796	0.624	5.15925	2.69123e-07	7.15117e-07
ENSG00000117151	1486	CTBS|1486	127	0.175771	0.86049	0.932988	-0.104032	0.917153	0.978422	0.148728	0.881781	0.978426	-0.0416901	0.966749	0.993373	-0.106621	0.915099	0.980019	0.000936204	0.999253	1.00184	0.0639968	0.948978	0.988813	0.122555	0.90247	0.98553	0.870803	0.383953	0.42654
ENSG00000159692	1487	CTBP1|1487	144	1.96372	0.0496825	0.143477	-0.362195	0.717239	0.921483	-0.792631	0.428075	0.834945	-0.448194	0.654056	0.905905	-0.353312	0.723887	0.926421	-0.510995	0.609404	0.886632	-0.368087	0.712842	0.927154	-0.775517	0.438114	0.840435	4.07086	4.8421e-05	9.71477e-05
ENSG00000175029	1488	CTBP2|1488	91	0.87004	0.384369	0.593682	-0.809341	0.418403	0.794058	-0.800464	0.423525	0.832181	-0.69235	0.488787	0.836002	-0.82283	0.41069	0.789955	-0.814406	0.415497	0.795847	-0.805286	0.420738	0.806059	-0.808083	0.419126	0.830877	4.45426	8.82079e-06	1.93746e-05
ENSG00000150281	1489	CTF1|1489	142	1.36949	0.17098	0.349141	-0.271824	0.785781	0.940861	0.169231	0.86563	0.976639	-0.25949	0.79528	0.950981	-0.242332	0.808545	0.950557	-0.12223	0.902728	0.978308	-0.247932	0.804209	0.952253	0.168697	0.86605	0.976555	7.46286	1.19332e-13	6.02685e-13
ENSG00000118523	1490	CTGF|1490	99	-1.38822	0.165203	0.3411	-1.57215	0.116053	0.492793	-1.13911	0.254777	0.717261	-1.44394	0.148891	0.552882	-1.57254	0.115963	0.495419	-1.7811	0.0750288	0.403189	-1.40443	0.160325	0.577273	-1.15348	0.248834	0.713509	2.86262	0.00423951	0.00652047
ENSG00000116761	1491	CTH|1491	86	1.29337	0.196014	0.38278	0.948499	0.342975	0.740762	0.801465	0.422945	0.832053	0.956512	0.338914	0.748015	0.949935	0.342245	0.742839	0.954368	0.339998	0.741851	0.947527	0.34347	0.756007	0.794276	0.427117	0.83399	1.49858	0.134121	0.1621
ENSG00000163599	1493	CTLA4|1493	119	0.40619	0.684641	0.829944	0.318759	0.749938	0.932069	1.08397	0.278491	0.736383	0.534942	0.592742	0.880603	0.321899	0.747559	0.932052	0.297131	0.766393	0.938701	0.442963	0.657834	0.91121	0.995233	0.319727	0.768572	3.6683	0.000249704	0.000454187
ENSG00000044115	1495	CTNNA1|1495	106	-3.05168	0.00230159	0.0129837	-3.83362	0.00012966	0.00710649	-3.83399	0.000129466	0.00783752	-3.74702	0.000183353	0.00948636	-3.91529	9.29199e-05	0.00545804	-3.88629	0.000104666	0.00593264	-3.83365	0.000129642	0.00737179	-3.88377	0.000105749	0.00662717	0.69847	0.484954	0.526197
ENSG00000066032	1496	CTNNA2|1496	136	0.511839	0.608813	0.778423	0.541611	0.588139	0.874868	0.62515	0.531935	0.880932	0.543649	0.586736	0.877835	0.549796	0.582513	0.872764	0.495474	0.620313	0.890421	0.525197	0.599497	0.886568	0.628102	0.529999	0.878135	-0.434789	0.663757	0.696882
ENSG00000040531	1497	CTNS|1497	93	2.02084	0.0434116	0.129507	0.810929	0.41749	0.793598	0.530883	0.595551	0.904481	0.802533	0.422327	0.802796	0.709141	0.478309	0.826499	0.766609	0.443393	0.811549	0.756296	0.449549	0.821719	0.32821	0.742783	0.946114	2.67658	0.00749047	0.0111004
ENSG00000168036	1499	CTNNB1|1499	107	0.12344	0.901769	0.953749	-0.645891	0.518414	0.843118	-0.472616	0.636532	0.916808	-0.388085	0.697989	0.919595	-0.647864	0.517137	0.844095	-0.645775	0.518489	0.848793	-0.627396	0.530462	0.858443	-0.414536	0.67852	0.929161	1.8303	0.0673346	0.0855465
ENSG00000198561	1500	CTNND1|1500	143	0.566885	0.570848	0.749203	0.255383	0.79845	0.944377	0.178582	0.858281	0.974339	0.230212	0.817947	0.95643	0.308842	0.75747	0.935951	0.229055	0.818846	0.954909	0.355295	0.722401	0.929869	0.178327	0.858482	0.975625	1.00573	0.314651	0.355588
ENSG00000169862	1501	CTNND2|1501	140	-0.581296	0.561098	0.741052	-0.802426	0.42239	0.796432	-1.00058	0.317137	0.765033	-0.806044	0.420301	0.801082	-0.753785	0.451056	0.813198	-0.802798	0.422174	0.799261	-0.779699	0.435648	0.814632	-1.01918	0.308223	0.760431	5.5813	2.66764e-08	7.97557e-08
ENSG00000171793	1503	CTPS|1503	133	7.08929	1.79e-12	8.65718e-11	1.16298	0.244957	0.6629	0.733796	0.463148	0.854119	1.16543	0.243967	0.665155	1.16652	0.243527	0.662838	1.14864	0.250822	0.666786	1.0298	0.30321	0.725145	0.627854	0.530162	0.87816	14.0564	4.04212e-43	1.30094e-41
ENSG00000168925	1504	CTRB1|1504	101	0.0556807	0.955601	0.980276	0.0490573	0.960878	0.989921	0.222151	0.824216	0.967255	0.111373	0.911331	0.981654	0.0276766	0.977922	0.996397	0.0121402	0.990315	1.00015	0.05377	0.957123	0.991264	0.216569	0.828564	0.968717	5.08483	3.97611e-07	1.03627e-06
ENSG00000141086	1506	CTRL|1506	133	-0.295475	0.767658	0.879823	-0.397836	0.690788	0.911707	-0.268087	0.788657	0.958189	-0.277219	0.781637	0.947848	-0.399425	0.689617	0.914046	-0.262496	0.792962	0.946428	-0.418223	0.675823	0.9177	-0.264304	0.79157	0.958131	0.71365	0.475516	0.51687
ENSG00000164733	1508	CTSB|1508	84	3.61502	0.000306767	0.00247724	0.471789	0.637122	0.894035	0.869069	0.3849	0.80879	0.646517	0.518009	0.848553	0.455293	0.648941	0.897076	0.783902	0.433178	0.806286	0.508885	0.610882	0.89243	0.725498	0.468221	0.855848	10.0781	2.0931e-23	2.31385e-22
ENSG00000117984	1509	CTSD|1509	135	0.378811	0.704863	0.842239	-0.245237	0.806295	0.946531	-0.226031	0.821197	0.96607	-0.194368	0.845905	0.963917	-0.34102	0.733119	0.928357	-0.0534737	0.957359	0.993416	-0.0984668	0.92157	0.983753	-0.222916	0.823621	0.968089	2.86085	0.00426319	0.00655349
ENSG00000196188	1510	CTSE|1510	174	-0.575311	0.565137	0.74484	-0.564376	0.572553	0.86649	0.235315	0.813985	0.965434	-0.468916	0.639174	0.900928	-0.560291	0.575336	0.869846	-0.44682	0.655047	0.903832	-0.493223	0.621902	0.895302	0.226998	0.820446	0.966719	1.74703	0.080765	0.101415
ENSG00000100448	1511	CTSG|1511	119	-1.81731	0.0693002	0.182618	-1.82008	0.0688768	0.389403	-0.454	0.649872	0.920307	-1.45233	0.146548	0.549106	-1.82345	0.0683645	0.388863	-1.50929	0.131361	0.518396	-1.66314	0.0964206	0.468622	-0.453709	0.650081	0.920164	0.332883	0.739253	0.766648
ENSG00000103811	1512	CTSH|1512	94	0.768683	0.44216	0.64473	0.383302	0.701531	0.915812	0.415859	0.677552	0.927122	0.523679	0.600552	0.883649	0.349645	0.726637	0.92734	0.487003	0.626303	0.893327	0.414958	0.678211	0.917793	0.414239	0.678738	0.929102	2.36113	0.0183021	0.0255403
ENSG00000143387	1513	CTSK|1513	199	-0.855887	0.392149	0.600643	-0.875713	0.381277	0.77089	-0.0609528	0.951402	0.994833	-0.57987	0.562059	0.867834	-0.928891	0.353043	0.75179	-0.500206	0.616978	0.889291	-0.838236	0.401985	0.793801	-0.174067	0.861828	0.976683	11.2585	1.16222e-28	1.74707e-27
ENSG00000135047	1514	CTSL1|1514	87	0.647307	0.517498	0.709586	0.451849	0.651421	0.89848	0.361491	0.717766	0.938082	0.544393	0.586224	0.877733	0.479122	0.631898	0.891802	0.451869	0.651406	0.901815	0.455704	0.648646	0.908166	0.242458	0.808447	0.963812	0.977614	0.328368	0.369728
ENSG00000136943	1515	CTSL2|1515	85	0.363436	0.716313	0.850383	-0.257282	0.796984	0.944089	-0.447719	0.654398	0.920855	-0.128189	0.898011	0.9779	-0.233433	0.815446	0.953067	-0.256535	0.797561	0.947912	-0.314476	0.753188	0.937626	-0.462431	0.643816	0.919338	4.20303	2.73411e-05	5.67021e-05
ENSG00000256043	1519	CTSO|1519	61	-2.49578	0.0126375	0.0505218	-2.45031	0.0143473	0.178167	-1.85502	0.0637212	0.430075	-2.33685	0.0195322	0.217136	-2.44508	0.0145566	0.179541	-2.3349	0.019634	0.211914	-2.26958	0.023325	0.24052	-1.85485	0.0637452	0.431547	-0.575226	0.565195	0.604164
ENSG00000163131	1520	CTSS|1520	200	2.34999	0.0188577	0.0692019	1.58279	0.113608	0.487542	2.64484	0.00822844	0.15303	1.93632	0.0529512	0.353498	1.5221	0.128122	0.51428	2.2271	0.0260368	0.245316	1.62645	0.103991	0.483374	2.59932	0.00940072	0.162915	11.6084	2.56181e-30	4.22569e-29
ENSG00000172543	1521	CTSW|1521	235	0.0162446	0.987041	0.995656	-0.153691	0.877866	0.967549	1.358	0.174596	0.629423	0.331872	0.740016	0.933637	-0.152639	0.878696	0.970464	-0.0327554	0.973873	0.997352	0.218392	0.827143	0.958618	1.36818	0.17139	0.625979	5.41708	6.68807e-08	1.90577e-07
ENSG00000101160	1522	CTSZ|1522	110	3.55791	0.000381372	0.00295887	2.19426	0.0283165	0.253705	2.32827	0.0199843	0.246829	2.24012	0.0251785	0.247038	2.19433	0.0283113	0.254103	1.90218	0.0572721	0.359806	2.13259	0.033064	0.286361	2.23222	0.0256963	0.281615	9.62654	1.56197e-21	1.50923e-20
ENSG00000257923	1523	CUX1|1523	109	-0.33888	0.734731	0.861048	-1.27152	0.203672	0.619635	-0.624714	0.532221	0.88075	-1.26391	0.20639	0.628136	-1.22715	0.219891	0.638334	-1.2758	0.202155	0.617887	-1.22252	0.221634	0.652008	-0.594443	0.552274	0.888973	1.9141	0.0557315	0.0717215
ENSG00000168329	1524	CX3CR1|1524	78	-0.557867	0.576989	0.754094	-0.876933	0.380615	0.770691	-0.307395	0.75857	0.949306	-0.790802	0.429141	0.80568	-0.876276	0.380971	0.771391	-1.01632	0.309585	0.719884	-0.852111	0.394241	0.790971	-0.307196	0.758722	0.949496	4.76667	1.98982e-06	4.7607e-06
ENSG00000154639	1525	CXADR|1525	123	2.20304	0.0276909	0.092241	0.999678	0.317571	0.724676	0.883155	0.377245	0.804868	0.99833	0.318224	0.732698	1.01165	0.311814	0.720455	0.81053	0.417719	0.79676	1.0355	0.300545	0.723926	0.878399	0.379819	0.806396	4.87451	1.16512e-06	2.88051e-06
ENSG00000166347	1528	CYB5A|1528	79	1.06124	0.28869	0.4961	0.482598	0.629427	0.891977	0.705463	0.480594	0.861304	0.468719	0.639315	0.900912	0.501431	0.616116	0.887545	0.392795	0.694507	0.916432	0.481109	0.630484	0.898932	0.719617	0.471834	0.857784	2.30032	0.0215192	0.0297359
ENSG00000008283	1534	CYB561|1534	112	4.48468	7.66e-06	0.000101287	0.834746	0.403947	0.785857	0.709878	0.477852	0.859766	0.884878	0.376315	0.775371	0.844874	0.398269	0.781951	0.843603	0.398979	0.784731	0.923901	0.355635	0.764905	0.64213	0.520853	0.875037	11.2592	1.15326e-28	1.73505e-27
ENSG00000051523	1535	CYBA|1535	150	-1.63163	0.102895	0.244079	-1.75787	0.0789024	0.414051	-1.53385	0.125204	0.558633	-1.73088	0.083608	0.439213	-1.75159	0.0799767	0.417917	-1.49253	0.135698	0.525263	-1.7064	0.0880692	0.452891	-1.52712	0.126869	0.562957	0.484829	0.627844	0.663601
ENSG00000179091	1537	CYC1|1537	181	6.47738	1.14e-10	4.13233e-09	4.51127	6.77e-06	0.000601108	4.19448	2.83863e-05	0.00223548	4.49543	7.28743e-06	0.000635793	4.46877	8.24827e-06	0.000712635	4.48778	7.55161e-06	0.000662086	4.54674	5.73073e-06	0.000534008	4.16701	3.20024e-05	0.00248724	4.97123	7.14306e-07	1.80586e-06
ENSG00000155833	1539	CYLC2|1539	95	2.05922	0.0395857	0.121223	2.00253	0.0453451	0.322224	1.83928	0.0660026	0.437673	1.82218	0.0685577	0.400983	1.98193	0.0476062	0.33033	1.99877	0.0457511	0.321088	2.02848	0.0426259	0.324767	1.81996	0.0688954	0.447355	3.54749	0.0003967	0.000701138
ENSG00000083799	1540	CYLD|1540	96	1.10843	0.267791	0.472129	0.724723	0.468696	0.819364	1.49833	0.134184	0.572575	0.866768	0.386159	0.779236	0.721822	0.470477	0.822873	0.46336	0.64315	0.898986	0.81339	0.416079	0.803447	1.49751	0.134397	0.575554	1.32331	0.185864	0.21916
ENSG00000140465	1543	CYP1A1|1543	114	1.66697	0.0956573	0.231476	1.58707	0.112633	0.486889	1.79496	0.0727912	0.455534	1.66496	0.0960569	0.46007	1.59309	0.111277	0.486013	1.56587	0.117515	0.497039	1.62417	0.104477	0.483861	1.77564	0.0759251	0.462779	4.90084	1.0207e-06	2.54182e-06
ENSG00000140505	1544	CYP1A2|1544	118	3.33839	0.00085608	0.00576486	3.20049	0.00139064	0.0422859	2.69164	0.00716172	0.140845	3.09869	0.00196725	0.0554004	3.19856	0.00139994	0.0422308	3.167	0.00156039	0.0455277	3.20614	0.00136375	0.0430354	2.69517	0.00708643	0.139827	6.81373	1.20992e-11	5.11014e-11
ENSG00000138061	1545	CYP1B1|1545	106	-0.234212	0.814841	0.904769	-0.439326	0.660467	0.900881	0.049079	0.960861	0.996353	-0.41121	0.680957	0.913658	-0.491028	0.623454	0.889477	-0.256616	0.797498	0.947965	-0.276467	0.782214	0.945585	-0.0657514	0.947581	0.99405	3.73932	0.000189022	0.000349891
ENSG00000255974	1548	CYP2A6|1548	172	1.01456	0.31042	0.520134	0.878481	0.379775	0.770131	0.441981	0.658544	0.922605	0.608683	0.542795	0.858878	0.848429	0.396287	0.780644	0.84719	0.396977	0.783217	0.714093	0.475242	0.833336	0.445118	0.656277	0.923353	5.88075	4.67876e-09	1.50802e-08
ENSG00000198077	1549	CYP2A7|1549	177	1.60806	0.107959	0.252557	1.28018	0.200611	0.615913	1.01675	0.309381	0.757617	1.14762	0.251243	0.671516	1.25533	0.209487	0.627263	1.23814	0.21579	0.634186	1.13574	0.256184	0.686061	1.02259	0.306607	0.759603	7.54457	6.49189e-14	3.351e-13
ENSG00000160870	1551	CYP3A7|1551	120	-0.913529	0.36106	0.570706	-1.01938	0.308129	0.715448	-0.912148	0.361787	0.79299	-1.37169	0.170293	0.582414	-1.01867	0.308466	0.717094	-1.05158	0.293102	0.704854	-0.985866	0.324303	0.741799	-0.883173	0.377235	0.804075	2.46789	0.0136634	0.019439
ENSG00000197838	1553	CYP2A13|1553	181	1.43851	0.150426	0.319522	1.21759	0.223504	0.640261	0.7367	0.46138	0.85298	1.05259	0.292639	0.708431	1.21724	0.223637	0.641983	1.14805	0.251068	0.667041	1.08345	0.278724	0.705751	0.755892	0.449791	0.843916	3.38482	0.000724196	0.0012384
ENSG00000197408	1555	CYP2B6|1555	179	-0.658368	0.510368	0.70404	-0.908507	0.363705	0.75913	-1.08767	0.276853	0.734889	-0.881575	0.378099	0.776978	-0.925158	0.354981	0.752943	-0.949311	0.342562	0.742984	-1.18529	0.236025	0.665521	-1.09548	0.27342	0.735429	5.28937	1.3433e-07	3.70322e-07
ENSG00000165841	1557	CYP2C19|1557	100	0.709541	0.478061	0.676192	0.839526	0.401261	0.784067	0.814207	0.41561	0.826115	0.773073	0.439558	0.812384	0.885935	0.375745	0.768061	0.813434	0.416054	0.795972	0.878209	0.379922	0.782441	0.819206	0.412754	0.826065	-2.13785	0.0326341	0.0437498
ENSG00000138115	1558	CYP2C8|1558	97	1.49327	0.135505	0.296607	1.52014	0.128614	0.516841	1.20123	0.229786	0.693529	1.29895	0.194093	0.611735	1.51703	0.129397	0.515443	1.38689	0.16561	0.569902	1.56961	0.116643	0.508577	1.20737	0.227412	0.691169	-0.475342	0.634589	0.669933
ENSG00000138109	1559	CYP2C9|1559	99	1.1825	0.237129	0.435365	1.31268	0.18942	0.599167	1.29044	0.197028	0.65644	1.1293	0.258889	0.67641	1.35167	0.176613	0.58416	1.29074	0.196925	0.610604	1.36114	0.173604	0.59056	1.29021	0.197106	0.658674	-1.98081	0.0477319	0.0621276
ENSG00000108242	1562	CYP2C18|1562	100	0.93052	0.3522	0.562697	0.998049	0.318361	0.725359	1.32822	0.184236	0.640561	1.08322	0.278823	0.695417	1.05827	0.290042	0.702814	1.02366	0.306105	0.716568	1.02365	0.306109	0.725835	1.32651	0.184802	0.641777	-1.28717	0.198166	0.23248
ENSG00000100197	1565	CYP2D6|1565	171	0.732257	0.464086	0.663918	-0.0965413	0.923099	0.980465	-0.22736	0.820164	0.966003	-0.275374	0.783054	0.948017	-0.0864875	0.931086	0.983704	-0.41416	0.678795	0.913029	-0.0940855	0.925049	0.983808	-0.192861	0.847085	0.972923	6.13168	1.02027e-09	3.5287e-09
ENSG00000130649	1571	CYP2E1|1571	53	0.446571	0.655227	0.810348	0.267788	0.788886	0.941784	0.427213	0.669264	0.925889	0.231922	0.816619	0.956448	0.251423	0.80151	0.949309	0.255811	0.79812	0.94826	0.297411	0.766179	0.941809	0.47015	0.638293	0.91734	0.910353	0.362732	0.404809
ENSG00000197446	1572	CYP2F1|1572	181	-0.100844	0.919683	0.963648	-0.466604	0.640827	0.895343	-0.175203	0.860935	0.974927	-0.321268	0.748036	0.936189	-0.462076	0.644071	0.896541	-0.487089	0.626242	0.893312	-0.469207	0.638966	0.905007	-0.217747	0.827645	0.968725	3.02278	0.00253228	0.00402658
ENSG00000134716	1573	CYP2J2|1573	98	3.08096	0.00208774	0.0119941	1.87335	0.0611461	0.370338	1.9408	0.0524046	0.39605	1.88506	0.059548	0.373972	1.86726	0.0619926	0.372752	1.82884	0.0675533	0.38672	1.89118	0.0587256	0.376377	1.938	0.0527453	0.395767	8.12234	7.37276e-16	4.57533e-15
ENSG00000160868	1576	CYP3A4|1576	120	2.58972	0.00966594	0.041127	2.50962	0.0121542	0.162159	2.90206	0.00374242	0.0944789	2.35515	0.0185987	0.212328	2.50916	0.01217	0.162249	2.45878	0.014014	0.17627	2.68686	0.00726456	0.125043	2.95408	0.00316787	0.0844038	2.4761	0.0133541	0.019034
ENSG00000106258	1577	CYP3A5|1577	126	-0.0702716	0.943984	0.975216	-0.335325	0.73741	0.928982	0.179748	0.857366	0.974793	-0.49942	0.617531	0.891027	-0.340762	0.733314	0.928405	-0.404653	0.68577	0.915698	-0.168237	0.866411	0.970141	0.234519	0.814603	0.96533	2.39497	0.016701	0.0234327
ENSG00000187048	1579	CYP4A11|1579	156	1.63574	0.10203	0.242608	1.48964	0.136457	0.529894	1.24881	0.21186	0.673457	1.1545	0.248415	0.668779	1.49093	0.136117	0.526884	1.48411	0.137917	0.528334	1.60335	0.108994	0.491607	1.40177	0.16112	0.613261	4.00101	6.50651e-05	0.000128228
ENSG00000142973	1580	CYP4B1|1580	153	-0.279549	0.779848	0.886092	-0.494135	0.621258	0.888985	0.130787	0.895955	0.983241	-0.397922	0.690725	0.917564	-0.491639	0.623022	0.88936	-0.517219	0.605053	0.885732	-0.29593	0.76731	0.942353	0.130391	0.896269	0.984132	3.1367	0.00173016	0.00280911
ENSG00000167910	1581	CYP7A1|1581	111	1.78808	0.0738945	0.191744	1.30682	0.191405	0.60244	1.04975	0.293942	0.745772	1.13905	0.2548	0.675141	1.30234	0.19293	0.605602	1.15509	0.248172	0.665807	1.31919	0.187237	0.60645	1.07177	0.283935	0.742831	3.75036	0.000180938	0.000335905
ENSG00000180432	1582	CYP8B1|1582	86	-0.135228	0.892443	0.949869	-0.350627	0.7259	0.925048	-0.967639	0.333327	0.775091	-0.691383	0.489395	0.836639	-0.328111	0.742858	0.930493	-0.367984	0.712919	0.922735	-0.417088	0.676653	0.917917	-0.92138	0.356949	0.795016	1.43181	0.152333	0.182206
ENSG00000140459	1583	CYP11A1|1583	111	-0.775033	0.4384	0.64177	-1.21762	0.223493	0.640437	-1.46586	0.142823	0.588689	-1.48295	0.138225	0.538556	-1.22265	0.221587	0.640228	-1.20274	0.229199	0.647403	-1.2141	0.224836	0.654931	-1.44298	0.149164	0.599281	5.62401	2.0918e-08	6.30906e-08
ENSG00000160882	1584	CYP11B1|1584	156	4.37721	1.26e-05	0.000156275	4.07279	4.8e-05	0.00319245	4.49474	7.31075e-06	0.000718877	4.12979	3.76047e-05	0.0026144	4.07405	4.77671e-05	0.00312558	4.10018	4.27158e-05	0.00287976	4.14928	3.45646e-05	0.00241247	4.49358	7.35062e-06	0.000718826	6.75878	1.75724e-11	7.31588e-11
ENSG00000179142	1585	CYP11B2|1585	158	1.3482	0.177725	0.358066	1.03362	0.301423	0.710374	1.09078	0.275482	0.734096	1.00526	0.314876	0.730183	1.02244	0.306682	0.71519	1.00665	0.314211	0.723551	1.12155	0.262172	0.690871	1.09378	0.274165	0.736431	6.89188	7.08178e-12	3.05555e-11
ENSG00000148795	1586	CYP17A1|1586	115	2.46815	0.0136534	0.0537143	2.25751	0.0240698	0.234595	1.73308	0.0832158	0.476077	2.02509	0.0429732	0.319214	2.25094	0.0244834	0.236824	2.19501	0.0282626	0.255599	2.21725	0.0267036	0.257599	1.80174	0.0717172	0.452311	2.69578	0.00707343	0.0105209
ENSG00000197475	1587	ADAM3A|1587	224	0.932758	0.351043	0.561504	0.720446	0.471324	0.82129	0.541365	0.588308	0.901094	0.676887	0.498546	0.840815	0.738339	0.460384	0.818572	0.691501	0.48932	0.834508	0.584718	0.558795	0.870726	0.546418	0.584832	0.901354	8.71746	5.33991e-18	3.93539e-17
ENSG00000137869	1588	CYP19A1|1588	99	0.333387	0.738872	0.862947	0.305329	0.760143	0.934549	0.34654	0.728968	0.941659	0.390259	0.696381	0.919177	0.300594	0.763751	0.938306	0.207877	0.835343	0.960367	0.315476	0.752429	0.937468	0.283902	0.776511	0.953653	0.823628	0.410236	0.452996
ENSG00000231852	1589	CYP21A2|1589	226	1.52058	0.128503	0.285923	1.02604	0.304979	0.713076	0.955554	0.339398	0.778729	0.76991	0.441432	0.813566	1.12484	0.260772	0.675873	1.1343	0.256788	0.673492	1.11998	0.262839	0.691603	0.893541	0.371661	0.801893	6.94954	4.75291e-12	2.07894e-11
ENSG00000019186	1591	CYP24A1|1591	148	-0.212357	0.831847	0.915202	-0.607481	0.543592	0.853803	0.0395471	0.968458	0.996912	-0.469124	0.639025	0.901004	-0.614256	0.539107	0.854714	-0.570743	0.568229	0.869591	-0.571446	0.567753	0.875562	-0.119167	0.905154	0.985859	9.91462	1.01829e-22	1.07304e-21
ENSG00000095596	1592	CYP26A1|1592	92	0.28794	0.773419	0.882731	0.291469	0.770719	0.936016	0.10941	0.912887	0.987393	0.17032	0.864773	0.967576	0.289755	0.77203	0.940878	0.306697	0.759102	0.936797	0.290773	0.771251	0.943158	0.104992	0.916391	0.987703	1.31551	0.188471	0.222029
ENSG00000135929	1593	CYP27A1|1593	111	-0.234396	0.814698	0.904667	-0.449973	0.652772	0.898739	0.22261	0.823859	0.967091	-0.265336	0.790774	0.949804	-0.509824	0.610224	0.885581	-0.0534026	0.957416	0.993359	-0.346877	0.728715	0.931596	0.222458	0.823977	0.968124	1.92681	0.0541268	0.0697978
ENSG00000111012	1594	CYP27B1|1594	160	14.234	3.97e-44	1.38545e-41	4.48618	7.61e-06	0.000659212	4.11811	3.95474e-05	0.00298248	4.54553	5.76361e-06	0.000528767	4.47498	8.01408e-06	0.000695778	4.39764	1.14416e-05	0.000956042	4.40282	1.11738e-05	0.000947004	3.92839	8.80362e-05	0.00573945	40.2759	5.87245e-269	2.17745e-266
ENSG00000001630	1595	CYP51A1|1595	128	3.72912	0.000196784	0.00168302	-0.758841	0.448025	0.810269	-1.2348	0.217033	0.680061	-0.975874	0.32923	0.740975	-0.729433	0.465811	0.821004	-0.623968	0.53271	0.853545	-0.751085	0.452678	0.823043	-1.25474	0.209701	0.672722	12.0464	1.87491e-32	3.48327e-31
ENSG00000173406	1600	DAB1|1600	90	0.992271	0.32117	0.532481	0.854467	0.392935	0.778766	0.723797	0.469264	0.857138	0.863169	0.388134	0.781008	0.853807	0.393301	0.778986	0.854024	0.393181	0.780572	0.844447	0.398507	0.79336	0.722582	0.47001	0.856744	3.49631	0.000480663	0.000841019
ENSG00000153071	1601	DAB2|1601	129	-0.617219	0.537151	0.724478	-0.958184	0.338071	0.737888	-0.775268	0.438261	0.840717	-0.934723	0.350029	0.757241	-0.993283	0.320677	0.727521	-1.19275	0.233089	0.650239	-0.867512	0.385752	0.784731	-0.933083	0.350875	0.791191	6.94991	4.74085e-12	2.07418e-11
ENSG00000129562	1603	DAD1|1603	139	2.34657	0.0190313	0.0696236	1.46532	0.142969	0.537778	1.30545	0.191871	0.649967	1.47027	0.141626	0.542196	1.45981	0.14448	0.540563	1.45997	0.144436	0.536562	1.46744	0.142394	0.552744	1.30716	0.19129	0.651969	2.28091	0.0226446	0.0311749
ENSG00000196352	1604	CD55|1604	163	1.26783	0.204988	0.394633	1.22684	0.220008	0.637966	1.36911	0.171099	0.62827	1.28589	0.19861	0.61755	1.22916	0.219139	0.637918	1.32593	0.184995	0.59572	1.22572	0.220428	0.649747	1.32057	0.186776	0.644734	0.431167	0.666387	0.699272
ENSG00000173402	1605	DAG1|1605	152	0.995693	0.319504	0.530609	0.134016	0.893401	0.970872	-0.707904	0.479076	0.860577	0.0436493	0.965188	0.992972	0.0809975	0.935451	0.985157	0.108838	0.91334	0.981146	0.0644011	0.948656	0.989057	-0.735949	0.461837	0.850468	2.10475	0.0354209	0.0471978
ENSG00000065357	1606	DGKA|1606	180	1.77355	0.0762696	0.196617	0.127558	0.89851	0.97214	1.47701	0.13981	0.582886	0.345549	0.729714	0.931467	0.149535	0.881145	0.970999	0.336141	0.736795	0.9301	0.336781	0.736313	0.933264	1.488	0.136888	0.578151	11.7686	4.31859e-31	7.44068e-30
ENSG00000136267	1607	DGKB|1607	102	-1.33946	0.180552	0.361551	-1.35018	0.177091	0.5828	-1.72219	0.0851687	0.47803	-1.47135	0.141333	0.54177	-1.38082	0.167468	0.571324	-1.25119	0.210994	0.629551	-1.38849	0.165121	0.582293	-1.71483	0.0865106	0.485103	4.11705	3.97274e-05	8.0688e-05
ENSG00000058866	1608	DGKG|1608	156	1.91348	0.0558101	0.156131	1.38915	0.16492	0.568008	1.38338	0.166684	0.622328	1.39337	0.163642	0.573328	1.2522	0.210624	0.628762	1.48263	0.13831	0.528818	1.36211	0.173296	0.590526	1.30281	0.192769	0.653755	3.48209	0.000506794	0.000883094
ENSG00000145214	1609	DGKQ|1609	169	2.77073	0.00563791	0.0267013	0.602974	0.546585	0.855479	0.476381	0.633848	0.916279	0.623015	0.533337	0.855318	0.5615	0.574512	0.86956	0.597243	0.550404	0.861953	0.611758	0.540758	0.863331	0.417834	0.676107	0.929217	5.83291	6.21359e-09	1.98047e-08
ENSG00000110887	1610	DAO|1610	89	0.616493	0.53763	0.724849	0.591193	0.554449	0.859005	0.211267	0.832698	0.970871	0.124698	0.900773	0.978573	0.587891	0.556663	0.861221	0.58012	0.56189	0.866822	0.604471	0.54559	0.865996	0.178865	0.858059	0.975643	0.845256	0.398056	0.440749
ENSG00000112977	1611	DAP|1611	135	1.70771	0.0878247	0.217098	-0.979485	0.327443	0.730311	-0.799067	0.424334	0.832668	-0.9312	0.351848	0.758961	-0.979527	0.327422	0.731726	-1.01218	0.311556	0.722204	-0.896007	0.370343	0.775181	-0.825754	0.40903	0.823985	5.31225	1.18684e-07	3.29178e-07
ENSG00000196730	1612	DAPK1|1612	89	1.79905	0.0721409	0.188182	1.80724	0.0708551	0.39431	1.84619	0.0649925	0.433235	1.8361	0.0664719	0.394356	1.84371	0.0653532	0.382743	1.78429	0.0745086	0.401972	1.82961	0.0674378	0.399686	1.82347	0.0683627	0.446175	0.0707066	0.943637	0.951334
ENSG00000167657	1613	DAPK3|1613	165	0.594497	0.552238	0.735244	0.428359	0.66843	0.904379	0.216641	0.828507	0.968969	0.447031	0.654894	0.906291	0.438699	0.66092	0.901039	0.298205	0.765574	0.938408	0.375346	0.707438	0.926012	0.173041	0.862635	0.976665	0.506167	0.612788	0.649345
ENSG00000115866	1615	DARS|1615	104	0.674292	0.500194	0.695775	-0.810911	0.4175	0.793532	-0.981635	0.326383	0.770931	-0.821168	0.411636	0.795385	-0.738306	0.460404	0.818526	-0.76054	0.44701	0.813402	-0.856419	0.391855	0.788673	-0.993256	0.32069	0.769638	4.02249	5.94423e-05	0.000117655
ENSG00000204209	1616	DAXX|1616	194	2.34036	0.0193502	0.0706163	0.146749	0.883343	0.968775	-0.0611071	0.951279	0.994997	0.142848	0.886422	0.973741	0.0096462	0.992304	0.999662	0.152354	0.878921	0.970713	0.162651	0.870807	0.970849	-0.0675025	0.946188	0.993935	3.80546	0.000145232	0.000272864
ENSG00000092345	1618	DAZL|1618	102	2.07151	0.0384227	0.118538	1.93498	0.0531157	0.348055	2.31544	0.0206766	0.250853	2.05187	0.0402948	0.310193	1.91066	0.0561724	0.358593	2.23458	0.0255409	0.24361	1.94456	0.0519493	0.354794	2.30414	0.0213033	0.25584	3.92502	8.92669e-05	0.000172561
ENSG00000078725	1620	DBC1|1620	75	0.93802	0.348332	0.55933	0.91399	0.360818	0.756214	0.989235	0.322652	0.768442	1.08078	0.279907	0.696364	0.892049	0.37246	0.766364	0.981671	0.326365	0.733045	0.895114	0.37082	0.77545	1.02321	0.306316	0.75941	1.90938	0.0563376	0.0724074
ENSG00000123454	1621	DBH|1621	100	-1.42435	0.154481	0.325341	-1.50702	0.131944	0.52184	-0.908867	0.363516	0.794139	-1.45383	0.14613	0.548464	-1.4734	0.14078	0.534472	-1.50642	0.132096	0.519566	-1.41109	0.158353	0.575882	-0.880712	0.378566	0.80508	1.14602	0.251905	0.290075
ENSG00000155368	1622	DBI|1622	75	1.1602	0.246089	0.446062	0.741034	0.458749	0.815053	0.49296	0.622088	0.9136	0.771387	0.440557	0.813131	0.748292	0.45436	0.814781	0.72256	0.470023	0.824916	0.738209	0.460463	0.826391	0.48681	0.62644	0.913209	1.9898	0.0467306	0.0609178
ENSG00000113758	1627	DBN1|1627	113	2.9595	0.00311285	0.016548	1.75007	0.0802386	0.416997	1.30069	0.193495	0.651623	1.72069	0.0854412	0.443089	1.80061	0.0718951	0.397141	1.7433	0.0814156	0.419767	1.64907	0.0992704	0.475205	1.28079	0.200397	0.662335	5.96474	2.82861e-09	9.34713e-09
ENSG00000105516	1628	DBP|1628	168	-0.745267	0.456186	0.657532	-1.28815	0.197824	0.611375	-1.53791	0.124208	0.557966	-1.43033	0.152759	0.558849	-1.26352	0.206529	0.623439	-1.32668	0.184746	0.595241	-1.0319	0.302229	0.724649	-1.52199	0.12815	0.56582	2.49561	0.0126436	0.0180951
ENSG00000137992	1629	DBT|1629	90	-0.072672	0.942073	0.974317	-0.735094	0.462357	0.81705	-0.858757	0.390564	0.811684	-0.862356	0.388582	0.780937	-0.733541	0.463303	0.819913	-0.755238	0.450183	0.815425	-0.724172	0.469034	0.829973	-0.80308	0.422011	0.832885	1.69714	0.0898056	0.111906
ENSG00000187323	1630	DCC|1630	89	2.02985	0.042487	0.127604	1.85546	0.0636585	0.377067	1.58126	0.113957	0.539702	1.82599	0.0679807	0.39905	1.8559	0.0635959	0.37654	1.82615	0.0679571	0.386916	1.77578	0.0759007	0.422414	1.57888	0.1145	0.539977	1.85161	0.0642094	0.0818507
ENSG00000167969	1632	DCI|1632	157	-0.203484	0.838775	0.9193	-0.860645	0.389523	0.775987	-1.19678	0.231515	0.696385	-1.16067	0.245897	0.666943	-0.859369	0.390226	0.777482	-0.969136	0.332579	0.73705	-0.701805	0.482872	0.836414	-1.20952	0.226586	0.69019	1.96872	0.0491052	0.0638124
ENSG00000156136	1633	DCK|1633	91	2.21442	0.0268973	0.090205	0.350534	0.72597	0.92507	0.30162	0.762969	0.950267	0.416	0.677449	0.912735	0.34083	0.733263	0.928407	0.322376	0.747197	0.933629	0.438935	0.66075	0.912125	0.30286	0.762024	0.950354	6.25865	4.61692e-10	1.64971e-09
ENSG00000011465	1634	DCN|1634	102	1.58024	0.114189	0.26271	1.59926	0.1099	0.481165	2.10509	0.0353916	0.328758	1.77923	0.0753341	0.418084	1.57907	0.114458	0.492418	1.81163	0.0701736	0.391275	1.6617	0.0967095	0.468746	2.03301	0.0421665	0.358396	4.85127	1.30875e-06	3.21195e-06
ENSG00000129187	1635	DCTD|1635	96	0.552097	0.580935	0.757194	0.354823	0.722755	0.923691	0.357209	0.720968	0.938751	0.502136	0.61562	0.890218	0.29735	0.766226	0.939078	0.40297	0.687008	0.915222	0.422892	0.672414	0.916286	0.405649	0.685038	0.929859	0.480622	0.630831	0.666362
ENSG00000159640	1636	ACE|1636	113	-0.592499	0.553575	0.736252	-0.772704	0.439777	0.806023	-0.517546	0.604825	0.906651	-0.694331	0.487545	0.83508	-0.7821	0.434236	0.803299	-0.632847	0.526897	0.851281	-0.666648	0.505064	0.847551	-0.554502	0.579289	0.900532	12.494	1.04503e-34	2.16272e-33
ENSG00000080166	1638	DCT|1638	103	0.889774	0.37368	0.583349	0.637214	0.524049	0.845467	0.684726	0.493586	0.865672	0.72796	0.466712	0.826768	0.665984	0.505488	0.840575	0.558433	0.576603	0.875331	0.753232	0.451387	0.822713	0.690055	0.490229	0.866531	4.44002	9.41986e-06	2.06268e-05
ENSG00000204843	1639	DCTN1|1639	81	1.07994	0.280282	0.486774	0.383232	0.701583	0.915745	0.527355	0.597998	0.905185	0.403818	0.686384	0.916311	0.323962	0.745997	0.931802	0.372861	0.709286	0.922461	0.383503	0.701382	0.924476	0.525595	0.59922	0.907036	1.96839	0.049143	0.0638522
ENSG00000167986	1642	DDB1|1642	127	3.85064	0.000121022	0.00110516	1.15944	0.246398	0.663563	0.53786	0.590726	0.902621	1.08746	0.276945	0.692869	1.17243	0.241146	0.660397	0.932099	0.351383	0.7496	1.07239	0.283656	0.710157	0.536287	0.591812	0.903971	5.52037	3.76269e-08	1.10345e-07
ENSG00000134574	1643	DDB2|1643	170	-1.40006	0.161631	0.335867	-2.06766	0.0387834	0.298274	-1.29372	0.195891	0.65486	-2.09049	0.0366829	0.295958	-2.07681	0.0379301	0.294923	-2.05633	0.0398637	0.301528	-2.00782	0.0447788	0.333183	-1.24623	0.212808	0.675505	2.31923	0.0204695	0.0283691
ENSG00000132437	1644	DDC|1644	115	1.10797	0.267992	0.472297	0.737636	0.460811	0.816512	0.386814	0.69893	0.93383	0.587969	0.556611	0.865655	0.702001	0.48275	0.829022	0.725355	0.468308	0.8241	0.719963	0.471621	0.831163	0.531181	0.595345	0.906101	5.93693	3.34382e-09	1.09419e-08
ENSG00000187134	1645	AKR1C1|1645	120	4.01903	6.03e-05	0.000605996	3.40642	0.000669503	0.0247173	3.48114	0.000508583	0.0230912	3.33222	0.000875208	0.0312163	3.39881	0.000688337	0.025312	3.38467	0.000724584	0.0260528	3.38701	0.000718465	0.0270916	3.50169	0.000471121	0.0216109	6.57415	6.03342e-11	2.38046e-10
ENSG00000151632	1646	AKR1C2|1646	125	4.73127	2.37e-06	3.57772e-05	4.2186	2.55e-05	0.00187119	4.27423	1.99618e-05	0.00165247	4.1916	2.87466e-05	0.0021318	4.22399	2.49362e-05	0.00184156	4.21913	2.54758e-05	0.00189715	4.21173	2.63183e-05	0.00192763	4.27683	1.9732e-05	0.00163344	5.31143	1.19215e-07	3.30496e-07
ENSG00000116717	1647	GADD45A|1647	109	0.965571	0.33436	0.545758	-0.128492	0.897771	0.971755	0.452194	0.651172	0.920172	0.0212387	0.983057	0.99729	-0.112063	0.910783	0.978635	-0.0729945	0.941817	0.988994	-0.0546064	0.956457	0.991324	0.451184	0.6519	0.920469	5.26379	1.54184e-07	4.21465e-07
ENSG00000175197	1649	DDIT3|1649	173	7.74879	1.38e-14	8.77187e-13	-0.035683	0.971538	0.99204	-1.12457	0.260887	0.722239	-0.10529	0.916155	0.982983	-0.040564	0.967647	0.993263	-0.00141317	0.998873	1.00169	-0.155036	0.876807	0.9723	-1.17045	0.24194	0.705332	22.9429	4.41569e-105	5.82152e-103
ENSG00000244038	1650	DDOST|1650	116	3.08218	0.00207922	0.0119567	3.28429	0.00103773	0.0345093	2.31597	0.0206475	0.250671	3.19215	0.00143125	0.0438441	3.2645	0.00111266	0.036137	3.28203	0.00104602	0.0339108	3.03603	0.002424	0.0639147	2.28599	0.0223457	0.262687	0.317963	0.750542	0.777314
ENSG00000099977	1652	DDT|1652	142	1.21551	0.224295	0.418755	-0.258746	0.795854	0.943758	-0.663052	0.507363	0.872216	-0.262086	0.793278	0.950631	-0.376335	0.706702	0.919436	-0.283568	0.776767	0.941558	-0.298935	0.765017	0.941681	-0.686978	0.492166	0.866769	3.87398	0.00011006	0.000210291
ENSG00000079785	1653	DDX1|1653	98	3.39568	0.000696193	0.00485535	1.41161	0.158201	0.560185	1.1131	0.265781	0.726295	1.32445	0.185486	0.602203	1.38019	0.167662	0.571876	1.14798	0.251095	0.666914	1.35728	0.174824	0.591543	1.11284	0.265892	0.730413	4.15399	3.38648e-05	6.93905e-05
ENSG00000108654	1655	DDX5|1655	126	4.78693	1.8e-06	2.77371e-05	-0.529178	0.596733	0.877436	-0.0136596	0.989103	1.00034	-0.47771	0.632902	0.898062	-0.523522	0.600661	0.881406	-0.505728	0.613096	0.888445	-0.415637	0.677715	0.917888	0.00741862	0.994081	1.00123	11.6565	1.50446e-30	2.50949e-29
ENSG00000110367	1656	DDX6|1656	128	2.96284	0.00307937	0.0164042	1.05906	0.289682	0.700842	1.36807	0.171424	0.628554	0.939354	0.347648	0.755671	1.07722	0.281497	0.695748	0.976708	0.328817	0.734381	1.11556	0.264728	0.692989	1.39379	0.163516	0.617366	5.55852	3.03499e-08	9.00429e-08
ENSG00000172869	1657	DMXL1|1657	95	-2.5294	0.011492	0.0470519	-2.10825	0.0351168	0.283586	-1.90813	0.0564982	0.409929	-2.09346	0.0364173	0.294616	-2.10913	0.0350414	0.284649	-2.16368	0.0305914	0.263664	-2.15747	0.0310725	0.276791	-1.89535	0.0581708	0.413303	-1.47732	0.139726	0.168371
ENSG00000067596	1659	DHX8|1659	176	2.56366	0.0104205	0.0436591	0.637558	0.523825	0.845644	0.516463	0.60558	0.906868	0.862231	0.38865	0.780987	0.612718	0.540123	0.854879	0.626413	0.531106	0.853279	0.611216	0.541117	0.863517	0.516859	0.605304	0.908748	3.67138	0.000246729	0.00044919
ENSG00000135829	1660	DHX9|1660	110	1.7971	0.0724502	0.188684	1.22991	0.218855	0.637016	0.912977	0.36135	0.792814	1.22607	0.220298	0.642553	1.28165	0.200095	0.616352	1.22974	0.21892	0.636033	1.15921	0.246493	0.677645	0.892973	0.371965	0.802063	2.06081	0.0394331	0.0520723
ENSG00000178105	1662	DDX10|1662	100	1.32371	0.185732	0.369264	-0.196849	0.843963	0.957704	-1.16514	0.244083	0.707409	-0.30985	0.756703	0.938653	-0.172041	0.86342	0.966002	-0.21431	0.830324	0.959119	-0.204902	0.837667	0.961362	-1.17184	0.241384	0.704749	2.77481	0.00556804	0.00840757
ENSG00000013573	1663	DDX11|1663	132	2.74115	0.00616983	0.0287613	-0.686206	0.492652	0.830897	-0.804516	0.421182	0.831618	-0.707137	0.479553	0.832772	-0.678016	0.49783	0.83699	-0.635206	0.525357	0.85026	-0.677172	0.498365	0.843628	-0.797022	0.42552	0.833801	8.84988	1.70845e-18	1.30783e-17
ENSG00000109606	1665	DHX15|1665	92	0.152309	0.878956	0.943583	-0.855489	0.39237	0.777905	-1.39641	0.162727	0.617924	-0.783747	0.43327	0.808146	-0.839357	0.401356	0.783777	-0.783216	0.433581	0.80636	-0.938279	0.348199	0.759095	-1.39545	0.163015	0.61639	2.14968	0.0316844	0.0425406
ENSG00000104325	1666	DECR1|1666	179	1.03183	0.302261	0.510935	-1.07093	0.284313	0.696101	-0.0487803	0.961099	0.996309	-1.162	0.245356	0.666185	-1.18765	0.235096	0.65522	-1.111	0.266683	0.680685	-0.632994	0.5268	0.857038	-0.101679	0.91902	0.988322	4.73075	2.37234e-06	5.62147e-06
ENSG00000164821	1669	DEFA4|1669	59	-0.508724	0.610995	0.779533	-0.581161	0.561189	0.861256	-0.0856384	0.931761	0.991302	-0.480053	0.631235	0.897127	-0.580842	0.561404	0.863005	-0.64377	0.519789	0.849046	-0.487911	0.625659	0.897082	-0.0849832	0.932282	0.990731	4.12187	3.89119e-05	7.91489e-05
ENSG00000164816	1670	DEFA5|1670	54	0.886057	0.375679	0.585186	0.858608	0.390646	0.777092	1.15292	0.249063	0.711986	0.940796	0.346908	0.754894	0.859926	0.389919	0.777741	0.886635	0.375368	0.768881	0.932917	0.350961	0.760828	1.15114	0.249796	0.714311	2.71895	0.00659807	0.00985171
ENSG00000164822	1671	DEFA6|1671	59	-0.5162	0.605765	0.775529	-0.584615	0.558864	0.860514	-0.324568	0.745538	0.94536	-0.483919	0.628489	0.896015	-0.584535	0.558918	0.862236	-0.562326	0.573949	0.873686	-0.515745	0.606082	0.889947	-0.326113	0.744369	0.946305	6.10123	1.23114e-09	4.21463e-09
ENSG00000164825	1672	DEFB1|1672	64	2.80177	0.00512483	0.0247791	2.35693	0.01851	0.204415	2.45022	0.0143507	0.207149	2.3821	0.0172949	0.203178	2.3562	0.0185463	0.203381	2.34726	0.0189964	0.208703	2.45111	0.0143156	0.185842	2.44967	0.0143728	0.206629	4.78857	1.7864e-06	4.3041e-06
ENSG00000171711	1673	DEFB4A|1673	64	-0.581627	0.560875	0.741033	-0.599472	0.548917	0.857014	-0.0928967	0.925994	0.989068	-0.422398	0.672774	0.912168	-0.578534	0.56296	0.863681	-0.589778	0.555397	0.864221	-0.489167	0.62477	0.896675	-0.0998316	0.920487	0.989002	0.366123	0.714307	0.743769
ENSG00000175084	1674	DES|1674	108	1.38103	0.167404	0.343929	1.29071	0.196933	0.610535	1.99519	0.0461402	0.372766	1.54925	0.121458	0.510561	1.28612	0.198529	0.614188	1.47596	0.140092	0.530614	1.32291	0.185996	0.604853	1.9828	0.0475084	0.377143	1.74148	0.0817327	0.102558
ENSG00000197766	1675	CFD|1675	165	-0.0648597	0.948291	0.976831	-0.0965827	0.923066	0.980547	0.615399	0.538352	0.883015	0.118837	0.905414	0.980801	-0.102008	0.918759	0.98134	-0.176173	0.860173	0.9665	0.0235535	0.981211	0.998661	0.609705	0.542117	0.884787	0.317364	0.750996	0.777649
ENSG00000160049	1676	DFFA|1676	143	-0.115418	0.908124	0.957057	-1.86638	0.0621147	0.372646	-2.64023	0.00834087	0.153835	-1.95603	0.0505821	0.344927	-1.82883	0.067554	0.3866	-1.81658	0.0694111	0.389096	-2.06955	0.0386061	0.308122	-2.66067	0.00785284	0.148056	3.02607	0.00250501	0.00398535
ENSG00000169598	1677	DFFB|1677	85	2.77002	0.00565022	0.0267454	1.23833	0.215721	0.633187	1.2595	0.207977	0.668154	1.33521	0.181939	0.599436	1.25053	0.211232	0.629522	0.890691	0.373188	0.76733	1.27242	0.203353	0.629768	1.27568	0.202198	0.66446	4.10269	4.22571e-05	8.55038e-05
ENSG00000105928	1687	DFNA5|1687	89	-0.107751	0.914203	0.960507	-0.511294	0.609194	0.882675	-0.573175	0.566582	0.893182	-0.511445	0.609089	0.887697	-0.621744	0.534172	0.851746	-0.165404	0.86864	0.968008	-0.51995	0.603148	0.888719	-0.5712	0.56792	0.895053	4.06075	5.05491e-05	0.000101053
ENSG00000100473	1690	COCH|1690	116	1.88141	0.0600428	0.164204	1.54074	0.123518	0.507504	1.25676	0.208967	0.669161	1.54803	0.121752	0.511071	1.52175	0.128208	0.513814	1.53847	0.124071	0.50787	1.49363	0.13541	0.541701	1.25076	0.211151	0.673849	5.32147	1.1289e-07	3.13941e-07
ENSG00000114956	1716	DGUOK|1716	86	-0.538999	0.58994	0.763451	-2.1468	0.0319134	0.26948	-2.37701	0.0175347	0.231173	-2.19323	0.0283903	0.262352	-2.15598	0.0311889	0.266108	-2.15867	0.0309787	0.265204	-2.15375	0.0313635	0.278269	-2.37604	0.0175812	0.233341	4.23649	2.35977e-05	4.93527e-05
ENSG00000172893	1717	DHCR7|1717	228	6.82145	1.15e-11	5.00433e-10	0.458801	0.646421	0.896808	-0.17589	0.860396	0.97475	0.365097	0.715072	0.925994	0.459463	0.645945	0.897116	0.343814	0.731017	0.928536	0.24983	0.802741	0.951464	-0.174587	0.86142	0.976469	15.7597	3.21331e-53	1.74361e-51
ENSG00000116133	1718	DHCR24|1718	98	-0.524652	0.599875	0.771039	-1.15352	0.248815	0.66553	-1.71037	0.0873325	0.483016	-1.17336	0.240771	0.660998	-1.14966	0.250403	0.668367	-1.1701	0.242082	0.659105	-1.25578	0.209325	0.63663	-1.7759	0.0758812	0.462829	3.37284	0.000756278	0.00129053
ENSG00000228716	1719	DHFR|1719	86	-0.655835	0.511996	0.705356	0.0523469	0.958257	0.989517	-0.284286	0.776217	0.953555	0.0851313	0.932164	0.987011	0.207096	0.835953	0.958159	-0.142878	0.886399	0.972275	0.108545	0.913573	0.9811	-0.345527	0.72973	0.943053	-2.3584	0.0184369	0.0257123
ENSG00000102967	1723	DHODH|1723	114	3.43216	0.000609376	0.00434696	1.18489	0.236185	0.654622	0.629819	0.528876	0.879795	1.02769	0.304205	0.719787	1.17646	0.239534	0.659023	0.958555	0.337884	0.740598	1.14927	0.250564	0.680948	0.63564	0.525074	0.876667	5.59045	2.53262e-08	7.58721e-08
ENSG00000095059	1725	DHPS|1725	186	3.59572	0.000330305	0.00262211	0.239542	0.810707	0.947764	0.0554039	0.955821	0.995419	0.103797	0.91734	0.983484	0.228362	0.819385	0.95385	0.0154437	0.98768	0.999757	0.227763	0.819851	0.956582	0.06782	0.945935	0.993963	7.68487	2.2504e-14	1.21225e-13
ENSG00000100243	1727	CYB5R3|1727	146	1.43714	0.150814	0.320042	-1.26256	0.206877	0.622876	-1.00041	0.317219	0.765023	-1.19684	0.231494	0.654405	-1.27853	0.201191	0.617591	-1	0.317416	0.727074	-1.25345	0.210171	0.637243	-1.00028	0.31728	0.767667	5.86243	5.21705e-09	1.67484e-08
ENSG00000181019	1728	NQO1|1728	160	-1.03794	0.299407	0.508042	-1.23977	0.215188	0.632982	-1.35001	0.177146	0.632846	-1.13527	0.256382	0.675312	-1.25138	0.210924	0.629236	-1.27587	0.20213	0.617916	-1.23516	0.216895	0.64586	-1.38551	0.166032	0.620676	0.814816	0.415262	0.457863
ENSG00000131504	1729	DIAPH1|1729	80	-0.936049	0.349346	0.559999	-1.82012	0.0688705	0.389491	-2.05348	0.0401392	0.350883	-1.70924	0.0875421	0.446567	-1.87696	0.0606496	0.369672	-1.80677	0.070928	0.393386	-1.87761	0.0605605	0.382354	-2.11522	0.0345181	0.325917	1.84197	0.0656082	0.083562
ENSG00000180096	1731	SEPT1|1731	138	-0.798333	0.42476	0.62999	-1.44787	0.147789	0.544716	-0.235238	0.814045	0.965312	-1.27716	0.201675	0.621975	-1.45758	0.145092	0.5416	-0.654264	0.513007	0.847064	-1.38372	0.166577	0.583611	-0.223853	0.822892	0.967615	6.35448	2.51264e-10	9.2857e-10
ENSG00000211452	1733	DIO1|1733	115	0.469894	0.638475	0.799633	0.361852	0.717496	0.921546	-0.380607	0.70353	0.934923	0.238446	0.811557	0.954728	0.363811	0.716032	0.922205	0.338239	0.735214	0.929356	0.145827	0.884071	0.973742	-0.315192	0.752644	0.948761	1.59524	0.110795	0.135686
ENSG00000211448	1734	DIO2|1734	89	-0.576753	0.564163	0.743886	-0.624671	0.532249	0.849284	-0.102064	0.918714	0.988411	-0.0441842	0.964761	0.992992	-0.593899	0.552638	0.860755	-0.335132	0.737556	0.930203	-0.538373	0.590372	0.883646	0.0575178	0.954138	0.99448	2.51416	0.0119995	0.017237
ENSG00000197406	1735	DIO3|1735	108	2.24809	0.0246645	0.0843378	2.00545	0.0450313	0.321668	2.94116	0.00330254	0.086439	2.29746	0.0216818	0.22861	2.01637	0.0438777	0.317453	2.32041	0.0204059	0.215029	2.04241	0.0412244	0.31859	2.82955	0.00470186	0.10868	3.55214	0.000389781	0.000689663
ENSG00000150768	1737	DLAT|1737	98	0.585289	0.558411	0.739644	1.86945	0.0616875	0.371338	1.46983	0.141745	0.586285	1.87	0.0616102	0.38061	1.85435	0.0638163	0.376967	1.76204	0.0781956	0.412485	1.80276	0.0715562	0.411356	1.37939	0.167908	0.622458	-1.94504	0.0518913	0.0671437
ENSG00000091140	1738	DLD|1738	158	2.47181	0.0135149	0.0533582	1.6915	0.0908761	0.442373	1.77635	0.0758071	0.460326	1.70639	0.0880702	0.447466	1.68479	0.0921647	0.446232	1.6997	0.0893234	0.437353	1.74425	0.0812482	0.437404	1.76646	0.0774517	0.46539	2.00278	0.0453178	0.059215
ENSG00000075711	1739	DLG1|1739	142	2.59573	0.00949887	0.0405908	0.727558	0.466958	0.818987	0.606663	0.544134	0.885157	0.780996	0.434885	0.809802	0.728089	0.466633	0.82099	0.706661	0.479849	0.829724	0.729216	0.465944	0.828293	0.547141	0.584335	0.901916	4.15742	3.33644e-05	6.84203e-05
ENSG00000150672	1740	DLG2|1740	146	1.70886	0.0876115	0.216721	1.63576	0.102026	0.466472	1.8811	0.0600848	0.419368	1.57695	0.114944	0.500677	1.59907	0.109942	0.483268	1.70142	0.0889992	0.436968	1.79191	0.0732789	0.416151	1.89753	0.0578838	0.412416	3.63437	0.000284761	0.000513493
ENSG00000132535	1742	DLG4|1742	163	1.94662	0.0517014	0.147915	1.00285	0.316036	0.723591	1.22678	0.22003	0.684153	1.08494	0.27806	0.694682	1.05445	0.291788	0.703595	1.06041	0.28907	0.701604	0.981253	0.326571	0.743262	1.16184	0.24542	0.709089	5.27224	1.47327e-07	4.03902e-07
ENSG00000119689	1743	DLST|1743	93	-0.0958663	0.923635	0.965175	-2.27318	0.0231072	0.229882	-2.18142	0.0292529	0.298363	-2.18877	0.0287136	0.262883	-2.27047	0.0232709	0.230354	-2.32845	0.0199744	0.213388	-2.24133	0.0250994	0.249146	-2.19861	0.0280052	0.293198	2.7064	0.00685199	0.0102094
ENSG00000144355	1745	DLX1|1745	87	2.22042	0.0264876	0.0890997	2.05038	0.0404406	0.305204	1.87871	0.0604101	0.42032	2.18154	0.0292445	0.264076	2.04602	0.0408675	0.306773	2.00509	0.0450704	0.318951	2.05991	0.0395191	0.311221	1.7679	0.0772096	0.46472	5.64772	1.82634e-08	5.5498e-08
ENSG00000115844	1746	DLX2|1746	87	2.50931	0.0121648	0.0491172	2.25357	0.0243169	0.235196	2.11303	0.0347057	0.325101	2.3196	0.0204497	0.222472	2.24725	0.0247187	0.237936	2.16778	0.0302776	0.263254	2.26393	0.0236711	0.241155	2.04076	0.0413887	0.354322	5.02762	5.34877e-07	1.3731e-06
ENSG00000064195	1747	DLX3|1747	158	3.52165	0.000437217	0.00330991	2.68396	0.00732777	0.12207	2.49605	0.012628	0.193419	2.80271	0.00510998	0.100829	2.72426	0.00649324	0.114422	2.64523	0.00821914	0.126873	2.68414	0.0073239	0.125821	2.47045	0.0135665	0.199716	9.2718	4.07766e-20	3.55233e-19
ENSG00000108813	1748	DLX4|1748	156	4.24757	2.25e-05	0.000258025	2.50076	0.0124619	0.164046	1.88796	0.0591574	0.41616	2.36139	0.0182897	0.210556	2.49628	0.0126199	0.165275	2.43735	0.0148706	0.181527	2.47411	0.0134285	0.179027	1.88776	0.0591837	0.416674	10.7953	1.54654e-26	2.07269e-25
ENSG00000105880	1749	DLX5|1749	109	-0.342231	0.732208	0.85928	-0.845319	0.398021	0.782124	-0.65032	0.51555	0.873383	-0.765611	0.443987	0.814311	-0.834069	0.404329	0.786474	-0.846106	0.397582	0.783801	-0.709601	0.478023	0.835168	-0.762781	0.445672	0.84321	6.71924	2.29462e-11	9.42744e-11
ENSG00000006377	1750	DLX6|1750	109	2.02679	0.0427991	0.128347	1.467	0.142514	0.537202	1.34289	0.179441	0.634929	1.55667	0.119686	0.50876	1.47296	0.140899	0.534581	1.48111	0.138714	0.528656	1.39706	0.16253	0.579584	1.15724	0.247294	0.71127	6.71068	2.43056e-11	9.9469e-11
ENSG00000187908	1755	DMBT1|1755	106	-0.930145	0.352394	0.562603	-1.04533	0.295983	0.706839	-0.498191	0.618397	0.912622	-0.775698	0.438007	0.81154	-1.04436	0.296428	0.706742	-0.989013	0.322761	0.730573	-0.921161	0.357063	0.765848	-0.50741	0.611916	0.910532	3.81114	0.000141952	0.000267152
ENSG00000123453	1757	SARDH|1757	99	-0.383292	0.701539	0.840185	-0.409006	0.682573	0.909244	-0.189132	0.850006	0.972762	-0.491738	0.622951	0.892912	-0.379658	0.704234	0.91898	-0.274213	0.783945	0.943321	-0.359697	0.719106	0.929257	-0.160844	0.87223	0.978503	0.452782	0.650748	0.685043
ENSG00000152592	1758	DMP1|1758	99	0.771287	0.440616	0.643479	0.392944	0.694397	0.913212	-0.415361	0.677916	0.927263	0.261893	0.793428	0.950618	0.392991	0.694363	0.916106	0.352773	0.724291	0.926339	0.307178	0.758735	0.939537	-0.423173	0.672209	0.927799	4.38792	1.196e-05	2.59054e-05
ENSG00000106976	1759	DNM1|1759	143	1.21198	0.225644	0.420348	1.08898	0.276277	0.689645	0.465853	0.641365	0.918639	1.06205	0.288326	0.705475	1.1098	0.267201	0.682204	1.14745	0.251315	0.666999	0.986963	0.323764	0.741425	0.438999	0.660704	0.925266	1.17418	0.240446	0.278013
ENSG00000104936	1760	DMPK|1760	179	2.09273	0.0364821	0.113974	-0.253366	0.800008	0.944647	0.125155	0.900411	0.984308	-0.261427	0.793786	0.950791	-0.19892	0.842343	0.959673	-0.283171	0.777071	0.941863	-0.104593	0.916708	0.982215	0.192945	0.847019	0.973036	8.52867	2.63863e-17	1.84021e-16
ENSG00000137090	1761	DMRT1|1761	93	2.21187	0.0270736	0.0906766	1.99372	0.0463001	0.32588	1.10334	0.269996	0.728973	1.82651	0.0679036	0.398729	1.96977	0.048984	0.334928	1.91916	0.0550873	0.353186	1.95304	0.0509361	0.351789	1.10915	0.267482	0.731957	2.50319	0.0123768	0.0177433
ENSG00000185800	1762	DMWD|1762	178	4.74828	2.18e-06	3.31055e-05	0.15904	0.873651	0.966202	-0.308468	0.757754	0.949219	0.112007	0.910827	0.981587	0.1777	0.858974	0.964605	0.14281	0.886453	0.972274	-0.136562	0.891389	0.975284	-0.326792	0.743855	0.945923	10.1612	9.29294e-24	1.04483e-22
ENSG00000138346	1763	DNA2|1763	98	0.850859	0.394936	0.603043	0.284323	0.776189	0.937721	-0.542257	0.587694	0.901162	0.239606	0.810657	0.954301	0.292661	0.769808	0.940295	-0.00543252	0.995666	1.00067	0.148339	0.882088	0.973365	-0.589773	0.555401	0.889581	2.28254	0.0225481	0.0310516
ENSG00000039139	1767	DNAH5|1767	139	1.16564	0.243882	0.443056	0.0295287	0.976445	0.993509	-0.0395588	0.968448	0.997018	0.0557625	0.955536	0.991814	0.0329595	0.97371	0.995124	0.0259802	0.979275	0.998061	0.0597752	0.95234	0.990055	-0.087253	0.930478	0.990529	6.20246	6.5695e-10	2.31349e-09
ENSG00000115423	1768	DNAH6|1768	135	1.11744	0.263923	0.467627	1.12076	0.262507	0.677559	1.18488	0.236189	0.701549	1.13554	0.256266	0.675706	1.14395	0.252762	0.669742	1.12846	0.259245	0.674469	1.14554	0.252105	0.682532	1.15907	0.246548	0.709814	-0.00970517	0.992257	0.993541
ENSG00000124721	1769	DNAH8|1769	125	3.16223	0.00158602	0.00955909	2.75934	0.00583774	0.107426	2.54917	0.0108624	0.177856	2.90175	0.00374612	0.0829271	2.75264	0.00595814	0.109435	2.98354	0.00287931	0.0701038	2.6918	0.00715815	0.124415	2.42682	0.0153083	0.215211	6.59255	5.34306e-11	2.12125e-10
ENSG00000007174	1770	DNAH9|1770	102	-0.110376	0.912121	0.959282	0.411458	0.680775	0.908962	0.759891	0.447398	0.845575	0.774789	0.438544	0.811859	0.464663	0.642217	0.896063	0.487191	0.626169	0.89328	0.416617	0.676997	0.917894	0.874879	0.381731	0.806703	-3.82773	0.000132777	0.000250655
ENSG00000213918	1773	DNASE1|1773	169	-0.0289512	0.976906	0.990767	0.376698	0.706433	0.918228	0.167502	0.86699	0.976749	0.292507	0.769925	0.943157	0.381553	0.702828	0.918761	0.297519	0.766097	0.938726	0.299688	0.764443	0.94117	0.164248	0.869551	0.977716	-1.79824	0.0722698	0.0913795
ENSG00000167968	1775	DNASE1L2|1775	157	-1.28509	0.198888	0.386527	-1.69686	0.089859	0.440076	-1.80064	0.0718905	0.453565	-1.54364	0.122813	0.512744	-1.69459	0.0902877	0.442196	-1.81921	0.0690092	0.388188	-1.76473	0.0777424	0.428113	-1.77772	0.0755813	0.462585	2.37034	0.0178537	0.0249576
ENSG00000163687	1776	DNASE1L3|1776	105	-1.98943	0.0467721	0.136984	-1.99206	0.0464821	0.326257	-1.05999	0.289262	0.742578	-1.88888	0.0590333	0.372052	-1.97041	0.0489107	0.334684	-1.89163	0.0586659	0.363684	-1.85612	0.0635642	0.389438	-1.07425	0.282822	0.74232	0.0773716	0.938335	0.9469
ENSG00000105612	1777	DNASE2|1777	192	2.99131	0.00280727	0.0152701	0.3205	0.748618	0.931537	0.10171	0.918996	0.988355	0.39062	0.696114	0.919235	0.145025	0.884704	0.971553	0.603369	0.546323	0.860254	0.436316	0.662648	0.913258	0.0780795	0.937772	0.992534	8.01212	1.77333e-15	1.06699e-14
ENSG00000197102	1778	DYNC1H1|1778	125	-0.0733906	0.941502	0.974519	-1.2149	0.224528	0.640819	-1.40308	0.160727	0.615189	-1.20003	0.230252	0.652761	-1.14853	0.250869	0.66861	-1.16367	0.244677	0.66202	-1.18733	0.235221	0.664625	-1.4218	0.155219	0.608498	2.4913	0.0127974	0.0182946
ENSG00000158560	1780	DYNC1I1|1780	108	1.09773	0.272437	0.477341	-0.0450191	0.964096	0.989906	0.0282509	0.977464	0.998961	0.0902669	0.928083	0.986151	-0.0457507	0.963513	0.992339	-0.0413115	0.967051	0.995925	0.0467647	0.962705	0.992943	0.0357435	0.97149	0.997898	6.68138	2.95863e-11	1.19922e-10
ENSG00000077380	1781	DYNC1I2|1781	91	1.32575	0.185055	0.368454	0.49217	0.622646	0.889394	0.677077	0.498425	0.868001	0.519911	0.603176	0.885753	0.504116	0.614228	0.88734	0.415214	0.678024	0.912957	0.492344	0.622523	0.895255	0.673657	0.500597	0.869826	2.09128	0.036612	0.0486611
ENSG00000135720	1783	DYNC1LI2|1783	116	-0.00220778	0.998239	1.00128	-0.707129	0.479558	0.824953	-0.672277	0.501475	0.870247	-0.706878	0.479714	0.832402	-0.676874	0.498554	0.837337	-0.755408	0.450082	0.815407	-0.580365	0.561725	0.871781	-0.67274	0.50118	0.86999	1.34906	0.177449	0.210003
ENSG00000079805	1785	DNM2|1785	224	3.71518	0.000207893	0.00176531	-1.26867	0.204689	0.620601	-1.35195	0.176523	0.632016	-1.32897	0.183991	0.601187	-1.37293	0.169909	0.575022	-1.25271	0.210438	0.628945	-1.02734	0.304368	0.725477	-1.33984	0.18043	0.637415	10.5338	2.25518e-25	2.84665e-24
ENSG00000130816	1786	DNMT1|1786	225	4.51466	6.66e-06	8.96631e-05	1.84472	0.0652065	0.382916	1.11833	0.263544	0.724971	1.92061	0.0549049	0.358341	2.01926	0.0435759	0.316556	1.80416	0.0713364	0.393079	1.63145	0.102933	0.481091	1.00766	0.313723	0.764464	7.42365	1.59472e-13	7.97941e-13
ENSG00000107614	1787	TRDMT1|1787	74	2.27979	0.0227115	0.0793207	0.733058	0.463598	0.81794	0.882132	0.377798	0.805178	0.744706	0.456526	0.821063	0.773898	0.439071	0.806875	0.73372	0.463194	0.821599	0.726683	0.467494	0.828896	0.83089	0.406122	0.821475	5.33825	1.03048e-07	2.87559e-07
ENSG00000119772	1788	DNMT3A|1788	117	-0.00343864	0.997257	1.00086	-0.0599412	0.952208	0.988039	-1.01701	0.309253	0.757721	-0.145539	0.884298	0.97333	-0.0775411	0.9382	0.985021	-0.070485	0.943814	0.989631	-0.127206	0.898789	0.976358	-1.06559	0.286719	0.74399	0.143481	0.885923	0.900237
ENSG00000088305	1789	DNMT3B|1789	188	2.18414	0.0290522	0.0956832	0.460937	0.644887	0.896221	-0.622312	0.533798	0.88123	0.41331	0.679418	0.913107	0.455354	0.648898	0.897155	0.305812	0.759776	0.937174	0.223778	0.82295	0.957186	-0.624561	0.532321	0.880261	6.4648	1.23429e-10	4.73652e-10
ENSG00000107447	1791	DNTT|1791	106	-0.269507	0.787564	0.890198	-0.223578	0.823105	0.952538	-0.522546	0.601341	0.905701	-0.439145	0.660597	0.908953	-0.169338	0.865545	0.966738	-0.222738	0.823759	0.956815	-0.194758	0.8456	0.963631	-0.500496	0.616774	0.91068	1.49717	0.134486	0.162497
ENSG00000150760	1793	DOCK1|1793	67	1.2415	0.214546	0.406828	-1.29867	0.194188	0.606685	-1.28328	0.199524	0.65896	-1.29919	0.194009	0.611905	-1.29745	0.194608	0.608188	-1.29626	0.195016	0.608397	-1.32619	0.184907	0.603297	-1.28498	0.198929	0.661288	6.6685	3.22477e-11	1.30412e-10
ENSG00000134516	1794	DOCK2|1794	81	0.459192	0.64614	0.804421	0.220184	0.825747	0.952678	0.675749	0.499268	0.868364	0.331774	0.74009	0.933597	0.218999	0.82667	0.955767	1.29048	0.197012	0.610663	0.433723	0.66453	0.913659	0.639019	0.522874	0.875458	3.12734	0.00178597	0.00289418
ENSG00000088538	1795	DOCK3|1795	126	1.88883	0.0590403	0.16211	1.60732	0.108122	0.47738	0.56323	0.573333	0.895496	1.56764	0.117104	0.505018	1.60712	0.108165	0.479962	1.58143	0.113917	0.489379	1.4755	0.140216	0.550046	0.466571	0.640851	0.918494	2.65112	0.00807749	0.011894
ENSG00000115325	1796	DOK1|1796	86	-0.0316412	0.974761	0.989889	-0.669432	0.503287	0.837695	-0.389878	0.696663	0.933254	-0.561842	0.574279	0.873367	-0.630551	0.528397	0.84885	-0.55509	0.578887	0.875512	-0.665374	0.505878	0.847958	-0.40024	0.689017	0.93107	3.91692	9.22959e-05	0.000178011
ENSG00000204348	1797	DOM3Z|1797	227	6.25927	4.6e-10	1.5303e-08	3.4036	0.000676418	0.0249208	2.85656	0.00432102	0.102678	3.24044	0.00121049	0.0392428	3.37149	0.000759992	0.0269987	3.33819	0.000856704	0.0292661	3.37405	0.000752986	0.0278042	2.85425	0.00435245	0.103563	7.67121	2.49677e-14	1.33969e-13
ENSG00000172269	1798	DPAGT1|1798	119	2.03625	0.0418393	0.126042	0.925918	0.354586	0.751041	0.204978	0.837607	0.970745	0.975307	0.329511	0.741232	0.880029	0.378935	0.770512	0.902416	0.366931	0.763459	0.860008	0.389874	0.787536	0.212022	0.832109	0.968789	2.25459	0.0242525	0.0332266
ENSG00000015413	1800	DPEP1|1800	147	-1.39275	0.163829	0.339286	-1.3494	0.17734	0.58297	-1.0772	0.281502	0.738636	-1.28365	0.199394	0.618369	-1.35078	0.176899	0.584452	-1.25735	0.208754	0.626228	-1.2765	0.201909	0.627042	-1.07931	0.280564	0.740981	4.85469	1.28661e-06	3.16154e-06
ENSG00000108963	1801	DPH1|1801	128	2.89174	0.00386708	0.0197663	1.2131	0.225217	0.641239	0.420683	0.674026	0.927502	1.15728	0.247277	0.667532	1.18758	0.23512	0.655083	1.19595	0.23184	0.649912	1.00619	0.314431	0.734318	0.400356	0.688932	0.931096	3.54826	0.000395544	0.000699165
ENSG00000132768	1802	DPH2|1802	131	5.77139	8.92e-09	2.39454e-07	1.77168	0.0765807	0.407772	1.08338	0.278755	0.736641	1.77063	0.0767542	0.422278	1.7712	0.0766593	0.409479	1.81747	0.0692756	0.388949	1.45753	0.145106	0.555516	1.07329	0.283254	0.742139	8.69739	6.33782e-18	4.63818e-17
ENSG00000197635	1803	DPP4|1803	94	-0.198196	0.842909	0.922185	-0.405533	0.685124	0.909911	-0.127296	0.898717	0.983906	-0.32149	0.747868	0.936308	-0.41279	0.679799	0.909431	-0.386555	0.699122	0.918232	-0.427378	0.669144	0.915335	-0.139662	0.888939	0.98257	3.07451	0.00213321	0.00342229
ENSG00000130226	1804	DPP6|1804	111	-0.373016	0.709171	0.845343	-0.390933	0.695883	0.914286	-0.320711	0.748459	0.946233	-0.280493	0.779124	0.946931	-0.396877	0.691495	0.914559	-0.408654	0.682832	0.913831	-0.35979	0.719038	0.92937	-0.273736	0.784312	0.956239	0.824815	0.409562	0.452336
ENSG00000143196	1805	DPT|1805	142	1.76996	0.0768668	0.197527	1.53729	0.124359	0.508489	2.43533	0.0149535	0.212744	2.05931	0.0395765	0.307456	1.53185	0.125696	0.510879	1.7083	0.0877155	0.434138	1.56803	0.117012	0.509564	2.48869	0.0128919	0.195276	11.7384	6.05283e-31	1.02991e-29
ENSG00000188641	1806	DPYD|1806	110	1.66209	0.0966314	0.233168	2.07124	0.0384479	0.297757	2.65784	0.00791864	0.149613	2.34446	0.0191394	0.215597	2.05982	0.0395284	0.301296	1.97803	0.0480446	0.329772	2.22424	0.0262292	0.255376	2.67527	0.00751981	0.145318	-2.45922	0.0139971	0.0198755
ENSG00000147647	1807	DPYS|1807	136	0.517518	0.604844	0.774741	-0.289678	0.772089	0.936079	-0.0116652	0.990694	1.0007	-0.451688	0.651537	0.905729	-0.289147	0.772495	0.940737	-0.148636	0.881854	0.97154	-0.29238	0.770023	0.942887	0.31243	0.754742	0.949054	7.24279	5.96554e-13	2.83814e-12
ENSG00000092964	1808	DPYSL2|1808	97	1.10845	0.267785	0.472166	0.99317	0.320732	0.727216	1.04263	0.29723	0.74814	1.00744	0.31383	0.729088	0.99229	0.321161	0.727877	0.73147	0.464566	0.822558	1.05533	0.291384	0.717494	1.04231	0.297376	0.751804	0.578882	0.562725	0.601778
ENSG00000113657	1809	DPYSL3|1809	97	1.07699	0.281599	0.487871	0.955148	0.339603	0.739053	1.4289	0.153169	0.604191	1.05579	0.291177	0.707103	0.959376	0.33747	0.73851	1.20313	0.229051	0.647294	1.03665	0.300006	0.723413	1.39894	0.161967	0.614908	1.94343	0.0520863	0.0673763
ENSG00000117505	1810	DR1|1810	122	1.83447	0.0667125	0.177667	-1.02047	0.307613	0.715561	-1.17894	0.238546	0.703385	-1.03516	0.300704	0.715211	-0.950377	0.34202	0.742804	-0.989064	0.322736	0.73061	-0.973303	0.330505	0.74611	-1.18461	0.236294	0.700927	6.11938	1.10081e-09	3.79547e-09
ENSG00000091138	1811	SLC26A3|1811	160	-0.207437	0.835687	0.917271	-0.303264	0.761716	0.934348	-0.278164	0.780912	0.955563	-0.290165	0.771716	0.943727	-0.303851	0.761269	0.937522	-0.306575	0.759195	0.936847	-0.317541	0.750862	0.937485	-0.325903	0.744527	0.946169	2.39788	0.0165694	0.0232609
ENSG00000184845	1812	DRD1|1812	104	0.69192	0.489057	0.686075	0.622077	0.533953	0.850245	0.79706	0.425499	0.832841	0.724084	0.469088	0.827764	0.632484	0.527134	0.848582	0.640902	0.52165	0.84998	0.690047	0.490234	0.840091	0.77678	0.437368	0.84	0.637569	0.523818	0.563999
ENSG00000149295	1813	DRD2|1813	82	-0.209884	0.833777	0.916362	-0.307392	0.758573	0.934235	-0.483227	0.628981	0.914592	-0.411728	0.680577	0.913631	-0.313926	0.753605	0.933835	-0.383686	0.701247	0.918786	-0.296707	0.766717	0.942015	-0.49197	0.622787	0.912369	2.05704	0.0397944	0.0524948
ENSG00000151577	1814	DRD3|1814	139	7.44619	1.35e-13	7.55575e-12	7.30887	3.7e-13	1.28833e-10	7.31823	3.45436e-13	1.22961e-10	7.32184	3.36464e-13	1.19768e-10	7.31772	3.46726e-13	1.25939e-10	7.31773	3.46703e-13	1.25931e-10	7.33216	3.12084e-13	1.06817e-10	7.31533	3.52847e-13	1.25599e-10	3.77049	0.000167026	0.000311411
ENSG00000069696	1815	DRD4|1815	113	1.50606	0.132189	0.291031	1.25974	0.20789	0.624867	1.28598	0.198578	0.657298	1.12196	0.261995	0.679834	1.2897	0.197285	0.612681	1.29611	0.195068	0.608452	1.15879	0.246664	0.677592	1.24241	0.214211	0.676581	3.32175	0.000908509	0.0015347
ENSG00000169676	1816	DRD5|1816	81	1.59596	0.110636	0.256794	1.20733	0.22743	0.644335	1.56881	0.11683	0.545473	1.41132	0.158284	0.565918	1.20334	0.22897	0.649022	1.44811	0.147723	0.542211	1.20711	0.227513	0.657885	1.57976	0.1143	0.539461	7.74521	1.41894e-14	7.77776e-14
ENSG00000108591	1819	DRG2|1819	114	0.868007	0.385481	0.594574	-2.88349	0.00396945	0.084927	-2.9867	0.00284983	0.0786378	-2.94461	0.003266	0.0765854	-2.90331	0.00372761	0.082109	-3.04059	0.00238774	0.0615006	-2.95116	0.00319781	0.0764982	-2.95202	0.00318896	0.0847121	6.31993	3.13202e-10	1.14416e-09
ENSG00000116017	1820	ARID3A|1820	170	2.33674	0.0195378	0.0710822	2.35302	0.0187055	0.204791	1.35252	0.176341	0.631621	2.3306	0.0198605	0.218331	2.34568	0.0190768	0.206275	2.3178	0.0205473	0.216008	1.94658	0.0517071	0.353683	1.33254	0.182815	0.638864	0.0316361	0.974765	0.978669
ENSG00000111676	1822	ATN1|1822	145	3.93486	8.57e-05	0.000821815	0.290728	0.771285	0.936	0.177394	0.859215	0.97428	0.151864	0.879307	0.971199	0.291363	0.7708	0.940409	0.204659	0.837857	0.960836	0.302467	0.762323	0.940708	0.171306	0.863998	0.976407	8.10651	8.36897e-16	5.16652e-15
ENSG00000134765	1823	DSC1|1823	134	2.45183	0.0142871	0.0556172	2.39374	0.0167572	0.193104	2.59755	0.00944906	0.165526	2.5422	0.0110809	0.15702	2.3819	0.0173045	0.196921	2.4003	0.0164607	0.191858	2.33578	0.0195882	0.220373	2.6182	0.00889737	0.158514	6.64493	3.77405e-11	1.51592e-10
ENSG00000134755	1824	DSC2|1824	135	2.47119	0.0135383	0.0534032	0.842738	0.399462	0.782532	0.899407	0.36853	0.797555	1.0234	0.306227	0.722076	0.827008	0.408318	0.789232	0.842867	0.39939	0.784413	0.81028	0.417863	0.804796	0.947555	0.343455	0.787734	7.00496	3.23053e-12	1.43599e-11
ENSG00000134762	1825	DSC3|1825	140	-1.1175	0.263897	0.467672	-1.67908	0.0932713	0.447168	-1.441	0.149721	0.598144	-1.50199	0.133236	0.530382	-1.61917	0.105549	0.474862	-1.6643	0.0961891	0.451708	-1.64141	0.100849	0.477753	-1.4396	0.150118	0.60054	5.89554	4.28398e-09	1.38554e-08
ENSG00000171587	1826	DSCAM|1826	140	0.773188	0.43949	0.642573	0.782938	0.433744	0.803005	0.683492	0.494365	0.8661	0.78066	0.435083	0.809831	0.793798	0.427395	0.799703	0.851379	0.394647	0.781479	0.720076	0.471551	0.831204	0.684634	0.493644	0.867056	-1.47466	0.140442	0.169131
ENSG00000159200	1827	RCAN1|1827	132	0.275975	0.782592	0.88717	0.376239	0.706774	0.918201	0.74672	0.455309	0.848899	0.529601	0.59644	0.882047	0.368017	0.712894	0.921564	0.455318	0.648923	0.901322	0.458064	0.64695	0.907934	0.723184	0.46964	0.857034	-0.403255	0.686798	0.718108
ENSG00000134760	1828	DSG1|1828	124	0.48434	0.628191	0.79289	0.0946354	0.924613	0.980899	0.228788	0.819054	0.965463	0.198891	0.842366	0.962287	0.0911787	0.927359	0.982624	0.0898493	0.928415	0.985679	-0.074816	0.940368	0.987763	0.229168	0.818758	0.966587	6.77665	1.55692e-11	6.50931e-11
ENSG00000046604	1829	DSG2|1829	125	2.75692	0.00588079	0.0276675	1.39264	0.163862	0.567447	1.10105	0.270991	0.729445	1.4282	0.15337	0.558902	1.3987	0.162039	0.56604	1.39411	0.16342	0.567745	1.37621	0.168889	0.586172	1.09025	0.275719	0.737932	5.84848	5.66676e-09	1.81495e-08
ENSG00000134757	1830	DSG3|1830	123	-1.31392	0.189005	0.373354	-1.75894	0.0787206	0.413586	-1.23913	0.215425	0.678368	-1.51752	0.129273	0.524699	-1.75689	0.0790691	0.416599	-1.74163	0.0817062	0.420534	-1.45492	0.145829	0.556965	-1.2626	0.206861	0.669644	5.16971	2.54657e-07	6.79008e-07
ENSG00000096696	1832	DSP|1832	123	-0.317212	0.751112	0.870558	-1.71587	0.0863199	0.432769	-1.55469	0.120158	0.549198	-1.63612	0.101952	0.472904	-1.72083	0.0854152	0.431268	-1.70817	0.0877397	0.434017	-1.71453	0.0865656	0.449838	-1.59537	0.110767	0.534553	8.05651	1.24698e-15	7.5902e-15
ENSG00000083782	1833	EPYC|1833	103	2.38141	0.0173272	0.0649105	2.19856	0.0280084	0.252345	2.33047	0.0198675	0.245898	2.2608	0.0238645	0.240102	2.13896	0.0325435	0.272313	2.31527	0.0206856	0.216822	2.24721	0.0247209	0.247459	2.3044	0.021289	0.255842	9.33122	2.37923e-20	2.11516e-19
ENSG00000152591	1834	DSPP|1834	105	1.31332	0.189206	0.373543	0.89889	0.368805	0.762427	0.639165	0.522779	0.877362	0.910472	0.362669	0.765601	0.890782	0.373139	0.766608	0.898549	0.368987	0.763986	0.850097	0.395359	0.791341	0.618736	0.536152	0.882251	3.92831	8.80632e-05	0.000170438
ENSG00000155850	1836	SLC26A2|1836	100	3.8666	0.00011342	0.00104756	2.91217	0.00362379	0.0805397	2.82816	0.00472222	0.10789	3.0691	0.00217211	0.0591119	2.92409	0.00348845	0.0785918	2.95144	0.00319492	0.0746236	2.85758	0.00430719	0.0933733	2.77398	0.00558217	0.120866	5.99182	2.40149e-09	7.99211e-09
ENSG00000134769	1837	DTNA|1837	113	3.41437	0.000650376	0.00458977	3.10811	0.00190585	0.0527167	2.60361	0.00928416	0.164091	2.98078	0.00290534	0.0714215	3.09846	0.00196877	0.0543257	3.16164	0.00158928	0.0460684	3.04294	0.00236927	0.0631261	2.61952	0.00886329	0.158382	2.51686	0.011908	0.0171181
ENSG00000138101	1838	DTNB|1838	117	0.542468	0.587549	0.762075	1.25431	0.209857	0.626537	1.06753	0.285845	0.740858	1.24437	0.213492	0.635193	1.25664	0.20901	0.626784	1.21979	0.222669	0.639514	1.27524	0.202352	0.627651	1.05536	0.29137	0.746266	-2.04345	0.0411216	0.0540893
ENSG00000113070	1839	HBEGF|1839	97	0.625418	0.531758	0.7207	-0.432582	0.665359	0.902976	-0.126337	0.899476	0.984374	-0.296715	0.766711	0.942528	-0.292492	0.769937	0.940194	-0.198963	0.842309	0.96179	-0.349231	0.726948	0.93141	-0.154775	0.877012	0.979669	8.49981	3.35923e-17	2.32095e-16
ENSG00000135144	1840	DTX1|1840	107	-0.286053	0.774864	0.88336	-0.476479	0.633778	0.893792	-0.0142988	0.988593	1.00057	-0.345153	0.730011	0.931379	-0.456891	0.647793	0.89744	-0.229785	0.818279	0.954811	-0.45116	0.651917	0.909454	-0.0287564	0.977061	0.998607	5.41595	6.72975e-08	1.91703e-07
ENSG00000168393	1841	DTYMK|1841	102	1.67879	0.0933293	0.227202	2.33069	0.0198558	0.210759	1.50068	0.133575	0.573275	2.30358	0.0213349	0.226969	2.33983	0.0193775	0.208513	2.26082	0.0238632	0.235954	2.17987	0.029368	0.271246	1.59391	0.111093	0.535256	-1.43767	0.150663	0.180366
ENSG00000106823	1842	ECM2|1842	82	-1.66771	0.0955093	0.231275	-1.78718	0.0740406	0.401838	-1.26203	0.207066	0.667156	-1.55185	0.120835	0.509988	-1.7813	0.0749952	0.404965	-1.93337	0.0533138	0.34732	-1.62048	0.105266	0.484868	-1.25011	0.211387	0.674121	3.44884	0.000573131	0.000992564
ENSG00000120129	1843	DUSP1|1843	88	-0.884468	0.376536	0.586059	-1.47236	0.141062	0.536396	-0.955422	0.339465	0.778581	-1.39048	0.164517	0.574132	-1.43578	0.1512	0.550318	-1.2245	0.22089	0.638007	-1.34306	0.179385	0.595875	-0.954185	0.34009	0.784464	3.15493	0.00162609	0.00265345
ENSG00000158050	1844	DUSP2|1844	104	0.371474	0.710318	0.846031	-0.107488	0.914411	0.977258	-0.129132	0.897265	0.983526	-0.0616124	0.950877	0.991256	-0.116835	0.907001	0.978292	-0.0450085	0.964104	0.99606	-0.108009	0.913998	0.981024	-0.131475	0.895411	0.983797	6.29166	3.74762e-10	1.35212e-09
ENSG00000108861	1845	DUSP3|1845	168	0.958528	0.337897	0.549465	0.116314	0.907414	0.974707	0.140763	0.88807	0.980756	0.277995	0.781041	0.947642	0.0551467	0.956026	0.990071	0.32436	0.745695	0.93339	0.277606	0.78134	0.945362	0.146556	0.883495	0.981245	2.32931	0.0199287	0.0276692
ENSG00000120875	1846	DUSP4|1846	120	1.54795	0.121772	0.275143	-0.598682	0.549444	0.857233	-0.186563	0.85202	0.974065	-0.458302	0.646779	0.903916	-0.597472	0.550251	0.860502	-0.442477	0.658186	0.904726	-0.52792	0.597606	0.886423	-0.286234	0.774725	0.953367	7.50962	8.42947e-14	4.30743e-13
ENSG00000138166	1847	DUSP5|1847	99	-0.710246	0.477624	0.675681	-0.943876	0.345332	0.743683	-0.929516	0.352719	0.786778	-0.789013	0.430186	0.805942	-0.952043	0.341175	0.741965	-0.967429	0.333431	0.737927	-1.00176	0.316567	0.7366	-0.883816	0.376888	0.80401	1.69156	0.0908659	0.113156
ENSG00000139318	1848	DUSP6|1848	117	0.504699	0.613819	0.781679	-0.777607	0.43688	0.804534	-0.229817	0.818254	0.965607	-0.652375	0.514224	0.846639	-0.806376	0.42011	0.795353	-0.865246	0.386994	0.776956	-0.750408	0.453086	0.823363	-0.255513	0.79835	0.960329	15.8683	6.78593e-54	3.79799e-52
ENSG00000164086	1849	DUSP7|1849	135	1.64193	0.100742	0.240446	1.57638	0.115075	0.490401	1.62711	0.10385	0.519339	1.73776	0.0823871	0.43537	1.65132	0.0988103	0.461098	1.70124	0.0890322	0.437009	1.53896	0.123951	0.523389	1.66044	0.0969616	0.50682	0.521041	0.602388	0.639429
ENSG00000184545	1850	DUSP8|1850	137	0.195114	0.845321	0.92329	-0.367072	0.713599	0.920335	-0.434771	0.663769	0.923889	-0.510497	0.609752	0.887501	-0.364067	0.715842	0.922292	-0.440161	0.659862	0.904933	-0.459409	0.645984	0.907723	-0.481047	0.630529	0.914154	2.81467	0.00492431	0.0075011
ENSG00000128951	1854	DUT|1854	75	2.276	0.0229377	0.0799382	0.502382	0.615447	0.886024	0.439126	0.660612	0.923031	0.442199	0.658387	0.907948	0.541203	0.58842	0.87579	0.391718	0.695303	0.917347	0.59438	0.552316	0.868309	0.528166	0.597435	0.906415	4.35431	1.39331e-05	2.99748e-05
ENSG00000107404	1855	DVL1|1855	149	4.97955	6.85e-07	1.16666e-05	3.02641	0.00250217	0.0632955	2.38555	0.0171339	0.228085	2.88896	0.00390136	0.0857239	3.06639	0.0021918	0.057792	2.99962	0.00273214	0.0674433	2.92581	0.00346921	0.0814577	2.40691	0.0161667	0.222361	5.81507	6.90314e-09	2.18849e-08
ENSG00000004975	1856	DVL2|1856	164	3.10625	0.00191784	0.0111548	1.59659	0.110494	0.482933	0.820366	0.412093	0.824648	1.54207	0.123194	0.513372	1.61021	0.10749	0.479114	1.53598	0.12468	0.508493	1.22925	0.219103	0.648097	0.76845	0.442299	0.842559	3.48275	0.00050555	0.000881185
ENSG00000161202	1857	DVL3|1857	135	2.33938	0.0194008	0.0707284	-1.10348	0.269935	0.684492	-1.51029	0.131106	0.569544	-1.10417	0.269634	0.686153	-1.10362	0.269872	0.684118	-1.08679	0.277243	0.691475	-1.1819	0.237366	0.667189	-1.56766	0.117098	0.546148	5.34795	9.7736e-08	2.73593e-07
ENSG00000157540	1859	DYRK1A|1859	123	1.082	0.279368	0.48585	0.475389	0.634554	0.893539	0.638613	0.523138	0.877634	0.448341	0.65395	0.90604	0.462695	0.643627	0.896414	0.4876	0.625879	0.893224	0.503409	0.614725	0.894228	0.644273	0.519463	0.875097	1.30308	0.192678	0.226534
ENSG00000136827	1861	TOR1A|1861	122	4.63378	3.79e-06	5.46632e-05	1.30201	0.193045	0.605028	0.99758	0.318588	0.766247	1.45376	0.14615	0.548426	1.28386	0.199321	0.614928	1.2871	0.19819	0.612182	1.28941	0.197385	0.620244	1.04612	0.295618	0.750129	5.67745	1.53935e-08	4.71961e-08
ENSG00000101412	1869	E2F1|1869	186	5.61827	2.16e-08	5.34683e-07	3.05312	0.00229064	0.0596441	1.45295	0.146375	0.594791	2.9413	0.00330099	0.0773039	3.06424	0.00220756	0.0580357	2.89345	0.00384622	0.0835836	3.02909	0.00248018	0.0645355	1.45615	0.145488	0.593354	8.89347	1.16999e-18	9.10912e-18
ENSG00000007968	1870	E2F2|1870	124	2.97478	0.00296245	0.0159148	1.41757	0.156453	0.558339	0.926353	0.35436	0.787968	1.46524	0.142992	0.543103	1.46179	0.143936	0.539891	1.38352	0.166641	0.571681	1.38713	0.165536	0.583061	0.838163	0.402026	0.819524	5.98704	2.47214e-09	8.21338e-09
ENSG00000112242	1871	E2F3|1871	164	8.03147	1.52e-15	1.06929e-13	1.30648	0.191521	0.602485	0.750545	0.453003	0.847619	1.28543	0.198771	0.617403	1.28696	0.198237	0.613924	1.29675	0.194847	0.608296	1.11907	0.263226	0.691907	0.702872	0.482206	0.863585	13.2343	1.37428e-38	3.50422e-37
ENSG00000205250	1874	E2F4|1874	128	0.647274	0.517519	0.70956	-0.528895	0.596929	0.877506	-1.3387	0.1808	0.637456	-0.598404	0.549629	0.861573	-0.535639	0.59226	0.877031	-0.519429	0.603512	0.885881	-0.712141	0.47645	0.834549	-1.29856	0.194226	0.655324	1.91279	0.0558993	0.0719063
ENSG00000133740	1875	E2F5|1875	122	2.67157	0.00760282	0.0340501	0.473083	0.636199	0.893728	0.433828	0.664454	0.923975	0.504004	0.614307	0.88962	0.477646	0.632948	0.892364	0.394759	0.693057	0.915945	0.464176	0.642565	0.905852	0.420417	0.67422	0.928559	5.56849	2.86847e-08	8.53873e-08
ENSG00000169016	1876	E2F6|1876	99	2.02646	0.042833	0.128384	1.80407	0.0713517	0.395586	1.02209	0.306846	0.755987	1.71552	0.0863844	0.444484	1.80361	0.0714235	0.396011	1.75101	0.0800782	0.416856	1.7382	0.0823087	0.439391	0.99567	0.319515	0.768477	0.929586	0.352683	0.39456
ENSG00000167967	1877	E4F1|1877	154	-0.842686	0.399492	0.60729	-1.72079	0.0854232	0.430461	-2.25462	0.024251	0.273004	-1.93337	0.053313	0.354716	-1.67992	0.0931077	0.448844	-1.86928	0.061711	0.37219	-1.73186	0.0834319	0.442204	-2.26487	0.0236133	0.270097	2.28034	0.0226788	0.0312172
ENSG00000164330	1879	EBF1|1879	82	-0.155182	0.876691	0.942459	0.108331	0.913742	0.977307	0.516548	0.605521	0.906855	0.188244	0.850702	0.964935	0.142556	0.886653	0.972014	0.0148033	0.98819	0.999876	0.163161	0.870406	0.970766	0.517081	0.605149	0.908668	-2.86908	0.00415421	0.00639534
ENSG00000169508	1880	GPR183|1880	106	-0.769629	0.441599	0.644386	-0.738426	0.460331	0.816232	-0.0952003	0.924164	0.988894	-0.50557	0.613207	0.889692	-0.772184	0.440085	0.807488	-0.0602361	0.951973	0.991933	-0.792819	0.427965	0.810224	-0.0862068	0.931309	0.990407	3.08529	0.00205773	0.00330835
ENSG00000117298	1889	ECE1|1889	125	-0.208428	0.834913	0.917101	-1.11702	0.264104	0.677935	-1.17831	0.238795	0.702609	-1.07169	0.283973	0.701575	-1.11934	0.263112	0.677695	-1.00953	0.312827	0.723078	-1.19835	0.230906	0.661036	-1.17373	0.240624	0.704263	3.97157	7.35932e-05	0.000143951
ENSG00000025708	1890	TYMP|1890	106	0.712069	0.476494	0.674835	0.643259	0.52012	0.843497	1.01733	0.309103	0.757667	1.13889	0.254867	0.674918	0.6505	0.515434	0.843326	1.02769	0.304205	0.71513	0.693269	0.488211	0.839533	1.13887	0.254876	0.719016	0.640757	0.521744	0.562107
ENSG00000104823	1891	ECH1|1891	209	5.6505	1.8e-08	4.54417e-07	0.104886	0.916476	0.97811	0.0822419	0.934462	0.991626	-0.0133529	0.989347	0.998265	0.0593459	0.952682	0.98937	0.048579	0.961259	0.994853	0.150014	0.880767	0.973053	0.0810797	0.935386	0.99166	12.5637	4.59048e-35	9.84354e-34
ENSG00000127884	1892	ECHS1|1892	58	1.31843	0.187492	0.371313	0.411166	0.680989	0.909111	0.125304	0.900294	0.984482	0.329572	0.741753	0.93404	0.424811	0.671014	0.905505	0.367582	0.713219	0.922788	0.428642	0.668224	0.915273	0.140909	0.887954	0.982579	2.24521	0.0248494	0.0339763
ENSG00000143369	1893	ECM1|1893	186	1.17669	0.239442	0.438119	1.00584	0.314598	0.722721	1.59495	0.110862	0.533275	1.41777	0.156394	0.562665	1.02726	0.304404	0.712022	1.25409	0.209936	0.628186	1.02675	0.304647	0.725559	1.57318	0.115814	0.542865	11.6761	1.21061e-30	2.03461e-29
ENSG00000114346	1894	ECT2|1894	157	3.95214	7.98e-05	0.000774417	0.923891	0.35564	0.752018	0.164903	0.869034	0.977012	0.976814	0.328764	0.740489	0.937725	0.348484	0.747087	0.903035	0.366602	0.763132	0.867888	0.385546	0.784671	0.0321192	0.97438	0.997814	8.78694	2.94237e-18	2.2087e-17
ENSG00000170989	1901	S1PR1|1901	94	-2.246	0.0247987	0.0847318	-2.35537	0.0185878	0.204639	-1.35397	0.17588	0.631367	-2.15803	0.0310285	0.272579	-2.35869	0.0184227	0.203278	-2.32504	0.0201567	0.214434	-2.21262	0.0270215	0.258564	-1.35545	0.175407	0.630175	1.03707	0.29981	0.340242
ENSG00000198121	1902	LPAR1|1902	106	0.624034	0.532667	0.721327	0.386532	0.699138	0.915582	0.904239	0.365963	0.795969	0.55264	0.580564	0.875148	0.392656	0.69461	0.91616	0.253984	0.79953	0.94867	0.45565	0.648685	0.908149	0.900585	0.367903	0.800384	2.27278	0.0231309	0.0318026
ENSG00000213694	1903	S1PR3|1903	75	-0.775898	0.437889	0.641497	-1.0881	0.276663	0.689736	-0.868046	0.385459	0.808629	-0.98712	0.323688	0.736794	-1.1023	0.270447	0.684599	-1.01796	0.308802	0.718628	-1.06682	0.286165	0.712728	-0.874275	0.38206	0.807014	2.97166	0.00299263	0.00471185
ENSG00000078401	1906	EDN1|1906	161	1.59238	0.111436	0.258145	1.06489	0.287038	0.698344	1.34842	0.177656	0.63365	1.18236	0.237185	0.658569	1.04907	0.294256	0.705247	1.23744	0.216052	0.634327	1.08003	0.280242	0.707181	1.35352	0.176022	0.630858	6.54015	7.54647e-11	2.94803e-10
ENSG00000127129	1907	EDN2|1907	115	0.324191	0.745823	0.867422	-1.83079	0.0672611	0.386795	-1.64356	0.100404	0.512324	-1.87267	0.0612406	0.379248	-1.81049	0.0703504	0.393989	-1.84875	0.0646216	0.38021	-1.6649	0.0960688	0.468191	-1.61473	0.106507	0.526121	16.1479	1.19025e-55	7.10876e-54
ENSG00000124205	1908	EDN3|1908	116	0.278565	0.780604	0.886667	-0.0368639	0.970597	0.991878	0.654963	0.512557	0.873718	0.185053	0.853203	0.965434	-0.0572522	0.954349	0.990235	-0.0358871	0.971375	0.997032	-0.0383014	0.969451	0.995516	0.633511	0.526463	0.876273	5.14367	2.92164e-07	7.7357e-07
ENSG00000151617	1909	EDNRA|1909	73	-1.65647	0.0977639	0.235294	-1.99946	0.0456755	0.324053	-1.40624	0.159786	0.61476	-1.76376	0.0779042	0.424928	-1.8875	0.0592193	0.366094	-2.02719	0.0427579	0.312143	-1.91729	0.0553251	0.366596	-1.40707	0.159543	0.612366	4.27226	2.01368e-05	4.24386e-05
ENSG00000136160	1910	EDNRB|1910	96	-0.419594	0.674821	0.823537	-0.807276	0.419591	0.794699	-0.628635	0.529651	0.880426	-0.828988	0.407197	0.791967	-0.806326	0.420138	0.795322	-0.755615	0.449958	0.815348	-0.759098	0.447872	0.820844	-0.623089	0.533288	0.880306	4.35785	1.37113e-05	2.95191e-05
ENSG00000111752	1911	PHC1|1911	130	2.01977	0.0435231	0.129775	0.103628	0.917474	0.97847	0.466859	0.640645	0.918273	0.108965	0.91324	0.982224	0.114007	0.909242	0.978456	0.0419233	0.966563	0.995999	0.118935	0.905337	0.978752	0.511609	0.608974	0.909195	5.27185	1.47644e-07	4.04645e-07
ENSG00000134686	1912	PHC2|1912	125	-0.449252	0.653292	0.809249	-1.24721	0.212447	0.629611	-1.20553	0.228123	0.691676	-1.1879	0.234996	0.656174	-1.241	0.214734	0.633279	-0.909909	0.362966	0.759561	-1.25418	0.209904	0.637086	-1.20252	0.229286	0.693195	1.58685	0.112683	0.137857
ENSG00000156508	1915	EEF1A1|1915	143	1.22212	0.221786	0.415817	-2.04488	0.0409805	0.307709	-1.09965	0.271602	0.729765	-1.92577	0.0542562	0.356724	-2.04154	0.0413108	0.307636	-2.09689	0.0361124	0.287961	-1.99728	0.0459125	0.336	-1.07506	0.282461	0.742028	8.22017	3.3523e-16	2.14081e-15
ENSG00000101210	1917	EEF1A2|1917	160	0.757535	0.448807	0.650795	-0.0367407	0.970695	0.991807	-0.784208	0.432999	0.837847	-0.0396397	0.968384	0.993904	-0.0367194	0.970712	0.993944	-0.0408292	0.967436	0.995975	-0.0284126	0.977336	0.997283	-0.761174	0.446631	0.843141	8.09815	8.94701e-16	5.5119e-15
ENSG00000114942	1933	EEF1B2|1933	127	0.686535	0.492445	0.688711	0.329931	0.741482	0.929233	0.488263	0.62541	0.914405	0.332493	0.739547	0.933707	0.374708	0.707912	0.919732	0.197835	0.843192	0.962057	0.391537	0.695436	0.922927	0.512398	0.608422	0.90921	1.552	0.1208	0.147018
ENSG00000104529	1936	EEF1D|1936	165	2.62008	0.00884868	0.0384213	1.0449	0.29618	0.70655	1.22984	0.218884	0.683575	1.05361	0.292171	0.707974	1.07025	0.284619	0.698806	1.07223	0.28373	0.697298	1.05853	0.289925	0.715883	1.2481	0.212121	0.674889	3.9745	7.2698e-05	0.000142372
ENSG00000254772	1937	EEF1G|1937	180	-0.375102	0.707619	0.844116	-1.19881	0.230727	0.649222	-1.03199	0.302185	0.75305	-1.18456	0.236315	0.657795	-1.17697	0.239329	0.659377	-1.15939	0.246416	0.663899	-1.20463	0.22847	0.658832	-1.02483	0.305552	0.758679	2.50633	0.0122676	0.0175981
ENSG00000167658	1938	EEF2|1938	166	-0.622642	0.533582	0.721907	-0.10192	0.918829	0.979033	-0.16307	0.870478	0.977276	-0.172381	0.863153	0.967345	-0.0666486	0.946867	0.988002	0.0608687	0.951469	0.991873	-0.109348	0.912936	0.981067	-0.120631	0.903994	0.9855	-1.11734	0.263965	0.302768
ENSG00000143486	1939	LGTN|1939	155	-0.906958	0.364524	0.573989	-2.30648	0.0211722	0.219484	-1.85109	0.0642844	0.431748	-2.29039	0.0220886	0.230037	-2.30237	0.021403	0.220573	-2.42406	0.0154249	0.184497	-2.2582	0.0240265	0.243383	-1.79226	0.0732235	0.456633	2.22476	0.0261941	0.0357407
ENSG00000169242	1942	EFNA1|1942	211	5.28418	1.38e-07	2.85264e-06	1.72876	0.0839853	0.426605	1.01787	0.308849	0.757253	1.68452	0.0922175	0.454776	1.75322	0.0796976	0.417439	1.73043	0.0836874	0.425077	1.648	0.0994884	0.475354	0.981991	0.326208	0.772567	12.0044	3.02539e-32	5.56259e-31
ENSG00000099617	1943	EFNA2|1943	191	0.778274	0.436487	0.640129	0.82142	0.411492	0.790147	0.272924	0.784936	0.956607	0.859886	0.389942	0.781464	0.81332	0.416119	0.793452	0.769406	0.441731	0.810843	0.658571	0.510237	0.849505	0.252694	0.800527	0.961648	-1.16568	0.243865	0.281601
ENSG00000143590	1944	EFNA3|1944	207	3.14478	0.00168333	0.0100134	0.641511	0.521255	0.844181	0.343816	0.731016	0.942184	0.656888	0.511319	0.846317	0.605222	0.545091	0.856799	0.583812	0.559404	0.866365	0.492897	0.622133	0.895054	0.312313	0.754831	0.948964	11.7844	3.62215e-31	6.27722e-30
ENSG00000243364	1945	EFNA4|1945	207	5.0784	4.11e-07	7.46426e-06	0.845247	0.398061	0.782115	0.26882	0.788093	0.958027	0.830247	0.406485	0.791621	0.844784	0.398319	0.781964	0.804085	0.421431	0.798533	0.739833	0.459477	0.825954	0.228748	0.819085	0.966459	11.2902	8.26189e-29	1.25787e-27
ENSG00000184349	1946	EFNA5|1946	82	3.14355	0.00169039	0.0100486	3.06494	0.00220239	0.0581996	3.04213	0.0023756	0.0686379	3.03384	0.00244166	0.0634404	3.0562	0.00226737	0.058912	2.9461	0.00325039	0.0753261	3.12951	0.00177293	0.0521563	3.05421	0.0022824	0.0677036	0.757887	0.448596	0.490756
ENSG00000125266	1948	EFNB2|1948	74	0.424383	0.671326	0.821243	0.0531017	0.957655	0.989471	0.0618293	0.950704	0.994571	0.065783	0.947556	0.990404	0.152619	0.878712	0.970422	0.394913	0.692944	0.915931	0.0855136	0.931861	0.985341	0.0610671	0.951311	0.994679	1.57539	0.115304	0.14084
ENSG00000108947	1949	EFNB3|1949	163	-1.38076	0.167486	0.344019	-1.32751	0.184471	0.592267	-1.49913	0.133977	0.573064	-1.32165	0.186416	0.603352	-1.30958	0.190468	0.601482	-1.3241	0.1856	0.596265	-1.57561	0.115252	0.506109	-1.54986	0.121314	0.552776	-0.428608	0.668248	0.701101
ENSG00000138798	1950	EGF|1950	81	1.23443	0.217168	0.41027	1.03061	0.302831	0.711145	0.611235	0.541105	0.884676	0.868832	0.38503	0.779343	1.02995	0.303144	0.711131	1.01089	0.312174	0.722883	1.1327	0.25746	0.687202	0.611743	0.540768	0.884776	2.59482	0.009524	0.013885
ENSG00000008300	1951	CELSR3|1951	149	0.787965	0.430798	0.635398	0.63623	0.52469	0.84558	0.0798517	0.936362	0.991987	0.716272	0.473896	0.83024	0.621515	0.534323	0.851834	0.622268	0.533827	0.853491	0.294978	0.768037	0.942661	0.00490805	0.996084	1.00188	0.676371	0.498873	0.540148
ENSG00000143126	1952	CELSR2|1952	110	-0.106739	0.915006	0.960953	-1.27443	0.202638	0.618078	-1.31718	0.187911	0.645519	-1.30991	0.190358	0.608147	-1.2661	0.205607	0.622875	-1.3441	0.179049	0.589041	-1.27623	0.202002	0.62722	-1.30512	0.191983	0.65308	4.51153	6.75959e-06	1.50912e-05
ENSG00000162591	1953	MEGF6|1953	112	0.238705	0.811355	0.902814	0.187943	0.850938	0.960401	0.291375	0.770791	0.952015	0.0547775	0.95632	0.991992	0.233165	0.815654	0.953185	0.486453	0.626692	0.893381	0.304465	0.760802	0.940264	0.259692	0.795125	0.959367	0.420371	0.674254	0.706777
ENSG00000105429	1954	MEGF8|1954	160	-0.355589	0.722181	0.853648	-0.931668	0.351606	0.749018	-1.0533	0.292315	0.744614	-1.07142	0.284093	0.701483	-0.946106	0.344194	0.743623	-0.936967	0.348874	0.747743	-0.910264	0.362779	0.76985	-1.06084	0.288875	0.744591	1.26528	0.205899	0.240823
ENSG00000106780	1955	MEGF9|1955	100	2.86506	0.00420711	0.0210924	1.90557	0.0568309	0.358891	2.38712	0.0170612	0.227628	1.99978	0.0456413	0.331967	1.93498	0.0531154	0.348966	1.85431	0.0638232	0.377761	2.04996	0.0404817	0.31559	2.38778	0.017031	0.228595	3.73064	0.00019561	0.00036126
ENSG00000146648	1956	EGFR|1956	176	14.5009	1.15e-45	4.2641e-43	3.38843	0.000714779	0.0257989	3.59495	0.000331279	0.0165621	3.57231	0.000361107	0.0161482	3.38282	0.000729463	0.0264419	3.59739	0.0003282	0.0148256	3.37619	0.000747177	0.0277626	3.62648	0.000293554	0.015188	28.3541	5.91381e-152	1.15664e-149
ENSG00000120738	1958	EGR1|1958	101	-0.258665	0.795917	0.89464	-0.61292	0.53999	0.852747	-0.217334	0.827967	0.968656	-0.513228	0.607841	0.887333	-0.558242	0.576734	0.870259	-0.504167	0.614192	0.888876	-0.612833	0.540047	0.863435	-0.228295	0.819437	0.966491	3.04371	0.00236322	0.00377089
ENSG00000122877	1959	EGR2|1959	113	1.72652	0.0843884	0.210888	1.38811	0.165238	0.568333	1.75752	0.0789622	0.466745	1.59628	0.110565	0.492081	1.44749	0.147896	0.545206	2.26392	0.0236716	0.235367	1.40892	0.158994	0.576683	1.74312	0.0814462	0.476366	5.80506	7.32233e-09	2.31603e-08
ENSG00000179388	1960	EGR3|1960	99	-0.0797199	0.936467	0.972248	-0.317001	0.751272	0.932226	0.231914	0.816626	0.965478	-0.121042	0.903668	0.980043	-0.278976	0.780288	0.942361	-0.0979934	0.921946	0.984272	-0.31791	0.750582	0.93753	0.165981	0.868186	0.976984	1.35938	0.17416	0.20644
ENSG00000135625	1961	EGR4|1961	86	-1.29294	0.196161	0.383025	-1.37357	0.169709	0.574366	-1.30187	0.19309	0.651122	-1.18453	0.236326	0.657722	-1.35027	0.177061	0.584663	-1.30982	0.190387	0.603153	-1.39878	0.162015	0.579025	-1.32256	0.186115	0.643698	1.08929	0.276139	0.315532
ENSG00000113790	1962	EHHADH|1962	125	0.739555	0.459646	0.660432	0.00315311	0.997484	0.999398	0.0771299	0.938527	0.992213	0.0207528	0.983445	0.997455	0.0404282	0.967755	0.993259	-0.0698394	0.944328	0.989878	0.110683	0.911878	0.980818	0.0735597	0.941367	0.992268	2.46784	0.0136652	0.0194384
ENSG00000134001	1965	EIF2S1|1965	174	5.03106	5.25e-07	9.28822e-06	1.96509	0.0495242	0.335925	1.60958	0.107626	0.527113	2.03432	0.0420335	0.315926	1.96884	0.0490912	0.335403	1.9523	0.0510236	0.339483	1.91942	0.0550545	0.366303	1.62487	0.104327	0.521138	6.50053	9.78066e-11	3.77934e-10
ENSG00000111361	1967	EIF2B1|1967	120	6.45623	1.3e-10	4.67422e-09	1.70622	0.0881023	0.4358	1.11523	0.26487	0.725591	1.7771	0.0756835	0.419108	1.70857	0.0876651	0.437048	1.70791	0.087787	0.43413	1.65981	0.0970886	0.4702	1.04093	0.298016	0.752566	8.57778	1.74674e-17	1.23269e-16
ENSG00000142627	1969	EPHA2|1969	149	-1.35447	0.175721	0.355921	-1.97177	0.0487556	0.333514	-1.83487	0.0666537	0.439534	-2.01779	0.0437293	0.322943	-1.96825	0.0491594	0.335225	-1.95398	0.0508242	0.339171	-1.90738	0.0565952	0.370052	-1.83483	0.0666593	0.440878	2.60649	0.00920665	0.0134576
ENSG00000161960	1973	EIF4A1|1973	157	1.36376	0.172778	0.351681	1.35336	0.176075	0.581502	1.21058	0.22618	0.691319	1.39191	0.164085	0.573861	1.37528	0.169177	0.574512	1.34074	0.180137	0.590655	1.29559	0.195246	0.617995	1.11595	0.264559	0.728777	0.343897	0.730955	0.758884
ENSG00000156976	1974	EIF4A2|1974	174	2.98164	0.00289719	0.0156302	0.651819	0.514583	0.841743	0.864542	0.38738	0.810176	0.637337	0.523969	0.8501	0.745365	0.456127	0.815649	0.572136	0.567286	0.869718	0.777558	0.43691	0.815449	1.06582	0.286616	0.744049	5.64178	1.88956e-08	5.73116e-08
ENSG00000063046	1975	EIF4B|1975	185	0.0603981	0.951844	0.978169	-0.991723	0.321437	0.7277	-0.416261	0.677258	0.927004	-1.01464	0.310384	0.725438	-0.933947	0.350429	0.749002	-1.20667	0.227685	0.645996	-0.875269	0.381519	0.783553	-0.355143	0.722515	0.941868	2.89564	0.00381957	0.00591342
ENSG00000151247	1977	EIF4E|1977	76	-0.380442	0.703652	0.84147	-0.503621	0.614576	0.88556	-0.288152	0.773256	0.95268	-0.341826	0.732513	0.932232	-0.512446	0.608388	0.884214	-0.700211	0.483866	0.831179	-0.51242	0.608406	0.891008	-0.336301	0.736674	0.944076	0.208523	0.834839	0.854082
ENSG00000187840	1978	EIF4EBP1|1978	215	7.66679	2.58e-14	1.56187e-12	2.07144	0.0384289	0.29774	0.961896	0.336203	0.777513	2.02871	0.0426023	0.317653	2.06157	0.0393606	0.300403	2.07682	0.0379286	0.295041	1.94046	0.0524461	0.356273	1.01353	0.310915	0.762212	13.3706	2.52651e-39	6.64207e-38
ENSG00000148730	1979	EIF4EBP2|1979	109	0.638742	0.523054	0.713741	-1.31734	0.187855	0.597301	-1.39468	0.163246	0.618445	-1.44965	0.147293	0.550276	-1.31033	0.190215	0.601428	-1.50828	0.13162	0.518841	-1.27359	0.202936	0.628696	-1.37397	0.169585	0.624126	3.94078	8.36377e-05	0.000162385
ENSG00000114867	1981	EIF4G1|1981	133	2.62878	0.00862622	0.0376944	0.410904	0.681181	0.909163	-0.0507565	0.959524	0.995721	0.443571	0.657394	0.907352	0.405121	0.685426	0.91175	0.444385	0.656806	0.904576	0.315684	0.752271	0.937403	-0.148257	0.882153	0.981039	4.60695	4.30897e-06	9.85239e-06
ENSG00000110321	1982	EIF4G2|1982	70	4.96686	7.3e-07	1.23503e-05	1.73584	0.0827253	0.423476	1.82383	0.0683075	0.443053	1.74221	0.0816047	0.432906	1.74467	0.0811756	0.419989	1.73147	0.0835014	0.424617	1.72551	0.0845693	0.444132	1.82631	0.0679337	0.44468	8.31556	1.5415e-16	1.01463e-15
ENSG00000100664	1983	EIF5|1983	136	2.80764	0.00503261	0.0244061	2.11113	0.0348685	0.282738	1.71386	0.0866888	0.481851	1.97839	0.0480038	0.338499	2.11164	0.034825	0.28328	2.0672	0.0388266	0.298117	2.10476	0.0354207	0.295278	1.71167	0.0870926	0.485308	2.08539	0.0371437	0.0493051
ENSG00000132507	1984	EIF5A|1984	164	0.387617	0.698335	0.838323	-0.295436	0.767688	0.936112	-0.944998	0.344759	0.782357	-0.333652	0.738672	0.933662	-0.241741	0.809002	0.950404	-0.312888	0.754394	0.935463	-0.588155	0.556486	0.869794	-1.00036	0.317241	0.767676	1.50567	0.13229	0.160017
ENSG00000139610	1990	CELA1|1990	162	11.4627	1.27e-29	2.62831e-27	11.0155	1.55e-27	2.50226e-24	10.9134	4.52775e-27	7.3259e-24	10.9673	2.57268e-27	4.16259e-24	10.9985	1.85214e-27	2.99677e-24	11.1453	3.90781e-28	6.32283e-25	10.9997	1.82806e-27	2.71132e-24	10.9109	4.64863e-27	7.52148e-24	5.83106	6.28161e-09	2.00143e-08
ENSG00000197561	1991	ELANE|1991	164	-0.527994	0.597554	0.769278	-0.590076	0.555198	0.85889	-0.0793882	0.936731	0.991964	-0.486538	0.626632	0.894155	-0.5385	0.590284	0.876805	-0.636033	0.524818	0.850702	-0.536571	0.591616	0.883947	-0.0781613	0.937707	0.992525	0.837814	0.402222	0.444808
ENSG00000021355	1992	SERPINB1|1992	136	3.20238	0.00138156	0.00856762	2.2285	0.0259431	0.242856	2.85886	0.00428997	0.102076	2.29572	0.0217812	0.228305	2.23518	0.0255009	0.240905	2.79033	0.0053089	0.0997759	2.30977	0.0209893	0.228481	2.8632	0.00423189	0.101783	5.52461	3.67424e-08	1.07893e-07
ENSG00000107105	1993	ELAVL2|1993	150	-0.254488	0.799141	0.896226	-0.0503628	0.959838	0.989998	-0.205729	0.837021	0.970635	-0.079284	0.936814	0.988112	-0.0461532	0.963192	0.99218	-0.0982911	0.92171	0.984079	-0.049493	0.960531	0.991965	-0.203424	0.838822	0.970699	-0.969406	0.332444	0.373821
ENSG00000066044	1994	ELAVL1|1994	153	2.84093	0.0045378	0.0224344	2.71757	0.00662566	0.116263	1.97205	0.0487239	0.382189	2.52235	0.0117243	0.162137	2.74401	0.00611654	0.110632	2.76015	0.00582333	0.105009	2.45386	0.014207	0.185242	1.97139	0.0487992	0.3801	0.913416	0.36112	0.403187
ENSG00000196361	1995	ELAVL3|1995	212	2.08243	0.0374138	0.11613	1.58195	0.113799	0.48789	0.905365	0.365367	0.795352	1.28783	0.197934	0.61685	1.58988	0.111999	0.487492	1.51132	0.130845	0.517853	1.47016	0.141656	0.551924	0.975444	0.329443	0.77538	5.00743	5.93456e-07	1.51409e-06
ENSG00000162374	1996	ELAVL4|1996	139	0.858547	0.39068	0.599269	0.689049	0.490862	0.82969	0.935293	0.349736	0.785537	0.90483	0.36565	0.767615	0.694942	0.487162	0.830907	0.686067	0.49274	0.836492	0.597288	0.550374	0.867401	0.961096	0.336605	0.782203	2.54309	0.0110527	0.0159698
ENSG00000120690	1997	ELF1|1997	110	1.16849	0.242729	0.441772	-1.10107	0.270981	0.68558	-0.587174	0.557144	0.889253	-0.991365	0.321612	0.735171	-1.09743	0.272568	0.686649	-1.10603	0.268827	0.682343	-1.01084	0.312198	0.732274	-0.598916	0.549288	0.888344	5.12969	3.14456e-07	8.28402e-07
ENSG00000109381	1998	ELF2|1998	98	0.946902	0.343788	0.555088	0.636851	0.524285	0.845465	0.714456	0.475018	0.859358	0.603478	0.54625	0.860521	0.646747	0.51786	0.844423	0.467095	0.640476	0.897928	0.710556	0.477431	0.83479	0.716418	0.473806	0.858125	0.841461	0.400177	0.44285
ENSG00000163435	1999	ELF3|1999	150	1.13445	0.256722	0.459441	0.814844	0.415246	0.792044	0.583764	0.559436	0.890515	0.730807	0.464971	0.825657	0.793219	0.427732	0.799829	0.68024	0.496421	0.838264	0.812155	0.416787	0.803855	0.621384	0.534408	0.881093	2.97108	0.00299822	0.00471857
ENSG00000135374	2001	ELF5|2001	127	2.6724	0.00758422	0.0339753	1.55054	0.12115	0.502659	1.64661	0.0997751	0.511315	1.67171	0.0947178	0.458094	1.54759	0.121859	0.505206	1.54132	0.123375	0.506419	1.61075	0.107371	0.488868	1.55789	0.119397	0.549671	11.4269	1.87664e-29	2.95056e-28
ENSG00000111145	2004	ELK3|2004	112	6.65732	3.47e-11	1.38163e-09	2.69523	0.0070852	0.119828	3.12139	0.00182236	0.0577124	2.95817	0.00312626	0.0750892	2.64998	0.00810485	0.129838	2.59526	0.00951196	0.137861	2.71271	0.00672323	0.120261	2.98595	0.00285681	0.0788303	21.71	3.09633e-95	3.80059e-93
ENSG00000158711	2005	ELK4|2005	147	2.52292	0.0117055	0.0477392	-0.0554192	0.955809	0.988945	0.10166	0.919036	0.988338	0.14073	0.888096	0.973896	-0.0514383	0.958981	0.990939	-0.00848898	0.993228	1.00059	0.0681941	0.945637	0.988573	0.0576914	0.953999	0.994569	7.57517	5.16055e-14	2.6919e-13
ENSG00000049540	2006	ELN|2006	112	-2.00726	0.0448383	0.132806	-2.33648	0.0195518	0.209916	-1.8059	0.0710639	0.451874	-2.15896	0.0309567	0.272352	-2.33468	0.0196456	0.210507	-2.10208	0.0356547	0.285977	-2.11758	0.0343176	0.292102	-1.80044	0.071922	0.452641	4.63046	3.8515e-06	8.86792e-06
ENSG00000066629	2009	EML1|2009	90	1.59102	0.111743	0.25869	1.13845	0.255051	0.671191	0.99525	0.319719	0.767412	1.10012	0.271397	0.687003	1.13461	0.256656	0.672155	1.13709	0.255618	0.671312	1.13319	0.257254	0.686963	1.00054	0.317156	0.767678	3.45087	0.000568843	0.000985235
ENSG00000072518	2011	MARK2|2011	188	0.747754	0.454685	0.656165	-1.22218	0.221765	0.639094	-1.77565	0.075922	0.460552	-1.31141	0.189849	0.607612	-1.20787	0.227222	0.646744	-1.24447	0.213453	0.63212	-1.27678	0.201808	0.626948	-1.77885	0.0753971	0.462571	3.98331	7.00717e-05	0.000137562
ENSG00000134531	2012	EMP1|2012	110	0.45229	0.651103	0.807718	0.256459	0.797619	0.944338	0.536444	0.591703	0.903185	0.626141	0.531285	0.853952	0.236869	0.81278	0.951701	0.666166	0.505372	0.843772	0.294469	0.768426	0.942749	0.524694	0.599846	0.907289	1.16263	0.245099	0.282878
ENSG00000213853	2013	EMP2|2013	112	1.23942	0.215315	0.407982	-1.05717	0.290543	0.701871	-1.04928	0.294162	0.746009	-1.02463	0.305648	0.721283	-1.05472	0.291664	0.70387	-1.05525	0.291422	0.703475	-0.984809	0.324821	0.742032	-1.06547	0.286774	0.744023	7.11175	1.52278e-12	6.99417e-12
ENSG00000142227	2014	EMP3|2014	153	0.106456	0.91523	0.961132	-0.666499	0.505159	0.838532	-0.192089	0.84769	0.971862	-0.305787	0.759794	0.939998	-0.702404	0.482498	0.82883	-0.101567	0.919109	0.983367	-0.50477	0.613769	0.894006	-0.206465	0.836446	0.970221	7.56002	5.78226e-14	3.00475e-13
ENSG00000174837	2015	EMR1|2015	158	0.689799	0.49039	0.687133	0.598505	0.549562	0.857191	0.890936	0.373057	0.801118	0.65294	0.51386	0.846509	0.524338	0.600094	0.881154	1.17369	0.240641	0.657698	0.682657	0.494893	0.842316	0.828551	0.407444	0.822934	4.77748	1.88676e-06	4.53119e-06
ENSG00000135638	2016	EMX1|2016	82	-1.56893	0.116802	0.267307	-1.58835	0.112345	0.487186	-2.04935	0.0405412	0.351805	-2.06711	0.038835	0.303684	-1.55522	0.120031	0.503255	-1.57827	0.11464	0.491181	-1.58739	0.112562	0.498847	-2.07303	0.0382809	0.344451	3.69756	0.000222771	0.000408497
ENSG00000085733	2017	CTTN|2017	239	18.9101	2.98e-74	1.89422e-71	0.991647	0.321474	0.727691	0.835325	0.403622	0.81921	1.12216	0.26191	0.679713	0.912206	0.361756	0.757296	1.03244	0.301976	0.713755	0.997549	0.318603	0.738154	0.899186	0.368648	0.801024	28.3231	1.13341e-151	2.19266e-149
ENSG00000170370	2018	EMX2|2018	82	-1.88064	0.0601476	0.164415	-2.45366	0.0142148	0.17764	-2.34662	0.0190288	0.241221	-2.61106	0.00908489	0.140358	-2.41204	0.0159411	0.188769	-2.43687	0.0148905	0.181397	-2.44982	0.0143669	0.186101	-2.35321	0.0186957	0.24147	4.3424	1.47036e-05	3.1537e-05
ENSG00000163064	2019	EN1|2019	75	3.23432	0.00123656	0.00779055	2.82787	0.00472644	0.0946247	2.40808	0.016115	0.220288	2.70934	0.00679161	0.11747	2.83849	0.00457256	0.0924801	2.91373	0.00360589	0.0799224	2.82792	0.00472565	0.097459	2.43416	0.0150021	0.212755	3.80193	0.000147301	0.000276489
ENSG00000164778	2020	EN2|2020	84	-1.28763	0.198002	0.385268	-1.78555	0.0743034	0.402649	-1.79942	0.0720836	0.453658	-1.6314	0.102942	0.475393	-1.79468	0.0728366	0.399367	-1.78584	0.0742566	0.40122	-1.80428	0.071318	0.411315	-1.84678	0.0649078	0.434624	4.17161	3.13663e-05	6.45012e-05
ENSG00000167136	2021	ENDOG|2021	151	2.09958	0.0358743	0.112648	1.73025	0.083719	0.426228	1.71982	0.0855989	0.478934	1.65216	0.0986375	0.464063	1.72253	0.0851071	0.430323	1.71357	0.0867427	0.43245	1.70595	0.0881516	0.453053	1.71753	0.0860169	0.484165	1.4062	0.1598	0.190535
ENSG00000106991	2022	ENG|2022	136	-1.1758	0.239798	0.4385	-1.35018	0.177092	0.582696	-0.792526	0.428136	0.834881	-1.13845	0.255051	0.675004	-1.41849	0.156183	0.558742	-1.08547	0.277827	0.692254	-1.13694	0.255681	0.685952	-0.822713	0.410756	0.824756	3.30513	0.000963867	0.00162329
ENSG00000074800	2023	ENO1|2023	147	4.18799	2.92e-05	0.000323802	2.95269	0.00318209	0.0733864	2.44363	0.0146149	0.209602	2.95981	0.00310971	0.074894	2.94763	0.00323445	0.0748593	2.94439	0.0032684	0.0755467	2.78993	0.00531537	0.103618	2.43103	0.0151317	0.214081	3.56342	0.000373492	0.000662621
ENSG00000111674	2026	ENO2|2026	144	-0.239492	0.810745	0.902586	-1.54036	0.123609	0.507291	-1.33851	0.180861	0.63742	-1.46558	0.1429	0.542982	-1.53884	0.12398	0.508785	-1.57151	0.116203	0.494069	-1.56559	0.117583	0.510675	-1.33804	0.181015	0.638214	6.97286	4.04167e-12	1.77922e-11
ENSG00000108515	2027	ENO3|2027	116	2.01271	0.044261	0.131402	1.46949	0.141837	0.537045	0.943596	0.345475	0.782784	1.28595	0.198589	0.617594	1.52755	0.126761	0.512865	1.30608	0.191655	0.605015	1.43146	0.152434	0.565683	0.936658	0.349033	0.79014	3.57665	0.000355201	0.000632377
ENSG00000138792	2028	ENPEP|2028	70	3.39582	0.000695842	0.0048548	3.08217	0.00207932	0.0559464	2.93017	0.00342112	0.0887596	3.03609	0.00242355	0.0633398	3.08704	0.00204571	0.0558428	3.04876	0.00232404	0.0605613	3.11815	0.0018424	0.0535801	2.97147	0.00299454	0.0814936	4.25779	2.14738e-05	4.50963e-05
ENSG00000143420	2029	ENSA|2029	195	7.69765	2.04e-14	1.24769e-12	-0.167331	0.867124	0.964268	-0.202039	0.839904	0.97113	-0.297713	0.765949	0.942373	-0.17087	0.864341	0.966303	-0.224356	0.8225	0.956538	-0.141346	0.887609	0.974863	-0.143143	0.88619	0.98246	13.8045	1.04607e-41	3.11336e-40
ENSG00000112759	2030	SLC29A1|2030	158	8.67097	7.94e-18	7.28434e-16	3.37833	0.000741408	0.0264908	3.03378	0.00244208	0.0701033	3.38966	0.000711595	0.0264404	3.38078	0.000734885	0.0265304	3.38618	0.000720635	0.0260159	3.30738	0.000956204	0.0333696	2.94996	0.00321026	0.0850242	15.5106	1.10297e-51	5.48342e-50
ENSG00000100393	2033	EP300|2033	172	3.15078	0.00164925	0.00987998	1.49298	0.135579	0.528447	1.53799	0.124189	0.558018	1.54528	0.122416	0.512045	1.51929	0.128827	0.514788	1.37123	0.170436	0.576697	1.49672	0.134603	0.540537	1.53714	0.124396	0.559089	4.44255	9.31055e-06	2.04075e-05
ENSG00000116016	2034	EPAS1|2034	136	-0.648827	0.516515	0.709058	-1.05599	0.291086	0.702419	-0.208941	0.834512	0.970635	-0.982266	0.326072	0.738538	-1.05653	0.290839	0.703021	-0.959591	0.337362	0.740001	-0.952929	0.340726	0.754259	-0.16435	0.86947	0.977687	3.83503	0.000128921	0.000243839
ENSG00000159023	2035	EPB41|2035	132	0.282851	0.777317	0.884514	-0.160224	0.872719	0.965772	-0.385298	0.700052	0.934068	-0.189177	0.849971	0.965028	-0.159855	0.87301	0.969478	-0.267579	0.789047	0.945178	-0.17063	0.86453	0.969742	-0.389061	0.697267	0.933641	1.28029	0.200571	0.235023
ENSG00000088367	2036	EPB41L1|2036	178	1.46685	0.142553	0.307535	-0.711794	0.476664	0.823165	-0.798699	0.424548	0.832812	-0.755698	0.449907	0.817337	-0.716895	0.473512	0.825099	-0.717371	0.473218	0.826449	-0.743937	0.456991	0.825236	-0.796605	0.425763	0.83345	8.06357	1.17887e-15	7.20521e-15
ENSG00000079819	2037	EPB41L2|2037	93	1.87224	0.0612999	0.166796	1.12013	0.262776	0.677958	1.50292	0.132996	0.57314	1.21658	0.223891	0.645522	1.12225	0.261873	0.676462	1.26199	0.207081	0.623625	1.16808	0.242895	0.673163	1.45935	0.144606	0.592607	3.90993	9.49927e-05	0.000182994
ENSG00000166947	2038	EPB42|2038	101	0.113025	0.910021	0.957979	-0.0867505	0.930877	0.982673	0.14464	0.885008	0.979867	-0.187243	0.851486	0.965271	-0.106242	0.915399	0.980105	-0.0592744	0.952739	0.992441	-0.0420339	0.966475	0.993952	0.209941	0.833733	0.969158	3.0051	0.00268358	0.0042531
ENSG00000158856	2039	EPB49|2039	92	-0.93398	0.350412	0.560798	-1.92129	0.0548179	0.354242	-1.68863	0.0914265	0.493992	-2.04165	0.0413005	0.314803	-1.92243	0.0546744	0.353724	-1.96115	0.0499821	0.336072	-1.89515	0.058198	0.375021	-1.72118	0.0853525	0.484408	2.39629	0.0166414	0.0233566
ENSG00000148175	2040	STOM|2040	97	0.548518	0.583389	0.758892	0.0928122	0.926061	0.981146	0.389448	0.696981	0.933048	0.203075	0.839094	0.961079	0.0299136	0.976139	0.996062	0.109274	0.912995	0.981426	0.160581	0.872437	0.971327	0.34147	0.732781	0.943844	2.03223	0.0422454	0.0554527
ENSG00000146904	2041	EPHA1|2041	90	-0.181516	0.855979	0.930193	-0.374802	0.707842	0.91838	0.0039836	0.996822	1.002	-0.211613	0.832428	0.960427	-0.366598	0.713953	0.921794	-0.598025	0.549882	0.861969	-0.371137	0.71057	0.926704	0.00909321	0.992746	1.00079	0.846889	0.397145	0.43985
ENSG00000044524	2042	EPHA3|2042	165	-0.833818	0.40447	0.611619	-0.804588	0.421141	0.795767	-0.567882	0.57017	0.89456	-0.645445	0.518703	0.848596	-0.806833	0.419846	0.795361	-0.523013	0.601016	0.884771	-0.721365	0.470758	0.830793	-0.630803	0.528232	0.877003	8.41768	6.6504e-17	4.51082e-16
ENSG00000116106	2043	EPHA4|2043	79	0.263032	0.79255	0.893055	-0.00279653	0.997769	0.999401	0.0965654	0.92308	0.989042	0.0221304	0.982346	0.99708	-0.0220651	0.982398	0.997531	-0.048521	0.961305	0.994843	0.114932	0.908509	0.9798	0.0962835	0.923304	0.989461	1.81083	0.070298	0.0890572
ENSG00000145242	2044	EPHA5|2044	110	0.91033	0.362744	0.572198	0.771731	0.440353	0.80633	0.716986	0.473456	0.858714	0.903419	0.366398	0.767646	0.772912	0.439654	0.807196	0.771514	0.440481	0.809885	0.780028	0.435455	0.814869	0.650835	0.515218	0.873985	4.55374	5.54469e-06	1.2517e-05
ENSG00000135333	2045	EPHA7|2045	78	0.0530824	0.957671	0.981099	-0.164748	0.869157	0.964897	-0.0708716	0.943506	0.993582	-0.216689	0.82847	0.959219	-0.139556	0.889023	0.972695	-0.113669	0.90951	0.979811	-0.107464	0.91443	0.98131	-0.0574752	0.954172	0.994399	2.94806	0.00322996	0.00505913
ENSG00000070886	2046	EPHA8|2046	117	1.07685	0.281658	0.487926	0.873552	0.382453	0.771949	0.492052	0.622729	0.913637	0.917933	0.35875	0.764217	0.82102	0.41172	0.790144	0.823734	0.410176	0.792823	0.846775	0.397208	0.792635	0.514582	0.606895	0.908759	3.30784	0.000954639	0.00160836
ENSG00000154928	2047	EPHB1|2047	92	0.401463	0.688117	0.832117	0.337487	0.735781	0.92851	0.0419856	0.966514	0.99664	0.268461	0.788368	0.949221	0.349325	0.726877	0.927248	0.354617	0.722909	0.926102	0.308742	0.757546	0.939044	0.10935	0.912934	0.986725	0.804789	0.421025	0.463614
ENSG00000133216	2048	EPHB2|2048	119	3.06779	0.00218161	0.012437	3.02109	0.00254641	0.0639592	2.5257	0.0116134	0.184714	3.09209	0.00201135	0.056286	2.9891	0.0028276	0.0682844	3.03031	0.0024702	0.0631676	3.0337	0.00244272	0.0641233	2.53117	0.0114342	0.182354	0.664514	0.506428	0.547595
ENSG00000182580	2049	EPHB3|2049	136	3.70789	0.00021393	0.00181138	2.63418	0.00849052	0.133429	2.829	0.0047099	0.107747	2.7438	0.00612033	0.112764	2.55459	0.010695	0.151673	2.67936	0.00742875	0.119979	2.67631	0.00749659	0.127557	2.78228	0.00544189	0.119426	7.05924	2.20709e-12	9.98012e-12
ENSG00000196411	2050	EPHB4|2050	129	2.02781	0.0426949	0.128099	0.0421097	0.966415	0.990511	-0.0748284	0.940358	0.992439	0.0167252	0.986657	0.997474	0.0385604	0.969244	0.993699	0.0490287	0.960901	0.994714	-0.0267871	0.978632	0.997462	-0.0712316	0.94322	0.992869	6.04057	1.78567e-09	6.02947e-09
ENSG00000106123	2051	EPHB6|2051	98	0.138721	0.889683	0.948747	0.0796578	0.936516	0.983539	0.128927	0.897427	0.983401	-0.0988763	0.921245	0.983996	0.0799807	0.93626	0.985193	0.108938	0.913261	0.98118	0.186634	0.851964	0.966367	0.0330722	0.97362	0.99784	0.655279	0.512353	0.553161
ENSG00000143819	2052	EPHX1|2052	156	0.110793	0.91179	0.959047	-0.463719	0.642893	0.895692	-0.27616	0.78245	0.955343	-0.439173	0.660577	0.908996	-0.460861	0.644942	0.896562	-0.412402	0.680083	0.913518	-0.380512	0.7036	0.925139	-0.274659	0.783603	0.956095	1.92811	0.0539643	0.0696084
ENSG00000120915	2053	EPHX2|2053	102	-0.571416	0.567774	0.746986	-0.698456	0.484963	0.826484	-0.413967	0.678937	0.927448	-0.79815	0.424866	0.804186	-0.603747	0.546072	0.857355	-0.788926	0.430236	0.804935	-0.614327	0.53906	0.863097	-0.393254	0.694168	0.932931	0.270465	0.786826	0.810835
ENSG00000111450	2054	STX2|2054	95	-0.586393	0.557669	0.739101	-0.774032	0.438991	0.805581	-0.670515	0.502597	0.870242	-0.710169	0.477671	0.831777	-0.754008	0.450922	0.813203	-0.528028	0.597531	0.88256	-0.730384	0.46523	0.828265	-0.676587	0.498736	0.868882	0.773496	0.439309	0.481721
ENSG00000182372	2055	CLN8|2055	95	-0.522734	0.60121	0.772085	-0.529676	0.596387	0.877581	-0.511993	0.608705	0.907652	-0.377666	0.705713	0.923347	-0.527676	0.597775	0.879782	-0.499687	0.617343	0.88917	-0.5117	0.60891	0.891232	-0.467816	0.63996	0.918105	-0.125136	0.900426	0.91315
ENSG00000130427	2056	EPO|2056	127	0.149545	0.881137	0.944216	-0.599458	0.548926	0.856952	-1.0922	0.274861	0.732991	-0.664411	0.506494	0.844694	-0.597282	0.550378	0.860398	-0.619929	0.535366	0.854339	-0.717195	0.473327	0.832684	-1.10363	0.269868	0.732517	7.33197	3.12428e-13	1.52554e-12
ENSG00000187266	2057	EPOR|2057	218	2.58949	0.00967243	0.041135	1.2142	0.224794	0.641063	0.812461	0.416611	0.827088	1.04172	0.297649	0.7129	1.22218	0.221765	0.64043	1.15962	0.246324	0.663851	1.23457	0.217117	0.645978	0.856733	0.391682	0.812962	6.14752	9.24917e-10	3.21204e-09
ENSG00000136628	2058	EPRS|2058	118	1.57066	0.116399	0.266694	0.181338	0.856118	0.961725	-0.278319	0.780792	0.955483	0.260665	0.794374	0.95092	0.187959	0.850925	0.962795	0.191949	0.847799	0.962931	-0.0145925	0.988359	1.00016	-0.252539	0.800647	0.961728	3.13194	0.00175834	0.00285226
ENSG00000151491	2059	EPS8|2059	123	-0.0419943	0.966507	0.985725	-0.659966	0.509342	0.840213	-0.415377	0.677905	0.927319	-0.633657	0.526367	0.85143	-0.67236	0.501422	0.838908	-0.66791	0.504258	0.843415	-0.443042	0.657777	0.911201	-0.408961	0.682607	0.929536	2.8432	0.00450574	0.0069019
ENSG00000085832	2060	EPS15|2060	120	2.83986	0.00455289	0.0224965	0.730201	0.465342	0.81801	1.10841	0.267799	0.727899	0.861108	0.389268	0.781258	0.793254	0.427712	0.799875	0.652941	0.513859	0.847763	0.964749	0.334772	0.749468	1.10899	0.267551	0.732033	6.26149	4.53476e-10	1.6223e-09
ENSG00000160113	2063	NR2F6|2063	194	2.67084	0.00761948	0.0340904	1.05064	0.293534	0.704974	-0.0264809	0.978876	0.999543	0.817415	0.413776	0.79658	0.99867	0.31806	0.725282	0.931777	0.351549	0.749416	0.503982	0.614322	0.89408	-0.0270568	0.978417	0.99896	4.74055	2.26146e-06	5.3752e-06
ENSG00000141736	2064	ERBB2|2064	218	26.5511	9.69e-136	2.87438e-132	5.94209	3.24e-09	6.61332e-07	5.6907	1.42619e-08	2.75906e-06	5.84855	5.66514e-09	1.108e-06	5.91607	3.78984e-09	7.66495e-07	5.8675	5.06281e-09	9.79433e-07	5.84875	5.65833e-09	1.11897e-06	5.68515	1.47268e-08	2.81836e-06	40.2775	5.64771e-269	2.09412e-266
ENSG00000065361	2065	ERBB3|2065	181	2.79277	0.00526898	0.0253658	0.413037	0.679618	0.908374	0.125378	0.900235	0.984478	0.461865	0.644221	0.902894	0.409633	0.682114	0.910747	0.240043	0.810318	0.952076	0.350185	0.726232	0.931298	0.0990893	0.921076	0.989038	11.6701	1.29381e-30	2.16829e-29
ENSG00000178568	2066	ERBB4|2066	132	3.96411	7.59e-05	0.000740202	4.24122	2.31e-05	0.00172357	4.10916	4.11005e-05	0.00304795	4.08069	4.64326e-05	0.00316631	4.29317	1.83439e-05	0.00141336	4.24077	2.31561e-05	0.00174632	4.24394	2.28339e-05	0.00172202	4.09737	4.3234e-05	0.00321958	-3.7122	0.00021034	0.000386778
ENSG00000012061	2067	ERCC1|2067	175	2.38875	0.016986	0.0639284	-1.08017	0.280181	0.692381	-1.09557	0.273382	0.731347	-1.11203	0.266241	0.682888	-1.0655	0.286759	0.70039	-1.07063	0.284449	0.698293	-1.12683	0.259934	0.689156	-1.0736	0.283113	0.742099	7.37544	2.27352e-13	1.12244e-12
ENSG00000104884	2068	ERCC2|2068	178	2.075	0.0380977	0.117801	-1.26572	0.205742	0.621248	-1.53335	0.125326	0.558756	-1.30525	0.191937	0.610561	-1.3265	0.184807	0.59404	-1.4268	0.153774	0.551566	-1.22607	0.220297	0.649578	-1.53676	0.124489	0.559366	7.40456	1.83566e-13	9.13621e-13
ENSG00000124882	2069	EREG|2069	123	0.0120572	0.990381	0.997442	-0.174072	0.861824	0.962533	0.435807	0.663018	0.923782	0.149256	0.881365	0.971904	-0.138312	0.890006	0.973053	-0.222322	0.824083	0.956878	-0.312202	0.754915	0.938201	0.338683	0.734879	0.944292	4.87656	1.15318e-06	2.85179e-06
ENSG00000112319	2070	EYA4|2070	96	1.12336	0.261401	0.464683	0.691615	0.489249	0.829253	0.237518	0.812276	0.96566	0.721368	0.470756	0.829146	0.585772	0.558087	0.861626	0.714824	0.474791	0.827166	0.547808	0.583877	0.880963	0.0804036	0.935923	0.991758	7.53191	7.13681e-14	3.669e-13
ENSG00000163161	2071	ERCC3|2071	84	-0.116534	0.90724	0.956409	0.169799	0.865184	0.963558	-0.287784	0.773538	0.952565	0.19992	0.841561	0.961985	0.167087	0.867316	0.96732	-0.0806323	0.935741	0.98704	0.161132	0.872004	0.971513	-0.234223	0.814832	0.96541	-0.547073	0.584382	0.62217
ENSG00000175595	2072	ERCC4|2072	96	2.56118	0.010495	0.0438887	0.0784884	0.937446	0.983701	-0.0976883	0.922188	0.989516	0.0851456	0.932153	0.987057	0.0921104	0.926618	0.982424	0.0762154	0.939254	0.988169	0.0884373	0.929537	0.984228	-0.0979256	0.922	0.989314	6.23585	5.32905e-10	1.89352e-09
ENSG00000134899	2073	ERCC5|2073	95	1.99428	0.0462395	0.135714	-0.607954	0.543278	0.853462	-0.147597	0.882674	0.978806	-0.64243	0.520658	0.84883	-0.612074	0.54055	0.854945	-0.602794	0.546705	0.860476	-0.340118	0.733799	0.932802	-0.170931	0.864293	0.976493	4.79564	1.72512e-06	4.16266e-06
ENSG00000225830	2074	ERCC6|2074	79	1.61633	0.106161	0.249729	1.21096	0.226035	0.642331	1.15249	0.249238	0.711915	1.23668	0.216332	0.63799	1.2016	0.229642	0.649581	1.12174	0.26209	0.677612	1.29497	0.19546	0.618234	1.09298	0.274516	0.736596	1.32642	0.184831	0.218044
ENSG00000105722	2077	ERF|2077	165	-0.546612	0.584698	0.759762	-1.58409	0.113311	0.487564	-1.97233	0.0486919	0.382613	-1.73766	0.082404	0.43533	-1.53496	0.124931	0.510215	-1.57868	0.114546	0.490897	-1.65267	0.0985336	0.473845	-1.98033	0.047786	0.378166	2.48832	0.0129051	0.0184294
ENSG00000157554	2078	ERG|2078	132	6.88654	7.35e-12	3.30342e-10	6.90709	6.38e-12	1.88827e-09	7.6671	2.57693e-14	1.06661e-11	7.27476	4.73638e-13	1.6529e-10	6.89801	6.79038e-12	2.01425e-09	7.24386	5.92135e-13	1.98846e-10	6.98239	3.78265e-12	1.18111e-09	7.70374	1.94975e-14	8.46383e-12	0.56904	0.569385	0.60784
ENSG00000100632	2079	ERH|2079	130	1.46579	0.142842	0.30786	-0.719782	0.471732	0.820954	-1.28657	0.198375	0.657358	-0.804532	0.421173	0.801801	-0.631104	0.528036	0.848882	-0.670435	0.502648	0.841909	-0.747415	0.454889	0.823948	-1.28083	0.200382	0.662408	4.4257	1.00611e-05	2.19581e-05
ENSG00000178607	2081	ERN1|2081	129	2.35076	0.0188192	0.0691604	0.60002	0.548552	0.857122	1.06153	0.28856	0.742487	0.735852	0.461896	0.823729	0.565524	0.571772	0.868591	0.646906	0.517758	0.848609	0.715313	0.474488	0.832917	0.907798	0.36408	0.798214	8.52492	2.72289e-17	1.8975e-16
ENSG00000105202	2091	FBL|2091	186	7.80923	8.67e-15	5.69405e-13	0.556408	0.577986	0.869451	0.0433055	0.965462	0.996595	0.424009	0.671599	0.911965	0.581824	0.560742	0.862509	0.475041	0.634803	0.89576	0.2744	0.783802	0.94609	0.0434687	0.965332	0.996114	15.2298	5.61596e-50	2.58276e-48
ENSG00000139684	2098	ESD|2098	94	0.638508	0.523207	0.713784	-0.0513635	0.95904	0.989751	-0.018681	0.985097	1.00033	-0.210151	0.833569	0.960001	-0.0427461	0.965908	0.992565	-0.199592	0.841817	0.961969	-0.0181983	0.985482	1.00009	-0.0370291	0.970465	0.997824	1.58395	0.113342	0.138596
ENSG00000091831	2099	ESR1|2099	124	0.492561	0.62237	0.788787	-0.427548	0.66902	0.904213	0.837772	0.402246	0.81894	-0.18042	0.856839	0.96568	-0.417415	0.676414	0.907699	-0.412613	0.679928	0.913449	-0.217352	0.827953	0.958932	0.835599	0.403467	0.819645	8.09332	9.29889e-16	5.72076e-15
ENSG00000140009	2100	ESR2|2100	86	0.60282	0.546688	0.732071	0.609315	0.542376	0.853252	0.72071	0.471161	0.857875	0.90666	0.364681	0.767029	0.610464	0.541615	0.855566	0.574066	0.565979	0.868987	0.679903	0.496634	0.842942	0.73546	0.462134	0.850664	-0.00112809	0.9991	0.999268
ENSG00000173153	2101	ESRRA|2101	196	4.31594	1.66e-05	0.000197228	3.14874	0.00166078	0.0481113	2.60406	0.00927195	0.164038	3.01905	0.00256353	0.065933	3.0862	0.00205145	0.0558282	3.07174	0.00215308	0.0572802	3.084	0.00206661	0.0577417	2.61915	0.0088727	0.158233	4.02862	5.79229e-05	0.000114865
ENSG00000119715	2103	ESRRB|2103	113	2.7487	0.0060298	0.0282789	2.74794	0.00604393	0.10963	2.1626	0.0306747	0.304319	2.50439	0.0123348	0.16682	2.72806	0.00641918	0.113907	2.76511	0.00573567	0.104061	2.73262	0.00633125	0.116409	2.22593	0.0261154	0.283762	2.18008	0.0293527	0.0396524
ENSG00000196482	2104	ESRRG|2104	123	0.80961	0.418248	0.624652	0.546281	0.584926	0.872646	0.143717	0.885736	0.980004	0.377517	0.705824	0.923152	0.530552	0.59578	0.878881	0.473471	0.635922	0.896344	0.527206	0.598101	0.886345	0.221156	0.824991	0.968037	1.71193	0.0870447	0.108733
ENSG00000120705	2107	ETF1|2107	104	2.41527	0.015801	0.0602584	0.343945	0.730919	0.926788	0.177071	0.859468	0.97432	0.399304	0.689706	0.917375	0.377761	0.705643	0.919469	0.360544	0.718473	0.924545	0.32776	0.743123	0.935037	0.145072	0.884667	0.98175	4.69627	2.80535e-06	6.57835e-06
ENSG00000140374	2108	ETFA|2108	96	6.51836	8.7e-11	3.24618e-09	1.91837	0.0551879	0.353673	1.75754	0.078959	0.466881	1.94616	0.0517568	0.349192	1.8525	0.0640817	0.377908	2.08766	0.0369379	0.291023	1.98836	0.0468898	0.33897	1.71577	0.0863383	0.484747	10.3364	1.64065e-24	1.94539e-23
ENSG00000105379	2109	ETFB|2109	120	1.89951	0.0576229	0.159597	1.175	0.240116	0.659244	1.3097	0.190428	0.648907	1.17888	0.238566	0.659214	1.17061	0.241878	0.661689	1.16846	0.242744	0.659799	1.2838	0.199341	0.622981	1.3216	0.186434	0.643926	4.14206	3.56622e-05	7.28888e-05
ENSG00000171503	2110	ETFDH|2110	76	0.490803	0.623612	0.789406	0.227689	0.819908	0.950946	0.398076	0.690611	0.931104	0.225393	0.821693	0.957916	0.256523	0.79757	0.94805	0.212774	0.831522	0.958885	0.333161	0.739043	0.9336	0.40173	0.68792	0.930719	0.707529	0.47931	0.520644
ENSG00000134954	2113	ETS1|2113	102	-1.21141	0.225864	0.420538	-1.99536	0.0461214	0.326045	-1.50273	0.133046	0.573077	-1.79851	0.0722266	0.408351	-2.01571	0.0439463	0.317305	-1.40207	0.16103	0.563731	-1.7647	0.0777461	0.428001	-1.5002	0.133701	0.575063	4.54113	5.88388e-06	1.32341e-05
ENSG00000157557	2114	ETS2|2114	134	0.307366	0.758592	0.874502	-0.156571	0.875596	0.966848	0.451155	0.651921	0.919914	-0.222142	0.824223	0.958479	-0.166218	0.868	0.967719	-0.119556	0.904845	0.978695	-0.146989	0.883154	0.973817	0.36888	0.712251	0.938177	2.47248	0.0134897	0.0192071
ENSG00000006468	2115	ETV1|2115	99	0.45285	0.650699	0.807443	0.295393	0.76772	0.936023	0.638536	0.523188	0.877469	0.394491	0.693255	0.918389	0.293079	0.769488	0.940098	0.413653	0.679167	0.913183	0.336527	0.736504	0.933174	0.638421	0.523263	0.875532	3.13026	0.00176839	0.00286725
ENSG00000105672	2116	ETV2|2116	176	4.4105	1.08e-05	0.000137594	1.57029	0.116485	0.493568	1.3798	0.167781	0.623678	1.31512	0.1886	0.606232	1.54444	0.122618	0.506466	1.4431	0.149129	0.544341	1.69736	0.0897645	0.456465	1.33531	0.181908	0.637824	13.395	1.86273e-39	4.91883e-38
ENSG00000117036	2117	ETV3|2117	178	3.19617	0.00141153	0.0087019	0.539812	0.589379	0.874807	0.972632	0.330838	0.773855	0.827729	0.40791	0.792141	0.5428	0.58732	0.875544	0.555239	0.578785	0.875507	0.554649	0.579189	0.878956	0.948702	0.342872	0.787715	7.83813	6.92973e-15	3.93917e-14
ENSG00000175832	2118	ETV4|2118	175	4.81849	1.54e-06	2.42772e-05	4.68012	3.03e-06	0.000307467	4.48282	7.72765e-06	0.000743442	4.84618	1.3425e-06	0.000151227	4.67883	3.05258e-06	0.00031224	4.62889	3.88083e-06	0.000377437	4.49287	7.37482e-06	0.000662914	4.50544	6.95496e-06	0.000691533	1.71993	0.0855794	0.106992
ENSG00000244405	2119	ETV5|2119	152	0.224294	0.822548	0.909751	-0.134477	0.893037	0.970714	-0.113043	0.910006	0.986977	-0.133423	0.893871	0.976199	-0.165351	0.868682	0.968176	-0.17573	0.860522	0.966709	-0.0357425	0.971491	0.99583	-0.124786	0.900704	0.985415	2.64411	0.00824616	0.0121253
ENSG00000139083	2120	ETV6|2120	136	1.11252	0.26603	0.470142	0.446886	0.654999	0.898808	0.828823	0.40729	0.821132	0.550012	0.582364	0.876008	0.454519	0.649499	0.89715	0.616371	0.53771	0.856314	0.739807	0.459493	0.825899	0.824283	0.409864	0.824081	1.70358	0.0885945	0.110521
ENSG00000072840	2121	EVC|2121	81	-0.662775	0.507541	0.701609	-0.557715	0.577093	0.868992	-0.417218	0.676558	0.926901	-0.530123	0.596078	0.882025	-0.563126	0.573404	0.869733	-0.429582	0.66754	0.909158	-0.356445	0.72154	0.929971	-0.439674	0.660215	0.925164	-0.792223	0.428312	0.470881
ENSG00000085276	2122	MECOM|2122	170	-0.266374	0.789975	0.891395	-0.885149	0.376169	0.767024	-0.357195	0.720979	0.938559	-0.909035	0.363427	0.766201	-0.894517	0.371139	0.765326	-0.882801	0.377436	0.769838	-0.568752	0.56958	0.875649	-0.399191	0.68979	0.931195	7.01671	2.97532e-12	1.32785e-11
ENSG00000126860	2123	EVI2A|2123	200	-0.271325	0.786165	0.889351	-0.270563	0.786752	0.941134	0.669548	0.503213	0.870463	0.120765	0.903888	0.980042	-0.264792	0.791193	0.946984	0.854488	0.392924	0.78041	-0.230323	0.817861	0.956581	0.690753	0.48979	0.866185	0.0994053	0.920825	0.931343
ENSG00000185862	2124	EVI2B|2124	200	-0.890983	0.373032	0.582694	-0.886875	0.375239	0.766447	0.395547	0.692476	0.931923	-0.379497	0.704353	0.922721	-0.891856	0.372563	0.76631	0.257706	0.796657	0.947851	-0.827707	0.407922	0.797912	0.421025	0.673776	0.928235	0.354811	0.722763	0.751519
ENSG00000167880	2125	EVPL|2125	219	0.85466	0.392828	0.601425	-0.88382	0.376886	0.76778	-0.385837	0.699653	0.934376	-0.755331	0.450128	0.817487	-0.872657	0.382941	0.77318	-0.935547	0.349605	0.748228	-0.881763	0.377997	0.780554	-0.417748	0.67617	0.929088	10.7755	1.89785e-26	2.53398e-25
ENSG00000106038	2128	EVX1|2128	101	3.4529	0.000564616	0.00409663	2.88238	0.00398336	0.0851222	3.11388	0.00186916	0.0586726	2.9886	0.00283223	0.0704022	2.85908	0.00428703	0.0883108	2.9055	0.00370165	0.0813358	2.87074	0.00413259	0.0912553	3.08113	0.00208656	0.0640288	7.74485	1.42284e-14	7.7967e-14
ENSG00000182944	2130	EWSR1|2130	464	2.6598	0.00787285	0.0349516	0.210273	0.833473	0.9552	-0.359889	0.718963	0.938337	-0.0177273	0.985858	0.997516	0.250345	0.802343	0.949285	-0.116954	0.906907	0.97914	0.20904	0.834436	0.960689	-0.372234	0.709753	0.937175	6.44433	1.40951e-10	5.36381e-10
ENSG00000182197	2131	EXT1|2131	176	1.64914	0.0992555	0.237791	-0.0529831	0.95775	0.989511	-0.328094	0.74287	0.945076	-0.0816165	0.934959	0.987795	-0.0281925	0.977511	0.996206	0.0449067	0.964186	0.996029	-0.0609369	0.951415	0.989903	-0.338964	0.734668	0.944293	4.30509	1.73905e-05	3.69704e-05
ENSG00000151348	2132	EXT2|2132	99	4.80048	1.68e-06	2.61598e-05	1.38909	0.16494	0.567968	0.973434	0.33044	0.773634	1.43767	0.150664	0.556332	1.39164	0.164167	0.568896	1.3802	0.167659	0.573406	1.22681	0.220019	0.649401	0.987783	0.323363	0.77189	7.83442	7.13204e-15	4.0477e-14
ENSG00000158008	2134	EXTL1|2134	153	-0.205307	0.83735	0.918644	-0.381493	0.702873	0.915947	-0.26657	0.789824	0.958757	-0.264094	0.791731	0.949928	-0.323197	0.746575	0.931871	-0.259151	0.795542	0.947538	-0.40815	0.683202	0.91972	-0.307225	0.7587	0.949535	2.21908	0.0265784	0.0362318
ENSG00000162694	2135	EXTL2|2135	93	2.0362	0.0418445	0.126036	2.13923	0.0325223	0.271524	1.908	0.0565158	0.409722	2.05332	0.0401539	0.309242	2.14743	0.0318635	0.268899	2.19326	0.0283887	0.25557	2.1426	0.03225	0.282751	1.91595	0.0554948	0.405459	-0.102689	0.918219	0.929235
[truncated: 16,397 more rows]

## Sheet: top_mRNA_DM_method_fdr10%
altered expression = expression>0.4SD from median for the case harboring the breakpoint
[truncated: 922 more rows]

[truncated: 5 more sheets: microRNA distance metric method, GO Terms_up_decrease_dist_FDR5%, Terms_genes_up_decrease_dist, GO Terms_increase_dist_FDR5%, Terms with Genes_increase_dist]
