# Supplementary material for: Global impact of somatic structural variation on the DNA methylome of human cancers
Source: Genome Biol. 2019 Oct 15;20:209. doi: 10.1186/s13059-019-1818-9 (PMC6792267; doi:10.1186/s13059-019-1818-9)
Supplement: Supplementary file 6 — Additional file 6. Related to Fig. 3. By distance metric method: complete set of gene-level correlations between expression and nearby SSV event for each individual cancer type (using regression model with corrections for cancer type and CNA). Data for the 893 CGI DNA methylation probes showing both high cancer type-specific methylation and significant positive correlation between expression and SSV breakpoint for any one of the 20 cancer types surveyed (from Fig. 3d) are in a separate data tab. [file 13059_2019_1818_MOESM6_ESM.xlsx]

## Sheet: distance metric method
		region	Bladder	Bladder	Bladder	Bladder	Breast	Breast	Breast	Breast	Bone	Bone	Bone	Bone	Cervix	Cervix	Cervix	Cervix	Kidney-ChRCC	Kidney-ChRCC	Kidney-ChRCC	Kidney-ChRCC	Kidney-RCC	Kidney-RCC	Kidney-RCC	Kidney-RCC	Colorectal	Colorectal	Colorectal	Colorectal	Esophageal	Esophageal	Esophageal	Esophageal	CNS-GBM	CNS-GBM	CNS-GBM	CNS-GBM	CNS-Oligo	CNS-Oligo	CNS-Oligo	CNS-Oligo	Head-and-Heck	Head-and-Heck	Head-and-Heck	Head-and-Heck	Liver	Liver	Liver
		linear model		SV+COPY+cancer type	SV+COPY+cancer type	SV+COPY+cancer type		SV+COPY+cancer type	SV+COPY+cancer type	SV+COPY+cancer type		SV+COPY+cancer type	SV+COPY+cancer type	SV+COPY+cancer type		SV+COPY+cancer type	SV+COPY+cancer type	SV+COPY+cancer type		SV+COPY+cancer type	SV+COPY+cancer type	SV+COPY+cancer type		SV+COPY+cancer type	SV+COPY+cancer type	SV+COPY+cancer type		SV+COPY+cancer type	SV+COPY+cancer type	SV+COPY+cancer type		SV+COPY+cancer type	SV+COPY+cancer type	SV+COPY+cancer type		SV+COPY+cancer type	SV+COPY+cancer type	SV+COPY+cancer type		SV+COPY+cancer type	SV+COPY+cancer type	SV+COPY+cancer type		SV+COPY+cancer type	SV+COPY+cancer type	SV+COPY+cancer type		SV+COPY+cancer type	SV+COPY+cancer type
feature	EntrezGene ID	Symbol	samples with SV	t	p	FDR	samples with SV	t	p	FDR	samples with SV	t	p	FDR	samples with SV	t	p	FDR	samples with SV	t	p	FDR	samples with SV	t	p	FDR	samples with SV	t	p	FDR	samples with SV	t	p	FDR	samples with SV	t	p	FDR	samples with SV	t	p	FDR	samples with SV	t	p	FDR	samples with SV	t	p
ENSG00000121410	1	A1BG|1	10	0.359967	0.719544	0.990339	13	-0.444865	0.657451	0.954767	4	-1.42784	0.163336	0.92502	2	NA	NA	NA	0	NA	NA	NA	1	NA	NA	NA	3	0.126619	0.899417	1.00781	11	0.0392143	0.968838	0.997233	1	NA	NA	NA	3	0.720322	0.473725	0.952827	3	1.02277	0.308142	0.915669	6	-1.71514	0.0889896
ENSG00000175899	2	A2M|2	4	0.50542	0.614248	0.981389	22	-0.396636	0.692544	0.959273	7	-1.94146	0.06134	0.739838	3	0.560752	0.576837	0.964285	2	NA	NA	NA	4	-2.60969	0.0101689	0.257217	1	NA	NA	NA	5	1.02403	0.309561	0.873574	5	-0.975881	0.336678	1.0252	2	NA	NA	NA	4	-0.909022	0.364868	0.93483	6	1.52707	0.129466
ENSG00000171428	9	NAT1|9	3	-2.38528	0.01873	0.400395	12	0.779468	0.437683	0.903775	3	1.5002	0.14368	0.904795	1	NA	NA	NA	0	NA	NA	NA	1	NA	NA	NA	4	-0.0191161	0.984775	0.999005	7	-1.93024	0.0578758	0.585236	0	NA	NA	NA	0	NA	NA	NA	4	0.442834	0.658555	0.98163	7	0.631418	0.52901
ENSG00000156006	10	NAT2|10	4	-0.278896	0.780834	0.992661	12	1.56337	0.121363	0.695428	2	NA	NA	NA	1	NA	NA	NA	0	NA	NA	NA	1	NA	NA	NA	4	0.552782	0.581264	1.05727	8	-1.20537	0.232365	0.828865	0	NA	NA	NA	0	NA	NA	NA	4	2.02289	0.0449482	0.584522	7	0.874404	0.383705
ENSG00000196136	12	SERPINA3|12	3	-1.43811	0.153167	0.844644	11	-0.861623	0.391111	0.891958	3	-0.328441	0.744787	1.00304	0	NA	NA	NA	0	NA	NA	NA	0	NA	NA	NA	1	NA	NA	NA	3	-0.518315	0.605972	0.94363	0	NA	NA	NA	2	NA	NA	NA	2	NA	NA	NA	14	-0.184185	0.85419
ENSG00000114771	13	AADAC|13	1	NA	NA	NA	22	1.09496	0.276363	0.840789	6	-0.421846	0.676048	1.00165	2	NA	NA	NA	0	NA	NA	NA	0	NA	NA	NA	5	0.105963	0.915758	1.00645	7	0.00657226	0.994776	0.999642	1	NA	NA	NA	1	NA	NA	NA	11	0.18626	0.852505	0.987545	7	-0.288604	0.7734
ENSG00000127837	14	AAMP|14	3	0.288062	0.773827	0.993047	10	0.876947	0.382775	0.889285	5	-0.143314	0.88697	1.00082	2	NA	NA	NA	0	NA	NA	NA	4	0.130088	0.896706	0.994918	1	NA	NA	NA	3	1.44059	0.154429	0.766571	1	NA	NA	NA	0	NA	NA	NA	3	0.0936344	0.925531	0.994204	9	-0.623013	0.534499
ENSG00000129673	15	AANAT|15	11	-1.08725	0.279239	0.923857	18	-0.710163	0.47938	0.918803	4	0.495156	0.623982	1.00431	1	NA	NA	NA	0	NA	NA	NA	1	NA	NA	NA	2	NA	NA	NA	5	-2.29252	0.0250714	0.449725	3	-0.920874	0.364227	1.03974	0	NA	NA	NA	9	-0.110819	0.911915	0.992337	13	-1.03229	0.304082
ENSG00000090861	16	AARS|16	8	0.889618	0.375561	0.957437	22	0.307583	0.759088	0.969378	2	NA	NA	NA	1	NA	NA	NA	1	NA	NA	NA	3	1.88357	0.0619466	0.577841	4	-0.642689	0.521441	1.06924	6	-0.362683	0.718	0.966355	1	NA	NA	NA	0	NA	NA	NA	3	1.01925	0.309804	0.915818	8	-0.959887	0.339109
ENSG00000183044	18	ABAT|18	9	0.158863	0.874061	0.996586	15	-0.557569	0.578479	0.942989	3	0.282849	0.779173	1.00458	1	NA	NA	NA	0	NA	NA	NA	1	NA	NA	NA	9	0.788776	0.431531	1.07827	4	-1.35985	0.178506	0.792679	0	NA	NA	NA	0	NA	NA	NA	4	-0.371426	0.71087	0.982266	8	1.58655	0.115338
ENSG00000165029	19	ABCA1|19	4	1.67305	0.0970845	0.760979	16	0.495915	0.621125	0.94898	5	-0.116088	0.908332	1.00055	2	NA	NA	NA	0	NA	NA	NA	1	NA	NA	NA	2	NA	NA	NA	5	0.846994	0.400059	0.90528	0	NA	NA	NA	1	NA	NA	NA	2	NA	NA	NA	5	0.373158	0.709712
ENSG00000107331	20	ABCA2|20	6	0.786164	0.433417	0.97258	15	-1.63198	0.106066	0.666981	4	-0.956798	0.346072	1.00963	5	0.784947	0.435252	0.951715	1	NA	NA	NA	1	NA	NA	NA	4	0.55638	0.578809	1.05835	4	2.56241	0.0126842	0.350299	4	-1.18375	0.245512	0.983558	3	0.487041	0.627751	0.974912	11	-0.752248	0.453138	0.9577	13	0.245281	0.806672
ENSG00000167972	21	ABCA3|21	11	-1.24347	0.216269	0.903559	26	-2.70379	0.00815151	0.266493	5	-2.61455	0.0136705	0.40762	3	-1.31115	0.194282	0.861587	0	NA	NA	NA	0	NA	NA	NA	5	1.76158	0.0802475	1.06905	7	0.681445	0.497974	0.920678	2	NA	NA	NA	0	NA	NA	NA	8	0.940927	0.348329	0.931889	5	-1.82672	0.0703132
ENSG00000204574	23	ABCF1|23	7	-0.479681	0.632381	0.982367	18	0.577384	0.565075	0.940221	8	0.107034	0.915452	1.00074	4	0.0458222	0.963588	0.998807	1	NA	NA	NA	3	-0.418715	0.676143	0.980907	13	0.855917	0.393456	1.08463	10	-0.969208	0.33598	0.878374	2	NA	NA	NA	2	NA	NA	NA	12	0.344599	0.730902	0.983502	9	-0.193798	0.846673
ENSG00000198691	24	ABCA4|24	4	1.0873	0.279218	0.924176	19	-2.66758	0.00901249	0.275369	1	NA	NA	NA	2	NA	NA	NA	0	NA	NA	NA	1	NA	NA	NA	4	-1.52215	0.130149	1.11469	5	-0.575016	0.567236	0.935268	1	NA	NA	NA	0	NA	NA	NA	2	NA	NA	NA	13	-0.444535	0.657484
ENSG00000097007	25	ABL1|25	2	NA	NA	NA	12	0.122712	0.9026	0.989071	3	0.638111	0.528088	1.01246	0	NA	NA	NA	1	NA	NA	NA	0	NA	NA	NA	5	0.993655	0.322046	1.09893	1	NA	NA	NA	2	NA	NA	NA	0	NA	NA	NA	4	-0.915592	0.361422	0.934163	5	-1.14149	0.256017
ENSG00000002726	26	ABP1|26	2	NA	NA	NA	16	-0.289454	0.772878	0.970375	2	NA	NA	NA	1	NA	NA	NA	2	NA	NA	NA	1	NA	NA	NA	0	NA	NA	NA	3	-0.440996	0.660657	0.952433	4	1.70527	0.0981475	0.81591	0	NA	NA	NA	3	-0.187879	0.851237	0.988221	7	1.69967	0.091873
ENSG00000143322	27	ABL2|27	4	0.128895	0.89767	0.997235	21	0.894601	0.37331	0.883128	6	-0.769684	0.447313	1.01692	0	NA	NA	NA	1	NA	NA	NA	1	NA	NA	NA	5	0.202207	0.840038	1.02023	5	-0.568593	0.571562	0.935919	0	NA	NA	NA	1	NA	NA	NA	4	-2.35085	0.0200963	0.455364	12	-0.178828	0.858385
ENSG00000175164	28	ABO|28	2	NA	NA	NA	10	0.160493	0.872841	0.986419	4	2.73303	0.0102722	0.355359	0	NA	NA	NA	0	NA	NA	NA	1	NA	NA	NA	4	1.34919	0.179379	1.12696	5	0.480881	0.632191	0.947087	1	NA	NA	NA	1	NA	NA	NA	6	2.01376	0.0459108	0.586333	15	0.156165	0.876175
ENSG00000159842	29	ABR|29	7	-1.48535	0.140236	0.829671	15	-0.533404	0.595027	0.946837	2	NA	NA	NA	1	NA	NA	NA	0	NA	NA	NA	2	NA	NA	NA	5	0.385346	0.700546	1.04326	3	1.54961	0.126017	0.731325	2	NA	NA	NA	2	NA	NA	NA	3	-0.316536	0.752057	0.982787	10	-0.807615	0.420965
ENSG00000060971	30	ACAA1|30	8	-1.77891	0.0779433	0.705339	18	0.671235	0.503735	0.926951	2	NA	NA	NA	0	NA	NA	NA	1	NA	NA	NA	0	NA	NA	NA	2	NA	NA	NA	5	0.078886	0.937362	0.994952	0	NA	NA	NA	0	NA	NA	NA	1	NA	NA	NA	8	-0.764465	0.446143
ENSG00000076555	32	ACACB|32	4	-0.602483	0.54806	0.980434	12	-1.00189	0.318996	0.862183	5	0.230442	0.819263	1.00268	1	NA	NA	NA	0	NA	NA	NA	2	NA	NA	NA	2	NA	NA	NA	3	-0.150638	0.88072	0.986723	2	NA	NA	NA	0	NA	NA	NA	0	NA	NA	NA	10	0.980237	0.329009
ENSG00000115361	33	ACADL|33	2	NA	NA	NA	15	0.676864	0.500173	0.92606	4	0.503814	0.617954	1.00354	1	NA	NA	NA	0	NA	NA	NA	1	NA	NA	NA	6	0.335565	0.737684	1.03901	4	-0.496705	0.621048	0.947429	0	NA	NA	NA	0	NA	NA	NA	7	-0.498832	0.618664	0.979165	11	1.2723	0.205811
ENSG00000117054	34	ACADM|34	4	2.29779	0.0234144	0.446602	14	-0.848995	0.398064	0.892904	2	NA	NA	NA	0	NA	NA	NA	0	NA	NA	NA	0	NA	NA	NA	5	-1.52716	0.1289	1.11701	2	NA	NA	NA	0	NA	NA	NA	0	NA	NA	NA	1	NA	NA	NA	3	-1.38001	0.170239
ENSG00000122971	35	ACADS|35	5	0.984395	0.327024	0.945718	17	-0.821069	0.413707	0.898364	6	-0.772724	0.445538	1.01668	2	NA	NA	NA	2	NA	NA	NA	1	NA	NA	NA	2	NA	NA	NA	4	0.524343	0.601797	0.943299	1	NA	NA	NA	3	-0.05351	0.957478	0.996272	4	1.87386	0.0629899	0.651012	11	2.03477	0.0441536
ENSG00000196177	36	ACADSB|36	4	-0.794022	0.428847	0.971596	14	-0.545357	0.586814	0.943836	2	NA	NA	NA	2	NA	NA	NA	0	NA	NA	NA	1	NA	NA	NA	8	-0.311286	0.75603	1.03783	3	0.115873	0.908105	0.99054	2	NA	NA	NA	0	NA	NA	NA	1	NA	NA	NA	7	-0.909078	0.365194
ENSG00000072778	37	ACADVL|37	10	0.573073	0.567734	0.981419	21	0.41701	0.677632	0.956531	5	0.746448	0.461021	1.01499	3	-0.665434	0.508057	0.952629	1	NA	NA	NA	2	NA	NA	NA	5	-0.287623	0.774046	1.03383	11	-0.0414897	0.967031	0.997839	4	-0.861342	0.395664	1.03158	1	NA	NA	NA	11	-0.171861	0.86379	0.987537	13	0.257877	0.796959
ENSG00000075239	38	ACAT1|38	6	0.218822	0.827183	0.996351	11	-0.949461	0.344847	0.870429	2	NA	NA	NA	2	NA	NA	NA	0	NA	NA	NA	1	NA	NA	NA	5	1.25749	0.210596	1.1251	1	NA	NA	NA	2	NA	NA	NA	2	NA	NA	NA	3	-0.588258	0.557287	0.972375	6	-0.954518	0.341806
ENSG00000120437	39	ACAT2|39	3	-0.172827	0.863097	0.997659	18	-0.506949	0.613391	0.948346	2	NA	NA	NA	3	1.60612	0.112952	0.766343	0	NA	NA	NA	1	NA	NA	NA	5	0.205744	0.83728	1.02045	4	1.72277	0.0896131	0.679049	4	-0.918643	0.365375	1.03902	1	NA	NA	NA	3	0.92352	0.357292	0.932675	9	0.326579	0.744575
ENSG00000108684	40	ACCN1|40	8	1.78618	0.0767521	0.701409	21	1.57019	0.119768	0.693448	2	NA	NA	NA	2	NA	NA	NA	0	NA	NA	NA	0	NA	NA	NA	6	0.238703	0.811673	1.02503	3	1.45234	0.151145	0.763671	2	NA	NA	NA	0	NA	NA	NA	5	0.670071	0.503893	0.967607	7	-1.54681	0.124634
ENSG00000110881	41	ACCN2|41	8	-0.423011	0.673092	0.984547	17	0.239328	0.811378	0.975786	10	1.44297	0.159057	0.923442	4	0.38825	0.699062	0.971595	0	NA	NA	NA	1	NA	NA	NA	2	NA	NA	NA	6	1.56345	0.12273	0.727743	5	0.127733	0.899185	1.0005	1	NA	NA	NA	5	3.00938	0.00309486	0.174655	5	0.231487	0.817344
ENSG00000087085	43	ACHE|43	1	NA	NA	NA	12	0.66451	0.508008	0.928655	4	1.35513	0.18517	0.952751	3	0.46733	0.64178	0.970196	0	NA	NA	NA	3	-0.445404	0.656798	0.9762	3	0.310028	0.756985	1.03732	4	-0.2169	0.828955	0.982533	4	-0.690692	0.494899	1.02649	1	NA	NA	NA	6	-0.268347	0.788819	0.982575	11	-0.286481	0.77502
ENSG00000131473	47	ACLY|47	5	0.120183	0.904552	0.997077	31	0.4964	0.620784	0.94895	5	-0.974298	0.337451	1.00866	2	NA	NA	NA	0	NA	NA	NA	4	2.15171	0.0333427	0.444893	3	1.31308	0.19123	1.11664	8	-0.249653	0.803631	0.979378	1	NA	NA	NA	0	NA	NA	NA	9	0.460209	0.646065	0.981402	10	-2.18918	0.0305863
ENSG00000122729	48	ACO1|48	10	0.349111	0.727655	0.989915	19	0.1413	0.887939	0.987884	9	-0.796417	0.431847	1.01788	2	NA	NA	NA	0	NA	NA	NA	1	NA	NA	NA	7	-0.807493	0.420705	1.08105	10	0.737112	0.463666	0.91827	5	0.0449712	0.964419	0.998376	5	-0.868479	0.3881	0.906078	8	-0.548273	0.584359	0.975672	9	-0.447274	0.655511
ENSG00000100312	49	ACR|49	2	NA	NA	NA	11	-0.347605	0.728922	0.965731	2	NA	NA	NA	1	NA	NA	NA	1	NA	NA	NA	0	NA	NA	NA	1	NA	NA	NA	5	-0.650009	0.517942	0.92399	2	NA	NA	NA	1	NA	NA	NA	8	0.594198	0.553319	0.972829	7	0.252895	0.800797
ENSG00000100412	50	ACO2|50	8	-0.756868	0.450704	0.974454	23	0.481267	0.631457	0.949486	7	0.283339	0.7788	1.00468	4	-0.0277265	0.977963	0.99928	0	NA	NA	NA	4	-1.07315	0.285271	0.877086	4	-0.540699	0.589545	1.05786	6	0.315561	0.753332	0.968698	1	NA	NA	NA	0	NA	NA	NA	6	-0.744562	0.457758	0.958523	11	0.104671	0.916818
ENSG00000161533	51	ACOX1|51	11	0.555859	0.579406	0.981986	26	1.17149	0.244396	0.818125	2	NA	NA	NA	4	-0.0929207	0.926244	0.997277	0	NA	NA	NA	1	NA	NA	NA	4	0.178929	0.858243	1.01616	8	0.196212	0.845047	0.982884	4	0.697774	0.49052	1.03013	0	NA	NA	NA	9	-0.670339	0.503723	0.967653	14	1.0807	0.282071
ENSG00000143727	52	ACP1|52	1	NA	NA	NA	7	1.18626	0.238542	0.815599	4	-3.00635	0.0052043	0.252446	3	1.49694	0.139106	0.805112	0	NA	NA	NA	1	NA	NA	NA	3	1.20973	0.228351	1.12386	4	0.325477	0.74585	0.970226	2	NA	NA	NA	0	NA	NA	NA	2	NA	NA	NA	1	NA	NA
ENSG00000134575	53	ACP2|53	6	0.46208	0.644912	0.980563	27	-1.21272	0.228307	0.804786	6	-0.270284	0.788733	1.00328	2	NA	NA	NA	0	NA	NA	NA	0	NA	NA	NA	4	-1.21391	0.226757	1.1222	6	0.553297	0.58193	0.939862	0	NA	NA	NA	3	2.07189	0.0419615	0.512798	6	-0.472138	0.637548	0.97981	15	1.70612	0.0906618
ENSG00000102575	54	ACP5|54	7	1.58025	0.116844	0.796917	31	0.150405	0.880771	0.987086	10	0.0024735	0.998042	1.00051	4	0.71525	0.476939	0.95153	0	NA	NA	NA	2	NA	NA	NA	3	0.86944	0.386044	1.08771	8	-1.08381	0.282393	0.859851	2	NA	NA	NA	2	NA	NA	NA	6	-1.85225	0.0660513	0.661176	12	0.238459	0.811946
ENSG00000014257	55	ACPP|55	2	NA	NA	NA	12	-0.465815	0.642437	0.952203	1	NA	NA	NA	3	0.504328	0.615686	0.969509	0	NA	NA	NA	3	0.797807	0.426496	0.93286	3	0.263005	0.79292	1.02741	4	0.2057	0.837658	0.982982	1	NA	NA	NA	1	NA	NA	NA	5	0.84077	0.401881	0.944988	8	1.3727	0.172495
ENSG00000134940	56	ACRV1|56	5	1.80052	0.0744456	0.692379	6	0.920271	0.359812	0.880291	3	-0.185237	0.85425	1.00059	2	NA	NA	NA	0	NA	NA	NA	3	-0.810515	0.419185	0.929693	7	-0.304314	0.761325	1.03554	4	-0.689685	0.49281	0.920666	1	NA	NA	NA	1	NA	NA	NA	1	NA	NA	NA	7	1.7643	0.080314
ENSG00000143632	58	ACTA1|58	4	-1.18075	0.24018	0.914017	23	-0.726795	0.469177	0.914854	5	-0.656269	0.516493	1.01064	0	NA	NA	NA	0	NA	NA	NA	1	NA	NA	NA	4	0.712874	0.477069	1.07317	5	-0.465887	0.642831	0.950117	1	NA	NA	NA	1	NA	NA	NA	2	NA	NA	NA	7	-0.486564	0.627485
ENSG00000107796	59	ACTA2|59	4	0.469089	0.63991	0.980623	20	0.665144	0.507605	0.928299	1	NA	NA	NA	3	-0.235844	0.814273	0.980794	1	NA	NA	NA	3	1.2565	0.211278	0.825686	5	-1.77281	0.0783596	1.07014	7	-1.06713	0.289803	0.861937	2	NA	NA	NA	0	NA	NA	NA	2	NA	NA	NA	10	0.690661	0.491158
ENSG00000184009	60	ACTB|60	7	-0.535861	0.593108	0.982071	22	1.43825	0.153721	0.739527	7	-0.0443538	0.964907	1.0025	2	NA	NA	NA	1	NA	NA	NA	0	NA	NA	NA	3	0.0617033	0.950884	1.00019	9	0.0486584	0.961339	0.99718	3	0.541664	0.591922	1.02304	1	NA	NA	NA	6	-0.656656	0.512458	0.969611	14	1.72384	0.0874016
ENSG00000159251	70	ACTC1|70	6	0.983382	0.327521	0.94559	13	2.49105	0.0145097	0.332787	4	-0.340188	0.736009	1.00272	2	NA	NA	NA	0	NA	NA	NA	1	NA	NA	NA	2	NA	NA	NA	1	NA	NA	NA	4	-0.86539	0.393473	1.03259	0	NA	NA	NA	3	0.742358	0.459088	0.958891	3	-1.48893	0.13922
ENSG00000163017	72	ACTG2|72	7	-0.726231	0.469199	0.975872	13	-0.198032	0.843453	0.98177	1	NA	NA	NA	1	NA	NA	NA	1	NA	NA	NA	0	NA	NA	NA	1	NA	NA	NA	3	1.10069	0.275029	0.855138	2	NA	NA	NA	0	NA	NA	NA	0	NA	NA	NA	2	NA	NA
ENSG00000130402	81	ACTN4|81	15	-0.196182	0.84482	0.994928	28	1.33657	0.184625	0.771349	7	-0.110295	0.912886	1.00129	5	-0.947232	0.346924	0.933027	0	NA	NA	NA	3	1.44108	0.152063	0.780769	5	-1.61821	0.107791	1.11595	7	-1.39652	0.167236	0.779082	5	0.259179	0.797211	1.00647	1	NA	NA	NA	7	-0.247559	0.804831	0.983755	11	1.56151	0.121128
ENSG00000136518	86	ACTL6A|86	7	-1.13946	0.256922	0.919121	23	-0.455495	0.649815	0.953505	3	1.46505	0.152976	0.921296	1	NA	NA	NA	0	NA	NA	NA	1	NA	NA	NA	4	1.19141	0.23544	1.12036	6	-1.28852	0.202065	0.805894	0	NA	NA	NA	0	NA	NA	NA	8	0.289169	0.772871	0.982513	7	0.772584	0.44134
ENSG00000072110	87	ACTN1|87	11	-0.364492	0.716172	0.990284	27	0.139897	0.889044	0.987814	2	NA	NA	NA	5	-0.229791	0.818954	0.98143	0	NA	NA	NA	0	NA	NA	NA	2	NA	NA	NA	4	-0.523452	0.602413	0.943181	1	NA	NA	NA	1	NA	NA	NA	13	-0.383656	0.701803	0.983551	15	-0.383176	0.702291
ENSG00000077522	88	ACTN2|88	11	-0.258839	0.796231	0.994105	20	-0.873542	0.384618	0.88984	8	-2.51865	0.0171542	0.463962	1	NA	NA	NA	0	NA	NA	NA	1	NA	NA	NA	2	NA	NA	NA	5	1.26727	0.209512	0.812054	2	NA	NA	NA	2	NA	NA	NA	4	-0.188637	0.850645	0.988146	14	1.35161	0.17913
ENSG00000248746	89	ACTN3|89	12	-0.599435	0.550083	0.980047	28	4.47132	2.1931e-05	0.00486648	2	NA	NA	NA	6	-0.467322	0.641786	0.969947	0	NA	NA	NA	4	-0.0233146	0.981436	0.998633	3	-0.912536	0.363001	1.09014	13	-0.948576	0.346297	0.883175	2	NA	NA	NA	2	NA	NA	NA	24	-2.03672	0.0435228	0.580628	19	-0.219467	0.826672
ENSG00000115170	90	ACVR1|90	5	0.411057	0.681809	0.985676	17	1.03591	0.302932	0.854817	3	-0.551554	0.585208	1.0042	2	NA	NA	NA	0	NA	NA	NA	0	NA	NA	NA	2	NA	NA	NA	5	-0.687847	0.49396	0.920634	0	NA	NA	NA	1	NA	NA	NA	5	-2.00813	0.0465125	0.590989	13	0.415123	0.678818
ENSG00000135503	91	ACVR1B|91	8	0.328094	0.743448	0.991453	14	-0.885645	0.378093	0.886645	11	1.11922	0.271645	0.973964	4	-3.27981	0.00165019	0.0964937	2	NA	NA	NA	0	NA	NA	NA	2	NA	NA	NA	9	-0.456438	0.649574	0.950991	5	-0.88337	0.383836	1.03765	2	NA	NA	NA	4	0.258225	0.796604	0.98302	7	0.299683	0.764955
ENSG00000121989	92	ACVR2A|92	6	0.419727	0.675482	0.98457	12	-0.305405	0.76074	0.969884	3	0.705893	0.485526	1.01281	5	-0.00418301	0.996675	1.00109	0	NA	NA	NA	4	1.11294	0.267872	0.865544	6	-1.3463	0.180308	1.12713	4	0.141638	0.887797	0.988302	1	NA	NA	NA	1	NA	NA	NA	7	-0.489641	0.625138	0.979768	8	0.365107	0.715696
ENSG00000114739	93	ACVR2B|93	10	0.752065	0.453576	0.974776	15	0.51702	0.60637	0.948395	2	NA	NA	NA	0	NA	NA	NA	1	NA	NA	NA	0	NA	NA	NA	1	NA	NA	NA	5	0.684776	0.495883	0.91976	0	NA	NA	NA	1	NA	NA	NA	0	NA	NA	NA	5	-0.347769	0.728644
ENSG00000139567	94	ACVRL1|94	8	-1.16725	0.245565	0.91832	14	0.421446	0.674402	0.956611	11	0.00311624	0.997534	1.00075	4	-0.274533	0.78452	0.979269	2	NA	NA	NA	0	NA	NA	NA	2	NA	NA	NA	9	-0.304151	0.76197	0.970815	5	-2.04964	0.0489413	0.664988	2	NA	NA	NA	3	-1.80153	0.0737265	0.680185	7	0.246802	0.805498
ENSG00000243989	95	ACY1|95	6	0.931095	0.353789	0.949566	19	-0.438604	0.661965	0.955461	1	NA	NA	NA	1	NA	NA	NA	1	NA	NA	NA	4	-1.6685	0.0977204	0.669271	5	1.44104	0.15173	1.12791	5	2.16515	0.033996	0.498829	3	-0.648794	0.521249	1.0213	1	NA	NA	NA	6	2.29618	0.0231187	0.48559	8	0.361597	0.718311
ENSG00000119640	97	ACYP1|97	1	NA	NA	NA	8	1.08872	0.279092	0.841305	4	-0.687158	0.497092	1.01202	2	NA	NA	NA	1	NA	NA	NA	0	NA	NA	NA	0	NA	NA	NA	3	-0.0572713	0.954502	0.997749	2	NA	NA	NA	1	NA	NA	NA	3	1.42761	0.155585	0.803443	9	1.69105	0.0935127
ENSG00000170634	98	ACYP2|98	5	-0.111162	0.911685	0.997264	20	1.99443	0.0490331	0.531078	0	NA	NA	NA	2	NA	NA	NA	0	NA	NA	NA	0	NA	NA	NA	5	-0.852968	0.395084	1.08386	6	0.109975	0.912763	0.991653	0	NA	NA	NA	0	NA	NA	NA	5	0.548139	0.584451	0.975716	1	NA	NA
ENSG00000196839	100	ADA|100	9	1.52356	0.130412	0.820543	21	-0.717385	0.474935	0.918414	5	1.12097	0.27091	0.973676	2	NA	NA	NA	0	NA	NA	NA	3	1.11751	0.265918	0.863972	8	0.266592	0.790162	1.02767	7	-0.657465	0.513169	0.923716	1	NA	NA	NA	0	NA	NA	NA	2	NA	NA	NA	5	1.31052	0.192607
ENSG00000151651	101	ADAM8|101	6	-0.957925	0.340145	0.947823	6	-0.233785	0.815666	0.975984	0	NA	NA	NA	1	NA	NA	NA	0	NA	NA	NA	1	NA	NA	NA	0	NA	NA	NA	3	-0.389094	0.698459	0.960133	0	NA	NA	NA	0	NA	NA	NA	4	0.066616	0.94698	0.996068	6	0.8956	0.372321
ENSG00000137845	102	ADAM10|102	14	1.88615	0.0618413	0.657429	14	-1.22726	0.222822	0.801852	4	-0.871832	0.390003	1.01781	3	-0.234482	0.815326	0.981228	1	NA	NA	NA	1	NA	NA	NA	4	-0.266568	0.790181	1.02759	1	NA	NA	NA	1	NA	NA	NA	0	NA	NA	NA	1	NA	NA	NA	6	-0.891889	0.374299
ENSG00000160710	103	ADAR|103	7	-0.0421476	0.966455	1.00089	26	1.79242	0.0763175	0.613581	5	-0.972541	0.33831	1.00875	2	NA	NA	NA	0	NA	NA	NA	2	NA	NA	NA	2	NA	NA	NA	4	-0.364841	0.716396	0.966017	1	NA	NA	NA	3	-1.13823	0.258905	0.887389	4	-0.5557	0.579284	0.976465	22	2.54125	0.0123656
ENSG00000197381	104	ADARB1|104	6	-0.310849	0.756488	0.992131	13	0.654889	0.514156	0.930218	3	1.00978	0.320418	1.00275	1	NA	NA	NA	0	NA	NA	NA	2	NA	NA	NA	1	NA	NA	NA	1	NA	NA	NA	0	NA	NA	NA	0	NA	NA	NA	3	0.0331018	0.97364	0.998476	6	-0.358469	0.720644
ENSG00000185736	105	ADARB2|105	8	-1.39338	0.166241	0.860705	17	-0.211553	0.832919	0.979204	5	-0.312186	0.756989	1.00432	1	NA	NA	NA	0	NA	NA	NA	2	NA	NA	NA	7	-1.27202	0.205403	1.1223	4	-1.50852	0.136193	0.745657	0	NA	NA	NA	2	NA	NA	NA	3	0.227985	0.819983	0.984335	4	-0.351141	0.72612
ENSG00000164742	107	ADCY1|107	4	-1.64514	0.102719	0.772847	16	-0.312391	0.755443	0.968206	2	NA	NA	NA	1	NA	NA	NA	0	NA	NA	NA	0	NA	NA	NA	6	0.137247	0.891026	1.01147	5	0.953329	0.343902	0.881263	6	-0.102598	0.918943	1.00213	2	NA	NA	NA	7	0.457564	0.64796	0.981092	7	0.277775	0.78168
ENSG00000078295	108	ADCY2|108	11	0.0637469	0.949284	1.00047	11	0.594675	0.553505	0.938294	11	-2.20758	0.0348043	0.60672	0	NA	NA	NA	4	0.778469	0.440194	0.816283	0	NA	NA	NA	3	-1.04822	0.296282	1.10485	3	0.0264772	0.978957	0.997583	0	NA	NA	NA	0	NA	NA	NA	1	NA	NA	NA	15	-1.41668	0.159256
ENSG00000138031	109	ADCY3|109	7	1.11308	0.268037	0.92103	17	0.563563	0.574408	0.941628	1	NA	NA	NA	1	NA	NA	NA	0	NA	NA	NA	1	NA	NA	NA	2	NA	NA	NA	6	-0.62876	0.531676	0.927311	2	NA	NA	NA	1	NA	NA	NA	3	-2.102	0.0373061	0.563548	8	-1.57652	0.11763
ENSG00000173175	111	ADCY5|111	12	1.4248	0.15697	0.84723	16	-0.507949	0.612692	0.948256	4	0.614757	0.543201	1.00949	2	NA	NA	NA	1	NA	NA	NA	3	-0.1907	0.84907	0.992266	5	1.22557	0.222346	1.12533	12	1.47224	0.145708	0.756855	1	NA	NA	NA	1	NA	NA	NA	12	1.57137	0.118306	0.762286	9	-1.33832	0.18341
ENSG00000174233	112	ADCY6|112	8	-0.0250531	0.980057	1.00083	16	-3.38973	0.00102799	0.086488	12	0.585519	0.562438	1.00775	3	0.0192843	0.984672	0.999831	1	NA	NA	NA	2	NA	NA	NA	3	0.987231	0.325174	1.09732	7	1.22849	0.223626	0.823145	3	-0.104571	0.91739	1.00191	0	NA	NA	NA	10	-0.76392	0.446173	0.956497	5	0.00442001	0.996481
ENSG00000121281	113	ADCY7|113	3	-1.0077	0.315754	0.943429	16	1.48044	0.142135	0.725258	2	NA	NA	NA	1	NA	NA	NA	0	NA	NA	NA	2	NA	NA	NA	4	-0.194896	0.845747	1.02042	2	NA	NA	NA	3	-0.952088	0.348417	1.03966	0	NA	NA	NA	5	-3.66294	0.000350338	0.0403024	9	-0.858939	0.392146
ENSG00000155897	114	ADCY8|114	6	-1.18831	0.237204	0.915072	29	-0.75307	0.45331	0.908565	2	NA	NA	NA	3	-1.20785	0.231351	0.886038	0	NA	NA	NA	0	NA	NA	NA	5	-1.09773	0.274143	1.10972	5	-0.608765	0.54477	0.929393	3	1.86297	0.0719657	0.741603	0	NA	NA	NA	2	NA	NA	NA	11	-0.979603	0.329321
ENSG00000162104	115	ADCY9|115	7	-0.405818	0.685644	0.985433	27	-3.48903	0.000742701	0.0701299	5	1.30917	0.2001	0.950652	1	NA	NA	NA	0	NA	NA	NA	3	-1.19167	0.23565	0.844122	2	NA	NA	NA	6	-1.60965	0.112247	0.712341	3	-1.34803	0.187418	0.953398	2	NA	NA	NA	4	-2.43267	0.016223	0.419025	12	1.3241	0.188072
ENSG00000141433	116	ADCYAP1|116	5	-0.694948	0.488514	0.976595	18	-0.271129	0.786893	0.973173	7	0.100971	0.920223	1.0004	2	NA	NA	NA	1	NA	NA	NA	0	NA	NA	NA	7	0.188336	0.850877	1.01825	11	-2.16044	0.0343739	0.501919	1	NA	NA	NA	0	NA	NA	NA	12	-0.509957	0.610868	0.978423	4	-1.10697	0.270597
ENSG00000078549	117	ADCYAP1R1|117	7	0.39513	0.693492	0.987257	19	-1.92979	0.0566809	0.557143	3	-1.61567	0.116299	0.860701	1	NA	NA	NA	0	NA	NA	NA	2	NA	NA	NA	5	0.338458	0.735508	1.04017	3	1.20124	0.233952	0.828614	2	NA	NA	NA	0	NA	NA	NA	2	NA	NA	NA	7	-1.15525	0.250362
ENSG00000087274	118	ADD1|118	9	-1.45681	0.147942	0.839637	10	-3.28841	0.00142322	0.103971	4	-0.681585	0.500562	1.01186	1	NA	NA	NA	0	NA	NA	NA	1	NA	NA	NA	1	NA	NA	NA	4	-1.10817	0.271812	0.85274	5	-0.0657917	0.947966	0.999031	2	NA	NA	NA	6	-3.08218	0.002466	0.151766	14	-0.267267	0.789738
ENSG00000075340	119	ADD2|119	7	0.866756	0.387912	0.959128	23	0.643468	0.521504	0.933522	4	-1.39075	0.174206	0.938159	1	NA	NA	NA	0	NA	NA	NA	0	NA	NA	NA	1	NA	NA	NA	2	NA	NA	NA	0	NA	NA	NA	0	NA	NA	NA	1	NA	NA	NA	5	-0.85921	0.391997
ENSG00000148700	120	ADD3|120	1	NA	NA	NA	14	0.363232	0.717256	0.96336	3	-0.4928	0.625627	1.00346	2	NA	NA	NA	1	NA	NA	NA	1	NA	NA	NA	4	1.09742	0.274277	1.10954	7	1.03012	0.306716	0.872773	4	0.981996	0.333704	1.02333	1	NA	NA	NA	7	-0.203067	0.839371	0.98701	7	-0.326447	0.744675
ENSG00000147872	123	PLIN2|123	7	-0.180781	0.856864	0.997848	10	-0.774663	0.440504	0.904235	10	0.93633	0.356341	1.01461	0	NA	NA	NA	0	NA	NA	NA	1	NA	NA	NA	1	NA	NA	NA	3	0.617181	0.539239	0.930115	6	0.595543	0.555804	1.02133	4	-0.0979875	0.922222	1.00195	2	NA	NA	NA	9	1.45883	0.147316
ENSG00000187758	124	ADH1A|124	3	-0.532389	0.595502	0.981909	8	-0.120523	0.904329	0.989134	3	-0.16432	0.870546	1.00119	1	NA	NA	NA	1	NA	NA	NA	2	NA	NA	NA	3	-0.211303	0.832948	1.02315	2	NA	NA	NA	2	NA	NA	NA	0	NA	NA	NA	6	-1.18125	0.239465	0.881852	10	1.59453	0.113538
ENSG00000196616	125	ADH1B|125	3	-0.962277	0.337965	0.949473	8	-0.293665	0.769668	0.97005	3	-1.20468	0.237442	0.964171	1	NA	NA	NA	1	NA	NA	NA	2	NA	NA	NA	3	-0.499636	0.618089	1.05069	2	NA	NA	NA	2	NA	NA	NA	0	NA	NA	NA	5	-0.621578	0.535209	0.972664	10	0.895948	0.372136
ENSG00000248144	126	ADH1C|126	3	-1.12238	0.26408	0.921095	9	-0.442635	0.659058	0.955224	3	-0.472212	0.640083	1.00157	1	NA	NA	NA	1	NA	NA	NA	2	NA	NA	NA	4	-0.719072	0.473254	1.07484	2	NA	NA	NA	2	NA	NA	NA	0	NA	NA	NA	5	-0.504027	0.615018	0.979614	10	-0.878539	0.381468
ENSG00000198099	127	ADH4|127	3	-0.3235	0.746915	0.99146	8	2.73331	0.00750571	0.256234	3	-0.584497	0.563116	1.00789	1	NA	NA	NA	1	NA	NA	NA	2	NA	NA	NA	3	-1.31381	0.190984	1.11834	2	NA	NA	NA	2	NA	NA	NA	0	NA	NA	NA	5	-1.02384	0.307639	0.915572	9	1.10365	0.272029
ENSG00000197894	128	ADH5|128	3	-0.0671689	0.946566	1.00082	7	0.403682	0.687373	0.957565	4	-0.0800686	0.936697	1.00084	1	NA	NA	NA	1	NA	NA	NA	2	NA	NA	NA	3	-1.12048	0.264362	1.11378	2	NA	NA	NA	2	NA	NA	NA	0	NA	NA	NA	5	0.310569	0.75658	0.982773	9	1.05078	0.295545
ENSG00000172955	130	ADH6|130	3	-0.57537	0.566185	0.981541	8	1.51357	0.133525	0.714602	3	3.30627	0.00239709	0.15429	1	NA	NA	NA	1	NA	NA	NA	2	NA	NA	NA	3	-1.06958	0.286586	1.10667	2	NA	NA	NA	2	NA	NA	NA	0	NA	NA	NA	6	-0.676781	0.499638	0.968264	9	0.905832	0.366902
ENSG00000196344	131	ADH7|131	2	NA	NA	NA	9	0.00617994	0.995082	0.998909	3	5.23905	1.08212e-05	0.00237499	1	NA	NA	NA	1	NA	NA	NA	2	NA	NA	NA	4	-0.166559	0.867949	1.01534	2	NA	NA	NA	2	NA	NA	NA	0	NA	NA	NA	5	0.402223	0.688121	0.98242	10	2.56981	0.0114424
ENSG00000156110	132	ADK|132	7	-0.0495592	0.960561	1.00024	18	-0.63309	0.528229	0.93472	3	0.45622	0.651412	1.00173	0	NA	NA	NA	0	NA	NA	NA	1	NA	NA	NA	4	-1.56267	0.120311	1.12615	5	0.132671	0.894858	0.989623	1	NA	NA	NA	0	NA	NA	NA	6	-0.749337	0.454885	0.957064	11	0.386464	0.699861
ENSG00000148926	133	ADM|133	4	-1.16919	0.244789	0.917158	17	-1.18103	0.240602	0.81651	7	0.789744	0.435677	1.0183	2	NA	NA	NA	0	NA	NA	NA	3	-0.468895	0.639961	0.970059	3	-1.89253	0.060414	1.01198	2	NA	NA	NA	2	NA	NA	NA	1	NA	NA	NA	3	1.69813	0.091658	0.716168	10	-0.713579	0.476921
ENSG00000163485	134	ADORA1|134	6	-0.574323	0.566891	0.981469	33	0.832571	0.40722	0.895894	2	NA	NA	NA	4	-0.676318	0.501167	0.953899	0	NA	NA	NA	1	NA	NA	NA	2	NA	NA	NA	5	-0.00800495	0.993637	0.999637	9	0.515035	0.610182	1.02597	5	0.481265	0.631829	0.977818	2	NA	NA	NA	13	-0.570593	0.569379
ENSG00000128271	135	ADORA2A|135	6	-0.782522	0.435545	0.972507	16	-0.286883	0.77484	0.970436	8	2.96121	0.00583358	0.27118	0	NA	NA	NA	1	NA	NA	NA	2	NA	NA	NA	4	-0.24803	0.804462	1.02682	7	-0.483026	0.630676	0.945951	3	1.59791	0.120207	0.865225	2	NA	NA	NA	8	-0.187225	0.851749	0.987741	8	1.1522	0.251609
ENSG00000170425	136	ADORA2B|136	7	-0.0265353	0.978877	1.00112	13	-0.249398	0.803603	0.97569	4	0.444221	0.659969	1.00212	3	-0.167516	0.867469	0.990794	0	NA	NA	NA	2	NA	NA	NA	1	NA	NA	NA	5	0.0403842	0.967909	0.997852	1	NA	NA	NA	1	NA	NA	NA	5	-0.49375	0.62224	0.979022	10	0.0195808	0.984411
ENSG00000121933	140	ADORA3|140	7	-0.97619	0.331055	0.94643	19	0.778303	0.438366	0.903713	2	NA	NA	NA	2	NA	NA	NA	1	NA	NA	NA	1	NA	NA	NA	4	0.529347	0.597374	1.0545	7	0.0696971	0.944645	0.996616	1	NA	NA	NA	0	NA	NA	NA	4	-1.75983	0.0805743	0.697735	3	0.86794	0.387219
ENSG00000144843	141	ADPRH|141	7	-1.19208	0.235725	0.913842	21	0.564455	0.573804	0.941855	2	NA	NA	NA	3	0.31391	0.754564	0.980502	1	NA	NA	NA	3	-1.04018	0.300265	0.886815	3	0.176383	0.860239	1.01689	7	-0.226369	0.821614	0.981669	1	NA	NA	NA	4	-1.04972	0.297458	0.875574	5	-0.681025	0.496957	0.966952	2	NA	NA
ENSG00000143799	142	PARP1|142	7	0.565372	0.572942	0.981803	33	1.78262	0.0779113	0.616346	6	-1.5898	0.122029	0.871782	0	NA	NA	NA	0	NA	NA	NA	4	1.31474	0.191003	0.809359	5	1.15557	0.249757	1.11185	6	0.186871	0.852335	0.983353	3	-1.19257	0.242085	0.984996	3	1.07374	0.286626	0.887939	7	-1.04053	0.299851	0.911438	7	0.881673	0.379777
ENSG00000102699	143	PARP4|143	7	-1.4232	0.157432	0.84769	12	1.78617	0.0773309	0.615044	3	0.458039	0.650119	1.00113	4	0.881152	0.381386	0.938897	2	NA	NA	NA	0	NA	NA	NA	6	0.329875	0.74197	1.03931	5	-0.215111	0.830344	0.982626	1	NA	NA	NA	1	NA	NA	NA	3	0.173568	0.862451	0.986987	8	0.433913	0.665158
ENSG00000171873	146	ADRA1D|146	2	NA	NA	NA	24	-0.410546	0.68235	0.957328	5	-0.970919	0.339104	1.00865	2	NA	NA	NA	2	NA	NA	NA	1	NA	NA	NA	2	NA	NA	NA	5	0.303643	0.762355	0.970647	2	NA	NA	NA	0	NA	NA	NA	5	-0.600447	0.549159	0.972144	5	-0.902669	0.368572
ENSG00000170214	147	ADRA1B|147	7	0.120162	0.904568	0.997024	13	-0.137349	0.891051	0.988004	5	1.18771	0.243968	0.968638	0	NA	NA	NA	1	NA	NA	NA	3	0.835728	0.404903	0.931592	3	0.548373	0.584279	1.05722	3	0.802006	0.425428	0.911779	4	0.28253	0.779415	1.00373	1	NA	NA	NA	0	NA	NA	NA	7	1.42632	0.156462
ENSG00000120907	148	ADRA1A|148	2	NA	NA	NA	19	1.50588	0.135486	0.71817	5	-1.10413	0.278032	0.979807	3	1.31234	0.193882	0.863188	0	NA	NA	NA	2	NA	NA	NA	1	NA	NA	NA	5	0.650255	0.517785	0.924149	0	NA	NA	NA	0	NA	NA	NA	0	NA	NA	NA	11	0.168738	0.866297
ENSG00000150594	150	ADRA2A|150	3	0.337119	0.736653	0.991031	11	-0.364739	0.716134	0.963603	3	-1.21267	0.234418	0.963287	1	NA	NA	NA	1	NA	NA	NA	0	NA	NA	NA	1	NA	NA	NA	6	1.87869	0.0647049	0.609494	4	-0.161958	0.87239	1.00374	1	NA	NA	NA	2	NA	NA	NA	12	0.525576	0.600186
ENSG00000184160	152	ADRA2C|152	5	0.463833	0.64366	0.980741	8	-0.495542	0.621386	0.948727	1	NA	NA	NA	0	NA	NA	NA	0	NA	NA	NA	1	NA	NA	NA	0	NA	NA	NA	5	-0.447342	0.656093	0.952908	0	NA	NA	NA	4	0.542695	0.589063	0.980113	3	0.326922	0.744205	0.982831	10	0.417176	0.67732
ENSG00000043591	153	ADRB1|153	5	1.18412	0.238849	0.913589	12	-0.308106	0.758691	0.96936	2	NA	NA	NA	1	NA	NA	NA	0	NA	NA	NA	1	NA	NA	NA	3	0.0345963	0.972449	0.999402	1	NA	NA	NA	0	NA	NA	NA	1	NA	NA	NA	2	NA	NA	NA	7	0.806471	0.421622
ENSG00000169252	154	ADRB2|154	6	-0.509928	0.611096	0.981129	17	-0.0701543	0.944221	0.992999	4	-0.826993	0.414561	1.018	4	-0.717088	0.475813	0.951625	1	NA	NA	NA	3	-0.477292	0.633988	0.968123	6	0.278019	0.781394	1.03064	4	-0.908074	0.367143	0.890886	0	NA	NA	NA	1	NA	NA	NA	1	NA	NA	NA	9	1.47921	0.141795
ENSG00000188778	155	ADRB3|155	25	0.0430035	0.965775	1.00104	35	0.91526	0.362422	0.880849	5	0.204828	0.839046	1.00224	2	NA	NA	NA	0	NA	NA	NA	4	0.679648	0.497984	0.945734	13	0.456924	0.648409	1.052	9	-0.836882	0.405679	0.908265	0	NA	NA	NA	0	NA	NA	NA	15	-0.43855	0.661649	0.979797	12	-0.725373	0.469684
ENSG00000173020	156	ADRBK1|156	12	-0.370929	0.711385	0.989745	30	1.621	0.108404	0.67263	2	NA	NA	NA	5	0.0624528	0.950388	1.00085	1	NA	NA	NA	2	NA	NA	NA	3	-0.493271	0.622568	1.05116	15	2.53701	0.0135517	0.357785	1	NA	NA	NA	4	-1.1193	0.266836	0.887118	25	0.587629	0.557708	0.97243	18	-0.958748	0.33968
ENSG00000100077	157	ADRBK2|157	6	-0.484922	0.62867	0.981635	18	-0.935927	0.351735	0.874509	4	0.601575	0.551832	1.00818	3	1.07626	0.285671	0.914404	0	NA	NA	NA	1	NA	NA	NA	2	NA	NA	NA	3	-0.989978	0.3258	0.872914	3	-0.207514	0.836966	1.00917	1	NA	NA	NA	9	-0.0944021	0.924922	0.993907	6	-1.7182	0.0884275
ENSG00000239900	158	ADSL|158	13	-1.8843	0.0620945	0.658787	20	1.93828	0.0556213	0.55254	6	-0.513814	0.611025	1.00398	7	1.1921	0.237429	0.890673	1	NA	NA	NA	3	0.953158	0.34235	0.904812	3	-1.37476	0.171326	1.12916	5	-0.0897946	0.928722	0.993659	0	NA	NA	NA	0	NA	NA	NA	5	-0.181679	0.856092	0.987646	8	0.123337	0.902053
ENSG00000035687	159	ADSS|159	6	0.781552	0.436112	0.971846	24	0.134054	0.89365	0.988477	6	-2.80971	0.00851212	0.321015	4	0.0362502	0.971191	0.999382	0	NA	NA	NA	0	NA	NA	NA	4	0.174807	0.861475	1.01633	8	-0.672438	0.503652	0.921519	2	NA	NA	NA	3	0.939184	0.350866	0.893297	6	0.25983	0.795368	0.983036	6	-1.12116	0.264537
ENSG00000196961	160	AP2A1|160	6	0.790892	0.430664	0.972079	19	0.844329	0.400652	0.893291	3	0.467836	0.643174	1.00114	5	-0.809378	0.421163	0.951727	1	NA	NA	NA	1	NA	NA	NA	1	NA	NA	NA	7	-0.866597	0.389303	0.900229	4	0.139962	0.889596	1.0014	1	NA	NA	NA	8	-1.66197	0.0987089	0.732965	10	-0.308045	0.758601
ENSG00000183020	161	AP2A2|161	7	-1.40947	0.161441	0.852954	19	2.0341	0.04479	0.510669	5	-0.609321	0.546752	1.00811	1	NA	NA	NA	1	NA	NA	NA	1	NA	NA	NA	1	NA	NA	NA	7	0.308534	0.758647	0.9693	1	NA	NA	NA	0	NA	NA	NA	6	2.11534	0.0361346	0.563497	3	-2.05227	0.0423935
ENSG00000100280	162	AP1B1|162	21	-1.89043	0.0612619	0.655249	49	-0.420973	0.674746	0.956487	4	0.92066	0.364338	1.01747	14	-0.787258	0.433907	0.952446	1	NA	NA	NA	9	-0.401097	0.689033	0.979953	34	1.50439	0.134657	1.11583	32	-1.51425	0.134737	0.742292	2	NA	NA	NA	2	NA	NA	NA	47	-0.816251	0.415714	0.947137	20	1.29293	0.198604
ENSG00000006125	163	AP2B1|163	9	-1.0049	0.317094	0.942961	21	2.07769	0.0404939	0.495075	2	NA	NA	NA	3	0.166486	0.868276	0.990918	1	NA	NA	NA	2	NA	NA	NA	5	0.210646	0.833459	1.02227	3	0.435698	0.664478	0.953907	1	NA	NA	NA	0	NA	NA	NA	5	-2.06936	0.0403123	0.57307	4	-1.71115	0.0897262
ENSG00000166747	164	AP1G1|164	8	0.260594	0.79488	0.993679	13	1.20283	0.232095	0.808507	5	1.31559	0.197959	0.948222	1	NA	NA	NA	1	NA	NA	NA	1	NA	NA	NA	3	0.0194123	0.984539	0.998847	5	0.198653	0.843145	0.982883	0	NA	NA	NA	0	NA	NA	NA	6	-0.918894	0.359698	0.93358	9	-2.67891	0.0084596
ENSG00000106624	165	AEBP1|165	2	NA	NA	NA	22	-0.5085	0.612307	0.948322	1	NA	NA	NA	2	NA	NA	NA	0	NA	NA	NA	0	NA	NA	NA	7	0.575366	0.565936	1.06297	3	-2.23171	0.0290351	0.473788	4	0.212434	0.833159	1.00902	1	NA	NA	NA	5	-0.416885	0.677387	0.980576	8	0.617839	0.537893
ENSG00000104964	166	AES|166	4	-1.36648	0.174502	0.867281	18	-1.22714	0.222867	0.80185	5	-0.89309	0.37869	1.0236	3	-0.246037	0.806406	0.980269	1	NA	NA	NA	2	NA	NA	NA	2	NA	NA	NA	6	1.99946	0.0496779	0.557195	3	-0.377162	0.708623	1.00073	2	NA	NA	NA	4	0.7015	0.484131	0.964585	11	-0.117157	0.906938
ENSG00000124812	167	CRISP1|167	5	1.86364	0.0649679	0.668999	18	0.553503	0.581248	0.943776	5	2.10629	0.0433735	0.656882	1	NA	NA	NA	0	NA	NA	NA	2	NA	NA	NA	11	0.673798	0.501513	1.07163	6	-0.133025	0.894578	0.989679	1	NA	NA	NA	2	NA	NA	NA	3	-0.0729994	0.941909	0.994861	10	-0.392748	0.695227
ENSG00000223959	172	AFG3L1|172	4	0.0409907	0.967376	1.00118	17	0.444205	0.657926	0.955222	4	-0.54474	0.58983	1.00492	1	NA	NA	NA	2	NA	NA	NA	2	NA	NA	NA	5	-0.201679	0.84045	1.02033	6	-2.07481	0.041907	0.524134	3	0.192754	0.848409	1.0071	0	NA	NA	NA	6	-0.632693	0.527944	0.970787	4	-0.012494	0.990053
ENSG00000079557	173	AFM|173	8	-0.785989	0.433519	0.972532	21	0.0760459	0.939546	0.992491	2	NA	NA	NA	3	1.68159	0.0973041	0.729074	0	NA	NA	NA	0	NA	NA	NA	5	-0.340625	0.733879	1.03927	4	0.362527	0.718117	0.966252	0	NA	NA	NA	1	NA	NA	NA	8	0.234287	0.815097	0.983443	15	1.72865	0.0865326
ENSG00000081051	174	AFP|174	9	-0.725043	0.469924	0.975835	20	-0.622206	0.535329	0.93618	2	NA	NA	NA	3	2.28709	0.0253558	0.473086	0	NA	NA	NA	0	NA	NA	NA	5	0.442673	0.658662	1.04929	4	2.70956	0.00857492	0.296974	0	NA	NA	NA	1	NA	NA	NA	8	2.55019	0.0118192	0.360726	15	-0.263015	0.793005
ENSG00000038002	175	AGA|175	5	-0.109246	0.913201	0.997884	8	0.0957774	0.923903	0.990466	4	-2.39961	0.0226093	0.520092	1	NA	NA	NA	0	NA	NA	NA	1	NA	NA	NA	10	0.197965	0.84335	1.02068	3	0.703362	0.484304	0.918041	1	NA	NA	NA	1	NA	NA	NA	6	-1.37106	0.172505	0.823433	3	-0.416258	0.67799
ENSG00000157766	176	ACAN|176	8	-1.3304	0.186066	0.878211	13	-0.358314	0.72092	0.963688	4	0.908551	0.370597	1.01692	2	NA	NA	NA	0	NA	NA	NA	1	NA	NA	NA	1	NA	NA	NA	3	0.950031	0.345563	0.883255	1	NA	NA	NA	1	NA	NA	NA	1	NA	NA	NA	9	-0.726462	0.469019
ENSG00000204305	177	AGER|177	6	0.40633	0.685269	0.985434	27	-1.25961	0.210961	0.790916	6	-0.556115	0.582124	1.00483	4	0.115	0.908789	0.996453	0	NA	NA	NA	4	2.5645	0.0115151	0.276029	9	0.252637	0.800906	1.02774	5	-0.169047	0.866277	0.983249	0	NA	NA	NA	3	-0.390566	0.697304	0.981432	13	1.1299	0.260411	0.893837	13	-0.853148	0.395336
ENSG00000162688	178	AGL|178	2	NA	NA	NA	17	0.533123	0.59522	0.946976	0	NA	NA	NA	0	NA	NA	NA	0	NA	NA	NA	4	-0.224311	0.822882	0.994064	2	NA	NA	NA	3	-0.494196	0.622808	0.947128	0	NA	NA	NA	0	NA	NA	NA	3	-1.02134	0.308817	0.915978	5	-0.872419	0.384782
ENSG00000159723	181	AGRP|181	7	0.0912254	0.927475	0.99941	13	2.5323	0.0130077	0.31894	2	NA	NA	NA	2	NA	NA	NA	0	NA	NA	NA	1	NA	NA	NA	2	NA	NA	NA	7	-0.0817909	0.935061	0.994692	2	NA	NA	NA	0	NA	NA	NA	2	NA	NA	NA	11	2.37091	0.0193927
ENSG00000101384	182	JAG1|182	4	-0.235591	0.814177	0.994523	24	-1.01637	0.312092	0.85736	5	3.93418	0.000438491	0.0469641	3	-1.00689	0.317612	0.926218	0	NA	NA	NA	1	NA	NA	NA	6	-1.36576	0.174129	1.128	3	0.238508	0.812226	0.981004	4	-1.46555	0.15284	0.92918	0	NA	NA	NA	4	1.0267	0.306297	0.914672	6	0.699931	0.485372
ENSG00000135744	183	AGT|183	6	-2.6053	0.0104144	0.290404	23	0.205028	0.837998	0.980759	6	2.0332	0.0506702	0.697914	4	-1.11068	0.270677	0.906306	0	NA	NA	NA	1	NA	NA	NA	4	-0.35699	0.721618	1.04404	6	1.26721	0.209534	0.811929	0	NA	NA	NA	2	NA	NA	NA	3	0.109134	0.913249	0.992201	7	0.897951	0.371072
ENSG00000144891	185	AGTR1|185	9	0.078595	0.937494	1.00015	19	-1.03083	0.305293	0.856443	2	NA	NA	NA	5	-0.2071	0.83656	0.985455	0	NA	NA	NA	0	NA	NA	NA	5	-1.34918	0.179383	1.12642	8	0.337825	0.736567	0.968739	2	NA	NA	NA	1	NA	NA	NA	11	0.446928	0.655603	0.982124	10	0.74521	0.457652
ENSG00000134817	187	APLNR|187	7	-2.61511	0.0101368	0.289321	22	-0.111836	0.911195	0.989692	1	NA	NA	NA	3	0.449309	0.654659	0.968499	1	NA	NA	NA	2	NA	NA	NA	5	0.447191	0.655405	1.04972	6	1.23846	0.219933	0.820018	1	NA	NA	NA	4	1.38415	0.170709	0.81756	9	-1.28521	0.200795	0.848513	12	-0.875666	0.383021
ENSG00000172482	189	AGXT|189	4	-0.150396	0.88072	0.997681	16	-1.06815	0.28822	0.845978	6	-0.708124	0.484159	1.01343	2	NA	NA	NA	0	NA	NA	NA	3	-1.60653	0.110682	0.69991	4	-0.347301	0.728869	1.04103	4	0.22257	0.824557	0.981744	3	0.458131	0.650054	1.01223	1	NA	NA	NA	7	-0.274248	0.78429	0.982745	6	1.68692	0.0943057
ENSG00000101444	191	AHCY|191	7	1.05112	0.295446	0.935066	25	-0.000961455	0.999235	0.99946	4	0.913225	0.368173	1.01736	2	NA	NA	NA	0	NA	NA	NA	2	NA	NA	NA	10	-1.19656	0.233432	1.12019	7	-0.101511	0.919452	0.993165	2	NA	NA	NA	0	NA	NA	NA	8	-1.13019	0.260287	0.894232	14	1.34472	0.18134
ENSG00000106546	196	AHR|196	7	1.22513	0.223074	0.909793	20	0.507458	0.613035	0.948457	2	NA	NA	NA	2	NA	NA	NA	0	NA	NA	NA	0	NA	NA	NA	1	NA	NA	NA	3	-0.82085	0.414687	0.909425	1	NA	NA	NA	1	NA	NA	NA	3	-0.886668	0.376746	0.936387	7	-0.364851	0.715887
ENSG00000145192	197	AHSG|197	6	2.46001	0.0154076	0.359092	22	0.413856	0.679933	0.956583	4	-0.621749	0.538653	1.01129	4	1.25844	0.2126	0.870032	0	NA	NA	NA	0	NA	NA	NA	4	1.84202	0.0675144	1.02885	8	0.498294	0.619933	0.947175	5	-0.859082	0.39689	1.03219	3	-0.0847452	0.932706	1.00106	15	1.01807	0.310363	0.91584	9	-0.327219	0.744092
ENSG00000204472	199	AIF1|199	10	-1.26859	0.207195	0.894345	25	0.124883	0.900886	0.989147	6	0.3545	0.725365	1.00167	4	0.999516	0.321141	0.924157	0	NA	NA	NA	3	-0.906429	0.366453	0.91127	6	0.649319	0.51716	1.07012	6	0.994105	0.323802	0.87255	0	NA	NA	NA	3	-0.0310277	0.975336	0.994988	12	0.703849	0.482672	0.964763	10	0.0314852	0.974937
ENSG00000112297	202	AIM1|202	8	-1.53497	0.127586	0.818783	22	0.997365	0.321176	0.86295	4	0.156533	0.876628	1.00113	3	-0.124168	0.901554	0.995061	0	NA	NA	NA	2	NA	NA	NA	1	NA	NA	NA	4	-0.164432	0.869894	0.983706	1	NA	NA	NA	2	NA	NA	NA	3	0.23471	0.814769	0.983682	7	2.92019	0.00420425
ENSG00000106992	203	AK1|203	3	0.497268	0.619966	0.981172	18	-1.75396	0.0827325	0.626297	4	0.878433	0.386467	1.02052	4	1.38654	0.170179	0.831399	0	NA	NA	NA	1	NA	NA	NA	2	NA	NA	NA	6	2.33689	0.0224891	0.432366	3	0.0758512	0.940025	0.999365	2	NA	NA	NA	3	0.124064	0.901439	0.989868	11	0.181368	0.856395
ENSG00000185839	204	AK2|204	1	NA	NA	NA	17	-0.558757	0.577671	0.942971	3	1.91739	0.0644431	0.743121	1	NA	NA	NA	0	NA	NA	NA	1	NA	NA	NA	6	-0.819362	0.413925	1.08028	2	NA	NA	NA	2	NA	NA	NA	0	NA	NA	NA	1	NA	NA	NA	11	2.58283	0.0110424
ENSG00000162433	205	AK3L1|205	7	-0.367519	0.713919	0.989775	25	1.64459	0.103432	0.661902	1	NA	NA	NA	0	NA	NA	NA	0	NA	NA	NA	1	NA	NA	NA	3	0.638918	0.523884	1.06951	4	0.0169652	0.986516	0.99904	2	NA	NA	NA	0	NA	NA	NA	3	-0.62728	0.531476	0.971903	7	0.783682	0.434824
ENSG00000142208	207	AKT1|207	3	-2.67718	0.00853021	0.269866	15	-0.488796	0.626137	0.947909	4	-1.79402	0.0825694	0.795279	0	NA	NA	NA	3	-1.49141	0.142535	0.604983	1	NA	NA	NA	1	NA	NA	NA	5	2.11588	0.0381315	0.513303	1	NA	NA	NA	1	NA	NA	NA	3	-1.98785	0.0487379	0.596461	6	2.78571	0.00624045
ENSG00000105221	208	AKT2|208	11	-0.580509	0.562727	0.98116	21	-0.616474	0.539088	0.934833	6	1.64252	0.11059	0.847986	2	NA	NA	NA	0	NA	NA	NA	2	NA	NA	NA	4	1.97119	0.050606	1.01018	4	-3.91489	0.000216791	0.0427764	4	-0.00119081	0.999058	1.00002	2	NA	NA	NA	4	-4.59023	9.60951e-06	0.00224547	9	0.0138359	0.988985
ENSG00000148218	210	ALAD|210	3	0.0838534	0.933321	1.00058	22	-1.15171	0.252392	0.824524	2	NA	NA	NA	3	-0.98087	0.330186	0.92576	0	NA	NA	NA	3	-0.412242	0.680869	0.979149	5	0.300868	0.763946	1.03471	11	0.498375	0.619877	0.947281	1	NA	NA	NA	0	NA	NA	NA	13	-2.51401	0.0130447	0.37516	10	0.16109	0.872303
ENSG00000023330	211	ALAS1|211	6	-0.277797	0.781676	0.992689	20	3.20839	0.00183166	0.121327	1	NA	NA	NA	1	NA	NA	NA	0	NA	NA	NA	5	-0.837997	0.403632	0.930746	6	-0.199827	0.841896	1.0209	6	0.845549	0.400859	0.905997	3	-0.931831	0.358625	1.03971	1	NA	NA	NA	6	-1.0872	0.278776	0.899093	9	0.519815	0.604183
ENSG00000163631	213	ALB|213	9	0.448273	0.654815	0.982346	20	-1.77439	0.0792716	0.618019	2	NA	NA	NA	3	-0.0563858	0.955202	0.999983	0	NA	NA	NA	0	NA	NA	NA	5	0.0255085	0.979684	0.999358	4	0.74498	0.458928	0.916634	0	NA	NA	NA	1	NA	NA	NA	8	-0.297395	0.766597	0.983145	15	1.91592	0.057836
ENSG00000170017	214	ALCAM|214	1	NA	NA	NA	23	0.402772	0.688041	0.957743	5	0.35092	0.728022	1.00121	1	NA	NA	NA	0	NA	NA	NA	1	NA	NA	NA	8	0.406628	0.684881	1.04535	5	0.311249	0.756592	0.96849	0	NA	NA	NA	0	NA	NA	NA	4	0.260449	0.794892	0.982853	10	0.460952	0.645696
ENSG00000165092	216	ALDH1A1|216	4	0.579127	0.563656	0.981151	14	-0.284978	0.776294	0.970819	5	-0.70649	0.48516	1.01315	0	NA	NA	NA	0	NA	NA	NA	1	NA	NA	NA	3	0.737486	0.462018	1.07934	1	NA	NA	NA	1	NA	NA	NA	1	NA	NA	NA	7	0.678037	0.498844	0.967602	5	-2.02496	0.045168
ENSG00000111275	217	ALDH2|217	3	0.852519	0.395729	0.961405	7	0.380871	0.704168	0.962086	8	0.402257	0.690256	1.00142	0	NA	NA	NA	0	NA	NA	NA	1	NA	NA	NA	8	-0.393383	0.694614	1.04527	4	1.76966	0.0814025	0.651742	4	-0.0164001	0.98702	1.00048	1	NA	NA	NA	3	-0.117019	0.907009	0.991544	8	1.60419	0.111393
ENSG00000108602	218	ALDH3A1|218	5	0.210352	0.833772	0.995685	16	-0.258286	0.796757	0.974106	2	NA	NA	NA	6	1.0456	0.299506	0.923259	0	NA	NA	NA	3	1.97391	0.0505973	0.532175	4	-0.109793	0.912725	1.00657	2	NA	NA	NA	2	NA	NA	NA	0	NA	NA	NA	3	0.991799	0.322971	0.920707	14	-0.992512	0.323014
ENSG00000137124	219	ALDH1B1|219	3	2.38023	0.0189758	0.400219	15	2.21422	0.0292573	0.442776	5	-1.48815	0.146815	0.90872	1	NA	NA	NA	0	NA	NA	NA	1	NA	NA	NA	4	-1.17542	0.241755	1.1164	5	-0.800186	0.426474	0.911806	6	1.0868	0.285503	1.00935	1	NA	NA	NA	4	-1.28929	0.19938	0.847564	6	-0.625383	0.532948
ENSG00000184254	220	ALDH1A3|220	3	-0.989898	0.324339	0.945064	16	1.74676	0.0839801	0.627183	5	0.0561711	0.955566	1.00283	0	NA	NA	NA	0	NA	NA	NA	0	NA	NA	NA	2	NA	NA	NA	2	NA	NA	NA	3	0.03957	0.96869	0.997637	0	NA	NA	NA	8	-1.99483	0.0479619	0.595739	7	1.85245	0.066504
ENSG00000006534	221	ALDH3B1|221	16	-0.240897	0.810072	0.994133	35	-0.507796	0.612799	0.94834	2	NA	NA	NA	8	0.450364	0.653902	0.969402	1	NA	NA	NA	2	NA	NA	NA	4	-0.738891	0.461168	1.07998	25	-0.717512	0.47559	0.918237	1	NA	NA	NA	2	NA	NA	NA	28	-2.1261	0.0352125	0.563815	17	0.0305623	0.975671
ENSG00000132746	222	ALDH3B2|222	15	-1.59699	0.113062	0.793446	32	2.90052	0.00464909	0.207363	1	NA	NA	NA	6	-0.537312	0.592832	0.964308	1	NA	NA	NA	2	NA	NA	NA	3	0.283662	0.777074	1.03323	18	0.973588	0.333816	0.877459	1	NA	NA	NA	3	3.11253	0.00268561	0.15863	31	-1.6112	0.109342	0.750097	14	-2.50058	0.0137956
ENSG00000143149	223	ALDH9A1|223	10	0.695038	0.488458	0.976731	30	-0.512723	0.609361	0.948476	10	-0.806023	0.42637	1.01769	3	1.67949	0.0977151	0.730224	0	NA	NA	NA	1	NA	NA	NA	2	NA	NA	NA	4	1.32614	0.189365	0.794992	2	NA	NA	NA	1	NA	NA	NA	4	-1.30299	0.194673	0.842402	9	-0.789938	0.431176
ENSG00000072210	224	ALDH3A2|224	6	0.757351	0.450416	0.975035	15	-0.0318736	0.974641	0.996821	2	NA	NA	NA	6	0.76176	0.448876	0.953925	0	NA	NA	NA	3	-0.255409	0.798827	0.996239	3	-0.393369	0.694625	1.04516	2	NA	NA	NA	3	-0.830221	0.412762	1.0322	0	NA	NA	NA	3	0.771373	0.441759	0.954421	15	0.769047	0.443428
ENSG00000173208	225	ABCD2|225	6	0.425369	0.671377	0.984141	20	-0.630262	0.530069	0.934901	6	-1.84274	0.0749492	0.776641	1	NA	NA	NA	0	NA	NA	NA	4	0.624795	0.533245	0.949705	3	1.06177	0.290105	1.1059	6	-1.01742	0.312668	0.873792	2	NA	NA	NA	3	-1.0816	0.283142	0.897545	7	-0.478142	0.63328	0.979795	7	-2.30494	0.0229485
ENSG00000149925	226	ALDOA|226	10	3.12261	0.0022769	0.119575	23	1.87672	0.0636915	0.581013	3	-1.45592	0.15547	0.918953	1	NA	NA	NA	1	NA	NA	NA	0	NA	NA	NA	2	NA	NA	NA	1	NA	NA	NA	1	NA	NA	NA	2	NA	NA	NA	3	-0.547962	0.584572	0.97581	14	-1.04016	0.300429
ENSG00000136872	229	ALDOB|229	1	NA	NA	NA	15	1.84014	0.0689376	0.593492	3	-0.643626	0.524551	1.01119	0	NA	NA	NA	0	NA	NA	NA	0	NA	NA	NA	2	NA	NA	NA	3	-0.415696	0.678981	0.957225	1	NA	NA	NA	1	NA	NA	NA	10	-0.393821	0.6943	0.981404	10	0.0727487	0.942131
ENSG00000109107	230	ALDOC|230	15	-0.0984682	0.921735	0.999514	27	0.604879	0.546732	0.936562	4	1.66237	0.106519	0.835916	0	NA	NA	NA	0	NA	NA	NA	0	NA	NA	NA	8	0.433409	0.665362	1.04847	6	0.424016	0.672933	0.956703	1	NA	NA	NA	1	NA	NA	NA	6	-0.697368	0.486705	0.963552	9	2.04644	0.0429736
ENSG00000085662	231	AKR1B1|231	1	NA	NA	NA	16	-0.00558504	0.995556	0.998876	5	0.326887	0.745951	1.00319	3	-0.777448	0.439631	0.950662	0	NA	NA	NA	0	NA	NA	NA	7	-0.318181	0.750806	1.0375	9	-2.18047	0.0327929	0.496228	3	1.0461	0.303603	1.01279	0	NA	NA	NA	3	2.3796	0.0186513	0.444155	4	-1.37191	0.172739
ENSG00000171094	238	ALK|238	3	2.17811	0.0314755	0.502428	17	0.726988	0.46906	0.914826	3	0.478304	0.63579	1.00164	1	NA	NA	NA	0	NA	NA	NA	2	NA	NA	NA	1	NA	NA	NA	3	2.49468	0.0151175	0.371643	0	NA	NA	NA	0	NA	NA	NA	2	NA	NA	NA	2	NA	NA
ENSG00000108839	239	ALOX12|239	8	0.848742	0.397819	0.962919	18	0.349743	0.727322	0.965412	5	-1.26647	0.21478	0.95977	2	NA	NA	NA	1	NA	NA	NA	1	NA	NA	NA	5	0.284979	0.776067	1.03343	11	1.2739	0.207168	0.812206	4	-0.318885	0.751952	1.00415	1	NA	NA	NA	11	1.2051	0.230154	0.874479	15	0.319908	0.749613
ENSG00000012779	240	ALOX5|240	4	0.782262	0.435697	0.97202	9	-0.858993	0.392553	0.892839	1	NA	NA	NA	0	NA	NA	NA	0	NA	NA	NA	4	1.97786	0.050144	0.532845	2	NA	NA	NA	4	-1.36501	0.176886	0.790163	0	NA	NA	NA	0	NA	NA	NA	3	-1.68648	0.0938842	0.720019	6	-0.756729	0.450746
ENSG00000132965	241	ALOX5AP|241	6	-0.482688	0.630251	0.981866	15	-0.157707	0.875029	0.98638	2	NA	NA	NA	1	NA	NA	NA	0	NA	NA	NA	0	NA	NA	NA	5	-1.61825	0.107783	1.1168	5	-1.05224	0.296526	0.867649	2	NA	NA	NA	0	NA	NA	NA	2	NA	NA	NA	3	-0.458989	0.647101
ENSG00000179477	242	ALOX12B|242	11	-0.14581	0.884331	0.99704	20	-0.900341	0.370264	0.882273	6	-0.924642	0.362294	1.01728	1	NA	NA	NA	1	NA	NA	NA	1	NA	NA	NA	2	NA	NA	NA	2	NA	NA	NA	3	0.380339	0.706288	1.00014	1	NA	NA	NA	11	0.466971	0.641231	0.980633	9	-0.164369	0.869727
ENSG00000161905	246	ALOX15|246	2	NA	NA	NA	15	-0.566081	0.572702	0.941963	3	-0.768155	0.448208	1.01671	1	NA	NA	NA	0	NA	NA	NA	1	NA	NA	NA	5	0.534379	0.593898	1.05687	3	-0.45997	0.647049	0.950916	1	NA	NA	NA	0	NA	NA	NA	3	-1.00246	0.317814	0.91826	9	5.91578	3.41409e-08
ENSG00000179593	247	ALOX15B|247	11	0.172879	0.863056	0.997685	20	-0.444887	0.657435	0.9549	6	-1.32651	0.194362	0.95072	1	NA	NA	NA	1	NA	NA	NA	1	NA	NA	NA	1	NA	NA	NA	2	NA	NA	NA	3	1.1785	0.247564	0.985709	1	NA	NA	NA	11	-1.03399	0.302886	0.91379	10	-0.667333	0.505885
ENSG00000163295	248	ALPI|248	6	0.226583	0.821157	0.995716	17	-0.327611	0.743942	0.967365	6	-0.367926	0.715429	1.0019	4	2.986	0.00394447	0.173434	0	NA	NA	NA	1	NA	NA	NA	2	NA	NA	NA	5	-0.334942	0.738731	0.96895	3	0.42273	0.67541	1.00712	2	NA	NA	NA	4	1.7193	0.0877242	0.707613	6	-0.196244	0.844763
ENSG00000162551	249	ALPL|249	6	0.443064	0.658566	0.982828	14	0.7628	0.447513	0.906154	6	1.16125	0.254405	0.973136	4	-0.225626	0.822179	0.982803	0	NA	NA	NA	2	NA	NA	NA	1	NA	NA	NA	4	-1.10312	0.273981	0.853472	0	NA	NA	NA	2	NA	NA	NA	3	-0.0306844	0.975564	0.999353	11	0.711515	0.478194
ENSG00000163283	250	ALPP|250	6	0.795587	0.42794	0.970799	16	0.109074	0.913379	0.989099	6	1.3394	0.190178	0.950394	3	-1.16918	0.246473	0.89443	0	NA	NA	NA	1	NA	NA	NA	3	-0.555186	0.579623	1.05814	6	-0.13887	0.889976	0.989038	3	0.241309	0.810904	1.00763	2	NA	NA	NA	4	-1.13773	0.257136	0.893048	6	-0.395275	0.693366
ENSG00000163286	251	ALPPL2|251	6	0.613872	0.540534	0.979427	15	-0.224033	0.823223	0.977646	6	-0.333145	0.741268	1.00294	4	-0.64229	0.522877	0.957932	0	NA	NA	NA	1	NA	NA	NA	3	-0.826407	0.409931	1.08047	6	0.17747	0.859683	0.983506	3	0.353055	0.726437	0.996935	2	NA	NA	NA	4	-0.179211	0.858026	0.987136	6	1.64717	0.102229
ENSG00000156150	257	ALX3|257	5	1.01939	0.310197	0.943831	20	-0.960393	0.339348	0.868652	2	NA	NA	NA	0	NA	NA	NA	0	NA	NA	NA	2	NA	NA	NA	6	1.31439	0.19079	1.11773	7	1.15628	0.251733	0.843008	1	NA	NA	NA	2	NA	NA	NA	2	NA	NA	NA	7	-1.60791	0.110574
ENSG00000178522	258	AMBN|258	11	0.505893	0.613917	0.981657	14	0.288718	0.773439	0.970394	3	5.21999	1.14295e-05	0.00242886	1	NA	NA	NA	0	NA	NA	NA	4	0.662403	0.508932	0.946899	3	-0.534936	0.593513	1.05679	5	-0.676549	0.501057	0.921153	1	NA	NA	NA	0	NA	NA	NA	5	0.541195	0.589216	0.977451	6	-0.242613	0.808734
ENSG00000106927	259	AMBP|259	3	-0.218612	0.827347	0.99632	22	-0.635544	0.526634	0.934507	1	NA	NA	NA	2	NA	NA	NA	0	NA	NA	NA	2	NA	NA	NA	3	-0.660205	0.51017	1.07054	7	2.72319	0.00826389	0.292967	1	NA	NA	NA	0	NA	NA	NA	2	NA	NA	NA	9	1.39529	0.165595
ENSG00000123505	262	AMD1|262	3	0.774667	0.440154	0.972463	20	2.4539	0.0159936	0.350517	6	1.08993	0.284143	0.985777	2	NA	NA	NA	1	NA	NA	NA	1	NA	NA	NA	0	NA	NA	NA	3	1.44238	0.153924	0.766351	2	NA	NA	NA	2	NA	NA	NA	0	NA	NA	NA	9	-1.50425	0.135235
ENSG00000159461	267	AMFR|267	3	-2.01328	0.0464624	0.582814	24	0.709929	0.479524	0.918782	4	-0.32282	0.748999	1.00437	1	NA	NA	NA	0	NA	NA	NA	3	0.912357	0.363337	0.910661	3	3.03651	0.00283845	0.381389	1	NA	NA	NA	0	NA	NA	NA	0	NA	NA	NA	5	2.29901	0.0229531	0.485522	4	0.285187	0.77601
ENSG00000104899	268	AMH|268	7	1.35797	0.17718	0.871788	22	-1.53293	0.128687	0.70792	5	0.448778	0.656713	1.00297	3	0.0581187	0.953827	1.00002	1	NA	NA	NA	1	NA	NA	NA	4	-0.950444	0.343468	1.09378	6	-0.502382	0.617071	0.946563	3	-0.627184	0.535131	1.01747	3	1.94016	0.0563889	0.577579	6	-0.456743	0.648549	0.981287	10	-0.982682	0.327809
ENSG00000135409	269	AMHR2|269	7	-0.0333055	0.97349	1.00165	16	-0.443067	0.658746	0.955553	13	-0.375141	0.71011	1.00063	3	0.365022	0.716245	0.977512	2	NA	NA	NA	3	0.676832	0.499763	0.946062	2	NA	NA	NA	8	-2.09276	0.0402189	0.521733	5	-0.550229	0.586105	1.02283	1	NA	NA	NA	7	2.75456	0.00664158	0.275902	7	-0.994875	0.321868
ENSG00000116748	270	AMPD1|270	8	0.288866	0.773213	0.992664	19	-0.41215	0.681178	0.956819	3	1.1818	0.24627	0.97144	2	NA	NA	NA	0	NA	NA	NA	0	NA	NA	NA	5	-0.118374	0.905935	1.00789	7	0.170746	0.864946	0.983451	0	NA	NA	NA	1	NA	NA	NA	4	-1.43123	0.154545	0.803623	4	0.320717	0.749002
ENSG00000116337	271	AMPD2|271	5	2.10224	0.0377535	0.542211	18	-3.05814	0.00290866	0.155995	2	NA	NA	NA	1	NA	NA	NA	0	NA	NA	NA	2	NA	NA	NA	6	2.51581	0.0129655	0.753565	6	1.536	0.129318	0.734563	1	NA	NA	NA	2	NA	NA	NA	5	-0.360355	0.719113	0.98276	8	0.101196	0.91957
ENSG00000133805	272	AMPD3|272	4	-0.705271	0.482093	0.977651	17	0.991921	0.32381	0.863233	7	0.100184	0.920843	1.00059	2	NA	NA	NA	0	NA	NA	NA	3	-0.514514	0.607801	0.966434	3	-1.73419	0.0850095	1.08175	2	NA	NA	NA	2	NA	NA	NA	1	NA	NA	NA	3	-0.417639	0.676838	0.980539	10	-0.185609	0.853076
ENSG00000078053	273	AMPH|273	8	0.0736798	0.941395	1.00065	17	-0.382766	0.702767	0.961875	1	NA	NA	NA	0	NA	NA	NA	0	NA	NA	NA	1	NA	NA	NA	3	-0.0327811	0.973894	0.999654	4	-1.16928	0.246496	0.838958	3	-0.763329	0.451038	1.04089	1	NA	NA	NA	4	-0.151016	0.880176	0.988958	5	-1.02293	0.308471
ENSG00000136717	274	BIN1|274	6	0.64036	0.523235	0.978813	12	-0.294002	0.769412	0.970278	4	-1.48579	0.147435	0.907937	2	NA	NA	NA	0	NA	NA	NA	2	NA	NA	NA	5	-0.466604	0.641484	1.05155	1	NA	NA	NA	1	NA	NA	NA	0	NA	NA	NA	6	-0.704281	0.482403	0.965	7	-0.315311	0.753092
ENSG00000145020	275	AMT|275	6	1.27003	0.206684	0.894836	20	-1.40532	0.163258	0.750236	4	-0.615363	0.542806	1.00988	0	NA	NA	NA	1	NA	NA	NA	3	-0.396989	0.692053	0.979853	3	-0.39954	0.690083	1.04436	4	-0.649281	0.51841	0.924275	3	0.967663	0.340702	1.03082	2	NA	NA	NA	6	0.0478422	0.961909	0.997113	13	-0.138391	0.890171
ENSG00000174876	276	AMY1A|276	5	-0.567489	0.571507	0.981587	19	-0.146315	0.88399	0.987638	3	-1.20807	0.236156	0.962452	2	NA	NA	NA	0	NA	NA	NA	2	NA	NA	NA	5	-2.1267	0.0351381	0.944271	3	0.493544	0.623267	0.947153	0	NA	NA	NA	0	NA	NA	NA	4	-0.364291	0.716179	0.982881	8	1.0415	0.299808
ENSG00000243480	279	AMY2A|279	6	0.105877	0.915868	0.998305	20	0.570468	0.569736	0.94092	3	-0.512806	0.611722	1.00414	2	NA	NA	NA	0	NA	NA	NA	2	NA	NA	NA	5	-2.41802	0.016846	0.82552	3	-0.785465	0.434992	0.914886	0	NA	NA	NA	0	NA	NA	NA	4	0.0616634	0.950917	0.996284	8	0.416316	0.677948
ENSG00000240038	280	AMY2B|280	5	-0.202485	0.839902	0.995011	19	1.47151	0.14453	0.728476	3	-2.1412	0.0402291	0.638893	2	NA	NA	NA	0	NA	NA	NA	2	NA	NA	NA	5	-1.41819	0.158281	1.12636	2	NA	NA	NA	0	NA	NA	NA	0	NA	NA	NA	4	0.504389	0.614764	0.979731	6	-0.475536	0.635299
ENSG00000214274	283	ANG|283	4	0.973348	0.332459	0.947692	22	0.274671	0.784178	0.972593	6	0.621003	0.539137	1.01106	2	NA	NA	NA	1	NA	NA	NA	1	NA	NA	NA	2	NA	NA	NA	4	-0.470118	0.639821	0.949975	4	1.05183	0.301008	1.01388	0	NA	NA	NA	7	1.07836	0.282687	0.900829	9	-0.873505	0.384193
ENSG00000154188	284	ANGPT1|284	9	0.592679	0.55458	0.97997	32	0.268482	0.788923	0.97304	2	NA	NA	NA	1	NA	NA	NA	1	NA	NA	NA	2	NA	NA	NA	5	0.380899	0.703836	1.04294	5	-0.494941	0.622286	0.947198	2	NA	NA	NA	2	NA	NA	NA	7	-0.995438	0.321205	0.920409	10	-0.0104391	0.991689
ENSG00000091879	285	ANGPT2|285	5	-0.928823	0.35496	0.949796	14	0.0670668	0.946672	0.992812	8	-0.157161	0.876137	1.00109	2	NA	NA	NA	0	NA	NA	NA	0	NA	NA	NA	2	NA	NA	NA	2	NA	NA	NA	0	NA	NA	NA	0	NA	NA	NA	1	NA	NA	NA	4	-0.299133	0.765374
ENSG00000029534	286	ANK1|286	16	-1.20308	0.231461	0.914409	38	-0.622667	0.535027	0.936298	3	0.953454	0.347736	1.01031	3	0.797245	0.428125	0.951911	0	NA	NA	NA	0	NA	NA	NA	11	0.243982	0.807589	1.02547	14	-0.505132	0.615149	0.945548	1	NA	NA	NA	0	NA	NA	NA	15	-0.944376	0.34657	0.932187	14	0.31096	0.756389
ENSG00000145362	287	ANK2|287	2	NA	NA	NA	8	0.366898	0.714528	0.96356	2	NA	NA	NA	0	NA	NA	NA	1	NA	NA	NA	1	NA	NA	NA	7	1.67943	0.0952224	1.09065	4	-0.447371	0.656072	0.95297	2	NA	NA	NA	0	NA	NA	NA	2	NA	NA	NA	5	0.626112	0.532472
ENSG00000151150	288	ANK3|288	5	-1.01257	0.313427	0.943815	22	0.0926597	0.926373	0.99096	1	NA	NA	NA	0	NA	NA	NA	0	NA	NA	NA	1	NA	NA	NA	4	-1.04471	0.297895	1.10329	2	NA	NA	NA	0	NA	NA	NA	0	NA	NA	NA	5	0.651374	0.515851	0.969408	7	0.472	0.637813
ENSG00000166825	290	ANPEP|290	4	-1.48819	0.139487	0.829292	15	0.852684	0.396025	0.893637	4	2.0081	0.0534149	0.714404	1	NA	NA	NA	1	NA	NA	NA	0	NA	NA	NA	2	NA	NA	NA	4	-1.20167	0.233786	0.829003	1	NA	NA	NA	1	NA	NA	NA	1	NA	NA	NA	13	1.69006	0.0937023
ENSG00000151729	291	SLC25A4|291	4	-0.513306	0.60874	0.981045	13	-0.043428	0.965453	0.995049	8	-0.0661035	0.94772	1.00166	4	0.280584	0.779894	0.980182	1	NA	NA	NA	3	-0.426525	0.670459	0.979554	3	-0.191127	0.848693	1.01866	4	1.11011	0.270981	0.851914	2	NA	NA	NA	0	NA	NA	NA	5	0.234286	0.815098	0.983365	10	0.270799	0.787027
ENSG00000135046	301	ANXA1|301	4	-1.67382	0.0969318	0.760538	14	1.1414	0.256634	0.828774	5	0.0624294	0.950622	1.00228	0	NA	NA	NA	0	NA	NA	NA	1	NA	NA	NA	3	-0.590305	0.555905	1.0638	1	NA	NA	NA	1	NA	NA	NA	1	NA	NA	NA	7	-0.906588	0.36615	0.934432	4	1.7331	0.0857357
ENSG00000182718	302	ANXA2|302	3	-0.430248	0.667835	0.982697	14	0.465067	0.64297	0.952676	2	NA	NA	NA	0	NA	NA	NA	2	NA	NA	NA	0	NA	NA	NA	8	0.32773	0.743589	1.03866	4	-1.61519	0.111041	0.711306	1	NA	NA	NA	1	NA	NA	NA	6	0.863724	0.389186	0.940879	5	0.527302	0.598991
ENSG00000138772	306	ANXA3|306	7	0.816094	0.416163	0.966915	16	-0.457612	0.648299	0.953172	1	NA	NA	NA	1	NA	NA	NA	0	NA	NA	NA	4	0.0536034	0.957337	1.00003	3	-1.52582	0.129233	1.11449	5	-1.4626	0.148324	0.760953	0	NA	NA	NA	0	NA	NA	NA	8	-0.382324	0.702788	0.983641	5	-0.757723	0.450154
ENSG00000196975	307	ANXA4|307	4	-0.848139	0.398154	0.962841	22	1.899	0.0606645	0.571612	4	0.0705304	0.944225	1.00073	2	NA	NA	NA	0	NA	NA	NA	0	NA	NA	NA	2	NA	NA	NA	2	NA	NA	NA	0	NA	NA	NA	0	NA	NA	NA	2	NA	NA	NA	11	-1.31634	0.190656
ENSG00000164111	308	ANXA5|308	7	0.394502	0.693954	0.987112	13	0.198513	0.843077	0.981654	2	NA	NA	NA	0	NA	NA	NA	1	NA	NA	NA	0	NA	NA	NA	5	-1.15459	0.250159	1.11245	2	NA	NA	NA	1	NA	NA	NA	0	NA	NA	NA	3	-1.12291	0.263356	0.893285	8	1.26474	0.208501
ENSG00000197043	309	ANXA6|309	2	NA	NA	NA	15	0.0261684	0.979179	0.997268	0	NA	NA	NA	1	NA	NA	NA	1	NA	NA	NA	2	NA	NA	NA	6	-0.0099752	0.992055	1.00006	1	NA	NA	NA	0	NA	NA	NA	0	NA	NA	NA	3	0.0465448	0.962941	0.997353	7	1.22468	0.223177
ENSG00000138279	310	ANXA7|310	5	-0.122657	0.902597	0.997014	17	0.242179	0.809174	0.975714	1	NA	NA	NA	1	NA	NA	NA	0	NA	NA	NA	3	0.66594	0.506677	0.946976	3	-1.57361	0.117758	1.11986	9	-0.201883	0.840629	0.983006	4	-0.19149	0.84939	1.00643	0	NA	NA	NA	4	0.679834	0.497709	0.967533	10	0.32583	0.74514
ENSG00000122359	311	ANXA11|311	4	-1.02789	0.306198	0.942216	18	-1.84294	0.0685237	0.593671	1	NA	NA	NA	0	NA	NA	NA	0	NA	NA	NA	0	NA	NA	NA	2	NA	NA	NA	2	NA	NA	NA	1	NA	NA	NA	1	NA	NA	NA	3	-1.4023	0.162992	0.812247	7	0.645141	0.52011
ENSG00000104537	312	ANXA13|312	10	2.45016	0.0158133	0.365305	30	0.497485	0.620022	0.948683	1	NA	NA	NA	1	NA	NA	NA	0	NA	NA	NA	2	NA	NA	NA	4	-1.12483	0.262521	1.11466	5	2.63229	0.0105503	0.315164	2	NA	NA	NA	0	NA	NA	NA	4	-1.56852	0.11897	0.763603	17	0.557356	0.578358
ENSG00000136250	313	AOAH|313	10	-0.292345	0.770559	0.993222	9	-0.547121	0.585606	0.944632	1	NA	NA	NA	1	NA	NA	NA	0	NA	NA	NA	1	NA	NA	NA	6	0.241086	0.809829	1.02591	1	NA	NA	NA	3	-0.148216	0.883132	1.0028	0	NA	NA	NA	5	-0.127783	0.8985	0.990277	4	-0.321639	0.748305
ENSG00000131480	314	AOC2|314	6	0.500804	0.617483	0.981382	25	1.10336	0.272718	0.840794	5	0.270917	0.788251	1.00343	3	1.01374	0.314352	0.924315	0	NA	NA	NA	2	NA	NA	NA	1	NA	NA	NA	8	-0.713944	0.477779	0.917855	3	0.0898474	0.928986	1.00113	1	NA	NA	NA	8	1.83566	0.0684858	0.669416	16	0.356606	0.722035
ENSG00000138356	316	AOX1|316	7	0.459484	0.64677	0.979982	9	0.630763	0.529743	0.934791	3	-0.361907	0.719877	1.00101	3	0.0166875	0.986736	1.00085	0	NA	NA	NA	1	NA	NA	NA	6	0.0224445	0.982124	0.999481	7	1.46786	0.146891	0.759316	0	NA	NA	NA	0	NA	NA	NA	2	NA	NA	NA	14	1.17212	0.243549
ENSG00000120868	317	APAF1|317	3	-1.18808	0.237291	0.914959	24	0.581085	0.562589	0.93996	9	0.514278	0.610705	1.00407	3	0.696391	0.488593	0.954304	0	NA	NA	NA	1	NA	NA	NA	2	NA	NA	NA	6	-0.52144	0.603806	0.943096	0	NA	NA	NA	1	NA	NA	NA	4	2.10295	0.0372216	0.56284	10	-0.314107	0.754004
ENSG00000164978	318	NUDT2|318	4	-1.25453	0.21224	0.898881	25	-1.03011	0.305631	0.856579	8	0.637804	0.528285	1.01226	0	NA	NA	NA	1	NA	NA	NA	3	-1.02603	0.306861	0.894126	2	NA	NA	NA	11	-0.891886	0.375694	0.893845	6	3.03553	0.00483223	0.220587	3	-0.838495	0.404607	0.907549	13	0.280039	0.779852	0.983363	11	2.17162	0.03192
ENSG00000175336	319	APOF|319	8	0.858339	0.392522	0.960875	22	-1.34287	0.182583	0.767695	15	1.34611	0.18803	0.951735	5	-2.15631	0.0346529	0.538496	0	NA	NA	NA	3	-0.714569	0.476208	0.948504	4	0.795205	0.427794	1.07798	4	-0.833595	0.407516	0.908174	8	1.27905	0.210372	0.966262	3	-0.184761	0.853951	0.991613	3	2.73462	0.00703565	0.282086	12	0.267661	0.789435
ENSG00000107282	320	APBA1|320	1	NA	NA	NA	23	0.335701	0.737852	0.965884	4	-0.50803	0.615028	1.00329	0	NA	NA	NA	0	NA	NA	NA	0	NA	NA	NA	1	NA	NA	NA	3	-1.844	0.069672	0.623018	1	NA	NA	NA	0	NA	NA	NA	2	NA	NA	NA	11	0.931959	0.353293
ENSG00000034053	321	APBA2|321	4	0.81605	0.416189	0.966832	10	0.919137	0.360402	0.880641	6	0.175402	0.861905	1.00028	2	NA	NA	NA	1	NA	NA	NA	0	NA	NA	NA	1	NA	NA	NA	4	1.21291	0.229486	0.827849	2	NA	NA	NA	2	NA	NA	NA	4	1.16782	0.244823	0.886307	4	-1.16965	0.244541
ENSG00000166313	322	APBB1|322	3	-0.0152316	0.987874	1.00096	10	1.06331	0.290393	0.846758	2	NA	NA	NA	1	NA	NA	NA	0	NA	NA	NA	1	NA	NA	NA	4	0.1168	0.90718	1.00783	5	-1.16128	0.249712	0.839992	1	NA	NA	NA	3	-1.78296	0.0789276	0.638629	3	-0.322121	0.747831	0.983193	6	-0.445687	0.656654
ENSG00000163697	323	APBB2|323	10	-2.7827	0.00631995	0.226813	27	-2.80437	0.00613778	0.234318	1	NA	NA	NA	1	NA	NA	NA	0	NA	NA	NA	1	NA	NA	NA	4	0.105168	0.916388	1.00608	8	-0.0504007	0.959955	0.997747	2	NA	NA	NA	1	NA	NA	NA	8	-0.848114	0.397792	0.941145	6	-0.00821236	0.993462
ENSG00000134982	324	APC|324	3	-3.24731	0.00153389	0.0915396	12	1.38919	0.168093	0.754673	4	0.483562	0.632095	1.00243	0	NA	NA	NA	1	NA	NA	NA	6	0.566628	0.571983	0.961389	4	-0.187293	0.851693	1.01796	7	-1.87522	0.0651876	0.608688	0	NA	NA	NA	2	NA	NA	NA	2	NA	NA	NA	5	0.495416	0.621244
ENSG00000132703	325	APCS|325	17	0.290783	0.77175	0.99297	29	0.858411	0.392872	0.892649	5	-0.267745	0.790669	1.00251	0	NA	NA	NA	0	NA	NA	NA	1	NA	NA	NA	4	1.52136	0.130348	1.11259	3	-0.269792	0.788162	0.975751	1	NA	NA	NA	0	NA	NA	NA	2	NA	NA	NA	10	0.11177	0.911199
ENSG00000160224	326	AIRE|326	5	3.59402	0.000483813	0.0394947	14	0.59329	0.554427	0.938156	4	-0.55758	0.581136	1.00494	0	NA	NA	NA	1	NA	NA	NA	2	NA	NA	NA	3	-0.77288	0.440852	1.07785	4	0.067966	0.946018	0.996522	1	NA	NA	NA	1	NA	NA	NA	4	-0.688977	0.491954	0.963612	10	-0.628368	0.530998
ENSG00000164062	327	APEH|327	6	1.27422	0.2052	0.893074	20	-0.0177014	0.985915	0.998287	4	0.444678	0.659642	1.00219	0	NA	NA	NA	1	NA	NA	NA	3	-1.73121	0.0858826	0.636859	4	0.517836	0.605362	1.05445	4	0.66889	0.505899	0.921358	2	NA	NA	NA	2	NA	NA	NA	4	-1.43514	0.153432	0.80314	13	1.37736	0.171052
ENSG00000100823	328	APEX1|328	4	0.278554	0.781096	0.992753	20	0.388139	0.6988	0.961114	6	1.49	0.14633	0.909077	2	NA	NA	NA	0	NA	NA	NA	1	NA	NA	NA	2	NA	NA	NA	4	0.788387	0.433293	0.913877	4	0.446342	0.658453	1.01139	0	NA	NA	NA	5	1.63218	0.104841	0.744843	8	2.13549	0.0348239
ENSG00000110330	329	BIRC2|329	5	-0.807478	0.421088	0.969493	21	0.617199	0.538612	0.934921	5	-1.26791	0.214269	0.960052	10	-1.6009	0.114104	0.767731	0	NA	NA	NA	1	NA	NA	NA	4	1.15391	0.250436	1.1121	6	-0.365757	0.715716	0.966055	4	-0.237188	0.814071	1.00747	2	NA	NA	NA	11	0.0898963	0.928495	0.994389	8	0.25856	0.796433
ENSG00000023445	330	BIRC3|330	5	-0.75671	0.450799	0.974123	23	1.42973	0.156146	0.743137	5	-0.409628	0.684896	1.00212	10	-2.14206	0.035827	0.537594	0	NA	NA	NA	1	NA	NA	NA	4	0.455044	0.649758	1.05187	6	-1.09376	0.278035	0.858609	4	-0.492763	0.625652	1.02226	2	NA	NA	NA	11	2.2193	0.0280418	0.523551	8	1.33847	0.183362
ENSG00000089685	332	BIRC5|332	5	1.85597	0.0660629	0.673235	17	0.654123	0.514647	0.929589	7	-0.894813	0.377783	1.02259	0	NA	NA	NA	0	NA	NA	NA	2	NA	NA	NA	1	NA	NA	NA	5	1.1479	0.255153	0.84372	2	NA	NA	NA	1	NA	NA	NA	3	-0.770817	0.442087	0.954303	5	1.15765	0.249385
ENSG00000105290	333	APLP1|333	13	2.51745	0.0132224	0.334381	30	-0.729257	0.467677	0.914945	7	-0.26458	0.793084	1.00177	3	1.92863	0.0580155	0.62441	1	NA	NA	NA	1	NA	NA	NA	3	0.101112	0.919601	1.00493	9	1.72149	0.0898466	0.67876	3	1.2739	0.212168	0.969377	2	NA	NA	NA	6	-0.39802	0.691209	0.982234	8	4.52653	1.46066e-05
ENSG00000084234	334	APLP2|334	8	0.126948	0.899207	0.997115	16	-0.872211	0.38534	0.890465	3	-1.66811	0.105365	0.835184	1	NA	NA	NA	1	NA	NA	NA	1	NA	NA	NA	2	NA	NA	NA	6	-0.0387676	0.969193	0.997462	1	NA	NA	NA	1	NA	NA	NA	8	-0.068623	0.945386	0.99537	9	-1.30455	0.194627
ENSG00000118137	335	APOA1|335	4	-0.0496115	0.96052	1.00033	10	-0.604539	0.546958	0.936225	4	-0.880365	0.385436	1.02142	1	NA	NA	NA	0	NA	NA	NA	2	NA	NA	NA	1	NA	NA	NA	3	2.01114	0.0483981	0.552343	1	NA	NA	NA	3	-0.126536	0.899671	0.990812	3	0.487656	0.62654	0.980116	12	0.826581	0.410172
ENSG00000158874	336	APOA2|336	16	-0.607421	0.54479	0.979255	30	-0.305951	0.760326	0.969983	7	3.24606	0.00280694	0.174787	1	NA	NA	NA	0	NA	NA	NA	1	NA	NA	NA	2	NA	NA	NA	5	0.13885	0.889991	0.988835	2	NA	NA	NA	2	NA	NA	NA	2	NA	NA	NA	12	-0.644596	0.520462
ENSG00000110244	337	APOA4|337	3	0.449728	0.653768	0.982554	10	0.650355	0.517067	0.93093	4	-0.101411	0.919878	1.00051	1	NA	NA	NA	0	NA	NA	NA	2	NA	NA	NA	1	NA	NA	NA	3	1.89901	0.0619357	0.601547	1	NA	NA	NA	3	1.95894	0.0541044	0.581048	3	-0.314408	0.753669	0.982747	12	0.581917	0.561752
ENSG00000084674	338	APOB|338	5	-1.83928	0.0684999	0.6762	20	0.156306	0.87613	0.986807	1	NA	NA	NA	0	NA	NA	NA	0	NA	NA	NA	1	NA	NA	NA	3	-0.82977	0.408033	1.08139	5	0.150661	0.880702	0.986776	2	NA	NA	NA	1	NA	NA	NA	5	0.523983	0.601101	0.978073	12	1.468	0.144812
ENSG00000111701	339	APOBEC1|339	5	1.18075	0.240182	0.913804	23	0.415767	0.678538	0.956516	6	2.93706	0.00619928	0.274821	0	NA	NA	NA	0	NA	NA	NA	3	-1.45324	0.148663	0.778829	4	-0.0753018	0.940078	1.00215	5	2.80765	0.0065555	0.266413	6	-0.103708	0.918069	1.00202	2	NA	NA	NA	5	0.940313	0.348643	0.931063	9	-1.03942	0.30077
ENSG00000130208	341	APOC1|341	10	1.86987	0.0640905	0.665182	22	-0.45488	0.650256	0.953601	3	0.349356	0.729184	1.00075	4	-0.859554	0.3931	0.939992	0	NA	NA	NA	3	-1.01768	0.310795	0.893589	3	0.106728	0.915152	1.00676	7	0.404923	0.686844	0.959023	4	-0.791193	0.434844	1.04186	4	-1.33358	0.186664	0.831077	8	0.599763	0.549614	0.972258	5	0.762831	0.447113
ENSG00000214855	342	APOC1P1|342	10	0.781346	0.436233	0.971703	22	-0.711987	0.478255	0.91873	3	-0.481505	0.633539	1.00211	4	-0.415758	0.678916	0.973411	0	NA	NA	NA	3	-0.703966	0.482763	0.948729	3	0.155759	0.876439	1.0152	7	0.251462	0.802238	0.978635	4	-2.02168	0.051914	0.673716	4	-0.487633	0.627334	0.975975	8	-0.0881417	0.929887	0.994527	5	-0.270139	0.787533
ENSG00000103375	343	AQP8|343	6	0.886915	0.377008	0.956792	15	-0.0247908	0.980275	0.997412	2	NA	NA	NA	6	1.65028	0.103566	0.743575	1	NA	NA	NA	0	NA	NA	NA	3	0.662128	0.50894	1.07048	2	NA	NA	NA	2	NA	NA	NA	1	NA	NA	NA	4	0.853062	0.395052	0.940464	8	1.19818	0.233288
ENSG00000234906	344	APOC2|344	10	0.887991	0.376432	0.956562	24	-0.977997	0.330613	0.867945	3	0.542472	0.591373	1.00537	4	0.137283	0.891219	0.993513	0	NA	NA	NA	3	-0.395826	0.692908	0.979719	3	1.74583	0.0829592	1.07649	7	1.29571	0.199589	0.802209	4	0.189417	0.851001	1.00788	4	0.704971	0.483167	0.952361	8	0.149383	0.881462	0.989363	5	0.611768	0.541889
ENSG00000110245	345	APOC3|345	4	0.537127	0.592236	0.982384	10	-0.258412	0.79666	0.97419	4	-0.668755	0.508602	1.01101	1	NA	NA	NA	0	NA	NA	NA	2	NA	NA	NA	1	NA	NA	NA	3	1.62248	0.109467	0.706965	1	NA	NA	NA	3	1.31033	0.194368	0.825949	3	-0.418888	0.675926	0.980359	12	0.749531	0.455055
ENSG00000267467	346	APOC4|346	10	-0.0718947	0.942813	1.00067	24	-0.111451	0.911499	0.989659	3	-0.229373	0.820086	1.00295	4	-0.975458	0.332842	0.92362	0	NA	NA	NA	3	-1.1416	0.255801	0.854672	3	1.84247	0.0674482	1.0291	7	1.60438	0.113406	0.712758	4	-1.37315	0.179558	0.944813	4	-0.442004	0.659849	0.983391	8	-0.0509511	0.959436	0.997314	5	0.402526	0.688037
ENSG00000189058	347	APOD|347	9	-1.31851	0.190001	0.880688	22	1.17123	0.2445	0.81832	4	-0.473392	0.63925	1.00214	4	-1.03244	0.305579	0.92194	0	NA	NA	NA	0	NA	NA	NA	6	-0.343147	0.731985	1.03977	7	0.939126	0.35109	0.884122	5	0.696786	0.491129	1.02933	2	NA	NA	NA	9	0.0518607	0.958712	0.997255	10	-1.3299	0.186161
ENSG00000130203	348	APOE|348	10	1.65983	0.0997207	0.764526	22	-0.531644	0.596241	0.947155	3	0.554529	0.583196	1.00409	4	-0.682938	0.497001	0.953649	0	NA	NA	NA	3	0.846569	0.398853	0.92908	3	0.289615	0.772525	1.03412	7	-1.02028	0.311322	0.873448	4	-0.503336	0.618286	1.02405	4	-1.60518	0.112957	0.702318	8	0.306681	0.759532	0.98251	5	0.8931	0.373653
ENSG00000091583	350	APOH|350	7	0.0325049	0.974127	1.00179	25	1.14941	0.253335	0.825328	5	-1.14032	0.262885	0.973852	0	NA	NA	NA	0	NA	NA	NA	4	-0.0288666	0.977017	0.997336	4	-0.988986	0.324318	1.09769	7	1.86709	0.0663313	0.611374	4	-0.690437	0.495057	1.0264	0	NA	NA	NA	3	0.225504	0.821909	0.984514	11	0.937959	0.350214
ENSG00000142192	351	APP|351	5	0.235397	0.814327	0.994475	30	0.20577	0.837421	0.9806	5	-0.580957	0.565469	1.00725	4	0.472393	0.638181	0.968629	0	NA	NA	NA	1	NA	NA	NA	5	-0.989135	0.324245	1.09804	5	0.80253	0.425127	0.911916	0	NA	NA	NA	0	NA	NA	NA	2	NA	NA	NA	1	NA	NA
ENSG00000198931	353	APRT|353	4	0.659331	0.511024	0.977798	23	-0.375857	0.707879	0.961901	4	-1.4869	0.147143	0.908228	3	-0.692667	0.490913	0.953581	2	NA	NA	NA	2	NA	NA	NA	5	1.99355	0.0480768	1.02171	6	-1.9213	0.0590145	0.589594	3	0.555502	0.582539	1.02209	0	NA	NA	NA	8	0.424577	0.671783	0.979479	6	1.39823	0.164712
ENSG00000142515	354	KLK3|354	4	0.0920895	0.92679	0.999287	19	-0.705285	0.482396	0.919619	3	-0.499203	0.621161	1.00485	5	-0.252902	0.801118	0.979298	0	NA	NA	NA	1	NA	NA	NA	1	NA	NA	NA	5	0.757357	0.451532	0.914035	1	NA	NA	NA	1	NA	NA	NA	4	-0.727741	0.467962	0.961447	4	-0.676243	0.500232
ENSG00000026103	355	FAS|355	4	0.223985	0.823173	0.995861	20	0.433784	0.66545	0.956447	1	NA	NA	NA	3	-2.72478	0.00820014	0.258396	1	NA	NA	NA	3	0.859302	0.391819	0.92577	5	0.746691	0.456459	1.08193	7	-0.382438	0.703365	0.961939	2	NA	NA	NA	0	NA	NA	NA	2	NA	NA	NA	10	-0.31617	0.752441
ENSG00000117560	356	FASLG|356	7	-0.641974	0.52219	0.978951	26	0.419845	0.675567	0.95681	8	-0.0432039	0.965816	1.00235	3	-1.79657	0.0769121	0.6827	0	NA	NA	NA	1	NA	NA	NA	5	-0.801283	0.424279	1.07913	5	0.753267	0.453968	0.914892	0	NA	NA	NA	1	NA	NA	NA	4	-1.11753	0.265641	0.893937	10	0.125619	0.900251
ENSG00000240583	358	AQP1|358	7	0.878148	0.381727	0.956899	19	-1.33063	0.186566	0.771649	3	0.647979	0.521769	1.0115	1	NA	NA	NA	0	NA	NA	NA	3	1.93077	0.0557757	0.555467	5	1.01349	0.312516	1.09974	3	0.0614145	0.951215	0.997372	2	NA	NA	NA	0	NA	NA	NA	1	NA	NA	NA	8	-1.58871	0.114847
ENSG00000167580	359	AQP2|359	9	0.814661	0.41698	0.967386	18	-0.282868	0.777907	0.970989	10	-0.429951	0.670206	1.00265	4	0.787219	0.433929	0.952127	0	NA	NA	NA	2	NA	NA	NA	3	-0.129601	0.897062	1.00888	6	2.69967	0.00880755	0.297473	5	-2.03086	0.050921	0.669174	1	NA	NA	NA	6	1.8801	0.0621291	0.648388	6	0.220319	0.82601
ENSG00000165272	360	AQP3|360	4	-1.01683	0.311406	0.942957	23	0.138777	0.889926	0.987743	6	3.10131	0.00408398	0.217834	1	NA	NA	NA	1	NA	NA	NA	2	NA	NA	NA	3	1.32208	0.188222	1.12269	11	-1.84377	0.0697057	0.622577	6	1.37449	0.179146	0.945512	5	1.26761	0.209137	0.844169	13	-1.36644	0.173947	0.824787	12	-1.19033	0.236348
ENSG00000171885	361	AQP4|361	16	0.544782	0.586977	0.980889	21	-0.975445	0.33187	0.867907	6	2.46939	0.0192456	0.487071	1	NA	NA	NA	1	NA	NA	NA	0	NA	NA	NA	4	0.988452	0.324578	1.09709	8	-0.478362	0.633974	0.946825	4	-1.77441	0.0858182	0.774	2	NA	NA	NA	10	-0.385659	0.700322	0.983041	3	4.45542	1.94096e-05
ENSG00000161798	362	AQP5|362	9	-0.543831	0.587629	0.981146	18	-0.217453	0.828332	0.978998	10	1.19683	0.240445	0.966109	4	1.31053	0.194493	0.861847	0	NA	NA	NA	2	NA	NA	NA	3	-0.187907	0.851212	1.01807	6	-0.316206	0.752844	0.968819	5	-1.14392	0.261413	0.986506	1	NA	NA	NA	6	1.9604	0.0518931	0.609153	6	0.340376	0.734189
ENSG00000086159	363	AQP6|363	9	0.129516	0.89718	0.997253	18	0.0007694	0.999388	0.999557	10	1.22671	0.229168	0.957286	4	1.42252	0.159514	0.821763	0	NA	NA	NA	2	NA	NA	NA	3	-0.374818	0.708343	1.0427	6	0.393369	0.695315	0.960301	5	-1.58529	0.12305	0.870044	1	NA	NA	NA	6	1.67405	0.0963057	0.726666	6	-0.46938	0.639679
ENSG00000165269	364	AQP7|364	4	-0.543255	0.588024	0.981286	23	-0.94188	0.348694	0.872448	5	2.01321	0.0528455	0.710337	1	NA	NA	NA	1	NA	NA	NA	2	NA	NA	NA	3	-0.166994	0.867607	1.01532	11	1.53239	0.130206	0.735154	6	0.131689	0.896081	1.00241	5	0.420722	0.675247	0.983995	13	-1.43482	0.153522	0.802769	12	-0.232211	0.816784
ENSG00000103569	366	AQP9|366	14	0.879424	0.381038	0.957915	15	1.28581	0.201702	0.786255	3	-0.203928	0.839743	1.00209	3	1.09607	0.276973	0.908613	1	NA	NA	NA	1	NA	NA	NA	4	-0.434346	0.664683	1.04832	2	NA	NA	NA	1	NA	NA	NA	0	NA	NA	NA	4	-1.05488	0.293259	0.910083	7	-0.169262	0.865886
ENSG00000091262	368	ABCC6|368	6	1.55052	0.123813	0.811767	9	-0.618382	0.537835	0.935952	3	-0.787402	0.437026	1.0179	2	NA	NA	NA	1	NA	NA	NA	0	NA	NA	NA	1	NA	NA	NA	2	NA	NA	NA	1	NA	NA	NA	0	NA	NA	NA	3	0.909231	0.364758	0.934708	5	0.644394	0.520592
ENSG00000095139	372	ARCN1|372	10	1.66262	0.0991601	0.764318	17	-0.944004	0.347614	0.871464	4	0.376135	0.709378	1.00086	1	NA	NA	NA	0	NA	NA	NA	2	NA	NA	NA	3	0.185281	0.853267	1.0177	5	0.475357	0.636102	0.948304	1	NA	NA	NA	2	NA	NA	NA	1	NA	NA	NA	12	0.247529	0.804937
ENSG00000113595	373	TRIM23|373	3	-1.06576	0.288806	0.931261	11	0.731055	0.466583	0.915326	2	NA	NA	NA	3	-0.233299	0.81624	0.981496	3	-1.58875	0.118821	0.553533	0	NA	NA	NA	3	-0.949997	0.343695	1.09338	9	-1.12395	0.265107	0.849475	1	NA	NA	NA	0	NA	NA	NA	3	-1.08615	0.279241	0.898461	3	-0.581065	0.562324
ENSG00000109321	374	AREG|374	11	0.292297	0.770595	0.993188	17	-0.196166	0.844908	0.982176	1	NA	NA	NA	3	-1.20184	0.233657	0.885305	1	NA	NA	NA	0	NA	NA	NA	5	-1.23661	0.21823	1.12593	5	0.0644817	0.948782	0.996703	1	NA	NA	NA	0	NA	NA	NA	8	-0.39315	0.694794	0.981639	11	-0.383578	0.701993
ENSG00000143761	375	ARF1|375	3	-1.04331	0.299031	0.936626	23	-0.877274	0.382598	0.889107	7	-0.743166	0.462976	1.01595	1	NA	NA	NA	0	NA	NA	NA	1	NA	NA	NA	3	-0.994574	0.3216	1.10042	5	2.44988	0.0169505	0.386895	3	1.27574	0.211525	0.968142	3	-1.5904	0.116252	0.707896	4	-0.250204	0.802788	0.983268	10	0.449434	0.653957
ENSG00000134287	377	ARF3|377	8	0.491684	0.623896	0.982261	15	-1.77279	0.0795385	0.618471	12	1.06929	0.293193	0.99098	2	NA	NA	NA	1	NA	NA	NA	2	NA	NA	NA	3	1.40936	0.160871	1.12054	7	-0.294409	0.769369	0.971821	4	0.183052	0.855949	1.008	0	NA	NA	NA	9	-2.44585	0.0156655	0.413187	5	-0.304794	0.761069
ENSG00000168374	378	ARF4|378	4	0.200713	0.841284	0.994853	14	1.23395	0.220331	0.799368	1	NA	NA	NA	2	NA	NA	NA	0	NA	NA	NA	7	-2.52305	0.0128888	0.288807	2	NA	NA	NA	6	2.67562	0.00939675	0.306334	2	NA	NA	NA	1	NA	NA	NA	4	0.162038	0.871505	0.988349	9	2.66865	0.00870657
ENSG00000175906	379	ARL4D|379	3	-0.700293	0.485184	0.977628	26	-0.315182	0.75333	0.967594	3	0.706903	0.484907	1.01326	1	NA	NA	NA	1	NA	NA	NA	1	NA	NA	NA	2	NA	NA	NA	6	-1.93789	0.0569162	0.583401	3	0.215704	0.830631	1.00948	1	NA	NA	NA	9	-0.875815	0.382599	0.938919	16	1.44202	0.15199
ENSG00000004059	381	ARF5|381	8	-0.298268	0.766046	0.993011	22	0.543684	0.58796	0.944567	6	-0.756893	0.454829	1.01487	2	NA	NA	NA	2	NA	NA	NA	1	NA	NA	NA	7	0.476645	0.634333	1.05128	8	0.340952	0.734223	0.968714	5	-0.332681	0.741614	1.00321	1	NA	NA	NA	5	0.979382	0.329045	0.92324	9	-0.146495	0.883785
ENSG00000165527	382	ARF6|382	2	NA	NA	NA	20	-1.0046	0.317696	0.861951	3	-0.487633	0.629241	1.00337	3	0.837221	0.405445	0.948323	0	NA	NA	NA	1	NA	NA	NA	3	-0.569699	0.569764	1.0617	4	-0.446964	0.656364	0.952932	2	NA	NA	NA	0	NA	NA	NA	6	0.657863	0.511684	0.969004	9	0.650743	0.516499
ENSG00000118520	383	ARG1|383	3	-0.0327585	0.973925	1.00184	23	4.73546	7.80963e-06	0.0020692	7	-0.0444326	0.964845	1.00251	1	NA	NA	NA	1	NA	NA	NA	1	NA	NA	NA	5	0.917707	0.360296	1.09172	1	NA	NA	NA	0	NA	NA	NA	1	NA	NA	NA	1	NA	NA	NA	8	1.21675	0.226169
ENSG00000081181	384	ARG2|384	8	0.382472	0.70283	0.988757	29	2.27299	0.0253289	0.418658	3	4.22511	0.000194674	0.0243579	9	-1.32396	0.190017	0.859472	1	NA	NA	NA	1	NA	NA	NA	9	-0.640803	0.522662	1.06911	11	-0.672392	0.503682	0.921348	1	NA	NA	NA	1	NA	NA	NA	14	0.166555	0.867955	0.987544	16	-1.16663	0.245754
ENSG00000067560	387	RHOA|387	6	-1.39046	0.167121	0.862428	20	-2.79291	0.00634181	0.236512	4	0.878628	0.386363	1.02044	0	NA	NA	NA	1	NA	NA	NA	3	-0.0989932	0.921302	0.997775	3	-1.31792	0.189609	1.1192	4	1.27656	0.206233	0.811723	3	0.451132	0.655034	1.01001	2	NA	NA	NA	6	-0.0334856	0.973334	0.998711	13	-0.942028	0.348136
ENSG00000143878	388	RHOB|388	4	0.527563	0.598837	0.981756	17	-0.0597305	0.952498	0.993989	1	NA	NA	NA	0	NA	NA	NA	0	NA	NA	NA	0	NA	NA	NA	4	-1.01747	0.310626	1.10116	4	-0.128089	0.898468	0.989456	2	NA	NA	NA	1	NA	NA	NA	3	3.27499	0.00132565	0.104895	11	0.564483	0.573516
ENSG00000155366	389	RHOC|389	5	-1.89569	0.0605559	0.651234	24	-0.218809	0.827278	0.979056	3	0.268186	0.790333	1.00275	2	NA	NA	NA	0	NA	NA	NA	1	NA	NA	NA	4	0.194571	0.846001	1.02023	9	-0.124015	0.90168	0.989795	1	NA	NA	NA	0	NA	NA	NA	7	0.628809	0.530477	0.972216	5	-1.51898	0.131488
ENSG00000115963	390	RND3|390	3	-4.94592	2.66e-06	0.000665211	11	0.162381	0.871358	0.98688	4	0.910497	0.369586	1.01602	0	NA	NA	NA	1	NA	NA	NA	2	NA	NA	NA	3	0.484278	0.628919	1.05165	1	NA	NA	NA	0	NA	NA	NA	1	NA	NA	NA	0	NA	NA	NA	15	-0.325458	0.745421
ENSG00000177105	391	RHOG|391	1	NA	NA	NA	15	0.137657	0.890809	0.98792	4	0.0815959	0.935493	1.00107	2	NA	NA	NA	0	NA	NA	NA	1	NA	NA	NA	4	0.0757182	0.939748	1.00265	8	-0.776564	0.44019	0.914532	2	NA	NA	NA	0	NA	NA	NA	4	-0.615694	0.539075	0.972716	4	0.2332	0.816017
ENSG00000175220	392	ARHGAP1|392	4	0.713283	0.477141	0.977042	25	-0.549177	0.5842	0.944338	6	0.163274	0.871363	1.00144	1	NA	NA	NA	0	NA	NA	NA	0	NA	NA	NA	4	1.22104	0.224054	1.12441	6	-0.447302	0.656121	0.952764	0	NA	NA	NA	1	NA	NA	NA	7	-0.508576	0.611833	0.979024	12	-0.204946	0.837974
ENSG00000100852	394	ARHGAP5|394	7	-2.02441	0.0452858	0.577248	16	0.0940241	0.925292	0.99052	2	NA	NA	NA	1	NA	NA	NA	0	NA	NA	NA	1	NA	NA	NA	3	0.801917	0.423913	1.0793	2	NA	NA	NA	2	NA	NA	NA	0	NA	NA	NA	8	-0.467561	0.640811	0.980692	9	-2.15817	0.0329755
ENSG00000141522	396	ARHGDIA|396	7	-0.0206261	0.98358	1.00092	24	0.352709	0.725105	0.965067	7	-0.0975063	0.922952	1.00036	4	-1.26133	0.211563	0.868297	1	NA	NA	NA	1	NA	NA	NA	4	0.149803	0.881128	1.01265	9	0.83641	0.405943	0.908313	3	-1.11448	0.27364	1.00072	2	NA	NA	NA	6	-0.475132	0.635418	0.980162	12	1.3705	0.173176
ENSG00000111348	397	ARHGDIB|397	6	0.791903	0.430077	0.972286	22	-0.0504665	0.959859	0.995351	6	-0.716159	0.479254	1.01539	0	NA	NA	NA	0	NA	NA	NA	3	-1.64358	0.102777	0.681268	4	0.337592	0.736159	1.04003	7	1.31701	0.192389	0.797861	1	NA	NA	NA	1	NA	NA	NA	3	-1.24567	0.214924	0.861482	9	-1.31127	0.192357
ENSG00000242173	398	ARHGDIG|398	3	-0.628954	0.530649	0.979196	19	0.667579	0.506055	0.927951	5	-1.10548	0.27746	0.980113	0	NA	NA	NA	0	NA	NA	NA	3	-0.777955	0.438066	0.938257	4	-1.48354	0.140101	1.11794	5	-0.289816	0.772865	0.972714	3	0.755555	0.455619	1.04267	1	NA	NA	NA	5	-0.216793	0.828679	0.986146	8	0.854406	0.394641
ENSG00000168421	399	RHOH|399	9	-0.701276	0.484572	0.977396	22	1.75344	0.082821	0.626433	1	NA	NA	NA	1	NA	NA	NA	1	NA	NA	NA	1	NA	NA	NA	2	NA	NA	NA	6	2.84547	0.00590133	0.252847	3	0.790418	0.435289	1.04245	1	NA	NA	NA	7	-0.897972	0.37071	0.935375	11	-0.255101	0.799097
ENSG00000120805	400	ARL1|400	4	0.0382008	0.969595	1.00111	18	-0.21405	0.830977	0.979581	12	0.56154	0.578467	1.00565	0	NA	NA	NA	0	NA	NA	NA	0	NA	NA	NA	3	0.226843	0.820866	1.02309	2	NA	NA	NA	3	-0.976523	0.336365	1.02605	1	NA	NA	NA	4	-0.427173	0.669896	0.979401	10	1.25836	0.210789
ENSG00000165462	401	PHOX2A|401	7	-0.372597	0.710146	0.990032	37	-1.16445	0.24722	0.820003	3	0.327478	0.745508	1.0031	1	NA	NA	NA	0	NA	NA	NA	2	NA	NA	NA	1	NA	NA	NA	16	2.32249	0.0233001	0.436761	2	NA	NA	NA	1	NA	NA	NA	34	1.7231	0.0870317	0.707369	14	-1.89114	0.0610998
ENSG00000213465	402	ARL2|402	13	-0.17065	0.864805	0.997364	32	-0.2036	0.839111	0.980767	4	0.0101911	0.991934	1.00038	7	0.144717	0.885369	0.993042	0	NA	NA	NA	3	2.4437	0.0159334	0.325216	5	-0.139844	0.888977	1.01144	9	0.997971	0.321938	0.873966	2	NA	NA	NA	1	NA	NA	NA	23	-0.501251	0.616965	0.979897	20	-1.08408	0.280579
ENSG00000138175	403	ARL3|403	5	0.622833	0.534649	0.979351	15	-0.274704	0.784153	0.972698	2	NA	NA	NA	2	NA	NA	NA	0	NA	NA	NA	2	NA	NA	NA	2	NA	NA	NA	5	0.710041	0.48018	0.917414	2	NA	NA	NA	0	NA	NA	NA	7	-0.679468	0.49794	0.967731	9	0.286301	0.775158
ENSG00000143437	405	ARNT|405	16	1.08981	0.278114	0.923236	33	-0.780899	0.436845	0.903515	7	0.880145	0.385553	1.02133	2	NA	NA	NA	0	NA	NA	NA	1	NA	NA	NA	2	NA	NA	NA	3	0.225094	0.822602	0.981285	1	NA	NA	NA	1	NA	NA	NA	5	0.223109	0.823769	0.984612	20	1.27997	0.203111
ENSG00000133794	406	ARNTL|406	1	NA	NA	NA	22	-0.871436	0.38576	0.890277	3	0.364077	0.718272	1.00086	4	1.98083	0.0517177	0.614975	0	NA	NA	NA	1	NA	NA	NA	2	NA	NA	NA	1	NA	NA	NA	2	NA	NA	NA	3	-0.730452	0.467551	0.9523	3	-0.0702333	0.944106	0.995565	3	0.106173	0.915629
ENSG00000137486	408	ARRB1|408	12	-0.969346	0.334443	0.948542	29	1.29859	0.197297	0.780396	6	1.4453	0.158408	0.922877	1	NA	NA	NA	0	NA	NA	NA	1	NA	NA	NA	3	1.05782	0.291896	1.10531	10	0.0427614	0.966021	0.997483	1	NA	NA	NA	1	NA	NA	NA	6	-0.495555	0.620969	0.979288	13	-0.978155	0.330033
ENSG00000141480	409	ARRB2|409	2	NA	NA	NA	14	1.32896	0.187112	0.773007	3	-0.293175	0.771342	1.00464	3	-0.899656	0.371526	0.934498	0	NA	NA	NA	1	NA	NA	NA	5	-0.876874	0.382006	1.0906	3	0.51667	0.607113	0.943839	1	NA	NA	NA	0	NA	NA	NA	3	-0.56573	0.572464	0.974192	10	0.888037	0.376358
ENSG00000100299	410	ARSA|410	2	NA	NA	NA	12	-1.27056	0.207053	0.788588	2	NA	NA	NA	1	NA	NA	NA	1	NA	NA	NA	0	NA	NA	NA	1	NA	NA	NA	6	0.00436156	0.996533	0.999867	2	NA	NA	NA	1	NA	NA	NA	9	-0.504337	0.614801	0.979685	7	-1.11697	0.266317
ENSG00000113273	411	ARSB|411	8	0.286718	0.774853	0.992828	14	0.491481	0.624244	0.948279	3	-0.123671	0.902374	0.999668	1	NA	NA	NA	2	NA	NA	NA	5	-0.20637	0.836838	0.994031	2	NA	NA	NA	1	NA	NA	NA	0	NA	NA	NA	3	1.06118	0.292255	0.879245	6	-0.708449	0.47982	0.964217	3	-0.021107	0.983197
ENSG00000129744	417	ART1|417	1	NA	NA	NA	15	0.48178	0.631094	0.949583	3	-0.193077	0.848158	1.00151	2	NA	NA	NA	0	NA	NA	NA	1	NA	NA	NA	5	0.191579	0.84834	1.01902	9	0.733941	0.465584	0.918792	2	NA	NA	NA	0	NA	NA	NA	4	-1.15147	0.251461	0.88819	4	0.161271	0.872161
ENSG00000156219	419	ART3|419	4	-1.41419	0.160054	0.849615	19	0.361334	0.718669	0.963072	0	NA	NA	NA	1	NA	NA	NA	0	NA	NA	NA	2	NA	NA	NA	2	NA	NA	NA	6	0.360743	0.719444	0.966563	1	NA	NA	NA	0	NA	NA	NA	4	-0.343458	0.731759	0.983858	10	-1.36784	0.174008
ENSG00000111339	420	ART4|420	6	-0.170429	0.864978	0.997491	22	2.39315	0.0187136	0.373263	6	-1.07413	0.291053	0.988237	0	NA	NA	NA	0	NA	NA	NA	3	0.642166	0.521942	0.949257	4	0.105708	0.91596	1.00649	7	0.684961	0.495767	0.919773	1	NA	NA	NA	1	NA	NA	NA	2	NA	NA	NA	9	0.862336	0.390282
ENSG00000099889	421	ARVCF|421	9	1.93312	0.0557238	0.630243	17	0.64102	0.523086	0.933343	4	-1.05842	0.298043	0.991847	3	-1.64249	0.105174	0.750377	0	NA	NA	NA	1	NA	NA	NA	3	0.561828	0.575101	1.06011	3	0.884927	0.379409	0.89572	3	0.167103	0.868375	1.00467	2	NA	NA	NA	9	-1.3352	0.183932	0.832284	5	0.960313	0.338895
ENSG00000104763	427	ASAH1|427	4	0.504674	0.614771	0.981328	12	0.153082	0.878665	0.986907	3	-0.477473	0.636375	1.0015	1	NA	NA	NA	0	NA	NA	NA	1	NA	NA	NA	4	0.743616	0.458312	1.0818	6	-1.3441	0.183517	0.794006	0	NA	NA	NA	0	NA	NA	NA	4	0.00900957	0.992824	1.00045	7	-0.296935	0.767047
ENSG00000139352	429	ASCL1|429	2	NA	NA	NA	17	-0.827663	0.40998	0.897517	10	2.17227	0.0376023	0.62459	0	NA	NA	NA	0	NA	NA	NA	0	NA	NA	NA	4	-0.0274961	0.978102	1.00003	1	NA	NA	NA	3	0.216949	0.829669	1.00996	0	NA	NA	NA	4	1.55041	0.123253	0.771231	6	0.351128	0.726129
ENSG00000183734	430	ASCL2|430	5	0.565228	0.573039	0.981543	16	-0.320505	0.749305	0.967463	4	0.33111	0.74279	1.00226	1	NA	NA	NA	1	NA	NA	NA	1	NA	NA	NA	15	1.04441	0.298035	1.10282	3	2.04879	0.0444628	0.539453	0	NA	NA	NA	0	NA	NA	NA	5	0.566211	0.572138	0.97397	7	-1.10044	0.27342
ENSG00000141505	432	ASGR1|432	10	-0.308041	0.758618	0.991376	21	1.42067	0.158756	0.746156	5	0.481786	0.633342	1.00239	3	0.678172	0.499998	0.953274	1	NA	NA	NA	2	NA	NA	NA	5	-0.466872	0.641292	1.05151	11	-1.20886	0.23103	0.82804	4	-0.00679471	0.994622	1.00097	1	NA	NA	NA	11	-0.355854	0.722474	0.983488	14	0.49047	0.624728
ENSG00000161944	433	ASGR2|433	8	1.19626	0.234099	0.913607	20	1.70831	0.0909144	0.639427	5	-0.0106776	0.991549	1.00037	2	NA	NA	NA	1	NA	NA	NA	1	NA	NA	NA	5	0.229369	0.818905	1.0231	11	-0.523903	0.602101	0.943382	4	1.09978	0.279896	1.00592	1	NA	NA	NA	11	-0.0253165	0.979838	1.0001	14	0.0690543	0.945065
ENSG00000101440	434	ASIP|434	7	5.50749	2.3122e-07	7.91927e-05	25	1.49526	0.138232	0.720676	4	-1.2016	0.238618	0.964265	3	1.0136	0.314418	0.924031	0	NA	NA	NA	2	NA	NA	NA	11	-0.303535	0.761918	1.03522	8	2.31971	0.0234593	0.438648	1	NA	NA	NA	0	NA	NA	NA	8	-0.179196	0.858037	0.987073	14	-0.129209	0.897416
ENSG00000126522	435	ASL|435	4	-0.673523	0.50199	0.976884	18	-0.0790801	0.937139	0.992607	2	NA	NA	NA	4	-1.52302	0.132459	0.797566	0	NA	NA	NA	2	NA	NA	NA	4	-1.77095	0.0786703	1.07204	10	1.65851	0.101961	0.696904	3	-0.443657	0.660372	1.01105	1	NA	NA	NA	2	NA	NA	NA	17	-0.0200392	0.984047
ENSG00000198356	439	ASNA1|439	5	0.0324453	0.974174	1.00177	28	0.16062	0.872741	0.986495	9	0.515953	0.609548	1.00389	7	1.14428	0.256578	0.896126	0	NA	NA	NA	3	-2.20535	0.0292585	0.427776	4	0.73905	0.461071	1.08036	10	-0.380367	0.704895	0.962188	1	NA	NA	NA	2	NA	NA	NA	6	1.23625	0.218393	0.865643	5	2.08011	0.0397176
ENSG00000070669	440	ASNS|440	2	NA	NA	NA	15	0.897542	0.371747	0.88249	3	0.57127	0.571935	1.00685	0	NA	NA	NA	1	NA	NA	NA	2	NA	NA	NA	6	0.350264	0.726649	1.04262	4	1.27738	0.205942	0.812499	1	NA	NA	NA	2	NA	NA	NA	7	0.0640868	0.948991	0.99699	8	-0.337102	0.736649
ENSG00000108381	443	ASPA|443	4	-1.63753	0.104301	0.778428	16	1.82063	0.071879	0.603308	1	NA	NA	NA	0	NA	NA	NA	1	NA	NA	NA	0	NA	NA	NA	1	NA	NA	NA	1	NA	NA	NA	0	NA	NA	NA	0	NA	NA	NA	6	0.0509118	0.959467	0.997069	9	1.04751	0.297042
ENSG00000198363	444	ASPH|444	4	0.557853	0.578048	0.981057	19	-0.554592	0.580505	0.943865	3	0.248647	0.805274	1.00009	0	NA	NA	NA	0	NA	NA	NA	2	NA	NA	NA	3	-1.1701	0.243879	1.11386	5	0.529811	0.598021	0.942801	0	NA	NA	NA	0	NA	NA	NA	1	NA	NA	NA	11	1.12015	0.264963
ENSG00000130707	445	ASS1|445	4	-0.725235	0.469807	0.976105	11	-0.211678	0.832822	0.979284	3	0.344175	0.733038	1.00162	0	NA	NA	NA	1	NA	NA	NA	0	NA	NA	NA	4	1.72394	0.0868507	1.08529	2	NA	NA	NA	1	NA	NA	NA	0	NA	NA	NA	5	0.907441	0.3657	0.934241	6	1.27615	0.204452
ENSG00000152092	460	ASTN1|460	5	0.245472	0.806536	0.994753	27	0.713837	0.477116	0.918928	7	-1.23991	0.224314	0.958239	3	-0.129198	0.897588	0.993389	0	NA	NA	NA	1	NA	NA	NA	7	0.914814	0.361808	1.08996	2	NA	NA	NA	0	NA	NA	NA	1	NA	NA	NA	4	-0.181575	0.856173	0.987663	10	3.73509	0.000292537
ENSG00000117601	462	SERPINC1|462	8	-0.941412	0.348502	0.948463	30	-0.362986	0.717439	0.963168	7	-0.871998	0.389913	1.01817	2	NA	NA	NA	1	NA	NA	NA	2	NA	NA	NA	9	-0.289658	0.772492	1.03418	8	0.275851	0.783525	0.974435	1	NA	NA	NA	1	NA	NA	NA	13	-0.855519	0.393695	0.940229	15	0.659233	0.511053
ENSG00000140836	463	ZFHX3|463	7	-0.920873	0.359079	0.949368	14	-0.268509	0.788902	0.973082	5	-2.34703	0.0254893	0.553978	4	-0.648704	0.518747	0.95748	4	0.528558	0.5996	0.916188	1	NA	NA	NA	4	1.15205	0.251195	1.1131	3	0.0167366	0.986697	0.998887	0	NA	NA	NA	1	NA	NA	NA	10	0.706747	0.480874	0.96465	10	0.275638	0.783317
ENSG00000123268	466	ATF1|466	8	0.309547	0.757475	0.991775	17	0.587432	0.558337	0.938955	10	-0.344352	0.732906	1.00165	4	0.11419	0.909429	0.995999	0	NA	NA	NA	0	NA	NA	NA	2	NA	NA	NA	7	0.65351	0.515698	0.923502	7	0.0263547	0.979143	0.998327	2	NA	NA	NA	2	NA	NA	NA	7	0.710179	0.479018
ENSG00000162772	467	ATF3|467	7	-0.890587	0.375043	0.957978	24	0.622339	0.535242	0.936304	5	0.276117	0.78429	1.00441	2	NA	NA	NA	0	NA	NA	NA	0	NA	NA	NA	6	0.377595	0.706284	1.04237	4	0.262775	0.793543	0.976448	2	NA	NA	NA	1	NA	NA	NA	6	-1.96114	0.0518055	0.608603	9	0.0390782	0.968895
ENSG00000128272	468	ATF4|468	8	-1.4898	0.139063	0.82833	18	0.720955	0.472746	0.917078	6	-0.303864	0.763262	1.00468	4	0.268812	0.7889	0.979348	2	NA	NA	NA	2	NA	NA	NA	4	-0.821517	0.4127	1.08025	4	-0.0387825	0.969181	0.997518	0	NA	NA	NA	0	NA	NA	NA	3	0.362026	0.717867	0.983033	6	1.24541	0.21549
ENSG00000138363	471	ATIC|471	4	-0.00745802	0.994063	1.0008	10	0.283498	0.777425	0.97107	4	0.990314	0.329688	1.00429	0	NA	NA	NA	0	NA	NA	NA	2	NA	NA	NA	4	-0.356978	0.721627	1.04393	4	2.9096	0.00492799	0.233861	1	NA	NA	NA	1	NA	NA	NA	3	0.513214	0.608594	0.97929	3	0.692951	0.489725
ENSG00000149311	472	ATM|472	6	-0.508231	0.612282	0.981034	11	-0.503174	0.616031	0.948546	2	NA	NA	NA	2	NA	NA	NA	0	NA	NA	NA	2	NA	NA	NA	5	1.00507	0.316538	1.09721	1	NA	NA	NA	2	NA	NA	NA	2	NA	NA	NA	3	0.118283	0.906009	0.990958	5	0.505472	0.614186
ENSG00000142599	473	RERE|473	6	-0.471596	0.638125	0.981036	20	-1.73283	0.0864409	0.630185	3	0.0563631	0.955414	1.00283	4	0.0684591	0.945624	0.999922	0	NA	NA	NA	5	0.113335	0.909947	0.997	4	-1.09055	0.27728	1.10664	8	1.21668	0.22806	0.827284	6	-0.214921	0.831236	1.00928	3	-3.72983	0.000385776	0.0379775	4	-0.277767	0.781593	0.983568	14	1.28213	0.202354
ENSG00000172238	474	ATOH1|474	3	0.00406389	0.996765	1.00038	13	-1.13692	0.258493	0.830997	1	NA	NA	NA	0	NA	NA	NA	0	NA	NA	NA	1	NA	NA	NA	4	0.598951	0.55014	1.06615	6	0.240284	0.810855	0.981007	1	NA	NA	NA	0	NA	NA	NA	5	0.534873	0.593568	0.978593	6	-0.802969	0.423635
ENSG00000177556	475	ATOX1|475	1	NA	NA	NA	10	-2.21885	0.0289298	0.442725	1	NA	NA	NA	3	0.94047	0.350355	0.93428	1	NA	NA	NA	2	NA	NA	NA	6	0.892338	0.37369	1.09129	0	NA	NA	NA	0	NA	NA	NA	0	NA	NA	NA	3	0.447453	0.655225	0.982049	6	0.984381	0.326977
ENSG00000163399	476	ATP1A1|476	8	-0.656141	0.513067	0.978261	21	0.934444	0.352495	0.875296	3	1.76972	0.0866109	0.807484	1	NA	NA	NA	1	NA	NA	NA	1	NA	NA	NA	7	-0.47134	0.638106	1.05264	3	-2.645	0.0101992	0.312137	1	NA	NA	NA	0	NA	NA	NA	5	1.46255	0.145785	0.785945	2	NA	NA
ENSG00000018625	477	ATP1A2|477	18	0.650271	0.516837	0.978111	33	-0.41613	0.678274	0.956903	5	-1.10605	0.277216	0.98003	0	NA	NA	NA	0	NA	NA	NA	1	NA	NA	NA	3	1.9686	0.0509058	1.00971	3	-0.835486	0.406459	0.907978	2	NA	NA	NA	0	NA	NA	NA	2	NA	NA	NA	11	-1.17951	0.240609
ENSG00000105409	478	ATP1A3|478	10	1.51736	0.131968	0.822453	20	-0.515083	0.607717	0.948496	6	-0.737324	0.46647	1.01712	3	-0.909153	0.366528	0.93352	0	NA	NA	NA	2	NA	NA	NA	6	-0.330276	0.741668	1.03958	7	-0.9258	0.357923	0.886882	4	0.089165	0.929524	1.00088	5	0.366578	0.71504	0.983735	5	-1.56642	0.119462	0.763156	10	1.9203	0.0572751
ENSG00000075673	479	ATP12A|479	6	-0.851404	0.396346	0.962013	11	0.199591	0.842237	0.981384	3	-1.09475	0.282059	0.984412	4	-0.464048	0.644118	0.968824	1	NA	NA	NA	0	NA	NA	NA	6	0.12341	0.901953	1.00875	5	-0.615957	0.540041	0.929682	1	NA	NA	NA	1	NA	NA	NA	3	-1.81967	0.0709003	0.672788	8	-0.931433	0.353564
ENSG00000132681	480	ATP1A4|480	18	0.710173	0.47906	0.977667	34	-1.11198	0.269012	0.837662	5	0.650806	0.519967	1.01255	0	NA	NA	NA	0	NA	NA	NA	1	NA	NA	NA	3	1.52804	0.12868	1.11666	3	0.794766	0.429598	0.91263	2	NA	NA	NA	0	NA	NA	NA	2	NA	NA	NA	11	-0.727824	0.468188
ENSG00000143153	481	ATP1B1|481	13	-0.77327	0.440977	0.972508	22	0.996074	0.321799	0.862406	11	-1.21933	0.231914	0.960071	2	NA	NA	NA	1	NA	NA	NA	1	NA	NA	NA	2	NA	NA	NA	5	1.45299	0.150965	0.763532	2	NA	NA	NA	2	NA	NA	NA	3	1.10617	0.270512	0.89681	7	-1.32931	0.186353
ENSG00000129244	482	ATP1B2|482	10	-0.234388	0.815108	0.994888	21	-1.53863	0.127291	0.705483	6	-0.0496411	0.960727	1.00275	3	-0.847369	0.399806	0.94527	1	NA	NA	NA	2	NA	NA	NA	3	0.620777	0.535721	1.06768	4	1.17205	0.245391	0.839007	4	-0.936274	0.356369	1.03606	1	NA	NA	NA	10	-0.408378	0.683607	0.982353	12	1.02593	0.307057
ENSG00000069849	483	ATP1B3|483	5	3.27254	0.00141422	0.0860273	16	0.767531	0.44471	0.905539	5	-1.06864	0.293483	0.990709	1	NA	NA	NA	1	NA	NA	NA	1	NA	NA	NA	4	0.776219	0.438884	1.07831	2	NA	NA	NA	3	1.23682	0.225444	0.976047	1	NA	NA	NA	6	0.20582	0.837224	0.986425	6	-0.162123	0.871491
ENSG00000137731	486	FXYD2|486	6	-1.17609	0.242029	0.914868	15	1.15448	0.251262	0.824168	3	-1.0238	0.313852	1.00211	0	NA	NA	NA	0	NA	NA	NA	1	NA	NA	NA	4	-0.526669	0.599228	1.05509	6	-0.272605	0.786008	0.974775	1	NA	NA	NA	2	NA	NA	NA	0	NA	NA	NA	16	-0.480638	0.631679
ENSG00000196296	487	ATP2A1|487	8	-0.69488	0.488557	0.976555	16	0.805338	0.422679	0.89958	1	NA	NA	NA	2	NA	NA	NA	0	NA	NA	NA	1	NA	NA	NA	2	NA	NA	NA	1	NA	NA	NA	1	NA	NA	NA	4	1.04542	0.299427	0.877	2	NA	NA	NA	7	-1.152	0.251689
ENSG00000174437	488	ATP2A2|488	5	-0.258172	0.796744	0.99388	10	-0.629903	0.530303	0.934664	6	-0.299872	0.766276	1.00449	1	NA	NA	NA	0	NA	NA	NA	2	NA	NA	NA	1	NA	NA	NA	3	0.23844	0.812278	0.980909	2	NA	NA	NA	0	NA	NA	NA	1	NA	NA	NA	12	-0.583999	0.560355
ENSG00000074370	489	ATP2A3|489	2	NA	NA	NA	16	-0.30434	0.761549	0.969869	1	NA	NA	NA	0	NA	NA	NA	0	NA	NA	NA	0	NA	NA	NA	4	-1.90037	0.059369	1.01349	2	NA	NA	NA	0	NA	NA	NA	0	NA	NA	NA	5	-0.125586	0.900236	0.990293	9	0.201696	0.840508
ENSG00000070961	490	ATP2B1|490	8	2.08716	0.0391224	0.547401	22	-1.325	0.188417	0.774614	13	-0.532697	0.598041	1.00497	0	NA	NA	NA	0	NA	NA	NA	5	-0.0786326	0.937451	1.0008	1	NA	NA	NA	1	NA	NA	NA	1	NA	NA	NA	1	NA	NA	NA	2	NA	NA	NA	5	-0.928814	0.354914
ENSG00000157087	491	ATP2B2|491	10	1.87558	0.0632934	0.663465	18	1.73773	0.0855686	0.630034	4	-1.00379	0.323251	1.00271	2	NA	NA	NA	0	NA	NA	NA	3	0.164298	0.869762	0.986528	0	NA	NA	NA	8	0.33664	0.737456	0.968974	4	0.1534	0.879077	1.00279	1	NA	NA	NA	5	-1.44967	0.149341	0.792547	5	0.576211	0.565589
ENSG00000058668	493	ATP2B4|493	8	-0.777902	0.438253	0.971258	29	-1.3364	0.184678	0.771209	2	NA	NA	NA	3	-0.551312	0.583254	0.967032	0	NA	NA	NA	1	NA	NA	NA	1	NA	NA	NA	6	0.713422	0.4781	0.917883	7	-0.867772	0.392188	1.03601	5	-1.71703	0.0903958	0.678735	4	0.210158	0.833844	0.986015	13	0.701181	0.484595
ENSG00000105675	495	ATP4A|495	11	-0.673961	0.501712	0.976706	29	1.81049	0.0734496	0.604207	7	-0.741874	0.463748	1.01598	4	-1.30117	0.197657	0.864385	1	NA	NA	NA	2	NA	NA	NA	3	0.564634	0.573196	1.06113	8	-0.181031	0.856898	0.983472	2	NA	NA	NA	1	NA	NA	NA	6	-1.07923	0.282304	0.901142	8	0.531646	0.595988
ENSG00000186009	496	ATP4B|496	6	-0.701544	0.484406	0.977435	14	-2.45115	0.0161087	0.35217	4	-0.0391416	0.969029	1.0018	1	NA	NA	NA	1	NA	NA	NA	0	NA	NA	NA	2	NA	NA	NA	4	0.581905	0.562613	0.934324	2	NA	NA	NA	3	-0.141341	0.888007	0.994658	5	1.45574	0.147656	0.787799	5	-2.15513	0.0332182
ENSG00000152234	498	ATP5A1|498	2	NA	NA	NA	12	-0.0194187	0.984549	0.997871	2	NA	NA	NA	1	NA	NA	NA	1	NA	NA	NA	1	NA	NA	NA	3	0.235212	0.814376	1.02451	5	0.441674	0.660169	0.952371	0	NA	NA	NA	1	NA	NA	NA	1	NA	NA	NA	5	0.442717	0.658795
ENSG00000164904	501	ALDH7A1|501	2	NA	NA	NA	16	-0.233513	0.815876	0.975973	5	-0.436139	0.665758	1.00328	0	NA	NA	NA	1	NA	NA	NA	3	-1.26804	0.20714	0.821191	6	0.192636	0.847513	1.01959	4	-0.303226	0.762671	0.970637	1	NA	NA	NA	0	NA	NA	NA	2	NA	NA	NA	4	0.964759	0.336673
ENSG00000110955	506	ATP5B|506	9	-2.24514	0.0267055	0.469058	20	-1.09636	0.275751	0.84051	20	-0.359507	0.721653	1.00119	4	-0.733202	0.465993	0.949053	0	NA	NA	NA	2	NA	NA	NA	4	-0.669281	0.50438	1.07189	4	1.2995	0.198293	0.801726	12	-0.0576333	0.954411	0.999347	4	0.175597	0.861117	0.994071	5	-1.91551	0.0574236	0.632379	12	-0.515359	0.607283
ENSG00000165629	509	ATP5C1|509	7	-1.18772	0.237434	0.915285	19	0.454452	0.650562	0.953736	4	-1.21501	0.233535	0.963207	0	NA	NA	NA	0	NA	NA	NA	1	NA	NA	NA	4	-0.041035	0.967324	0.999643	3	0.144377	0.885643	0.988103	2	NA	NA	NA	1	NA	NA	NA	7	-0.906418	0.36624	0.934183	4	-0.143231	0.886356
ENSG00000099624	513	ATP5D|513	10	-2.26041	0.0257116	0.463485	19	-0.727587	0.468694	0.915119	5	0.159334	0.874439	1.00162	6	0.0498175	0.960416	0.999538	0	NA	NA	NA	3	-0.104475	0.91696	0.996738	4	0.630535	0.529337	1.06998	9	0.79198	0.43121	0.913336	2	NA	NA	NA	4	0.508184	0.612922	0.976707	8	0.267189	0.789709	0.982782	13	2.88935	0.00460812
ENSG00000124172	514	ATP5E|514	7	-0.856752	0.393395	0.960474	16	-0.765343	0.446005	0.905787	6	-1.44844	0.157535	0.922202	2	NA	NA	NA	0	NA	NA	NA	1	NA	NA	NA	6	0.111875	0.911077	1.00706	6	0.0258409	0.979462	0.997692	2	NA	NA	NA	0	NA	NA	NA	2	NA	NA	NA	1	NA	NA
ENSG00000116459	515	ATP5F1|515	6	-0.15033	0.880772	0.997668	18	1.20707	0.230465	0.807263	2	NA	NA	NA	2	NA	NA	NA	1	NA	NA	NA	1	NA	NA	NA	6	0.856418	0.39318	1.08483	7	1.42286	0.159487	0.769024	1	NA	NA	NA	0	NA	NA	NA	4	0.185193	0.85334	0.98729	3	-0.0343008	0.972696
ENSG00000159199	516	ATP5G1|516	7	-0.180042	0.857442	0.997858	32	-0.403344	0.687621	0.957459	3	-0.753832	0.456638	1.01468	2	NA	NA	NA	0	NA	NA	NA	1	NA	NA	NA	2	NA	NA	NA	5	-0.0447682	0.964427	0.997142	2	NA	NA	NA	0	NA	NA	NA	4	0.433044	0.665635	0.979395	7	-0.454435	0.650365
ENSG00000135390	517	ATP5G2|517	8	2.32004	0.0221341	0.433735	16	-2.25197	0.0266772	0.427413	13	-2.04414	0.0495134	0.693395	2	NA	NA	NA	2	NA	NA	NA	3	0.22859	0.819561	0.995889	2	NA	NA	NA	7	1.23152	0.222498	0.823033	5	0.0839814	0.933611	0.9999	2	NA	NA	NA	5	1.12789	0.261256	0.893457	9	0.91175	0.363791
ENSG00000154518	518	ATP5G3|518	1	NA	NA	NA	14	1.74295	0.0846468	0.627149	3	0.956848	0.346047	1.00978	1	NA	NA	NA	0	NA	NA	NA	0	NA	NA	NA	3	0.69823	0.486152	1.07369	4	0.764194	0.447475	0.914091	0	NA	NA	NA	0	NA	NA	NA	8	-0.491368	0.62392	0.979912	10	1.06438	0.289368
ENSG00000169020	521	ATP5I|521	8	-0.655354	0.513572	0.97804	16	-2.86619	0.00513759	0.218711	8	-0.301223	0.765256	1.00444	3	-0.108659	0.913798	0.996168	0	NA	NA	NA	2	NA	NA	NA	2	NA	NA	NA	6	0.739862	0.462008	0.916922	4	-0.374399	0.710657	0.999259	1	NA	NA	NA	3	2.06367	0.0408567	0.57426	9	0.691332	0.490738
ENSG00000154723	522	ATP5J|522	6	-0.0906301	0.927947	0.999645	29	0.0904299	0.92814	0.990879	5	0.0978349	0.922693	1.00041	4	-0.440428	0.661045	0.968599	0	NA	NA	NA	1	NA	NA	NA	5	-0.414561	0.679076	1.04543	5	-0.536591	0.593354	0.942878	0	NA	NA	NA	0	NA	NA	NA	3	0.0134557	0.989283	1.00012	0	NA	NA
ENSG00000114573	523	ATP6V1A|523	7	0.127686	0.898624	0.997171	21	-0.593204	0.554485	0.938074	4	-0.531787	0.598664	1.0045	3	2.10652	0.0389077	0.561539	0	NA	NA	NA	2	NA	NA	NA	5	-2.2403	0.026592	0.91541	5	-0.404618	0.687067	0.958888	4	-1.4146	0.167153	0.935338	0	NA	NA	NA	8	-1.16104	0.24756	0.889327	6	1.15858	0.249008
ENSG00000116039	525	ATP6V1B1|525	7	0.467024	0.641382	0.98097	19	0.985401	0.326984	0.865198	4	-1.1468	0.260237	0.975927	2	NA	NA	NA	0	NA	NA	NA	0	NA	NA	NA	1	NA	NA	NA	2	NA	NA	NA	0	NA	NA	NA	0	NA	NA	NA	2	NA	NA	NA	5	-0.540765	0.589706
ENSG00000147416	526	ATP6V1B2|526	1	NA	NA	NA	8	0.447175	0.655788	0.954539	1	NA	NA	NA	0	NA	NA	NA	0	NA	NA	NA	1	NA	NA	NA	2	NA	NA	NA	2	NA	NA	NA	0	NA	NA	NA	0	NA	NA	NA	4	-1.9963	0.0478004	0.594722	4	1.5542	0.122862
ENSG00000185883	527	ATP6V0C|527	10	0.0800885	0.936309	1.00004	25	-2.50743	0.0138956	0.328461	5	-1.00343	0.32342	1.00277	3	-0.0235186	0.981306	0.999277	0	NA	NA	NA	0	NA	NA	NA	6	-0.234331	0.815058	1.02454	8	0.321672	0.748718	0.969918	2	NA	NA	NA	0	NA	NA	NA	8	0.181882	0.855933	0.987768	5	1.7278	0.0866855
ENSG00000155097	528	ATP6V1C1|528	14	-2.08133	0.0396626	0.550074	31	-1.64229	0.103908	0.662323	4	-0.051223	0.959476	1.00269	1	NA	NA	NA	3	2.12759	0.0386466	0.527251	1	NA	NA	NA	2	NA	NA	NA	6	0.942867	0.349188	0.883336	0	NA	NA	NA	2	NA	NA	NA	10	-0.125523	0.900285	0.990129	11	-1.11883	0.265524
ENSG00000131100	529	ATP6V1E1|529	11	-1.25259	0.21294	0.899671	21	0.632232	0.528786	0.935334	4	2.62406	0.0133632	0.406606	2	NA	NA	NA	0	NA	NA	NA	0	NA	NA	NA	2	NA	NA	NA	3	0.101815	0.919212	0.993192	4	0.27159	0.787738	1.00524	1	NA	NA	NA	8	-1.07956	0.282155	0.901244	12	0.477519	0.633891
ENSG00000117410	533	ATP6V0B|533	9	-0.423008	0.673094	0.984459	16	-1.45562	0.148865	0.73468	1	NA	NA	NA	1	NA	NA	NA	0	NA	NA	NA	1	NA	NA	NA	3	0.523629	0.601336	1.05582	8	2.32573	0.0231157	0.436578	0	NA	NA	NA	0	NA	NA	NA	5	0.804859	0.422237	0.947848	16	0.46577	0.642253
ENSG00000213760	534	ATP6V1G2|534	10	0.614403	0.540184	0.979356	24	-0.0188911	0.984968	0.998182	6	-0.658084	0.515342	1.01164	4	1.44729	0.152478	0.820548	0	NA	NA	NA	3	-0.71955	0.473145	0.950672	6	0.597172	0.551324	1.06514	7	-0.610279	0.543773	0.929915	0	NA	NA	NA	2	NA	NA	NA	10	-0.266525	0.790219	0.982518	10	-0.385292	0.700726
ENSG00000033627	535	ATP6V0A1|535	6	-0.646932	0.518988	0.979357	30	-0.432103	0.666667	0.95742	5	-0.377503	0.708372	1.00166	3	-1.07599	0.285791	0.914275	0	NA	NA	NA	3	-2.27307	0.0247288	0.399831	0	NA	NA	NA	7	1.04559	0.299563	0.870254	2	NA	NA	NA	1	NA	NA	NA	12	1.34077	0.18212	0.831635	17	0.509462	0.611396
ENSG00000241837	539	ATP5O|539	6	-0.647583	0.518568	0.979035	24	-1.73557	0.0859514	0.630499	8	0.196446	0.845543	1.00214	3	0.548148	0.585412	0.96553	0	NA	NA	NA	2	NA	NA	NA	5	-1.07589	0.283765	1.10741	7	-0.0105273	0.991632	0.999296	1	NA	NA	NA	0	NA	NA	NA	3	-0.952401	0.342501	0.929094	9	0.913452	0.362899
ENSG00000123191	540	ATP7B|540	7	-0.175553	0.860959	0.998338	10	-1.21904	0.225911	0.802879	3	0.891325	0.379621	1.02199	0	NA	NA	NA	1	NA	NA	NA	0	NA	NA	NA	5	-0.0530106	0.957796	0.999885	5	-0.406258	0.685867	0.958374	0	NA	NA	NA	0	NA	NA	NA	2	NA	NA	NA	4	0.947475	0.345366
ENSG00000175054	545	ATR|545	5	-1.0091	0.315081	0.944465	9	-0.10138	0.919467	0.989415	6	-0.049152	0.961113	1.00284	2	NA	NA	NA	1	NA	NA	NA	2	NA	NA	NA	3	0.36069	0.718856	1.04366	1	NA	NA	NA	3	-1.15312	0.257675	0.988164	1	NA	NA	NA	6	0.573046	0.567513	0.972852	7	0.0256815	0.979555
ENSG00000130294	547	KIF1A|547	4	-1.12852	0.261489	0.921234	16	0.0867514	0.931056	0.991428	6	0.605307	0.549381	1.00755	2	NA	NA	NA	0	NA	NA	NA	3	-0.238085	0.812205	0.994276	4	-0.191956	0.848045	1.01945	4	-0.099249	0.921241	0.993094	3	0.623756	0.537351	1.01797	1	NA	NA	NA	7	-0.901737	0.368713	0.934594	6	4.3134	3.39536e-05
ENSG00000148090	549	AUH|549	2	NA	NA	NA	17	-1.2578	0.211612	0.791185	3	1.33946	0.190159	0.950652	2	NA	NA	NA	1	NA	NA	NA	0	NA	NA	NA	2	NA	NA	NA	5	0.808885	0.421488	0.911936	1	NA	NA	NA	0	NA	NA	NA	2	NA	NA	NA	4	-0.372765	0.710003
ENSG00000115307	550	AUP1|550	5	-1.90578	0.0592199	0.649276	12	2.0842	0.0398843	0.492369	1	NA	NA	NA	0	NA	NA	NA	0	NA	NA	NA	1	NA	NA	NA	1	NA	NA	NA	4	1.8379	0.0705787	0.62332	2	NA	NA	NA	0	NA	NA	NA	2	NA	NA	NA	2	NA	NA
ENSG00000101200	551	AVP|551	6	-0.155536	0.876676	0.996899	27	1.16439	0.247244	0.819775	3	-0.517571	0.608432	1.00403	4	2.50313	0.0147546	0.360724	2	NA	NA	NA	1	NA	NA	NA	2	NA	NA	NA	4	-0.613211	0.541845	0.93033	2	NA	NA	NA	1	NA	NA	NA	5	0.157256	0.875265	0.988266	7	-0.216437	0.829028
ENSG00000166148	552	AVPR1A|552	5	-1.19329	0.235256	0.913821	16	1.43918	0.153456	0.739455	13	1.41071	0.168287	0.932929	1	NA	NA	NA	1	NA	NA	NA	1	NA	NA	NA	5	0.854086	0.394466	1.08311	7	-0.72528	0.470844	0.919252	6	2.69141	0.0113645	0.365067	3	0.251792	0.80194	0.994428	3	0.13962	0.889156	0.989017	6	0.27382	0.78471
ENSG00000198049	553	AVPR1B|553	6	-0.0864509	0.931261	1.00096	25	1.0152	0.312646	0.857422	6	1.71513	0.0963025	0.823306	1	NA	NA	NA	0	NA	NA	NA	5	0.723335	0.470826	0.949713	4	-0.995463	0.321169	1.10105	9	1.36014	0.178414	0.79274	5	-1.46441	0.153151	0.928905	1	NA	NA	NA	5	-0.994618	0.321602	0.920138	8	-1.06358	0.289729
ENSG00000167601	558	AXL|558	9	-0.602681	0.547928	0.980867	20	-0.284216	0.776877	0.971	6	-1.41034	0.168394	0.932365	3	1.16119	0.249683	0.895198	0	NA	NA	NA	3	-0.821069	0.41317	0.931384	7	-0.137657	0.890702	1.01175	8	-0.543111	0.588883	0.941259	6	1.03822	0.307199	1.01438	5	-1.65103	0.103212	0.687562	4	0.614878	0.539613	0.97263	9	0.0805613	0.93593
ENSG00000160862	563	AZGP1|563	2	NA	NA	NA	11	-0.0273902	0.978207	0.997137	4	-1.27385	0.212186	0.959385	0	NA	NA	NA	0	NA	NA	NA	3	-1.80202	0.0739516	0.608588	4	0.73488	0.463599	1.07739	4	-0.844898	0.40122	0.905993	4	-0.923712	0.362771	1.04014	2	NA	NA	NA	6	0.848845	0.397386	0.941228	11	0.751493	0.453878
ENSG00000172232	566	AZU1|566	8	0.144502	0.885362	0.997274	16	-0.559992	0.576831	0.942468	5	-0.654832	0.517405	1.01139	5	-0.635133	0.527505	0.958362	0	NA	NA	NA	3	1.23043	0.220847	0.831554	4	2.21184	0.0285421	0.912181	8	0.763045	0.448155	0.914359	2	NA	NA	NA	3	1.08347	0.282319	0.898148	7	-0.19704	0.844076	0.98796	9	3.83247	0.000206526
ENSG00000166710	567	B2M|567	2	NA	NA	NA	21	-0.422473	0.673655	0.956545	3	-1.356	0.184897	0.952441	1	NA	NA	NA	1	NA	NA	NA	2	NA	NA	NA	4	-0.889315	0.375307	1.09218	4	0.860657	0.392543	0.901328	2	NA	NA	NA	2	NA	NA	NA	8	-1.37034	0.172728	0.823443	11	-1.88911	0.061374
ENSG00000136881	570	BAAT|570	1	NA	NA	NA	15	1.51293	0.13369	0.713977	3	0.60808	0.547564	1.00808	0	NA	NA	NA	0	NA	NA	NA	0	NA	NA	NA	2	NA	NA	NA	3	1.1619	0.24946	0.840462	1	NA	NA	NA	1	NA	NA	NA	11	-2.08089	0.0392275	0.572338	10	-0.547748	0.584918
ENSG00000002330	572	BAD|572	10	-0.260764	0.794749	0.993673	30	1.81762	0.072343	0.60321	3	0.717785	0.478265	1.01603	5	0.0913062	0.927522	0.997706	0	NA	NA	NA	3	1.21828	0.22541	0.834261	5	0.120293	0.904418	1.00817	8	0.247273	0.805464	0.980338	2	NA	NA	NA	1	NA	NA	NA	20	-0.125788	0.900076	0.990408	13	0.199907	0.841903
ENSG00000107262	573	BAG1|573	5	-1.00534	0.31688	0.943394	23	-0.729367	0.46761	0.914914	6	0.195185	0.846522	1.00152	1	NA	NA	NA	1	NA	NA	NA	2	NA	NA	NA	4	0.696246	0.487389	1.07396	12	1.80695	0.075329	0.635697	5	-1.45767	0.154989	0.931365	7	-0.605801	0.546606	0.984336	12	-1.13918	0.256531	0.891776	12	1.16157	0.247795
ENSG00000181790	575	BAI1|575	6	1.15607	0.250091	0.919743	26	1.44056	0.153067	0.739185	1	NA	NA	NA	2	NA	NA	NA	1	NA	NA	NA	1	NA	NA	NA	4	-0.361	0.718625	1.04369	2	NA	NA	NA	1	NA	NA	NA	2	NA	NA	NA	4	3.14783	0.00200236	0.136115	10	-1.62775	0.106292
ENSG00000121753	576	BAI2|576	12	2.59192	0.010804	0.296546	23	-1.13455	0.259479	0.831156	2	NA	NA	NA	4	-0.289905	0.772784	0.980589	0	NA	NA	NA	3	0.0921355	0.926738	0.998156	5	-0.665562	0.506748	1.07164	9	-0.436706	0.66375	0.953592	7	-0.147825	0.883438	1.00227	0	NA	NA	NA	7	1.11835	0.265292	0.893569	12	-0.953557	0.342291
ENSG00000135298	577	BAI3|577	7	-0.411472	0.681506	0.985691	13	-0.0197953	0.984249	0.998137	3	-0.557111	0.581452	1.00471	0	NA	NA	NA	0	NA	NA	NA	1	NA	NA	NA	6	-0.0318561	0.974631	0.999752	4	1.40406	0.164989	0.776091	1	NA	NA	NA	2	NA	NA	NA	9	-1.04026	0.299976	0.911631	18	0.419622	0.675538
ENSG00000030110	578	BAK1|578	5	-0.830603	0.407949	0.964327	21	0.265145	0.791485	0.973022	5	-0.366684	0.716346	1.0014	1	NA	NA	NA	1	NA	NA	NA	1	NA	NA	NA	6	-0.408801	0.683289	1.0456	4	-0.054024	0.957079	0.9978	0	NA	NA	NA	2	NA	NA	NA	10	0.900761	0.36923	0.934479	8	-0.546409	0.585834
ENSG00000138376	580	BARD1|580	4	1.65564	0.10057	0.766188	14	-0.329701	0.742367	0.967371	0	NA	NA	NA	0	NA	NA	NA	0	NA	NA	NA	2	NA	NA	NA	3	0.307541	0.758873	1.03683	4	-1.94174	0.0564387	0.582087	1	NA	NA	NA	1	NA	NA	NA	3	-1.30905	0.192617	0.842276	4	1.17034	0.244265
ENSG00000087088	581	BAX|581	7	-0.183159	0.855002	0.997523	26	2.85036	0.00537841	0.222041	4	-1.25131	0.220182	0.959881	5	2.80402	0.00659678	0.226769	1	NA	NA	NA	0	NA	NA	NA	2	NA	NA	NA	9	-2.52838	0.0138586	0.360179	4	-1.14508	0.26094	0.986151	1	NA	NA	NA	5	-0.185107	0.853407	0.987214	12	0.279273	0.780533
ENSG00000174483	582	BBS1|582	14	-1.1548	0.250607	0.918854	28	-0.465245	0.642843	0.952567	2	NA	NA	NA	7	-0.0560324	0.955483	1.00009	0	NA	NA	NA	4	0.258582	0.796383	0.9956	3	1.36161	0.175432	1.12421	13	0.284598	0.776843	0.974531	2	NA	NA	NA	2	NA	NA	NA	24	1.54095	0.12554	0.774846	22	-2.3878	0.0185647
ENSG00000125124	583	BBS2|583	3	-0.989345	0.324608	0.945149	24	0.294253	0.76922	0.970312	3	-0.765874	0.449544	1.01458	1	NA	NA	NA	0	NA	NA	NA	3	-1.02673	0.306531	0.894428	3	0.246364	0.805749	1.02636	1	NA	NA	NA	0	NA	NA	NA	0	NA	NA	NA	5	1.45233	0.148601	0.790019	4	-2.21578	0.0286584
ENSG00000140463	585	BBS4|585	2	NA	NA	NA	12	-0.923315	0.358232	0.879212	2	NA	NA	NA	3	-0.464128	0.64406	0.969252	0	NA	NA	NA	1	NA	NA	NA	3	0.521013	0.603152	1.05634	1	NA	NA	NA	3	0.46808	0.643001	1.01369	0	NA	NA	NA	0	NA	NA	NA	3	0.331507	0.740859
ENSG00000060982	586	BCAT1|586	6	-0.849311	0.397504	0.962896	17	0.235284	0.814506	0.975582	2	NA	NA	NA	3	-0.254569	0.799835	0.980689	1	NA	NA	NA	0	NA	NA	NA	1	NA	NA	NA	9	-1.61977	0.11005	0.708286	1	NA	NA	NA	1	NA	NA	NA	9	-0.71225	0.47747	0.96351	11	-0.721339	0.472153
ENSG00000105552	587	BCAT2|587	7	-0.302706	0.76267	0.992473	25	-0.150377	0.880793	0.986986	5	-0.5578	0.580987	1.00533	4	0.349955	0.72747	0.978471	1	NA	NA	NA	0	NA	NA	NA	2	NA	NA	NA	9	-0.2513	0.802363	0.978708	4	0.510973	0.61299	1.02572	1	NA	NA	NA	4	0.114123	0.9093	0.991729	13	1.21881	0.225388
ENSG00000114200	590	BCHE|590	5	-1.16145	0.247906	0.918137	22	2.3241	0.0222978	0.399023	4	-1.30464	0.201618	0.952121	0	NA	NA	NA	0	NA	NA	NA	2	NA	NA	NA	3	-0.487422	0.626696	1.05145	10	-0.761892	0.448839	0.914136	0	NA	NA	NA	2	NA	NA	NA	8	-0.495901	0.620726	0.979111	7	1.03411	0.303237
ENSG00000248098	593	BCKDHA|593	9	0.21917	0.826913	0.99633	22	-1.28751	0.201111	0.785504	8	-0.350573	0.72828	1.00105	3	-0.615764	0.540136	0.962807	0	NA	NA	NA	3	-0.849121	0.397437	0.928404	6	-0.169414	0.865707	1.01548	7	-2.79038	0.00687582	0.270629	5	0.943416	0.352763	1.03775	5	-0.090358	0.928261	0.999318	3	1.34418	0.181019	0.831174	9	0.706543	0.481267
ENSG00000083123	594	BCKDHB|594	2	NA	NA	NA	19	0.374223	0.70909	0.961927	2	NA	NA	NA	0	NA	NA	NA	0	NA	NA	NA	2	NA	NA	NA	4	0.95997	0.338668	1.09439	5	0.663125	0.50956	0.921757	2	NA	NA	NA	1	NA	NA	NA	7	-0.338417	0.735545	0.982764	8	1.00953	0.314821
ENSG00000110092	595	CCND1|595	19	0.867537	0.387486	0.958977	35	0.0297604	0.976322	0.996818	4	0.776468	0.443357	1.019	4	-1.62151	0.109604	0.755377	0	NA	NA	NA	3	-0.93424	0.351981	0.901379	3	-0.313347	0.754467	1.03808	31	2.07806	0.0415964	0.524626	1	NA	NA	NA	0	NA	NA	NA	38	0.0178489	0.985784	1.00037	19	-1.07152	0.286158
ENSG00000171791	596	BCL2|596	4	-1.94296	0.0545081	0.625018	16	-0.849993	0.397512	0.893358	3	-0.506485	0.6161	1.00333	4	-0.318831	0.750846	0.982196	0	NA	NA	NA	5	-0.250983	0.802239	0.994477	3	0.179949	0.857444	1.01647	4	0.55676	0.579574	0.939295	1	NA	NA	NA	0	NA	NA	NA	2	NA	NA	NA	7	-0.0199041	0.984154
ENSG00000140379	597	BCL2A1|597	0	NA	NA	NA	14	3.18247	0.0019859	0.125458	3	1.1466	0.260321	0.975419	1	NA	NA	NA	0	NA	NA	NA	0	NA	NA	NA	1	NA	NA	NA	3	0.658865	0.512274	0.923659	1	NA	NA	NA	1	NA	NA	NA	5	-1.67288	0.0965368	0.726212	6	-1.38915	0.167448
ENSG00000171552	598	BCL2L1|598	13	1.72449	0.0873531	0.730105	26	-0.32863	0.743174	0.967358	3	-0.588491	0.560467	1.00705	4	1.84656	0.0692286	0.663285	0	NA	NA	NA	1	NA	NA	NA	9	-0.912473	0.363034	1.08998	11	1.87344	0.0654358	0.608731	1	NA	NA	NA	2	NA	NA	NA	15	-3.75983	0.000247128	0.0300472	7	0.288813	0.77324
ENSG00000129473	599	BCL2L2|599	7	1.05599	0.293225	0.935363	18	-0.514816	0.607903	0.948619	3	-1.92277	0.0637383	0.740737	2	NA	NA	NA	1	NA	NA	NA	6	-1.05119	0.2952	0.885814	2	NA	NA	NA	5	-0.829679	0.409711	0.907403	2	NA	NA	NA	1	NA	NA	NA	3	0.512814	0.608873	0.979317	10	-0.493792	0.622387
ENSG00000069399	602	BCL3|602	8	0.327932	0.74357	0.991448	21	0.736968	0.462997	0.914252	3	-0.053605	0.957594	1.00299	3	-0.597559	0.552149	0.964517	0	NA	NA	NA	3	0.718097	0.474038	0.950149	4	0.665484	0.506798	1.07138	9	-0.527767	0.599431	0.943041	4	-0.717077	0.478695	1.03538	4	-0.0267542	0.978732	0.996159	8	-1.9887	0.0486427	0.596761	5	0.405088	0.686159
ENSG00000113916	604	BCL6|604	4	-0.474608	0.635982	0.982247	22	0.570173	0.569935	0.941075	5	-1.35581	0.184954	0.952371	4	-0.507142	0.61372	0.969104	1	NA	NA	NA	1	NA	NA	NA	4	0.716404	0.474894	1.0735	6	-2.79098	0.00686442	0.272325	5	-0.10534	0.916785	1.00209	0	NA	NA	NA	9	-1.03317	0.30327	0.914027	11	-1.36005	0.17645
ENSG00000110987	605	BCL7A|605	3	1.33733	0.1838	0.877504	12	-1.29859	0.197297	0.780569	10	0.389139	0.699833	1.00164	2	NA	NA	NA	2	NA	NA	NA	0	NA	NA	NA	3	0.274846	0.783826	1.02994	3	-0.966942	0.337103	0.878858	1	NA	NA	NA	0	NA	NA	NA	3	-1.4126	0.159946	0.807016	8	-0.792651	0.429599
ENSG00000116128	607	BCL9|607	3	0.221792	0.824876	0.995704	19	-0.391539	0.696295	0.96087	6	1.71003	0.0972538	0.824594	1	NA	NA	NA	0	NA	NA	NA	2	NA	NA	NA	1	NA	NA	NA	2	NA	NA	NA	1	NA	NA	NA	0	NA	NA	NA	2	NA	NA	NA	4	1.69234	0.0932647
ENSG00000048462	608	TNFRSF17|608	9	-1.07627	0.284098	0.929203	28	0.0194837	0.984497	0.998046	3	-0.00124664	0.999013	1.00021	8	-0.0372838	0.97037	0.999262	1	NA	NA	NA	0	NA	NA	NA	6	-0.540511	0.589674	1.05794	4	-0.388544	0.698864	0.959986	7	0.0140398	0.988888	1.00101	0	NA	NA	NA	6	1.75176	0.0819588	0.699996	6	-0.778376	0.437932
ENSG00000099822	610	HCN2|610	6	-0.900655	0.369687	0.953417	15	0.792551	0.430057	0.903155	5	0.790688	0.435134	1.01846	5	0.966189	0.337424	0.926365	0	NA	NA	NA	3	0.144244	0.88554	0.992682	4	0.892323	0.373698	1.09106	8	-0.319352	0.750468	0.969506	2	NA	NA	NA	3	0.888359	0.37739	0.904919	6	-0.707325	0.480516	0.96432	8	1.1459	0.254195
ENSG00000128617	611	OPN1SW|611	7	0.417357	0.677209	0.985355	16	1.69731	0.0929818	0.645023	5	1.25343	0.219419	0.961881	1	NA	NA	NA	1	NA	NA	NA	2	NA	NA	NA	5	-0.368606	0.712959	1.04335	6	-0.223249	0.824031	0.981507	6	-0.490946	0.626923	1.02113	0	NA	NA	NA	4	0.0520808	0.958537	0.997351	12	1.29296	0.198595
ENSG00000186716	613	BCR|613	6	-1.63547	0.104733	0.778703	19	1.98224	0.0504038	0.53579	6	-0.279993	0.781343	1.00419	2	NA	NA	NA	1	NA	NA	NA	1	NA	NA	NA	7	-0.416208	0.677873	1.04551	4	-0.662303	0.510083	0.92137	4	0.171761	0.864741	1.00427	2	NA	NA	NA	11	-0.960633	0.338358	0.928808	6	1.16847	0.245011
ENSG00000074582	617	BCS1L|617	3	1.20607	0.230311	0.914454	12	0.989943	0.324771	0.863849	5	1.3944	0.173112	0.938309	2	NA	NA	NA	0	NA	NA	NA	4	0.198047	0.84333	0.993159	1	NA	NA	NA	3	2.51633	0.0142977	0.364021	1	NA	NA	NA	0	NA	NA	NA	3	-1.49988	0.135851	0.782005	8	-0.526644	0.599446
ENSG00000161267	622	BDH1|622	2	NA	NA	NA	12	0.247423	0.805126	0.975338	4	-1.34667	0.187849	0.952262	3	0.216386	0.829344	0.983286	1	NA	NA	NA	0	NA	NA	NA	4	-2.19354	0.0298611	0.923624	7	-0.111701	0.9114	0.99089	4	-0.126447	0.900195	1.00056	2	NA	NA	NA	9	1.01557	0.311548	0.915364	8	0.432327	0.666307
ENSG00000100739	623	BDKRB1|623	5	-0.86763	0.387436	0.959002	14	0.427108	0.670288	0.957122	3	1.18502	0.245013	0.96991	1	NA	NA	NA	0	NA	NA	NA	2	NA	NA	NA	2	NA	NA	NA	1	NA	NA	NA	1	NA	NA	NA	1	NA	NA	NA	2	NA	NA	NA	5	-1.37774	0.170935
ENSG00000168398	624	BDKRB2|624	5	-0.978126	0.330101	0.946107	14	-0.103063	0.918135	0.989301	3	2.17909	0.0370465	0.625445	1	NA	NA	NA	0	NA	NA	NA	2	NA	NA	NA	3	0.390415	0.696802	1.04491	1	NA	NA	NA	1	NA	NA	NA	1	NA	NA	NA	2	NA	NA	NA	5	0.232195	0.816796
ENSG00000176697	627	BDNF|627	5	-2.09112	0.0387586	0.545703	20	-0.493371	0.622914	0.948286	6	0.93389	0.357579	1.01468	1	NA	NA	NA	0	NA	NA	NA	2	NA	NA	NA	4	0.992734	0.322493	1.09866	8	-0.675134	0.501949	0.921438	1	NA	NA	NA	1	NA	NA	NA	7	0.772648	0.441006	0.954588	4	1.86721	0.0643969
ENSG00000243649	629	CFB|629	7	-1.36115	0.176174	0.870376	26	1.45408	0.149291	0.734946	6	1.23293	0.226872	0.958763	4	-0.374798	0.708994	0.975125	0	NA	NA	NA	4	1.11769	0.265842	0.864407	8	0.488054	0.626249	1.05141	5	0.761118	0.449298	0.914078	0	NA	NA	NA	3	-0.132984	0.894587	0.993861	14	-0.490893	0.624255	0.980026	13	1.85489	0.0661518
ENSG00000125864	631	BFSP1|631	6	0.291708	0.771044	0.993442	25	-1.38877	0.168219	0.754478	4	-0.550394	0.585994	1.00465	4	-0.0497532	0.960467	0.999224	0	NA	NA	NA	0	NA	NA	NA	7	-0.11195	0.911018	1.00717	5	0.278405	0.781572	0.974431	1	NA	NA	NA	1	NA	NA	NA	4	0.275891	0.78303	0.98306	8	0.177856	0.859146
ENSG00000242252	632	BGLAP|632	8	-1.27294	0.205651	0.893061	33	-1.64745	0.10284	0.660979	10	1.13145	0.266545	0.976067	0	NA	NA	NA	0	NA	NA	NA	2	NA	NA	NA	6	-0.549249	0.583679	1.05751	9	0.710865	0.479672	0.917496	2	NA	NA	NA	2	NA	NA	NA	7	1.18814	0.236747	0.880295	19	-0.241691	0.809446
ENSG00000079385	634	CEACAM1|634	8	-1.66597	0.0984887	0.762501	23	1.86967	0.0646759	0.583991	6	0.369072	0.714583	1.00155	3	1.25582	0.213544	0.870757	1	NA	NA	NA	3	-0.711111	0.47834	0.947716	6	-1.81288	0.0719195	1.04379	8	1.07614	0.285782	0.861772	5	3.33653	0.00221349	0.14221	5	-1.20083	0.233866	0.877988	4	-0.00765853	0.9939	1.00059	11	-0.478592	0.63313
ENSG00000145692	635	BHMT|635	8	0.0707975	0.943684	1.00059	14	0.581419	0.562364	0.940205	3	0.112244	0.911354	1.00108	1	NA	NA	NA	2	NA	NA	NA	5	-0.348139	0.728322	0.986813	2	NA	NA	NA	1	NA	NA	NA	0	NA	NA	NA	3	0.351603	0.726192	0.986819	5	0.770879	0.44205	0.954362	5	-1.74874	0.0829813
ENSG00000151746	636	BICD1|636	6	-0.48241	0.630448	0.981881	17	2.02531	0.0457021	0.515441	3	1.49926	0.143923	0.90462	3	1.37028	0.175173	0.838463	0	NA	NA	NA	2	NA	NA	NA	5	-1.37808	0.170302	1.12896	6	-0.96291	0.339107	0.879346	2	NA	NA	NA	3	2.6594	0.00969597	0.291208	6	0.0925574	0.926385	0.994407	5	-0.836816	0.404417
ENSG00000015475	637	BID|637	12	-0.571874	0.568543	0.981955	22	-0.773454	0.441215	0.904754	4	1.55605	0.129847	0.886029	2	NA	NA	NA	0	NA	NA	NA	0	NA	NA	NA	2	NA	NA	NA	3	-0.501642	0.617589	0.946099	4	1.58681	0.122706	0.869974	2	NA	NA	NA	9	0.426979	0.670037	0.979511	12	0.518046	0.605413
ENSG00000100290	638	BIK|638	1	NA	NA	NA	22	1.73238	0.0865216	0.630255	3	-1.04998	0.301845	0.994122	3	-0.832893	0.407864	0.949284	2	NA	NA	NA	1	NA	NA	NA	0	NA	NA	NA	5	-0.275815	0.783552	0.974146	1	NA	NA	NA	0	NA	NA	NA	4	0.653519	0.514471	0.969252	10	-0.621802	0.535292
ENSG00000057657	639	PRDM1|639	7	-1.29286	0.198695	0.888573	24	1.30811	0.194059	0.776588	5	0.24269	0.809844	0.999833	4	-1.66939	0.0997063	0.73161	1	NA	NA	NA	2	NA	NA	NA	1	NA	NA	NA	5	-0.865284	0.390017	0.900077	1	NA	NA	NA	2	NA	NA	NA	3	-1.38133	0.169333	0.821401	8	-1.67278	0.0970663
ENSG00000136573	640	BLK|640	1	NA	NA	NA	9	1.50259	0.136333	0.71901	4	-0.617104	0.541673	1.01058	0	NA	NA	NA	0	NA	NA	NA	0	NA	NA	NA	4	-1.23113	0.220266	1.12483	6	-0.719746	0.474222	0.918909	0	NA	NA	NA	0	NA	NA	NA	0	NA	NA	NA	6	-0.934061	0.352212
ENSG00000197299	641	BLM|641	1	NA	NA	NA	21	2.54238	0.0126624	0.313943	4	1.06736	0.294052	0.990132	0	NA	NA	NA	1	NA	NA	NA	1	NA	NA	NA	4	0.807845	0.420503	1.08097	5	0.0894101	0.929027	0.99363	2	NA	NA	NA	0	NA	NA	NA	2	NA	NA	NA	10	1.43034	0.155307
ENSG00000108578	642	BLMH|642	9	-0.161939	0.871643	0.997149	30	-1.20747	0.230314	0.807372	5	-0.215627	0.830691	1.00183	3	0.537699	0.592566	0.96443	0	NA	NA	NA	2	NA	NA	NA	6	0.393345	0.694642	1.04506	9	-0.179002	0.858485	0.983411	8	-0.20736	0.837085	1.00908	1	NA	NA	NA	1	NA	NA	NA	9	-0.0817491	0.934987
ENSG00000160683	643	CXCR5|643	10	-0.200913	0.841128	0.994818	20	-0.293971	0.769435	0.970238	3	-1.19006	0.243058	0.968757	1	NA	NA	NA	0	NA	NA	NA	2	NA	NA	NA	3	-0.913108	0.362701	1.09002	5	-0.721537	0.473127	0.918925	1	NA	NA	NA	2	NA	NA	NA	1	NA	NA	NA	11	-0.319555	0.74988
ENSG00000106605	644	BLVRA|644	3	0.295771	0.767948	0.993352	20	-1.14397	0.255573	0.828057	1	NA	NA	NA	2	NA	NA	NA	0	NA	NA	NA	0	NA	NA	NA	6	-0.633554	0.52737	1.06946	2	NA	NA	NA	5	-0.57036	0.572545	1.02038	1	NA	NA	NA	5	0.553348	0.580889	0.976638	7	1.84432	0.0676881
ENSG00000090013	645	BLVRB|645	9	-1.01366	0.312908	0.943516	21	-0.997551	0.321086	0.862969	6	-0.533831	0.597266	1.0053	1	NA	NA	NA	0	NA	NA	NA	3	2.74185	0.00700625	0.204871	5	0.595569	0.552392	1.06474	4	-0.863205	0.391151	0.900475	5	0.468273	0.642866	1.01439	3	-2.7067	0.00853092	0.308506	5	2.36024	0.0196137	0.449882	8	1.35414	0.178322
ENSG00000169594	646	BNC1|646	2	NA	NA	NA	13	-0.318878	0.750534	0.967573	4	0.300019	0.766165	1.00445	1	NA	NA	NA	0	NA	NA	NA	1	NA	NA	NA	1	NA	NA	NA	3	0.733487	0.465859	0.918247	2	NA	NA	NA	1	NA	NA	NA	2	NA	NA	NA	3	-1.20594	0.230295
ENSG00000168283	648	BMI1|648	4	1.28119	0.202749	0.888544	19	-0.302958	0.762598	0.970093	1	NA	NA	NA	1	NA	NA	NA	0	NA	NA	NA	3	-0.238011	0.812263	0.994051	3	-0.491139	0.62407	1.05156	6	0.716373	0.476288	0.918048	2	NA	NA	NA	3	-0.598095	0.551707	0.979583	5	-0.630533	0.529352	0.971583	11	1.76131	0.0808207
ENSG00000168487	649	BMP1|649	7	0.0740827	0.941076	1.00052	8	0.962144	0.338472	0.868164	2	NA	NA	NA	1	NA	NA	NA	0	NA	NA	NA	0	NA	NA	NA	3	2.82576	0.00538264	0.513446	2	NA	NA	NA	0	NA	NA	NA	1	NA	NA	NA	3	1.07973	0.282081	0.9012	5	0.191306	0.84862
ENSG00000125845	650	BMP2|650	9	1.58617	0.115496	0.794947	18	0.079036	0.937174	0.992585	8	-1.47158	0.151214	0.916872	2	NA	NA	NA	0	NA	NA	NA	1	NA	NA	NA	4	-2.06156	0.0410351	0.963863	4	-0.497126	0.620752	0.947557	3	5.23946	1.08087e-05	0.00296044	0	NA	NA	NA	6	0.221518	0.825005	0.985145	5	1.7813	0.0774808
ENSG00000152785	651	BMP3|651	9	0.290006	0.772343	0.992598	17	-0.0349094	0.972227	0.995901	1	NA	NA	NA	0	NA	NA	NA	0	NA	NA	NA	1	NA	NA	NA	2	NA	NA	NA	1	NA	NA	NA	1	NA	NA	NA	1	NA	NA	NA	4	-1.0776	0.283027	0.900951	7	-0.854555	0.394559
ENSG00000125378	652	BMP4|652	1	NA	NA	NA	17	0.556965	0.578889	0.943399	0	NA	NA	NA	2	NA	NA	NA	1	NA	NA	NA	1	NA	NA	NA	1	NA	NA	NA	5	0.435114	0.6649	0.954238	0	NA	NA	NA	1	NA	NA	NA	5	-1.17447	0.242161	0.885672	7	0.672215	0.502784
ENSG00000112175	653	BMP5|653	6	-1.23393	0.219788	0.906483	22	0.739824	0.46127	0.913076	2	NA	NA	NA	3	-1.46594	0.147342	0.816933	0	NA	NA	NA	1	NA	NA	NA	5	-0.115569	0.908154	1.00766	7	0.857994	0.394001	0.902052	1	NA	NA	NA	0	NA	NA	NA	9	0.414517	0.679117	0.980611	9	-0.758467	0.44971
ENSG00000153162	654	BMP6|654	6	-0.125198	0.900589	0.997103	23	-1.06627	0.289061	0.845929	3	0.279265	0.781896	1.00432	2	NA	NA	NA	0	NA	NA	NA	3	-1.00972	0.314578	0.892026	3	0.405182	0.685941	1.04467	2	NA	NA	NA	2	NA	NA	NA	1	NA	NA	NA	6	-0.491891	0.623551	0.979744	7	-0.854182	0.394765
ENSG00000101144	655	BMP7|655	7	-0.259699	0.795569	0.993751	18	3.06387	0.00285857	0.15614	3	-1.06731	0.294074	0.989957	1	NA	NA	NA	0	NA	NA	NA	1	NA	NA	NA	10	0.310089	0.756939	1.03737	4	-1.76126	0.0828269	0.656833	0	NA	NA	NA	0	NA	NA	NA	0	NA	NA	NA	4	0.415253	0.678724
ENSG00000116985	656	BMP8B|656	12	0.440023	0.660761	0.98303	22	-0.501564	0.61716	0.948146	6	-0.129365	0.897905	0.999098	1	NA	NA	NA	0	NA	NA	NA	2	NA	NA	NA	5	0.1336	0.893904	1.01042	5	-0.0349088	0.972258	0.997467	1	NA	NA	NA	3	-1.07379	0.286605	0.889428	3	0.272607	0.785549	0.983251	15	2.3594	0.0199757
ENSG00000107779	657	BMPR1A|657	3	-1.78482	0.0769732	0.701801	15	-0.810289	0.419843	0.899367	1	NA	NA	NA	1	NA	NA	NA	0	NA	NA	NA	0	NA	NA	NA	3	0.266072	0.790562	1.02766	4	-0.879947	0.382081	0.897648	1	NA	NA	NA	0	NA	NA	NA	4	0.555741	0.579256	0.976528	5	-0.0405234	0.967746
ENSG00000138696	658	BMPR1B|658	3	0.370964	0.711359	0.990059	15	-1.46314	0.146801	0.732232	1	NA	NA	NA	0	NA	NA	NA	0	NA	NA	NA	0	NA	NA	NA	3	0.342561	0.732425	1.03945	6	-0.391594	0.69662	0.959804	2	NA	NA	NA	0	NA	NA	NA	8	-0.930136	0.353868	0.931052	7	-0.707949	0.480397
ENSG00000204217	659	BMPR2|659	4	-0.325461	0.745434	0.991584	17	0.251845	0.801717	0.974866	3	1.75129	0.0897858	0.816611	1	NA	NA	NA	0	NA	NA	NA	0	NA	NA	NA	3	1.10743	0.269944	1.11254	6	1.07564	0.286005	0.86175	1	NA	NA	NA	0	NA	NA	NA	4	0.608655	0.543719	0.972995	6	-0.424488	0.671996
ENSG00000168495	661	POLR3D|661	7	-1.2564	0.211561	0.897936	8	-0.3723	0.710516	0.96261	1	NA	NA	NA	1	NA	NA	NA	0	NA	NA	NA	0	NA	NA	NA	3	0.364754	0.715826	1.04339	2	NA	NA	NA	0	NA	NA	NA	1	NA	NA	NA	3	1.0432	0.298615	0.912502	5	-0.189539	0.850002
ENSG00000113734	662	BNIP1|662	6	-0.437307	0.662723	0.982517	10	1.78668	0.077247	0.614928	3	0.23519	0.815608	1.00141	1	NA	NA	NA	0	NA	NA	NA	5	-0.0445208	0.96456	1.00073	5	0.844411	0.399831	1.08426	6	0.503613	0.61621	0.94621	1	NA	NA	NA	0	NA	NA	NA	4	1.46166	0.146029	0.785848	9	-0.494598	0.621819
ENSG00000140299	663	BNIP2|663	5	0.204108	0.838636	0.995158	15	0.705916	0.482005	0.919367	3	-0.175496	0.861831	1.00036	0	NA	NA	NA	1	NA	NA	NA	1	NA	NA	NA	8	-0.712157	0.477512	1.07301	4	-0.969755	0.335709	0.878585	1	NA	NA	NA	0	NA	NA	NA	5	0.513959	0.608074	0.97898	8	-2.26006	0.0256834
ENSG00000176171	664	BNIP3|664	3	-0.348425	0.728169	0.98976	4	0.645319	0.520309	0.932606	1	NA	NA	NA	0	NA	NA	NA	0	NA	NA	NA	1	NA	NA	NA	0	NA	NA	NA	2	NA	NA	NA	0	NA	NA	NA	0	NA	NA	NA	2	NA	NA	NA	4	-1.96981	0.0512437
ENSG00000104765	665	BNIP3L|665	2	NA	NA	NA	12	-0.606238	0.545834	0.936831	5	-1.08264	0.287319	0.987834	3	1.0832	0.282603	0.910236	0	NA	NA	NA	2	NA	NA	NA	2	NA	NA	NA	4	-0.318911	0.750801	0.969017	0	NA	NA	NA	0	NA	NA	NA	0	NA	NA	NA	7	-0.470436	0.638927
ENSG00000176720	666	BOK|666	2	NA	NA	NA	15	0.253851	0.800171	0.974723	8	-0.363363	0.7188	1.00117	3	1.80389	0.075744	0.683021	0	NA	NA	NA	1	NA	NA	NA	4	0.0841519	0.933052	1.00236	5	0.39719	0.692509	0.959518	1	NA	NA	NA	1	NA	NA	NA	5	-3.17039	0.00186271	0.130783	7	-0.698972	0.485969
ENSG00000151914	667	DST|667	8	-0.59693	0.551748	0.979249	23	-0.88516	0.378353	0.886553	5	-0.751574	0.457976	1.01496	4	-1.26743	0.209391	0.866275	0	NA	NA	NA	3	-1.32584	0.187312	0.808676	9	-1.50612	0.134211	1.11658	6	-0.86588	0.389693	0.900436	2	NA	NA	NA	0	NA	NA	NA	12	-0.074529	0.940694	0.994632	10	-1.5444	0.125215
ENSG00000183770	668	FOXL2|668	5	0.547326	0.585234	0.980994	15	5.06858	2.03113e-06	0.000693398	4	2.06566	0.0473057	0.680999	1	NA	NA	NA	0	NA	NA	NA	3	3.95172	0.000128971	0.0143716	5	0.212909	0.831697	1.02292	5	0.93467	0.353366	0.884505	0	NA	NA	NA	1	NA	NA	NA	7	-1.22653	0.222014	0.866447	4	-0.706573	0.481249
ENSG00000172331	669	BPGM|669	3	-0.616374	0.538888	0.979485	17	-0.150804	0.880457	0.986983	5	0.528461	0.600943	1.00442	2	NA	NA	NA	0	NA	NA	NA	0	NA	NA	NA	4	1.20092	0.23174	1.12111	9	-1.13667	0.259786	0.847455	4	-0.409287	0.685143	1.00464	0	NA	NA	NA	3	0.575009	0.566189	0.972924	4	-2.26996	0.0250568
ENSG00000137274	670	BPHL|670	8	0.946391	0.345968	0.949109	10	-0.587031	0.558606	0.938872	4	1.07752	0.289562	0.988691	2	NA	NA	NA	0	NA	NA	NA	5	-1.02108	0.309188	0.892705	12	0.182488	0.855455	1.01739	7	-0.0460721	0.963392	0.997172	2	NA	NA	NA	2	NA	NA	NA	6	0.0730455	0.941872	0.994893	7	0.0680368	0.945874
ENSG00000101425	671	BPI|671	9	0.131777	0.895395	0.997169	18	0.568157	0.571298	0.941136	5	0.45777	0.65031	1.00119	3	-0.699392	0.486728	0.953946	1	NA	NA	NA	2	NA	NA	NA	11	-0.280409	0.779563	1.03149	2	NA	NA	NA	1	NA	NA	NA	1	NA	NA	NA	6	0.500724	0.617335	0.979549	10	0.451852	0.652219
ENSG00000012048	672	BRCA1|672	5	0.459537	0.646732	0.980019	25	1.28536	0.20186	0.786353	4	1.23546	0.22594	0.958456	2	NA	NA	NA	1	NA	NA	NA	1	NA	NA	NA	2	NA	NA	NA	6	-1.35161	0.181113	0.792985	3	-0.112591	0.911081	1.00217	1	NA	NA	NA	9	-1.85635	0.0654609	0.659682	16	-0.204959	0.837963
ENSG00000157764	673	BRAF|673	5	1.20356	0.231276	0.915285	15	0.0854916	0.932054	0.991184	5	0.375433	0.709895	1.00075	0	NA	NA	NA	0	NA	NA	NA	1	NA	NA	NA	3	0.267229	0.789673	1.02821	6	-0.758376	0.450926	0.913918	4	-0.697141	0.49091	1.03012	1	NA	NA	NA	2	NA	NA	NA	5	0.235621	0.814142
ENSG00000139618	675	BRCA2|675	9	1.24778	0.214693	0.901756	19	-1.16106	0.248589	0.821472	4	-0.257033	0.798852	1.00113	1	NA	NA	NA	2	NA	NA	NA	0	NA	NA	NA	3	-0.385691	0.70029	1.04363	4	0.299693	0.765353	0.971248	2	NA	NA	NA	0	NA	NA	NA	5	1.01629	0.311206	0.91598	12	1.18581	0.23812
ENSG00000137948	676	BRDT|676	4	2.65759	0.00901035	0.273522	20	0.266884	0.790149	0.9732	1	NA	NA	NA	0	NA	NA	NA	1	NA	NA	NA	0	NA	NA	NA	4	-0.391959	0.695664	1.04521	3	-0.807582	0.422232	0.912099	0	NA	NA	NA	1	NA	NA	NA	6	-0.436519	0.663119	0.980128	4	0.228746	0.819469
ENSG00000185650	677	ZFP36L1|677	11	-0.80291	0.423712	0.970289	27	1.25023	0.214353	0.793078	3	0.787615	0.436903	1.01815	6	-0.140623	0.88859	0.992533	0	NA	NA	NA	0	NA	NA	NA	2	NA	NA	NA	5	-1.30036	0.198	0.801405	1	NA	NA	NA	1	NA	NA	NA	13	-0.556167	0.578966	0.976258	14	-0.106085	0.915698
ENSG00000152518	678	ZFP36L2|678	1	NA	NA	NA	23	-0.863085	0.390311	0.891738	2	NA	NA	NA	3	-1.22751	0.223925	0.880182	0	NA	NA	NA	2	NA	NA	NA	7	-1.63025	0.10522	1.1105	4	-1.00085	0.320555	0.874804	3	0.135478	0.89311	1.00188	0	NA	NA	NA	10	-0.220598	0.82572	0.985055	8	-1.51028	0.133692
ENSG00000172270	682	BSG|682	6	-1.09974	0.273784	0.924051	15	1.3957	0.166129	0.754829	5	-0.304042	0.763128	1.00479	5	0.0605901	0.951866	1.00092	0	NA	NA	NA	3	0.671271	0.503286	0.946647	4	1.89424	0.0601846	1.0122	8	2.03828	0.0455326	0.544069	2	NA	NA	NA	3	-1.42708	0.158001	0.795392	6	0.146736	0.883547	0.988882	8	2.04118	0.0435017
ENSG00000109743	683	BST1|683	9	0.709175	0.479676	0.977785	15	-0.551035	0.582931	0.944092	3	0.264872	0.792861	1.00187	0	NA	NA	NA	1	NA	NA	NA	1	NA	NA	NA	4	-0.924313	0.356859	1.09324	2	NA	NA	NA	3	0.107497	0.915087	1.00255	2	NA	NA	NA	1	NA	NA	NA	6	-1.61235	0.109602
ENSG00000130303	684	BST2|684	3	0.537559	0.591939	0.982408	32	1.50181	0.136534	0.719003	6	-1.2127	0.234404	0.963527	1	NA	NA	NA	0	NA	NA	NA	5	-0.358103	0.720871	0.990056	2	NA	NA	NA	5	0.511356	0.610808	0.944687	3	0.20048	0.842415	1.00757	0	NA	NA	NA	5	-2.09506	0.0379291	0.566098	22	-0.423775	0.672515
ENSG00000174808	685	BTC|685	11	-0.787337	0.432733	0.972846	21	-1.54158	0.126571	0.705238	1	NA	NA	NA	3	-0.0699813	0.944417	1.00014	1	NA	NA	NA	1	NA	NA	NA	2	NA	NA	NA	8	-1.51476	0.134607	0.742122	1	NA	NA	NA	0	NA	NA	NA	5	-0.812841	0.41766	0.946524	7	1.01098	0.314129
ENSG00000169814	686	BTD|686	7	-0.389587	0.697575	0.987803	17	0.263204	0.792976	0.97317	5	1.2107	0.235159	0.962196	2	NA	NA	NA	1	NA	NA	NA	1	NA	NA	NA	3	-1.34951	0.179277	1.12802	5	2.14795	0.0353935	0.505487	2	NA	NA	NA	1	NA	NA	NA	3	0.137271	0.89101	0.988945	8	-0.00259133	0.997937
ENSG00000119138	687	KLF9|687	1	NA	NA	NA	16	-1.18126	0.240511	0.816671	5	0.568979	0.57347	1.00664	1	NA	NA	NA	0	NA	NA	NA	0	NA	NA	NA	3	-3.13721	0.00206614	0.32273	3	-2.30699	0.0242019	0.443682	1	NA	NA	NA	0	NA	NA	NA	1	NA	NA	NA	12	2.04291	0.0433277
ENSG00000102554	688	KLF5|688	10	1.01002	0.314642	0.944405	11	0.962513	0.338288	0.868444	2	NA	NA	NA	6	-0.175521	0.8612	0.99142	1	NA	NA	NA	2	NA	NA	NA	11	-1.55563	0.121975	1.11991	10	-0.912748	0.364697	0.889847	2	NA	NA	NA	2	NA	NA	NA	19	1.19533	0.233936	0.877701	9	-1.288	0.20031
ENSG00000145741	689	BTF3|689	1	NA	NA	NA	12	-0.787785	0.432826	0.903412	2	NA	NA	NA	0	NA	NA	NA	0	NA	NA	NA	2	NA	NA	NA	3	0.0382639	0.96953	0.999443	3	-0.572952	0.568624	0.935295	0	NA	NA	NA	1	NA	NA	NA	3	1.23118	0.220276	0.867132	3	0.782026	0.435792
ENSG00000133639	694	BTG1|694	3	-1.11072	0.269045	0.923083	17	-0.674969	0.50137	0.925959	10	-0.137697	0.89137	0.99972	1	NA	NA	NA	0	NA	NA	NA	1	NA	NA	NA	5	0.398071	0.691163	1.04422	3	-0.77303	0.442264	0.914534	1	NA	NA	NA	1	NA	NA	NA	7	0.770295	0.442396	0.954418	5	-1.14896	0.252938
ENSG00000124557	696	BTN1A1|696	12	0.112416	0.910693	0.997842	22	1.79966	0.0751573	0.608664	3	-0.849865	0.401916	1.02026	1	NA	NA	NA	1	NA	NA	NA	2	NA	NA	NA	3	-0.485887	0.627781	1.05172	6	-0.701714	0.485325	0.918351	1	NA	NA	NA	1	NA	NA	NA	7	-0.0699112	0.944362	0.995695	14	-2.25261	0.0261648
ENSG00000169679	699	BUB1|699	4	1.03168	0.304427	0.940811	10	1.78365	0.0777418	0.615828	5	1.0938	0.282469	0.985071	1	NA	NA	NA	0	NA	NA	NA	1	NA	NA	NA	1	NA	NA	NA	1	NA	NA	NA	1	NA	NA	NA	0	NA	NA	NA	2	NA	NA	NA	4	-1.44813	0.150279
ENSG00000156970	701	BUB1B|701	4	-0.807057	0.421329	0.969482	13	0.560531	0.576465	0.942477	4	0.633852	0.530827	1.01106	3	0.705085	0.483201	0.955287	1	NA	NA	NA	1	NA	NA	NA	2	NA	NA	NA	2	NA	NA	NA	2	NA	NA	NA	1	NA	NA	NA	3	0.984458	0.326553	0.921609	10	0.697482	0.486897
ENSG00000112578	705	BYSL|705	6	-0.126701	0.899402	0.997191	23	0.648505	0.518257	0.931749	6	0.997124	0.326425	1.00418	5	0.187428	0.851891	0.989744	0	NA	NA	NA	4	-1.17979	0.240326	0.852722	3	-0.0225615	0.982031	0.999712	9	0.223011	0.824216	0.981649	0	NA	NA	NA	0	NA	NA	NA	6	0.491886	0.623554	0.979647	6	-0.832614	0.406773
ENSG00000100300	706	TSPO|706	1	NA	NA	NA	22	0.56127	0.575964	0.942264	3	0.57264	0.571019	1.00682	2	NA	NA	NA	2	NA	NA	NA	1	NA	NA	NA	0	NA	NA	NA	5	0.261624	0.794426	0.976653	1	NA	NA	NA	0	NA	NA	NA	4	0.0946752	0.924705	0.994032	10	0.746144	0.45709
ENSG00000108561	708	C1QBP|708	2	NA	NA	NA	14	0.852085	0.396356	0.893701	3	-0.606176	0.548811	1.00802	3	0.669941	0.505198	0.952938	0	NA	NA	NA	1	NA	NA	NA	6	0.698561	0.485945	1.074	4	-0.053392	0.957581	0.997838	2	NA	NA	NA	0	NA	NA	NA	3	-0.272832	0.785376	0.9832	12	1.83267	0.0694169
ENSG00000149131	710	SERPING1|710	7	-0.697138	0.487148	0.97659	24	-0.13097	0.896082	0.989256	1	NA	NA	NA	3	-0.974744	0.333194	0.923692	1	NA	NA	NA	2	NA	NA	NA	5	0.579983	0.562827	1.0624	6	0.786245	0.434538	0.914572	1	NA	NA	NA	2	NA	NA	NA	10	0.932664	0.352565	0.931064	13	0.384121	0.701592
ENSG00000173372	712	C1QA|712	7	-0.680849	0.49736	0.976315	17	2.23518	0.0277991	0.435945	5	-0.242162	0.810249	0.999781	2	NA	NA	NA	0	NA	NA	NA	0	NA	NA	NA	2	NA	NA	NA	4	-0.258357	0.796935	0.977734	3	0.647043	0.522367	1.01965	3	-0.422529	0.673934	0.986137	3	0.363448	0.716807	0.982661	5	-2.05031	0.042588
ENSG00000173369	713	C1QB|713	7	-0.744821	0.457926	0.974555	17	2.33163	0.0218794	0.395523	5	-0.19501	0.846657	1.00124	2	NA	NA	NA	0	NA	NA	NA	0	NA	NA	NA	2	NA	NA	NA	4	0.0281301	0.977643	0.997397	3	0.63332	0.53117	1.02038	3	1.02136	0.310599	0.87501	3	0.244317	0.807336	0.983281	5	-2.08684	0.0390927
ENSG00000159189	714	C1QC|714	7	-0.816133	0.416141	0.967007	17	2.17873	0.0318795	0.457499	5	-0.497109	0.62262	1.00478	2	NA	NA	NA	0	NA	NA	NA	0	NA	NA	NA	2	NA	NA	NA	4	0.0868844	0.931026	0.993855	3	0.673607	0.505553	1.02409	3	0.564323	0.574338	0.973902	3	0.376434	0.707152	0.982211	5	-2.32711	0.0216942
ENSG00000159403	715	C1R|715	6	0.037279	0.970328	1.00089	25	0.558298	0.577983	0.942874	5	-1.13089	0.266774	0.976105	0	NA	NA	NA	1	NA	NA	NA	1	NA	NA	NA	4	-0.793673	0.428683	1.07805	4	-2.7104	0.00855549	0.297676	3	-2.4204	0.021555	0.487706	2	NA	NA	NA	5	-1.08127	0.281396	0.90036	10	2.82043	0.00564271
ENSG00000182326	716	C1S|716	5	-0.210599	0.83358	0.995607	24	-0.0179564	0.985712	0.998252	5	-1.14307	0.261759	0.974264	0	NA	NA	NA	1	NA	NA	NA	1	NA	NA	NA	4	-1.39215	0.16601	1.12804	6	-1.49211	0.140436	0.750261	2	NA	NA	NA	2	NA	NA	NA	5	-0.934474	0.351635	0.931237	11	2.26288	0.0255039
ENSG00000166278	717	C2|717	7	-1.52156	0.130912	0.821067	28	1.74769	0.0838177	0.626234	6	1.67999	0.103011	0.834308	4	-0.502636	0.616868	0.969487	0	NA	NA	NA	4	-0.881213	0.379894	0.917039	7	-2.23805	0.026742	0.913027	5	-0.444078	0.658439	0.952533	0	NA	NA	NA	3	-1.20675	0.231591	0.871292	15	0.360277	0.719172	0.98266	12	1.2758	0.204577
ENSG00000125730	718	C3|718	6	-0.917603	0.360781	0.951314	25	1.20836	0.229974	0.807137	11	0.391338	0.698224	1.0018	0	NA	NA	NA	0	NA	NA	NA	5	-0.346438	0.729596	0.985947	3	0.122796	0.902438	1.00848	4	1.44151	0.154169	0.766298	3	-0.418551	0.67843	1.00442	0	NA	NA	NA	3	-0.0658364	0.9476	0.996229	13	0.608946	0.543751
ENSG00000171860	719	C3AR1|719	4	0.11108	0.91175	0.997197	21	-0.750818	0.454658	0.908701	6	1.38553	0.175779	0.940578	0	NA	NA	NA	1	NA	NA	NA	3	-1.50246	0.1355	0.762162	3	0.706404	0.48107	1.07367	5	-1.00334	0.319361	0.87393	6	-0.506628	0.616	1.02352	2	NA	NA	NA	3	-2.58331	0.0107888	0.350754	6	-1.77679	0.0782247
ENSG00000244731	720	C4A|720	8	-1.40112	0.16392	0.856853	25	1.05284	0.295141	0.850128	6	-0.573597	0.570379	1.00662	4	0.160368	0.873074	0.992002	0	NA	NA	NA	4	-0.0474448	0.962234	1.00235	8	0.391122	0.696281	1.04488	5	0.032192	0.974416	0.997362	0	NA	NA	NA	3	-1.56656	0.121728	0.726269	14	0.270358	0.787275	0.983354	13	1.15067	0.252235
ENSG00000123838	722	C4BPA|722	8	-0.0836782	0.93346	1.00059	26	1.68161	0.095999	0.6502	5	7.15756	4.79665e-08	1.94599e-05	3	-0.780691	0.437734	0.952369	0	NA	NA	NA	3	-1.10342	0.271964	0.865873	6	-1.1553	0.249866	1.11154	13	-0.669691	0.505391	0.921888	1	NA	NA	NA	2	NA	NA	NA	5	-1.16362	0.246517	0.888351	6	0.0544629	0.95666
ENSG00000123843	725	C4BPB|725	8	2.17732	0.0315357	0.502879	25	0.148213	0.882496	0.98715	5	2.23717	0.032604	0.589869	3	1.70509	0.0928107	0.727103	0	NA	NA	NA	3	-0.831528	0.407261	0.933373	6	0.213326	0.831373	1.02313	13	-0.780852	0.437681	0.914132	1	NA	NA	NA	2	NA	NA	NA	5	-1.29314	0.198047	0.846225	6	0.737262	0.462452
ENSG00000149260	726	CAPN5|726	10	1.10052	0.273445	0.923895	27	-0.598955	0.550659	0.937229	4	0.876919	0.387276	1.02104	1	NA	NA	NA	1	NA	NA	NA	0	NA	NA	NA	2	NA	NA	NA	8	-0.466982	0.642051	0.949995	2	NA	NA	NA	2	NA	NA	NA	9	0.581379	0.5619	0.973496	8	0.632177	0.528515
ENSG00000106804	727	C5|727	2	NA	NA	NA	14	-0.820901	0.413802	0.898241	5	-1.1315	0.266523	0.976253	0	NA	NA	NA	0	NA	NA	NA	0	NA	NA	NA	3	-0.850861	0.39625	1.0842	4	-0.766879	0.445888	0.913461	1	NA	NA	NA	0	NA	NA	NA	4	0.127471	0.898747	0.990111	9	-0.607469	0.544727
ENSG00000197405	728	C5AR1|728	6	-0.695933	0.4879	0.976481	24	1.053	0.295067	0.850192	6	0.21187	0.833595	1.00163	3	0.750153	0.455789	0.953258	0	NA	NA	NA	0	NA	NA	NA	2	NA	NA	NA	7	-0.272784	0.785871	0.974686	3	-1.11904	0.271719	0.998607	1	NA	NA	NA	3	0.93057	0.353644	0.931282	13	-0.76975	0.443013
ENSG00000039537	729	C6|729	9	-0.0568941	0.95473	1.00032	14	0.48507	0.628767	0.948897	8	0.0259169	0.97949	1.00118	0	NA	NA	NA	0	NA	NA	NA	2	NA	NA	NA	5	-0.419767	0.675277	1.04667	7	2.54102	0.0134115	0.359142	0	NA	NA	NA	3	0.095577	0.92413	1.00095	4	0.470487	0.638724	0.980207	9	1.52506	0.129967
ENSG00000112936	730	C7|730	7	0.295109	0.768452	0.993025	14	0.381369	0.703799	0.962101	7	-0.827377	0.414347	1.01804	0	NA	NA	NA	1	NA	NA	NA	1	NA	NA	NA	4	-0.761102	0.447832	1.0795	5	1.37731	0.173071	0.785999	0	NA	NA	NA	3	-0.0695209	0.944773	0.998293	3	-0.211698	0.832644	0.986468	9	-0.713467	0.47699
ENSG00000157131	731	C8A|731	8	-0.769135	0.443418	0.97258	19	1.28439	0.202195	0.786452	2	NA	NA	NA	2	NA	NA	NA	0	NA	NA	NA	0	NA	NA	NA	5	0.349129	0.727499	1.04169	3	-0.422861	0.673772	0.956626	1	NA	NA	NA	0	NA	NA	NA	0	NA	NA	NA	9	1.00022	0.319286
ENSG00000021852	732	C8B|732	7	-0.905862	0.366936	0.952873	18	0.189888	0.84981	0.983239	2	NA	NA	NA	2	NA	NA	NA	0	NA	NA	NA	0	NA	NA	NA	5	2.21519	0.0283065	0.911645	3	1.31368	0.193503	0.798724	1	NA	NA	NA	0	NA	NA	NA	0	NA	NA	NA	9	0.980386	0.328936
ENSG00000176919	733	C8G|733	6	1.16583	0.24614	0.917636	15	5.70573	1.36785e-07	6.07052e-05	4	0.0854586	0.932446	1.00109	5	0.441872	0.660005	0.968827	1	NA	NA	NA	1	NA	NA	NA	4	-1.97135	0.0505868	1.01303	4	1.72568	0.089085	0.677787	4	0.652149	0.519112	1.02173	3	0.73994	0.461811	0.951545	11	0.517961	0.605286	0.979023	13	1.36384	0.175258
ENSG00000164823	734	OSGIN2|734	7	0.0180223	0.985653	1.0009	29	0.365976	0.715214	0.963899	3	-1.22772	0.228792	0.956609	1	NA	NA	NA	0	NA	NA	NA	3	0.624558	0.5334	0.949571	16	0.287191	0.774376	1.03382	9	-1.92461	0.0585907	0.588103	0	NA	NA	NA	1	NA	NA	NA	9	0.985248	0.326166	0.922083	13	0.28366	0.777177
ENSG00000113600	735	C9|735	8	-1.04875	0.296532	0.935684	18	2.04244	0.0439387	0.509471	7	1.27815	0.210683	0.958743	2	NA	NA	NA	1	NA	NA	NA	0	NA	NA	NA	7	-0.227798	0.820124	1.02309	9	0.465211	0.643312	0.950173	0	NA	NA	NA	2	NA	NA	NA	10	-0.683175	0.495602	0.965948	5	0.558447	0.577615
ENSG00000149823	738	C11orf2|738	14	-0.945897	0.346219	0.948476	32	-0.883222	0.379394	0.887235	4	-1.85246	0.0735025	0.775454	7	0.0626794	0.950208	1.00141	0	NA	NA	NA	3	1.99094	0.0486684	0.53367	4	-0.561522	0.575309	1.06033	9	-0.00016726	0.999867	1	2	NA	NA	NA	1	NA	NA	NA	22	-0.862074	0.39009	0.939875	20	-0.3696	0.712355
ENSG00000149792	740	MRPL49|740	14	-0.360784	0.718935	0.99028	32	1.10034	0.274025	0.841024	4	-0.326101	0.746539	1.00358	7	-0.212769	0.832153	0.983532	0	NA	NA	NA	3	-0.260763	0.794704	0.996219	4	-0.972974	0.332187	1.09496	9	1.58215	0.118395	0.725266	1	NA	NA	NA	1	NA	NA	NA	23	-0.399119	0.690401	0.982019	20	0.957285	0.340414
ENSG00000174276	741	ZNHIT2|741	14	-1.91709	0.0577511	0.643927	32	-1.15981	0.249096	0.821619	4	1.8014	0.0813739	0.79059	7	-0.330967	0.741702	0.979496	0	NA	NA	NA	3	2.61473	0.0100279	0.255215	4	0.536314	0.592564	1.05766	9	-0.0663702	0.947284	0.996525	1	NA	NA	NA	1	NA	NA	NA	23	0.958617	0.33937	0.92716	20	0.00701809	0.994412
ENSG00000066382	744	MPPED2|744	6	-0.0195575	0.984431	1.00082	23	0.107545	0.914588	0.989262	5	-0.272533	0.78702	1.00377	1	NA	NA	NA	1	NA	NA	NA	3	-0.523334	0.601668	0.968258	2	NA	NA	NA	6	1.76883	0.0815432	0.652172	3	-0.439507	0.663343	1.01055	1	NA	NA	NA	8	-0.0638161	0.949206	0.996866	6	-1.81401	0.0722604
ENSG00000124920	745	C11orf9|745	5	-1.41767	0.159039	0.848227	29	1.71552	0.0895805	0.634317	3	-0.593878	0.556903	1.00673	2	NA	NA	NA	0	NA	NA	NA	1	NA	NA	NA	2	NA	NA	NA	8	1.09588	0.277112	0.857881	2	NA	NA	NA	2	NA	NA	NA	15	-0.87749	0.381692	0.938079	13	-0.360353	0.719239
ENSG00000134825	746	C11orf10|746	5	-0.761913	0.447699	0.974241	28	0.45085	0.653147	0.953979	3	-0.669237	0.508299	1.01131	2	NA	NA	NA	0	NA	NA	NA	1	NA	NA	NA	2	NA	NA	NA	8	0.0899628	0.928589	0.993658	2	NA	NA	NA	2	NA	NA	NA	15	-1.12468	0.26261	0.894202	14	0.290096	0.772261
ENSG00000134780	747	DAGLA|747	5	-1.57016	0.119174	0.801363	29	-1.22261	0.224568	0.801151	3	1.44196	0.15934	0.922686	2	NA	NA	NA	0	NA	NA	NA	2	NA	NA	NA	2	NA	NA	NA	8	0.795458	0.429199	0.912557	2	NA	NA	NA	2	NA	NA	NA	17	-0.397113	0.691877	0.981783	12	-0.591596	0.555273
ENSG00000221819	750	C16orf3|750	4	-1.01199	0.313704	0.944288	17	-0.00507247	0.995964	0.99872	4	0.96278	0.343108	1.0109	1	NA	NA	NA	1	NA	NA	NA	2	NA	NA	NA	5	-1.08284	0.280678	1.10922	6	-1.37743	0.173033	0.786302	3	-0.841069	0.40675	1.02954	0	NA	NA	NA	6	-0.815499	0.416143	0.947248	4	0.687994	0.49283
ENSG00000184922	752	FMNL1|752	5	0.352361	0.725224	0.989255	21	-0.976033	0.33158	0.868557	5	0.0399513	0.968388	1.00215	3	0.949245	0.345907	0.93339	0	NA	NA	NA	1	NA	NA	NA	1	NA	NA	NA	9	-1.28726	0.2025	0.806772	2	NA	NA	NA	0	NA	NA	NA	4	-0.915792	0.361318	0.934055	6	-0.982322	0.327986
ENSG00000168675	753	C18orf1|753	4	-0.912602	0.363395	0.953102	20	-0.80342	0.423781	0.900198	5	1.05255	0.300681	0.992974	0	NA	NA	NA	0	NA	NA	NA	0	NA	NA	NA	4	0.341702	0.73307	1.03966	5	-0.370196	0.712422	0.964213	2	NA	NA	NA	3	0.106985	0.915107	0.997889	11	-0.546417	0.585631	0.976487	3	0.0780345	0.937935
ENSG00000183255	754	PTTG1IP|754	6	0.499708	0.618252	0.981714	14	0.0397393	0.968386	0.995068	2	NA	NA	NA	1	NA	NA	NA	0	NA	NA	NA	2	NA	NA	NA	1	NA	NA	NA	2	NA	NA	NA	0	NA	NA	NA	1	NA	NA	NA	4	1.11956	0.264779	0.894055	7	-0.0541376	0.956919
ENSG00000160226	755	C21orf2|755	6	0.498533	0.619078	0.981442	15	-1.22424	0.223954	0.801216	2	NA	NA	NA	0	NA	NA	NA	1	NA	NA	NA	2	NA	NA	NA	2	NA	NA	NA	3	0.360971	0.719274	0.966508	1	NA	NA	NA	1	NA	NA	NA	4	1.26952	0.206317	0.856838	10	1.4899	0.138966
ENSG00000142188	757	TMEM50B|757	6	0.1276	0.898692	0.997105	18	0.161465	0.872077	0.986498	6	-0.0501822	0.960299	1.00253	1	NA	NA	NA	0	NA	NA	NA	2	NA	NA	NA	6	0.924566	0.356728	1.09364	4	-0.752771	0.454264	0.91475	1	NA	NA	NA	0	NA	NA	NA	4	0.524471	0.600763	0.977948	7	-0.294346	0.76902
ENSG00000186732	758	MPPED1|758	2	NA	NA	NA	23	0.646623	0.519469	0.932135	3	-0.775459	0.443944	1.0179	2	NA	NA	NA	2	NA	NA	NA	1	NA	NA	NA	1	NA	NA	NA	4	-0.0455695	0.963791	0.997172	1	NA	NA	NA	0	NA	NA	NA	4	3.29094	0.00125775	0.101673	9	-0.828681	0.408987
ENSG00000133742	759	CA1|759	6	-0.65086	0.516458	0.978098	24	0.141774	0.887565	0.987964	4	-0.245372	0.807786	1.00024	1	NA	NA	NA	0	NA	NA	NA	0	NA	NA	NA	2	NA	NA	NA	2	NA	NA	NA	0	NA	NA	NA	0	NA	NA	NA	4	0.843867	0.400153	0.943746	7	2.32193	0.0219816
ENSG00000104267	760	CA2|760	6	-0.242942	0.80849	0.994749	24	-0.365269	0.71574	0.963876	5	0.0224794	0.98221	1.00052	1	NA	NA	NA	0	NA	NA	NA	0	NA	NA	NA	2	NA	NA	NA	3	-0.20818	0.835729	0.982563	0	NA	NA	NA	0	NA	NA	NA	3	-2.32411	0.0215283	0.470695	7	-0.903422	0.368175
ENSG00000164879	761	CA3|761	6	-0.58898	0.55705	0.980485	24	0.563642	0.574355	0.941627	4	-0.335865	0.739236	1.00313	1	NA	NA	NA	0	NA	NA	NA	0	NA	NA	NA	2	NA	NA	NA	2	NA	NA	NA	0	NA	NA	NA	0	NA	NA	NA	4	0.319702	0.749661	0.983178	7	-0.277173	0.78214
ENSG00000167434	762	CA4|762	10	-0.168619	0.866397	0.996794	43	-0.435639	0.664108	0.956144	4	1.08007	0.288443	0.987387	8	0.772091	0.442776	0.95274	0	NA	NA	NA	3	-0.453437	0.65102	0.97252	8	-1.21327	0.226999	1.12251	6	0.539895	0.591086	0.94257	2	NA	NA	NA	1	NA	NA	NA	14	2.24127	0.0265494	0.508381	9	-0.43705	0.662887
ENSG00000174990	763	CA5A|763	1	NA	NA	NA	15	0.534453	0.594304	0.946875	3	-0.624691	0.536745	1.01082	2	NA	NA	NA	0	NA	NA	NA	0	NA	NA	NA	3	1.09841	0.273847	1.10996	2	NA	NA	NA	2	NA	NA	NA	0	NA	NA	NA	4	0.36356	0.716724	0.982817	8	1.89846	0.0601199
ENSG00000131686	765	CA6|765	7	0.0880133	0.930022	1.0001	20	0.0416961	0.96683	0.994966	3	-0.557576	0.581138	1.00481	2	NA	NA	NA	0	NA	NA	NA	5	-0.571468	0.568709	0.961766	4	-0.267604	0.789384	1.02816	8	0.598899	0.55129	0.93109	6	0.401436	0.690854	1.00397	3	0.104944	0.91672	0.999033	5	-0.896524	0.37148	0.935109	15	-1.37099	0.173025
ENSG00000168748	766	CA7|766	6	0.682705	0.496191	0.976697	13	-0.302855	0.762677	0.969984	2	NA	NA	NA	3	-0.264266	0.792386	0.979389	0	NA	NA	NA	2	NA	NA	NA	2	NA	NA	NA	4	1.30922	0.194998	0.799396	2	NA	NA	NA	0	NA	NA	NA	3	1.00064	0.318689	0.919011	10	-1.10371	0.272003
ENSG00000178538	767	CA8|767	7	2.98449	0.00348201	0.158096	20	0.968902	0.335107	0.869456	1	NA	NA	NA	2	NA	NA	NA	0	NA	NA	NA	0	NA	NA	NA	1	NA	NA	NA	5	0.988448	0.326543	0.873345	0	NA	NA	NA	1	NA	NA	NA	3	0.372686	0.709934	0.982061	8	-0.478101	0.633478
ENSG00000107159	768	CA9|768	10	1.41555	0.159658	0.848657	24	2.06306	0.0418943	0.499133	7	-0.199334	0.843304	1.00214	2	NA	NA	NA	0	NA	NA	NA	1	NA	NA	NA	2	NA	NA	NA	7	1.81988	0.0733128	0.629307	5	0.221775	0.825944	1.01016	1	NA	NA	NA	6	0.459757	0.646389	0.981296	11	0.34048	0.734111
ENSG00000063180	770	CA11|770	7	1.21904	0.225368	0.91183	25	2.38979	0.0188754	0.373552	5	-2.086	0.0452992	0.669387	4	0.0254456	0.979775	0.999152	1	NA	NA	NA	0	NA	NA	NA	2	NA	NA	NA	9	-2.47187	0.0160273	0.380294	4	1.3236	0.195315	0.965259	1	NA	NA	NA	5	0.0405852	0.967683	0.998599	12	0.986319	0.326029
ENSG00000074410	771	CA12|771	5	0.213574	0.831264	0.996164	11	-1.91443	0.0586396	0.562383	2	NA	NA	NA	1	NA	NA	NA	2	NA	NA	NA	4	-0.357632	0.721222	0.98955	4	-1.16626	0.245426	1.11441	4	-2.33844	0.0224036	0.43183	1	NA	NA	NA	0	NA	NA	NA	8	-0.997979	0.319975	0.919883	12	-1.19632	0.234012
ENSG00000141837	773	CACNA1A|773	6	-0.359838	0.71964	0.990212	27	-0.205481	0.837646	0.980604	6	-1.60067	0.119593	0.865466	5	0.0228175	0.981864	0.999485	0	NA	NA	NA	3	-0.175997	0.860581	0.99028	5	0.893007	0.373333	1.09178	12	0.502833	0.616756	0.946466	2	NA	NA	NA	1	NA	NA	NA	11	0.306138	0.759945	0.982365	8	-0.315567	0.752898
ENSG00000148408	774	CACNA1B|774	2	NA	NA	NA	14	-0.086618	0.931161	0.991481	4	-0.98061	0.334377	1.00689	3	-0.307061	0.759749	0.980946	1	NA	NA	NA	1	NA	NA	NA	2	NA	NA	NA	4	-0.101155	0.919734	0.993112	3	0.48624	0.630217	1.01947	2	NA	NA	NA	4	1.67575	0.0959727	0.725985	9	-1.0932	0.276572
ENSG00000151067	775	CACNA1C|775	11	0.812818	0.418031	0.967973	16	-0.276376	0.782872	0.972332	11	-0.618379	0.540843	1.011	5	-0.117533	0.90679	0.995801	3	-0.415781	0.679463	0.968488	1	NA	NA	NA	3	-0.584919	0.559511	1.06321	6	1.97355	0.0526226	0.56447	2	NA	NA	NA	3	1.15607	0.251585	0.884541	6	-0.520065	0.603823	0.978456	7	-0.177937	0.859083
ENSG00000157388	776	CACNA1D|776	1	NA	NA	NA	20	0.127618	0.898727	0.988979	2	NA	NA	NA	1	NA	NA	NA	0	NA	NA	NA	8	-1.5177	0.131615	0.754729	7	1.10257	0.272039	1.112	8	0.49147	0.624724	0.946586	0	NA	NA	NA	1	NA	NA	NA	4	-0.399943	0.689796	0.982279	9	0.0752372	0.940156
ENSG00000198216	777	CACNA1E|777	8	-0.76315	0.446965	0.973718	23	0.6263	0.532652	0.934999	7	-0.529864	0.599981	1.0047	0	NA	NA	NA	0	NA	NA	NA	1	NA	NA	NA	4	0.150073	0.880915	1.01306	6	0.0451936	0.964089	0.997343	0	NA	NA	NA	1	NA	NA	NA	2	NA	NA	NA	8	0.39325	0.694857
ENSG00000081248	779	CACNA1S|779	8	-0.337006	0.736738	0.990807	24	-0.338675	0.735618	0.965451	7	-0.345875	0.731773	1.00112	3	-0.654962	0.514734	0.954733	0	NA	NA	NA	2	NA	NA	NA	3	-0.176793	0.859918	1.01661	7	0.593878	0.554624	0.932101	1	NA	NA	NA	2	NA	NA	NA	5	-1.85622	0.0654804	0.65899	9	0.199951	0.841869
ENSG00000204580	780	DDR1|780	7	0.329052	0.742725	0.991496	19	-0.375456	0.708177	0.961863	8	2.41949	0.0216005	0.516406	3	1.29504	0.19975	0.865532	1	NA	NA	NA	3	0.737324	0.462307	0.946891	12	-0.0485267	0.961363	1.0001	10	0.616154	0.539912	0.929567	2	NA	NA	NA	2	NA	NA	NA	12	1.70471	0.090421	0.711334	11	-0.172273	0.863523
ENSG00000153956	781	CACNA2D1|781	5	0.133736	0.893849	0.996645	20	-1.12975	0.261488	0.832186	4	0.301639	0.764942	1.00452	1	NA	NA	NA	0	NA	NA	NA	4	-1.30161	0.195444	0.809864	7	0.172267	0.863468	1.01533	3	-2.5212	0.0141185	0.364409	4	2.18345	0.0366949	0.591209	3	-0.466641	0.642206	0.981871	7	-2.92524	0.00400417	0.202991	3	0.280878	0.779304
ENSG00000067191	782	CACNB1|782	18	-0.322421	0.747729	0.991372	33	0.245497	0.806613	0.975474	4	2.16165	0.0384825	0.632151	6	0.838366	0.404806	0.94761	1	NA	NA	NA	3	0.658184	0.51163	0.948068	4	-1.17794	0.24075	1.11547	7	-0.294157	0.769561	0.971982	1	NA	NA	NA	0	NA	NA	NA	11	1.01543	0.311614	0.915379	10	-3.00292	0.00327583
ENSG00000165995	783	CACNB2|783	6	-0.915588	0.361833	0.95154	10	0.578497	0.564327	0.940209	1	NA	NA	NA	0	NA	NA	NA	0	NA	NA	NA	1	NA	NA	NA	5	-1.37203	0.172172	1.12879	3	-0.5101	0.611683	0.944579	3	-0.0878953	0.930525	1.00133	1	NA	NA	NA	3	0.164004	0.869959	0.98817	6	0.833055	0.406526
ENSG00000167535	784	CACNB3|784	8	0.548121	0.58469	0.981126	16	-0.379479	0.705198	0.962456	12	0.887312	0.381743	1.02073	3	-0.512774	0.609796	0.968027	1	NA	NA	NA	2	NA	NA	NA	3	0.221286	0.825181	1.02306	7	-1.25792	0.212852	0.816557	3	-0.177067	0.860607	1.00462	0	NA	NA	NA	10	-0.481203	0.631108	0.980187	5	-1.33852	0.183346
ENSG00000182389	785	CACNB4|785	7	0.985071	0.326694	0.945282	14	-0.208226	0.835508	0.980041	4	0.425568	0.673363	1.00211	1	NA	NA	NA	1	NA	NA	NA	3	-0.0277113	0.977937	0.997287	3	-2.10655	0.036879	0.9561	3	-0.547888	0.585617	0.940348	2	NA	NA	NA	0	NA	NA	NA	5	0.264306	0.791924	0.982922	12	-1.34015	0.182816
ENSG00000108878	786	CACNG1|786	7	1.50755	0.134462	0.823656	22	0.78227	0.436043	0.903647	6	-0.518995	0.60745	1.00501	0	NA	NA	NA	0	NA	NA	NA	3	0.518379	0.605111	0.96663	5	0.211972	0.832426	1.02291	6	1.42347	0.15931	0.769163	3	-0.558257	0.580679	1.0209	0	NA	NA	NA	4	-0.830861	0.407437	0.945712	16	-0.191174	0.848723
ENSG00000178537	788	SLC25A20|788	7	-0.751495	0.453917	0.974447	20	-0.300774	0.764258	0.970257	3	-1.15848	0.255515	0.972933	0	NA	NA	NA	1	NA	NA	NA	3	-0.284422	0.776557	0.995258	2	NA	NA	NA	4	1.62337	0.109277	0.707259	4	1.12859	0.267731	0.995195	2	NA	NA	NA	4	-0.241924	0.809185	0.984171	13	1.00857	0.315278
ENSG00000084774	790	CAD|790	3	-0.0643696	0.94879	1.00061	22	1.85744	0.0664138	0.586848	5	-1.24648	0.221925	0.959356	2	NA	NA	NA	0	NA	NA	NA	3	2.17779	0.0312992	0.435969	0	NA	NA	NA	2	NA	NA	NA	0	NA	NA	NA	0	NA	NA	NA	1	NA	NA	NA	8	0.613762	0.540575
ENSG00000104327	793	CALB1|793	8	-0.186709	0.852224	0.996052	26	1.27586	0.205181	0.788394	3	-0.44421	0.659976	1.00201	2	NA	NA	NA	0	NA	NA	NA	3	-1.22815	0.221699	0.829462	17	-1.81567	0.0714869	1.04602	7	0.55198	0.582826	0.939691	0	NA	NA	NA	1	NA	NA	NA	7	0.702306	0.48363	0.964616	13	-0.804918	0.422514
ENSG00000172137	794	CALB2|794	8	3.02929	0.00303835	0.141207	19	0.520347	0.604058	0.947618	3	-0.431888	0.668812	1.00314	2	NA	NA	NA	1	NA	NA	NA	1	NA	NA	NA	3	-0.389071	0.697794	1.04514	6	-0.321821	0.748606	0.96994	0	NA	NA	NA	0	NA	NA	NA	5	-0.536308	0.592579	0.978688	8	-0.449451	0.653945
ENSG00000110680	796	CALCA|796	4	-1.24414	0.216022	0.903485	12	1.69626	0.0931814	0.645398	4	-0.136158	0.892577	0.99965	0	NA	NA	NA	0	NA	NA	NA	2	NA	NA	NA	4	-0.744174	0.457976	1.08162	5	2.56419	0.0126251	0.351907	0	NA	NA	NA	1	NA	NA	NA	5	0.645251	0.519799	0.971213	7	-0.61417	0.540306
ENSG00000175868	797	CALCB|797	4	-1.07744	0.283577	0.928462	12	1.55612	0.123075	0.697584	4	-0.45239	0.654138	1.0027	0	NA	NA	NA	0	NA	NA	NA	2	NA	NA	NA	4	-0.0500898	0.96012	1.00005	4	0.281527	0.779187	0.974699	0	NA	NA	NA	1	NA	NA	NA	5	1.60806	0.110028	0.751355	7	-0.228933	0.819324
ENSG00000004948	799	CALCR|799	6	0.152922	0.878733	0.997078	17	1.12265	0.264478	0.834669	3	-0.535426	0.596176	1.00575	0	NA	NA	NA	0	NA	NA	NA	4	0.709147	0.479554	0.947843	3	1.88938	0.0608375	1.01094	6	1.69051	0.0956492	0.68794	4	1.83646	0.0758967	0.749462	2	NA	NA	NA	3	-0.448619	0.654385	0.982071	4	0.294672	0.768771
ENSG00000122786	800	CALD1|800	4	0.663471	0.50838	0.97713	17	0.92084	0.359516	0.880173	5	-1.31004	0.199809	0.950955	2	NA	NA	NA	0	NA	NA	NA	0	NA	NA	NA	3	-0.597917	0.550828	1.0655	9	-0.380571	0.704744	0.96207	4	0.0532031	0.957911	0.999994	0	NA	NA	NA	3	0.639718	0.52338	0.970026	4	-1.61852	0.108266
ENSG00000160014	801	CALM1|801	8	-0.160416	0.87284	0.996564	22	-0.158597	0.874331	0.986344	4	-0.661985	0.512872	1.01109	4	-0.347216	0.729517	0.97844	0	NA	NA	NA	2	NA	NA	NA	2	NA	NA	NA	6	0.285411	0.776223	0.97416	3	-0.0201849	0.984025	0.999389	1	NA	NA	NA	4	-1.36195	0.175354	0.824659	10	0.377941	0.706165
ENSG00000178363	810	CALML3|810	7	-0.847803	0.39834	0.962996	24	1.60522	0.111836	0.679206	6	0.518803	0.607582	1.00473	2	NA	NA	NA	0	NA	NA	NA	3	-0.569827	0.569817	0.961276	4	-0.92593	0.356021	1.09362	5	-0.515983	0.60759	0.943505	0	NA	NA	NA	3	-0.806413	0.422736	0.920256	4	-1.36323	0.174954	0.825634	15	-0.187547	0.851559
ENSG00000179218	811	CALR|811	5	0.95313	0.342559	0.948009	27	0.956703	0.341198	0.867881	9	-0.522742	0.60487	1.00496	5	0.872335	0.386141	0.939594	0	NA	NA	NA	3	-1.44207	0.151783	0.782254	5	-0.301589	0.763398	1.03476	11	0.408562	0.684183	0.958253	2	NA	NA	NA	2	NA	NA	NA	9	1.02987	0.304811	0.9137	7	1.41561	0.15957
ENSG00000128595	813	CALU|813	7	-0.389927	0.697324	0.987892	16	0.957281	0.340907	0.868761	6	-0.57067	0.572337	1.0065	1	NA	NA	NA	1	NA	NA	NA	2	NA	NA	NA	5	-2.04699	0.0424652	0.979049	6	-0.0206864	0.983558	0.998067	6	0.436243	0.665684	1.01116	0	NA	NA	NA	4	1.11196	0.268023	0.894505	12	1.73331	0.0856983
ENSG00000152495	814	CAMK4|814	4	-0.353386	0.724458	0.989667	13	-0.272515	0.78583	0.972672	5	-0.0905518	0.928431	1.00079	1	NA	NA	NA	2	NA	NA	NA	6	0.0536622	0.95729	1.00023	5	0.453256	0.651042	1.05122	3	-0.746416	0.458067	0.916134	2	NA	NA	NA	0	NA	NA	NA	3	1.423	0.156914	0.805027	9	-0.239672	0.811008
ENSG00000070808	815	CAMK2A|815	2	NA	NA	NA	11	2.09163	0.0391971	0.48933	3	1.08135	0.28788	0.98824	3	-1.70447	0.0929263	0.725004	1	NA	NA	NA	2	NA	NA	NA	5	-0.761495	0.447598	1.07956	3	-0.467844	0.641438	0.949743	0	NA	NA	NA	0	NA	NA	NA	3	-0.484919	0.628476	0.980682	8	1.38022	0.170173
ENSG00000058404	816	CAMK2B|816	1	NA	NA	NA	21	-1.75462	0.0826178	0.625963	1	NA	NA	NA	2	NA	NA	NA	0	NA	NA	NA	0	NA	NA	NA	6	0.785774	0.433282	1.07769	3	-0.34793	0.729	0.968212	4	-0.399716	0.692107	1.00271	1	NA	NA	NA	5	-1.37457	0.171416	0.823225	8	0.189917	0.849706
ENSG00000145349	817	CAMK2D|817	1	NA	NA	NA	10	0.0959746	0.923747	0.990419	3	-0.514865	0.610299	1.00377	0	NA	NA	NA	1	NA	NA	NA	2	NA	NA	NA	8	-0.143865	0.885807	1.01272	4	-0.427937	0.67009	0.956379	2	NA	NA	NA	1	NA	NA	NA	0	NA	NA	NA	3	-2.19206	0.0303726
ENSG00000148660	818	CAMK2G|818	8	-0.27358	0.784907	0.992154	20	0.617966	0.538108	0.935602	3	1.07502	0.290661	0.988662	0	NA	NA	NA	0	NA	NA	NA	3	-1.20754	0.229506	0.841113	3	1.19642	0.233487	1.12002	6	-0.795695	0.429062	0.912525	2	NA	NA	NA	0	NA	NA	NA	6	2.16787	0.0318237	0.541437	10	-0.593517	0.553991
ENSG00000164615	819	CAMLG|819	2	NA	NA	NA	14	0.236448	0.813605	0.975557	6	-1.33527	0.19151	0.950309	1	NA	NA	NA	1	NA	NA	NA	1	NA	NA	NA	7	-0.253734	0.800061	1.02803	2	NA	NA	NA	0	NA	NA	NA	0	NA	NA	NA	4	-1.20482	0.230263	0.874229	8	1.11345	0.267819
ENSG00000164047	820	CAMP|820	6	1.00275	0.318125	0.94318	21	0.912606	0.36381	0.879884	5	3.1048	0.00404763	0.217629	1	NA	NA	NA	1	NA	NA	NA	2	NA	NA	NA	1	NA	NA	NA	6	0.58322	0.561733	0.933793	5	1.05394	0.300055	1.01264	1	NA	NA	NA	4	1.22734	0.221711	0.867073	14	-2.1702	0.0320305
ENSG00000127022	821	CANX|821	5	-0.119345	0.905214	0.9969	17	-0.631654	0.529163	0.935254	3	-0.760685	0.452593	1.01513	2	NA	NA	NA	1	NA	NA	NA	2	NA	NA	NA	4	1.08558	0.279467	1.10935	5	-0.69384	0.490218	0.920985	1	NA	NA	NA	0	NA	NA	NA	3	-0.13231	0.894925	0.989839	8	1.23756	0.218378
ENSG00000042493	822	CAPG|822	3	-0.741117	0.46016	0.974699	25	-0.970979	0.334077	0.869326	2	NA	NA	NA	3	-2.35363	0.0215326	0.434637	1	NA	NA	NA	2	NA	NA	NA	4	-0.361527	0.718232	1.04349	7	0.685047	0.495713	0.9199	2	NA	NA	NA	0	NA	NA	NA	3	-0.131714	0.895395	0.989627	11	0.111962	0.911047
ENSG00000014216	823	CAPN1|823	14	0.559081	0.577213	0.981436	32	0.691605	0.490908	0.922376	4	0.583032	0.564089	1.0068	7	0.272064	0.78641	0.979257	0	NA	NA	NA	2	NA	NA	NA	5	-0.00279884	0.997771	0.999851	9	1.37515	0.173735	0.786635	1	NA	NA	NA	1	NA	NA	NA	22	-1.99986	0.0474098	0.59531	20	-0.0333026	0.973491
ENSG00000162909	824	CAPN2|824	3	-2.12235	0.035992	0.527983	25	0.0336721	0.973211	0.996334	4	-0.36717	0.715987	1.00142	1	NA	NA	NA	0	NA	NA	NA	2	NA	NA	NA	3	0.484882	0.628491	1.05178	4	-0.164148	0.870117	0.983884	1	NA	NA	NA	1	NA	NA	NA	3	0.81048	0.419011	0.946573	6	-0.308035	0.758608
ENSG00000092529	825	CAPN3|825	2	NA	NA	NA	11	-0.574134	0.567263	0.940512	7	-1.62165	0.115007	0.858256	2	NA	NA	NA	1	NA	NA	NA	2	NA	NA	NA	3	0.192994	0.847234	1.01965	5	1.21074	0.230312	0.827643	1	NA	NA	NA	0	NA	NA	NA	4	-0.171333	0.864204	0.987709	12	-0.287622	0.774149
ENSG00000126247	826	CAPNS1|826	13	-2.07741	0.0400301	0.551288	32	-0.425597	0.671385	0.957072	8	-1.01158	0.319569	1.00244	4	-0.194615	0.846284	0.987476	1	NA	NA	NA	2	NA	NA	NA	3	-0.947784	0.344816	1.09333	8	-1.03992	0.30217	0.870407	3	-1.24447	0.222655	0.976155	2	NA	NA	NA	7	0.281329	0.778865	0.98303	9	1.3987	0.16457
ENSG00000105519	828	CAPS|828	3	0.189165	0.850303	0.995876	28	1.13641	0.258703	0.831222	11	0.711937	0.481828	1.01235	2	NA	NA	NA	0	NA	NA	NA	8	0.45641	0.648887	0.972152	1	NA	NA	NA	6	-0.37577	0.708293	0.963233	6	-1.2021	0.238428	0.985529	0	NA	NA	NA	4	0.214221	0.83068	0.986251	13	0.7131	0.477216
ENSG00000116489	829	CAPZA1|829	5	-0.540059	0.590219	0.982348	23	-0.429517	0.668541	0.956783	3	-0.686109	0.497744	1.01181	2	NA	NA	NA	0	NA	NA	NA	1	NA	NA	NA	4	0.469916	0.639121	1.05237	9	-0.534183	0.59501	0.942413	1	NA	NA	NA	0	NA	NA	NA	7	0.229783	0.818588	0.983925	5	-1.21368	0.227334
ENSG00000198898	830	CAPZA2|830	8	0.138172	0.89035	0.996623	9	0.771669	0.442267	0.904194	5	-0.203529	0.840052	1.00193	1	NA	NA	NA	0	NA	NA	NA	4	2.42385	0.0167885	0.332784	7	0.0445405	0.964535	0.999571	7	-1.27586	0.206477	0.811621	1	NA	NA	NA	0	NA	NA	NA	5	0.104653	0.916798	0.992379	7	1.49668	0.137192
ENSG00000153113	831	CAST|831	8	0.245487	0.806524	0.994817	15	0.879842	0.381213	0.888562	4	-1.04174	0.305587	0.995184	1	NA	NA	NA	1	NA	NA	NA	8	-0.700177	0.485118	0.949284	3	0.109906	0.912636	1.00674	4	0.561112	0.576622	0.937854	2	NA	NA	NA	0	NA	NA	NA	3	-1.0835	0.280408	0.898929	8	0.737998	0.462006
ENSG00000077549	832	CAPZB|832	6	-1.53897	0.126607	0.816831	16	-1.32982	0.186832	0.772388	4	1.17515	0.248881	0.969737	1	NA	NA	NA	2	NA	NA	NA	2	NA	NA	NA	1	NA	NA	NA	4	-1.10642	0.272562	0.852594	0	NA	NA	NA	2	NA	NA	NA	8	-1.83345	0.0688153	0.670008	12	-0.249391	0.803499
ENSG00000110619	833	CARS|833	0	NA	NA	NA	16	0.103441	0.917836	0.989399	3	-1.20962	0.23557	0.962406	2	NA	NA	NA	0	NA	NA	NA	1	NA	NA	NA	14	-1.72014	0.0875405	1.0863	7	2.55955	0.0127794	0.350988	2	NA	NA	NA	0	NA	NA	NA	7	-2.6061	0.0101275	0.341888	7	0.319314	0.750063
ENSG00000137752	834	CASP1|834	8	-1.53231	0.128241	0.818988	14	1.3204	0.189942	0.776028	4	-0.290828	0.773119	1.00452	4	0.497976	0.620132	0.970046	0	NA	NA	NA	0	NA	NA	NA	4	0.540244	0.589858	1.05797	6	-0.442497	0.659576	0.952707	2	NA	NA	NA	2	NA	NA	NA	6	0.768993	0.443166	0.954703	7	0.738128	0.461927
ENSG00000106144	835	CASP2|835	4	1.1869	0.237756	0.915408	14	1.41354	0.160836	0.748207	3	-0.530534	0.599522	1.0043	0	NA	NA	NA	0	NA	NA	NA	3	1.53102	0.128291	0.741856	3	0.48729	0.626789	1.05146	4	-0.610156	0.543854	0.929946	2	NA	NA	NA	1	NA	NA	NA	2	NA	NA	NA	7	0.181714	0.856125
ENSG00000164305	836	CASP3|836	6	-0.325401	0.745479	0.991476	13	-0.885573	0.378132	0.88662	6	0.222593	0.825313	1.00184	3	0.267753	0.789712	0.979285	1	NA	NA	NA	2	NA	NA	NA	1	NA	NA	NA	2	NA	NA	NA	2	NA	NA	NA	0	NA	NA	NA	4	-1.57694	0.11702	0.760884	11	-2.07497	0.0402003
ENSG00000196954	837	CASP4|837	9	-1.01853	0.310604	0.943612	14	2.45126	0.0161041	0.352503	4	-0.789614	0.435752	1.0183	5	1.11476	0.268934	0.905278	0	NA	NA	NA	0	NA	NA	NA	3	-0.886609	0.376757	1.09208	6	-1.0896	0.279853	0.85927	2	NA	NA	NA	2	NA	NA	NA	8	-0.443942	0.657756	0.98171	8	1.29902	0.196514
ENSG00000137757	838	CASP5|838	8	-1.3968	0.165212	0.859613	13	2.6556	0.00931512	0.278857	4	1.26953	0.213699	0.959423	5	1.02725	0.307999	0.922372	0	NA	NA	NA	0	NA	NA	NA	4	1.13969	0.256293	1.11164	6	-1.38016	0.172195	0.785352	2	NA	NA	NA	2	NA	NA	NA	8	-0.999104	0.319432	0.919205	8	2.3522	0.0203479
ENSG00000138794	839	CASP6|839	6	-0.273673	0.784835	0.992143	10	-0.372248	0.710555	0.96259	1	NA	NA	NA	0	NA	NA	NA	0	NA	NA	NA	1	NA	NA	NA	9	-0.336232	0.737182	1.03948	4	1.27385	0.207184	0.812056	1	NA	NA	NA	0	NA	NA	NA	9	1.55011	0.123326	0.771371	5	-0.151955	0.879487
ENSG00000165806	840	CASP7|840	4	-1.44502	0.151221	0.843358	14	-1.21668	0.226804	0.803479	3	-0.337016	0.738376	1.00329	1	NA	NA	NA	0	NA	NA	NA	0	NA	NA	NA	4	0.413081	0.680158	1.0458	2	NA	NA	NA	0	NA	NA	NA	1	NA	NA	NA	3	-1.65626	0.0998615	0.735679	9	0.0742687	0.940925
ENSG00000064012	841	CASP8|841	9	-0.131236	0.895822	0.997222	9	-0.858972	0.392564	0.892749	4	-0.700381	0.488913	1.01309	4	0.16307	0.870954	0.991182	0	NA	NA	NA	1	NA	NA	NA	6	-0.886181	0.376987	1.09148	8	0.58832	0.558326	0.933614	1	NA	NA	NA	0	NA	NA	NA	4	-0.953189	0.342103	0.929364	14	0.429808	0.668133
ENSG00000132906	842	CASP9|842	10	0.537648	0.591878	0.98241	18	0.802289	0.424431	0.90018	2	NA	NA	NA	1	NA	NA	NA	0	NA	NA	NA	4	0.354268	0.723735	0.987412	10	0.614072	0.54013	1.06948	5	-0.518659	0.605733	0.943552	4	-0.930476	0.359315	1.0394	2	NA	NA	NA	4	-2.27	0.0247028	0.497884	12	1.69487	0.0927828
ENSG00000003400	843	CASP10|843	9	-1.85099	0.066782	0.6723	9	1.07663	0.284432	0.843507	4	-0.0614149	0.951423	1.00241	4	-0.348368	0.728656	0.978441	0	NA	NA	NA	1	NA	NA	NA	6	-0.405012	0.686065	1.04448	8	-0.100497	0.920254	0.992887	1	NA	NA	NA	0	NA	NA	NA	3	-0.317861	0.751054	0.983109	14	-2.66888	0.00870103
ENSG00000143318	844	CASQ1|844	18	1.31108	0.192487	0.883378	33	-0.99973	0.320035	0.862235	6	-0.479992	0.634602	1.00166	0	NA	NA	NA	0	NA	NA	NA	0	NA	NA	NA	3	1.16273	0.246851	1.11319	3	1.21614	0.228262	0.826814	2	NA	NA	NA	0	NA	NA	NA	2	NA	NA	NA	11	-1.22744	0.222143
ENSG00000118729	845	CASQ2|845	8	-0.398801	0.690793	0.986533	18	1.53146	0.129051	0.708605	2	NA	NA	NA	1	NA	NA	NA	1	NA	NA	NA	1	NA	NA	NA	5	-1.10368	0.271559	1.11186	3	-0.0954638	0.924236	0.993181	0	NA	NA	NA	0	NA	NA	NA	6	-1.94817	0.0533526	0.618518	2	NA	NA
ENSG00000036828	846	CASR|846	5	4.50044	1.65588e-05	0.00299866	12	4.10427	8.69905e-05	0.0141675	3	1.40887	0.168826	0.932446	0	NA	NA	NA	1	NA	NA	NA	2	NA	NA	NA	2	NA	NA	NA	7	-0.836004	0.406169	0.908007	1	NA	NA	NA	1	NA	NA	NA	5	1.53044	0.128116	0.775701	5	-0.719478	0.473293
ENSG00000121691	847	CAT|847	4	-0.276131	0.782952	0.992629	26	0.134752	0.893099	0.988361	4	1.49385	0.145323	0.907882	2	NA	NA	NA	1	NA	NA	NA	0	NA	NA	NA	3	0.145427	0.884575	1.01252	5	-0.503798	0.616081	0.946108	1	NA	NA	NA	1	NA	NA	NA	5	0.649719	0.516916	0.969948	11	2.2368	0.0272109
ENSG00000105974	857	CAV1|857	9	-0.0158236	0.987403	1.00152	8	1.10267	0.273015	0.840979	5	-1.33011	0.193185	0.950171	1	NA	NA	NA	0	NA	NA	NA	4	-0.78915	0.431519	0.934428	6	-1.02528	0.306939	1.09963	8	-0.697939	0.487667	0.919188	0	NA	NA	NA	0	NA	NA	NA	5	0.162493	0.871147	0.988318	7	0.976636	0.330782
ENSG00000105971	858	CAV2|858	8	-0.961949	0.338129	0.949764	9	1.29954	0.196971	0.780322	5	-2.62297	0.013398	0.406739	0	NA	NA	NA	1	NA	NA	NA	4	0.540534	0.58979	0.963815	4	-1.10169	0.272423	1.11067	8	-0.764598	0.447236	0.914101	0	NA	NA	NA	0	NA	NA	NA	5	-1.04855	0.296156	0.911882	8	0.658039	0.511817
ENSG00000182533	859	CAV3|859	7	0.153245	0.878478	0.996933	19	-0.825541	0.411177	0.897813	9	0.262696	0.794523	1.00198	1	NA	NA	NA	0	NA	NA	NA	0	NA	NA	NA	2	NA	NA	NA	3	0.154625	0.877589	0.985718	2	NA	NA	NA	1	NA	NA	NA	2	NA	NA	NA	7	-0.691048	0.490916
ENSG00000124813	860	RUNX2|860	4	-0.77229	0.441555	0.972013	22	0.152808	0.878881	0.986962	4	0.924945	0.362139	1.0177	1	NA	NA	NA	0	NA	NA	NA	1	NA	NA	NA	7	-1.0813	0.281359	1.10806	8	-1.36903	0.175632	0.788085	2	NA	NA	NA	0	NA	NA	NA	3	-0.466655	0.641457	0.980878	12	-1.66105	0.0994041
ENSG00000159216	861	RUNX1|861	7	-1.23907	0.217886	0.903842	19	0.471309	0.638524	0.951488	4	-0.268533	0.790068	1.00269	3	1.52243	0.132608	0.794249	0	NA	NA	NA	3	1.4847	0.140141	0.773497	2	NA	NA	NA	3	0.121444	0.903708	0.98992	3	1.64626	0.109813	0.845364	0	NA	NA	NA	4	-2.15012	0.0332272	0.550901	2	NA	NA
ENSG00000079102	862	RUNX1T1|862	8	-1.80087	0.0743909	0.69228	23	1.06236	0.290823	0.847176	4	0.0551834	0.956346	1.00279	2	NA	NA	NA	0	NA	NA	NA	0	NA	NA	NA	6	0.138085	0.890365	1.01173	10	-1.20214	0.233605	0.829146	1	NA	NA	NA	2	NA	NA	NA	5	-0.602046	0.548097	0.971759	10	0.257753	0.797055
ENSG00000129993	863	CBFA2T3|863	4	-1.69031	0.0937246	0.752232	21	-2.43222	0.0169206	0.356739	4	-0.385596	0.702429	1.00204	2	NA	NA	NA	2	NA	NA	NA	2	NA	NA	NA	5	0.5995	0.549775	1.0666	7	-0.893168	0.375012	0.893784	3	-0.251416	0.803152	1.00713	0	NA	NA	NA	9	-0.123659	0.901759	0.989712	5	-0.00734338	0.994153
ENSG00000020633	864	RUNX3|864	6	0.148925	0.881879	0.99763	19	1.84292	0.0685256	0.593398	2	NA	NA	NA	2	NA	NA	NA	0	NA	NA	NA	3	0.0322729	0.974306	0.998028	2	NA	NA	NA	6	0.230824	0.818165	0.981615	4	0.0353397	0.972035	0.998317	0	NA	NA	NA	2	NA	NA	NA	17	0.120317	0.90444
ENSG00000067955	865	CBFB|865	7	0.492469	0.623343	0.982568	14	1.41978	0.159016	0.746588	2	NA	NA	NA	3	-0.00345389	0.997254	1.00043	0	NA	NA	NA	1	NA	NA	NA	2	NA	NA	NA	5	1.55102	0.12568	0.731638	2	NA	NA	NA	0	NA	NA	NA	3	1.08743	0.278675	0.899155	12	-1.42523	0.156775
ENSG00000170099	866	SERPINA6|866	1	NA	NA	NA	11	-0.0662542	0.947318	0.992902	3	-0.656447	0.51638	1.01072	0	NA	NA	NA	0	NA	NA	NA	0	NA	NA	NA	1	NA	NA	NA	3	-0.580377	0.563637	0.934885	0	NA	NA	NA	1	NA	NA	NA	2	NA	NA	NA	14	-0.100031	0.920492
ENSG00000110395	867	CBL|867	8	0.196311	0.84472	0.994958	20	1.89275	0.0615006	0.573403	5	0.487939	0.629026	1.00374	1	NA	NA	NA	0	NA	NA	NA	2	NA	NA	NA	2	NA	NA	NA	4	-1.30243	0.197295	0.801364	1	NA	NA	NA	2	NA	NA	NA	2	NA	NA	NA	9	0.170514	0.864903
ENSG00000114423	868	CBLB|868	1	NA	NA	NA	20	0.99482	0.322405	0.862988	5	1.7789	0.0850648	0.803703	0	NA	NA	NA	0	NA	NA	NA	1	NA	NA	NA	6	0.109895	0.912644	1.00666	4	-0.0255133	0.979723	0.99755	0	NA	NA	NA	0	NA	NA	NA	2	NA	NA	NA	9	-1.68525	0.0946286
ENSG00000102924	869	CBLN1|869	4	-0.782749	0.435412	0.972348	17	3.26031	0.00155582	0.110476	4	-0.507251	0.615569	1.00344	2	NA	NA	NA	0	NA	NA	NA	3	-1.22376	0.223346	0.831096	4	1.26135	0.209208	1.12538	4	0.890551	0.376405	0.894402	2	NA	NA	NA	1	NA	NA	NA	4	-0.727667	0.468007	0.961408	6	-1.16162	0.247775
ENSG00000149257	871	SERPINH1|871	11	-0.218171	0.827689	0.996047	26	-0.804192	0.423337	0.900441	5	0.760576	0.452657	1.0151	0	NA	NA	NA	0	NA	NA	NA	1	NA	NA	NA	2	NA	NA	NA	11	1.80663	0.0753794	0.635407	2	NA	NA	NA	1	NA	NA	NA	8	0.338551	0.735444	0.982805	12	0.969405	0.33436
ENSG00000159228	873	CBR1|873	7	-0.575774	0.565913	0.981609	19	-0.031646	0.974822	0.996777	4	-1.00197	0.324115	1.00376	4	-0.00331674	0.997363	1.00036	0	NA	NA	NA	3	-0.54977	0.583458	0.962624	3	-0.519908	0.60392	1.05547	3	-1.99998	0.0496208	0.557806	3	-0.164164	0.870668	1.00376	0	NA	NA	NA	5	-0.131946	0.895213	0.989644	2	NA	NA
ENSG00000159231	874	CBR3|874	7	0.594711	0.553226	0.979114	21	0.771898	0.442132	0.904439	4	-0.788707	0.436274	1.01845	4	0.395532	0.693707	0.972973	0	NA	NA	NA	2	NA	NA	NA	3	-0.409297	0.682926	1.04569	3	-2.71933	0.00835086	0.293966	2	NA	NA	NA	0	NA	NA	NA	5	-0.570281	0.569382	0.972155	2	NA	NA
ENSG00000160200	875	CBS|875	7	0.273411	0.785037	0.99192	18	-1.48368	0.141274	0.725874	4	1.48711	0.147088	0.908727	1	NA	NA	NA	1	NA	NA	NA	3	0.332519	0.740054	0.988097	4	-0.559211	0.57688	1.05901	6	0.0777212	0.938285	0.995016	1	NA	NA	NA	1	NA	NA	NA	3	1.4838	0.140063	0.7851	7	1.30563	0.194263
ENSG00000185972	881	CCIN|881	10	0.389499	0.69764	0.987806	19	-0.751869	0.454028	0.908466	8	0.204503	0.839297	1.00192	2	NA	NA	NA	0	NA	NA	NA	1	NA	NA	NA	2	NA	NA	NA	7	0.76569	0.446591	0.913279	4	1.16263	0.253852	0.988066	1	NA	NA	NA	6	0.849153	0.397216	0.94142	11	-0.414239	0.679464
ENSG00000171097	883	CCBL1|883	8	1.63425	0.10499	0.779145	18	1.62537	0.107468	0.671512	3	0.0246087	0.980525	1.00094	2	NA	NA	NA	0	NA	NA	NA	1	NA	NA	NA	5	1.11315	0.267486	1.11491	7	-3.24496	0.00184585	0.144923	0	NA	NA	NA	2	NA	NA	NA	4	0.837155	0.403902	0.945283	12	1.18939	0.236713
ENSG00000187094	885	CCK|885	4	0.710458	0.478884	0.977941	16	-0.311622	0.756025	0.967904	3	0.968383	0.340348	1.00943	3	-1.02489	0.309102	0.922751	0	NA	NA	NA	1	NA	NA	NA	6	-0.957898	0.339709	1.09407	3	1.39301	0.168292	0.781336	1	NA	NA	NA	1	NA	NA	NA	7	1.89241	0.0604574	0.643516	8	3.80378	0.000228974
ENSG00000163394	886	CCKAR|886	2	NA	NA	NA	7	2.5883	0.0111923	0.29788	7	-0.780679	0.440913	1.01863	2	NA	NA	NA	1	NA	NA	NA	1	NA	NA	NA	2	NA	NA	NA	2	NA	NA	NA	0	NA	NA	NA	0	NA	NA	NA	6	-1.30234	0.194894	0.842627	12	-0.32071	0.749007
ENSG00000110148	887	CCKBR|887	3	-0.6969	0.487296	0.976266	12	0.601689	0.548845	0.937107	5	0.25224	0.80252	1.00094	1	NA	NA	NA	0	NA	NA	NA	1	NA	NA	NA	4	0.863273	0.389413	1.08691	6	-0.384929	0.701528	0.961531	1	NA	NA	NA	3	-1.72662	0.0886475	0.671297	4	0.492068	0.623426	0.979754	8	-0.564378	0.573587
ENSG00000001631	889	KRIT1|889	3	-1.31728	0.190409	0.881542	20	-0.55997	0.576846	0.942406	2	NA	NA	NA	0	NA	NA	NA	0	NA	NA	NA	3	0.835452	0.405057	0.931428	4	0.541197	0.589202	1.05831	10	-0.676403	0.501148	0.921096	5	-3.42647	0.00174405	0.121014	3	0.753598	0.453618	0.950131	5	-0.446151	0.656163	0.981782	8	-0.213592	0.83124
ENSG00000145386	890	CCNA2|890	7	0.0968243	0.923037	0.99955	13	1.39586	0.16608	0.7548	2	NA	NA	NA	0	NA	NA	NA	1	NA	NA	NA	0	NA	NA	NA	5	0.0175827	0.985996	0.999433	3	-1.51388	0.13483	0.742255	1	NA	NA	NA	0	NA	NA	NA	3	-0.0618708	0.950752	0.996391	9	2.22561	0.0279736
ENSG00000134057	891	CCNB1|891	4	-0.344215	0.731324	0.990204	7	0.846606	0.399388	0.892378	1	NA	NA	NA	0	NA	NA	NA	0	NA	NA	NA	0	NA	NA	NA	3	-0.180001	0.857403	1.01671	0	NA	NA	NA	2	NA	NA	NA	0	NA	NA	NA	0	NA	NA	NA	8	-0.0661711	0.947355
ENSG00000112237	892	CCNC|892	2	NA	NA	NA	18	0.152554	0.87908	0.986874	9	-0.442659	0.661086	1.00131	2	NA	NA	NA	0	NA	NA	NA	1	NA	NA	NA	5	0.401372	0.688737	1.04447	6	0.648506	0.518907	0.924283	5	-0.604364	0.55	1.02039	1	NA	NA	NA	6	0.537863	0.591508	0.978215	4	-1.4348	0.154035
ENSG00000118971	894	CCND2|894	4	-0.0116161	0.990752	1.00085	16	1.97726	0.0509735	0.536703	7	-0.0015252	0.998793	1.00014	2	NA	NA	NA	1	NA	NA	NA	2	NA	NA	NA	7	-1.18276	0.238839	1.1178	5	-1.32824	0.188672	0.794756	4	-0.481011	0.633886	1.01688	3	1.54792	0.126151	0.737752	7	0.158435	0.874338	0.987741	3	-0.143699	0.885988
ENSG00000112576	896	CCND3|896	6	-0.750843	0.454308	0.974622	23	-0.798904	0.426382	0.90216	6	0.459236	0.649269	1.00074	5	0.876691	0.383787	0.939508	0	NA	NA	NA	4	-0.326733	0.744416	0.987843	3	0.525315	0.600167	1.0557	9	1.18832	0.238966	0.833767	0	NA	NA	NA	0	NA	NA	NA	6	-1.73814	0.0843379	0.70266	6	-1.04989	0.295951
ENSG00000105173	898	CCNE1|898	14	-0.173964	0.862205	0.997726	24	0.959199	0.339946	0.868929	8	0.333761	0.740808	1.00323	1	NA	NA	NA	1	NA	NA	NA	2	NA	NA	NA	2	NA	NA	NA	10	1.43382	0.156345	0.766194	4	-0.0525306	0.958443	1.00035	1	NA	NA	NA	8	1.04067	0.299784	0.911606	7	4.11262	7.33817e-05
ENSG00000162063	899	CCNF|899	10	1.73524	0.0854238	0.725136	26	1.75649	0.0822957	0.626195	5	0.268595	0.790021	1.00283	3	-0.0386843	0.969257	0.999205	0	NA	NA	NA	0	NA	NA	NA	5	-1.27975	0.202677	1.11916	8	0.707584	0.481695	0.917502	2	NA	NA	NA	0	NA	NA	NA	8	0.812937	0.417606	0.94683	6	1.68134	0.0953877
ENSG00000113328	900	CCNG1|900	9	-0.0603438	0.951988	1.00031	9	-0.262358	0.793625	0.973496	6	-2.65517	0.0124025	0.387049	2	NA	NA	NA	1	NA	NA	NA	2	NA	NA	NA	5	-1.18031	0.23981	1.11691	6	1.25332	0.214512	0.816038	2	NA	NA	NA	1	NA	NA	NA	4	0.0391767	0.968804	0.998447	9	1.24184	0.216802
ENSG00000138764	901	CCNG2|901	7	-0.497503	0.619801	0.981009	24	-1.17273	0.2439	0.818318	1	NA	NA	NA	0	NA	NA	NA	0	NA	NA	NA	4	0.0302002	0.975956	0.997982	4	-1.28554	0.200652	1.11885	6	-0.485308	0.629065	0.945805	0	NA	NA	NA	0	NA	NA	NA	7	0.463956	0.643385	0.981217	8	-1.15636	0.24991
ENSG00000134480	902	CCNH|902	4	0.675554	0.500704	0.976069	19	-0.5046	0.615034	0.948491	1	NA	NA	NA	0	NA	NA	NA	2	NA	NA	NA	6	0.68802	0.492715	0.946628	4	-1.07853	0.282588	1.10905	6	0.214834	0.830559	0.982415	1	NA	NA	NA	1	NA	NA	NA	4	0.284225	0.776649	0.983388	9	0.580341	0.56281
ENSG00000129315	904	CCNT1|904	7	-1.20785	0.229627	0.913578	16	0.65767	0.512375	0.930124	12	-0.774536	0.444482	1.01739	3	0.690883	0.492026	0.954763	1	NA	NA	NA	2	NA	NA	NA	3	0.382283	0.702811	1.04303	7	-2.4308	0.0177901	0.394645	3	1.94283	0.0611663	0.715302	0	NA	NA	NA	10	0.116252	0.907616	0.991265	5	-0.24736	0.805067
ENSG00000082258	905	CCNT2|905	5	-1.66157	0.0993706	0.764072	15	-0.6542	0.514598	0.929596	7	-0.196378	0.845596	1.00193	0	NA	NA	NA	0	NA	NA	NA	1	NA	NA	NA	6	-0.720716	0.472244	1.07489	6	0.0260858	0.979268	0.997629	1	NA	NA	NA	1	NA	NA	NA	7	-1.82606	0.0699268	0.672079	4	-1.30183	0.195555
ENSG00000146731	908	CCT6A|908	12	1.95361	0.0532193	0.618341	19	0.883121	0.379448	0.887245	3	0.387241	0.701224	1.00181	3	1.68647	0.0963565	0.729685	1	NA	NA	NA	1	NA	NA	NA	1	NA	NA	NA	14	-2.51926	0.0141896	0.363738	21	0.360089	0.721222	0.997672	9	1.03285	0.305229	0.879458	13	0.888728	0.375642	0.936287	11	-0.999747	0.319514
ENSG00000158477	909	CD1A|909	15	-1.24945	0.214083	0.900636	29	-1.56875	0.120103	0.694259	7	0.268141	0.790367	1.00241	1	NA	NA	NA	0	NA	NA	NA	2	NA	NA	NA	4	0.129042	0.897503	1.00883	3	0.299501	0.765499	0.971351	1	NA	NA	NA	1	NA	NA	NA	1	NA	NA	NA	7	-0.733528	0.464716
ENSG00000158485	910	CD1B|910	14	-1.34278	0.182035	0.875178	29	-0.578297	0.564461	0.940256	7	1.50424	0.14264	0.904196	1	NA	NA	NA	0	NA	NA	NA	1	NA	NA	NA	4	0.377788	0.706141	1.0424	3	-0.247191	0.805528	0.980256	1	NA	NA	NA	1	NA	NA	NA	1	NA	NA	NA	8	0.533466	0.594732
ENSG00000158481	911	CD1C|911	15	-1.46474	0.145768	0.836031	29	-0.345054	0.730833	0.965165	7	1.59338	0.121221	0.870191	1	NA	NA	NA	0	NA	NA	NA	2	NA	NA	NA	4	0.0922729	0.926609	1.00381	3	0.753674	0.453725	0.915633	1	NA	NA	NA	1	NA	NA	NA	1	NA	NA	NA	8	-0.729856	0.466949
ENSG00000158473	912	CD1D|912	14	0.487623	0.626762	0.981378	28	-0.478775	0.633223	0.95045	7	2.4027	0.0224499	0.519101	1	NA	NA	NA	0	NA	NA	NA	2	NA	NA	NA	4	1.15283	0.250875	1.11208	3	0.24058	0.810626	0.980968	1	NA	NA	NA	1	NA	NA	NA	1	NA	NA	NA	8	-0.507944	0.612457
ENSG00000158488	913	CD1E|913	14	-1.47833	0.142102	0.83042	27	-1.04715	0.297744	0.853334	7	1.60352	0.118961	0.864628	1	NA	NA	NA	0	NA	NA	NA	1	NA	NA	NA	4	-0.121136	0.903751	1.00833	3	1.43722	0.155379	0.767477	1	NA	NA	NA	1	NA	NA	NA	1	NA	NA	NA	8	-0.301809	0.763338
ENSG00000116824	914	CD2|914	7	-0.000328752	0.999738	0.999865	21	-1.93505	0.0560222	0.553734	4	-0.972794	0.338186	1.00883	1	NA	NA	NA	1	NA	NA	NA	2	NA	NA	NA	7	-0.140037	0.888825	1.01136	6	0.199193	0.842724	0.98285	1	NA	NA	NA	0	NA	NA	NA	5	-0.599444	0.549826	0.971944	4	0.0857534	0.93181
ENSG00000167286	915	CD3D|915	9	-0.16903	0.866075	0.996932	16	-0.768404	0.444194	0.905735	5	-1.99624	0.0547556	0.71799	1	NA	NA	NA	0	NA	NA	NA	1	NA	NA	NA	3	-0.560863	0.575757	1.06038	5	-2.51425	0.0143746	0.362897	1	NA	NA	NA	2	NA	NA	NA	0	NA	NA	NA	12	2.48254	0.014476
ENSG00000198851	916	CD3E|916	9	-0.213643	0.831211	0.996327	16	-0.719082	0.473894	0.9175	5	-1.62163	0.11501	0.857802	1	NA	NA	NA	0	NA	NA	NA	1	NA	NA	NA	3	-0.443932	0.657753	1.05012	5	-2.34689	0.0219412	0.431233	1	NA	NA	NA	2	NA	NA	NA	0	NA	NA	NA	12	2.64242	0.00936798
ENSG00000160654	917	CD3G|917	9	0.353244	0.724564	0.989726	16	-0.19025	0.849528	0.983296	5	-1.81044	0.0799312	0.78512	1	NA	NA	NA	0	NA	NA	NA	1	NA	NA	NA	3	-0.253943	0.7999	1.02824	5	-2.08987	0.0404866	0.520701	1	NA	NA	NA	2	NA	NA	NA	0	NA	NA	NA	12	2.32504	0.0218088
ENSG00000198821	919	CD247|919	11	-2.34373	0.0208395	0.419855	24	1.05883	0.292418	0.849035	10	-0.0394212	0.968807	1.00188	4	0.0951323	0.924494	0.997286	1	NA	NA	NA	1	NA	NA	NA	3	-3.30831	0.00118383	0.220793	3	-0.0379045	0.969878	0.997551	3	-2.62517	0.0133278	0.387474	0	NA	NA	NA	4	-1.56642	0.119461	0.763477	7	0.448699	0.654486
ENSG00000010610	920	CD4|920	5	-1.02743	0.306414	0.942328	24	0.331783	0.740799	0.96689	5	0.483916	0.631846	1.00298	0	NA	NA	NA	1	NA	NA	NA	1	NA	NA	NA	4	-1.26135	0.209208	1.12586	8	-0.121784	0.90344	0.989844	1	NA	NA	NA	2	NA	NA	NA	4	-0.310365	0.756735	0.982632	12	0.790659	0.430756
ENSG00000110448	921	CD5|921	4	0.232528	0.816548	0.995259	28	1.12101	0.26517	0.835071	5	-0.878401	0.386484	1.02036	0	NA	NA	NA	0	NA	NA	NA	1	NA	NA	NA	3	-1.51313	0.132423	1.11506	6	0.607332	0.545714	0.92963	1	NA	NA	NA	2	NA	NA	NA	15	0.435171	0.664094	0.979248	9	0.895745	0.372244
ENSG00000073754	922	CD5L|922	15	0.678055	0.499123	0.97637	26	0.430982	0.667479	0.95696	8	0.939299	0.354839	1.01313	1	NA	NA	NA	0	NA	NA	NA	2	NA	NA	NA	3	-0.723734	0.470395	1.07499	3	-0.836208	0.406055	0.908294	1	NA	NA	NA	2	NA	NA	NA	2	NA	NA	NA	8	-0.196303	0.844716
ENSG00000013725	923	CD6|923	4	-0.819867	0.414018	0.966491	30	0.466868	0.641687	0.952125	5	-0.897255	0.376498	1.01994	0	NA	NA	NA	0	NA	NA	NA	1	NA	NA	NA	3	-1.31952	0.189074	1.12081	5	1.04124	0.301565	0.870335	1	NA	NA	NA	2	NA	NA	NA	14	-0.251585	0.801723	0.983333	8	0.560978	0.575894
ENSG00000173762	924	CD7|924	6	-0.772575	0.441387	0.972322	26	-0.571585	0.568982	0.940901	6	0.194709	0.846891	1.00116	3	0.676548	0.501022	0.953943	1	NA	NA	NA	1	NA	NA	NA	4	2.09401	0.0379993	0.945895	6	1.32614	0.189364	0.795211	3	-0.521398	0.605795	1.02756	3	-0.518666	0.605629	0.980069	5	-2.86212	0.00484066	0.231284	12	1.24657	0.215066
ENSG00000153563	925	CD8A|925	3	-0.309179	0.757755	0.991729	13	-0.0402148	0.968008	0.995255	1	NA	NA	NA	0	NA	NA	NA	0	NA	NA	NA	1	NA	NA	NA	1	NA	NA	NA	4	0.532678	0.596046	0.942163	3	-1.18788	0.243903	0.983168	0	NA	NA	NA	7	-1.25651	0.210981	0.861613	5	1.52225	0.130668
ENSG00000172116	926	CD8B|926	3	0.595204	0.552897	0.979412	13	-0.83442	0.406183	0.895944	1	NA	NA	NA	0	NA	NA	NA	0	NA	NA	NA	1	NA	NA	NA	2	NA	NA	NA	4	-0.148081	0.88273	0.987646	3	-1.52661	0.136998	0.897907	0	NA	NA	NA	7	-0.825216	0.410623	0.946935	5	1.83281	0.0693954
ENSG00000010278	928	CD9|928	6	0.888092	0.376378	0.956887	21	-1.42742	0.156809	0.744498	5	-0.602727	0.551074	1.00762	0	NA	NA	NA	1	NA	NA	NA	0	NA	NA	NA	2	NA	NA	NA	10	-0.115405	0.908474	0.990582	1	NA	NA	NA	3	1.40023	0.165862	0.814147	3	-1.23674	0.218213	0.866075	13	-0.874644	0.383575
ENSG00000170458	929	CD14|929	5	-1.02436	0.307851	0.943067	10	-0.378699	0.705775	0.96243	2	NA	NA	NA	0	NA	NA	NA	1	NA	NA	NA	1	NA	NA	NA	2	NA	NA	NA	3	-1.20329	0.233163	0.828754	0	NA	NA	NA	0	NA	NA	NA	0	NA	NA	NA	11	0.406101	0.685417
ENSG00000177455	930	CD19|930	8	-1.00732	0.315933	0.943427	16	-0.0173311	0.98621	0.998357	1	NA	NA	NA	2	NA	NA	NA	0	NA	NA	NA	1	NA	NA	NA	2	NA	NA	NA	1	NA	NA	NA	1	NA	NA	NA	4	-0.262704	0.793551	0.992358	2	NA	NA	NA	7	0.369589	0.712363
ENSG00000156738	931	MS4A1|931	6	0.357341	0.721503	0.990353	27	-0.289142	0.773116	0.970468	2	NA	NA	NA	1	NA	NA	NA	0	NA	NA	NA	1	NA	NA	NA	4	-1.0595	0.291132	1.10644	7	0.90098	0.370875	0.893006	2	NA	NA	NA	2	NA	NA	NA	14	1.65527	0.100062	0.735343	3	-0.630705	0.529474
ENSG00000149516	932	MS4A3|932	7	-0.594821	0.553152	0.979204	26	0.838402	0.403954	0.893917	5	-0.357933	0.722819	1.00115	1	NA	NA	NA	0	NA	NA	NA	1	NA	NA	NA	4	-0.643837	0.520698	1.06929	7	1.28996	0.201565	0.805187	2	NA	NA	NA	2	NA	NA	NA	15	-1.41832	0.158273	0.804544	6	3.2787	0.00137677
ENSG00000012124	933	CD22|933	11	0.0853594	0.932127	1.00086	29	0.450514	0.653388	0.954018	6	2.07607	0.0462695	0.674788	3	-0.239917	0.811127	0.980754	1	NA	NA	NA	2	NA	NA	NA	3	0.32725	0.743951	1.03859	8	-0.0328535	0.973891	0.9973	1	NA	NA	NA	1	NA	NA	NA	7	-1.35472	0.177644	0.825822	8	-1.85509	0.066123
ENSG00000139193	939	CD27|939	6	-1.30646	0.194048	0.883083	24	0.325248	0.745724	0.967768	5	-0.345911	0.731747	1.00119	0	NA	NA	NA	1	NA	NA	NA	0	NA	NA	NA	2	NA	NA	NA	10	0.240799	0.810458	0.980922	1	NA	NA	NA	4	-0.0330452	0.973733	0.994498	4	-0.987597	0.325018	0.921101	13	-0.0911203	0.927554
ENSG00000178562	940	CD28|940	5	-0.116882	0.907161	0.99751	19	0.475433	0.635593	0.951032	4	-1.15953	0.255094	0.972992	2	NA	NA	NA	0	NA	NA	NA	1	NA	NA	NA	2	NA	NA	NA	6	0.0241853	0.980778	0.997812	0	NA	NA	NA	0	NA	NA	NA	7	0.837907	0.403481	0.945481	10	1.47832	0.142032
ENSG00000121594	941	CD80|941	7	0.308277	0.758439	0.991553	21	0.243672	0.808021	0.975782	2	NA	NA	NA	3	-0.465467	0.643107	0.96936	1	NA	NA	NA	3	-0.637195	0.525163	0.948422	3	-0.556357	0.578824	1.05823	7	0.408578	0.684172	0.958326	1	NA	NA	NA	4	-0.160267	0.873133	0.994339	5	-0.980736	0.328379	0.92293	2	NA	NA
ENSG00000114013	942	CD86|942	5	-1.61419	0.109275	0.789374	12	1.47542	0.143478	0.727305	3	-0.836679	0.409176	1.01974	0	NA	NA	NA	1	NA	NA	NA	2	NA	NA	NA	2	NA	NA	NA	6	0.587493	0.558877	0.933807	1	NA	NA	NA	0	NA	NA	NA	5	-1.85389	0.065815	0.660579	6	1.39722	0.165015
ENSG00000120949	943	TNFRSF8|943	3	1.76764	0.0798198	0.711692	10	1.67295	0.0976984	0.652499	3	-1.07707	0.289759	0.988609	3	-0.351469	0.726339	0.978574	0	NA	NA	NA	3	0.641329	0.522483	0.94815	0	NA	NA	NA	3	1.89002	0.0631475	0.603543	4	-1.0657	0.29479	1.01461	0	NA	NA	NA	1	NA	NA	NA	11	3.25091	0.00150604
ENSG00000106952	944	TNFSF8|944	1	NA	NA	NA	24	-0.349082	0.727817	0.965491	2	NA	NA	NA	2	NA	NA	NA	0	NA	NA	NA	1	NA	NA	NA	2	NA	NA	NA	5	-0.838111	0.404993	0.907815	0	NA	NA	NA	1	NA	NA	NA	6	-1.25592	0.211192	0.861063	6	-0.920097	0.359431
ENSG00000105383	945	CD33|945	6	0.315954	0.75262	0.99193	20	0.560453	0.576518	0.942477	3	0.758315	0.453989	1.01486	4	0.473971	0.637062	0.968484	0	NA	NA	NA	2	NA	NA	NA	2	NA	NA	NA	4	-0.904501	0.36902	0.89212	2	NA	NA	NA	1	NA	NA	NA	4	0.497063	0.619908	0.978957	4	-0.279144	0.780632
ENSG00000105492	946	SIGLEC6|946	5	2.84802	0.0052277	0.206422	20	-1.13601	0.258871	0.830707	4	0.142679	0.887467	1.00088	4	-1.14436	0.256546	0.896569	0	NA	NA	NA	1	NA	NA	NA	2	NA	NA	NA	3	-2.04276	0.0450738	0.541175	2	NA	NA	NA	2	NA	NA	NA	2	NA	NA	NA	4	0.130675	0.896259
ENSG00000174059	947	CD34|947	10	-0.249988	0.803051	0.994737	29	-1.45113	0.150109	0.735711	5	1.54594	0.132267	0.891636	2	NA	NA	NA	0	NA	NA	NA	1	NA	NA	NA	4	0.97423	0.331565	1.09407	7	0.459337	0.647501	0.950928	1	NA	NA	NA	2	NA	NA	NA	4	-0.176412	0.86022	0.986851	6	0.146689	0.883632
ENSG00000135218	948	CD36|948	4	2.71835	0.00759565	0.257354	15	1.98904	0.0496347	0.533686	5	-0.517375	0.608567	1.00376	1	NA	NA	NA	0	NA	NA	NA	2	NA	NA	NA	3	-1.84654	0.0668525	1.0288	8	-0.0581897	0.953773	0.997753	4	-0.104126	0.91774	1.00187	0	NA	NA	NA	4	1.00364	0.317249	0.917868	7	0.0693872	0.944801
ENSG00000073060	949	SCARB1|949	2	NA	NA	NA	16	1.68648	0.0950555	0.646523	6	-0.13576	0.892889	0.999581	0	NA	NA	NA	1	NA	NA	NA	1	NA	NA	NA	2	NA	NA	NA	4	1.3101	0.194704	0.79994	4	-0.183005	0.855985	1.00759	2	NA	NA	NA	3	0.414217	0.679336	0.980455	8	0.48652	0.627516
ENSG00000138760	950	SCARB2|950	5	-0.762298	0.44747	0.974415	22	0.37173	0.710939	0.962669	0	NA	NA	NA	1	NA	NA	NA	0	NA	NA	NA	3	0.217925	0.827843	0.995391	3	0.302499	0.762705	1.03483	7	-2.23359	0.0289045	0.474756	0	NA	NA	NA	0	NA	NA	NA	6	1.12839	0.261045	0.893962	11	0.334206	0.738827
ENSG00000104894	951	CD37|951	6	-0.292555	0.770399	0.993178	22	-0.969575	0.334773	0.868971	4	-0.755505	0.455649	1.01484	5	1.43394	0.156241	0.821316	1	NA	NA	NA	1	NA	NA	NA	2	NA	NA	NA	9	-1.11318	0.269667	0.850996	4	-0.674194	0.505184	1.02414	1	NA	NA	NA	5	0.639211	0.523709	0.970155	11	-0.890893	0.374831
ENSG00000004468	952	CD38|952	8	-1.32122	0.189098	0.880909	15	0.145516	0.884618	0.987781	3	-0.534424	0.596861	1.00551	0	NA	NA	NA	1	NA	NA	NA	1	NA	NA	NA	4	-0.319182	0.750048	1.03725	2	NA	NA	NA	3	0.00281539	0.997772	1.00046	2	NA	NA	NA	1	NA	NA	NA	6	-0.595175	0.552886
ENSG00000138185	953	ENTPD1|953	3	0.988273	0.32513	0.945272	14	0.732346	0.465799	0.915103	2	NA	NA	NA	3	1.72752	0.0886825	0.724794	0	NA	NA	NA	1	NA	NA	NA	4	-1.34929	0.179348	1.12789	1	NA	NA	NA	0	NA	NA	NA	1	NA	NA	NA	2	NA	NA	NA	12	-1.22065	0.224695
ENSG00000054179	954	ENTPD2|954	6	1.4587	0.147422	0.839103	15	0.0204732	0.98371	0.998103	4	-0.679044	0.502149	1.0117	6	0.0874617	0.930565	0.997575	1	NA	NA	NA	1	NA	NA	NA	4	0.383378	0.702001	1.04332	4	2.22381	0.0295881	0.476076	4	1.40044	0.171311	0.944389	3	-0.72829	0.468866	0.951695	11	0.138617	0.889948	0.988941	13	1.03623	0.302248
ENSG00000197586	955	ENTPD6|955	6	-2.65325	0.00912005	0.274735	21	0.710485	0.479182	0.918621	3	-0.964659	0.342181	1.01017	3	0.754856	0.452981	0.954069	0	NA	NA	NA	1	NA	NA	NA	9	0.524339	0.600843	1.056	6	0.164815	0.869593	0.983515	1	NA	NA	NA	1	NA	NA	NA	10	0.314855	0.75333	0.982648	8	-1.83247	0.069446
ENSG00000168032	956	ENTPD3|956	8	-0.326324	0.744783	0.991219	16	-0.600118	0.549887	0.937443	4	-1.25353	0.219385	0.962363	3	1.4335	0.156366	0.821212	0	NA	NA	NA	0	NA	NA	NA	4	0.222185	0.824483	1.02331	2	NA	NA	NA	2	NA	NA	NA	1	NA	NA	NA	3	-1.51921	0.130918	0.780966	6	-0.0796944	0.936618
ENSG00000187097	957	ENTPD5|957	5	1.68397	0.0949474	0.755122	15	0.0680369	0.945902	0.993002	4	1.42312	0.164688	0.926795	2	NA	NA	NA	1	NA	NA	NA	1	NA	NA	NA	0	NA	NA	NA	2	NA	NA	NA	3	-0.0269706	0.978656	0.998417	1	NA	NA	NA	3	-0.278062	0.781367	0.983614	12	0.646549	0.519201
ENSG00000101017	958	CD40|958	9	1.10471	0.271633	0.924914	16	-0.546902	0.585756	0.94453	4	1.03925	0.306725	0.995981	1	NA	NA	NA	0	NA	NA	NA	0	NA	NA	NA	7	-0.183421	0.854724	1.01759	2	NA	NA	NA	0	NA	NA	NA	1	NA	NA	NA	2	NA	NA	NA	5	-0.14936	0.881529
ENSG00000026508	960	CD44|960	4	-1.59451	0.113615	0.792737	26	0.939687	0.349812	0.874137	5	0.0950552	0.924883	1.00051	3	-1.40938	0.163347	0.817744	0	NA	NA	NA	0	NA	NA	NA	3	1.56577	0.119583	1.12438	5	-0.0915202	0.927356	0.993757	3	-0.0987793	0.921949	1.00017	1	NA	NA	NA	6	-0.466472	0.641587	0.980877	9	0.255773	0.798579
ENSG00000196776	961	CD47|961	5	-0.575356	0.566195	0.98145	21	-0.622805	0.534937	0.936232	4	1.39546	0.172793	0.937718	2	NA	NA	NA	0	NA	NA	NA	3	-0.211338	0.832968	0.995457	8	-0.296114	0.767567	1.03335	4	0.692524	0.491038	0.920681	0	NA	NA	NA	0	NA	NA	NA	5	-0.406705	0.684832	0.98232	10	-0.143184	0.886394
ENSG00000117091	962	CD48|962	16	-1.46759	0.144992	0.83462	31	-0.984755	0.327299	0.865002	7	0.0112139	0.991125	1.00047	0	NA	NA	NA	0	NA	NA	NA	0	NA	NA	NA	2	NA	NA	NA	5	-0.0461974	0.963292	0.997275	2	NA	NA	NA	0	NA	NA	NA	2	NA	NA	NA	13	0.701532	0.484376
ENSG00000143119	963	CD53|963	5	-1.82242	0.0710357	0.682419	17	0.747225	0.456813	0.909323	2	NA	NA	NA	2	NA	NA	NA	1	NA	NA	NA	2	NA	NA	NA	6	0.123061	0.902229	1.00843	6	-2.03173	0.0462102	0.544358	1	NA	NA	NA	0	NA	NA	NA	4	-1.36727	0.173685	0.824066	4	-0.493791	0.622387
ENSG00000116815	965	CD58|965	8	-1.04538	0.298077	0.936618	22	0.704942	0.482608	0.919431	3	-1.81963	0.0784859	0.782987	1	NA	NA	NA	1	NA	NA	NA	2	NA	NA	NA	6	0.658085	0.511527	1.07105	3	-0.891312	0.375999	0.894147	1	NA	NA	NA	0	NA	NA	NA	5	-0.419561	0.675436	0.980122	3	-0.251173	0.802125
ENSG00000085063	966	CD59|966	4	1.50205	0.135874	0.82716	26	1.37718	0.171764	0.757553	4	-0.79553	0.432355	1.01764	1	NA	NA	NA	1	NA	NA	NA	0	NA	NA	NA	4	-2.49825	0.0135972	0.761933	4	-0.382667	0.703196	0.962147	1	NA	NA	NA	3	0.723567	0.471743	0.953168	6	0.482857	0.629936	0.980097	11	-1.77478	0.0785568
ENSG00000135404	967	CD63|967	5	-0.227921	0.82012	0.99553	26	0.0238053	0.981059	0.997466	15	-0.850368	0.401641	1.01995	5	0.936418	0.352421	0.934954	0	NA	NA	NA	3	0.987019	0.32554	0.895398	3	-0.689973	0.491314	1.07371	5	0.0394742	0.968632	0.997432	7	-1.00034	0.324893	1.01852	1	NA	NA	NA	3	-0.419325	0.675608	0.980087	15	0.336379	0.737193
ENSG00000129226	968	CD68|968	10	-0.745485	0.457526	0.974494	21	0.110539	0.91222	0.989353	5	-1.25253	0.219743	0.96047	3	0.923809	0.358901	0.933801	1	NA	NA	NA	2	NA	NA	NA	3	-0.168192	0.866667	1.01498	4	1.62868	0.108146	0.703888	4	0.937027	0.355988	1.03669	1	NA	NA	NA	10	-0.0331498	0.973601	0.998574	12	-1.62009	0.107929
ENSG00000110848	969	CD69|969	2	NA	NA	NA	25	-0.446866	0.656011	0.954471	7	-0.105035	0.917024	1.00066	3	-0.0323261	0.974308	0.999507	2	NA	NA	NA	3	-1.0905	0.277592	0.871014	1	NA	NA	NA	5	-0.192751	0.847746	0.98229	3	-1.69951	0.0992388	0.819744	2	NA	NA	NA	4	-1.05326	0.293996	0.910292	5	1.09818	0.274401
ENSG00000125726	970	CD70|970	6	-0.871186	0.3855	0.958427	26	3.98076	0.000136121	0.0203061	12	1.75111	0.0898183	0.816353	0	NA	NA	NA	0	NA	NA	NA	5	-1.64096	0.103319	0.681578	3	-0.340816	0.733736	1.03942	4	-1.55424	0.12491	0.73113	4	-0.414787	0.681155	1.00474	0	NA	NA	NA	3	-0.546707	0.585432	0.976808	14	1.04073	0.300167
ENSG00000137101	971	CD72|971	10	-0.14336	0.886261	0.997147	24	-0.789762	0.431676	0.902923	7	0.312845	0.756493	1.00486	2	NA	NA	NA	0	NA	NA	NA	1	NA	NA	NA	2	NA	NA	NA	8	-1.09931	0.275625	0.855928	5	-0.573784	0.570254	1.01979	2	NA	NA	NA	6	-2.33704	0.0208249	0.463448	11	-1.16151	0.247817
ENSG00000019582	972	CD74|972	2	NA	NA	NA	11	1.79479	0.0759366	0.611627	3	-0.498008	0.621993	1.00461	1	NA	NA	NA	1	NA	NA	NA	2	NA	NA	NA	5	0.0520412	0.958567	0.999938	3	-1.02761	0.307885	0.873943	0	NA	NA	NA	0	NA	NA	NA	3	-0.514926	0.6074	0.97916	8	0.63263	0.528221
ENSG00000105369	973	CD79A|973	10	-0.855735	0.393955	0.960651	19	0.724187	0.470769	0.915745	7	-0.0126312	0.990003	1.00031	4	-0.480979	0.632098	0.967943	0	NA	NA	NA	2	NA	NA	NA	6	-0.149141	0.88165	1.01288	7	-1.57289	0.120527	0.727043	4	-0.433603	0.667579	1.01079	5	-0.275291	0.783903	0.987964	5	-2.18445	0.0305584	0.538281	10	0.13648	0.891679
ENSG00000007312	974	CD79B|974	5	0.575264	0.566257	0.981449	28	-0.139504	0.889354	0.987726	4	1.7555	0.0890515	0.815473	2	NA	NA	NA	0	NA	NA	NA	2	NA	NA	NA	3	-0.851077	0.39613	1.08458	5	-0.45865	0.647992	0.950998	1	NA	NA	NA	1	NA	NA	NA	5	-1.24901	0.213703	0.862599	9	1.0954	0.275612
ENSG00000110651	975	CD81|975	5	-0.702381	0.483886	0.977513	16	-0.191232	0.848761	0.983371	4	-1.64139	0.110825	0.848816	1	NA	NA	NA	1	NA	NA	NA	1	NA	NA	NA	15	0.992875	0.322425	1.09962	4	-0.328689	0.743432	0.969604	0	NA	NA	NA	0	NA	NA	NA	5	-0.815444	0.416174	0.947175	7	-0.808935	0.420209
ENSG00000123146	976	CD97|976	4	1.0091	0.315084	0.944294	29	-0.26898	0.788541	0.97311	5	-0.822604	0.417016	1.0188	4	0.929988	0.355716	0.934516	1	NA	NA	NA	1	NA	NA	NA	5	-0.197041	0.844072	1.02066	11	2.55076	0.0130756	0.35522	3	-0.201715	0.841458	1.00851	0	NA	NA	NA	8	-1.75926	0.0806725	0.697374	13	-0.572515	0.568081
ENSG00000177697	977	CD151|977	6	0.432261	0.666376	0.982569	18	-0.576399	0.565738	0.940353	4	-1.78688	0.0837398	0.797374	1	NA	NA	NA	1	NA	NA	NA	1	NA	NA	NA	0	NA	NA	NA	7	-0.217374	0.828587	0.982563	1	NA	NA	NA	0	NA	NA	NA	6	0.775514	0.439317	0.952586	3	-0.91635	0.361385
ENSG00000158825	978	CDA|978	5	-0.553881	0.580755	0.981737	18	0.544692	0.587269	0.94414	6	-1.18304	0.245786	0.970672	3	0.428645	0.669557	0.97054	0	NA	NA	NA	3	-1.0281	0.305887	0.894449	1	NA	NA	NA	4	-1.30218	0.197382	0.801284	0	NA	NA	NA	2	NA	NA	NA	3	-0.216906	0.82859	0.986276	9	0.662773	0.508791
ENSG00000170312	983	CDK1|983	5	0.548203	0.584634	0.981136	22	0.813997	0.417726	0.898737	1	NA	NA	NA	0	NA	NA	NA	0	NA	NA	NA	1	NA	NA	NA	4	-0.799887	0.425085	1.07855	2	NA	NA	NA	0	NA	NA	NA	0	NA	NA	NA	5	0.706016	0.481327	0.964524	7	-0.597	0.551671
ENSG00000008128	984	CDK11B|984	6	-0.266141	0.790616	0.992839	23	-0.0744464	0.940815	0.992533	5	-0.637514	0.528471	1.01204	8	1.75934	0.0830854	0.708662	0	NA	NA	NA	1	NA	NA	NA	3	0.00907385	0.992773	1.00006	10	2.28608	0.0254668	0.454643	6	0.890141	0.380247	1.03765	0	NA	NA	NA	10	-0.339238	0.734928	0.982993	7	-0.41334	0.68012
ENSG00000198589	987	LRBA|987	9	0.453111	0.651337	0.981147	20	-0.069437	0.944791	0.992774	5	-1.37939	0.177644	0.942274	0	NA	NA	NA	0	NA	NA	NA	0	NA	NA	NA	7	-1.85526	0.0655901	1.02837	7	1.66688	0.100278	0.692022	3	0.117485	0.907233	1.00239	2	NA	NA	NA	13	0.127545	0.898688	0.99012	11	-0.677588	0.499382
ENSG00000096401	988	CDC5L|988	8	1.41915	0.158608	0.849091	24	-1.06606	0.289155	0.845508	4	-1.3236	0.195316	0.949142	1	NA	NA	NA	0	NA	NA	NA	3	-0.680155	0.497664	0.947308	6	-0.149937	0.881023	1.0129	10	-3.69079	0.000454922	0.0675446	3	-0.774272	0.444635	1.03576	0	NA	NA	NA	5	0.388535	0.698198	0.982642	13	-1.43107	0.1551
ENSG00000094804	990	CDC6|990	13	1.89672	0.0604178	0.651083	32	2.30942	0.023134	0.405405	4	-2.14975	0.0394904	0.636218	5	-3.66536	0.000489571	0.040836	1	NA	NA	NA	2	NA	NA	NA	6	0.222334	0.824367	1.02348	9	1.41801	0.160892	0.770102	1	NA	NA	NA	0	NA	NA	NA	16	0.0564861	0.955033	0.996965	10	-1.09725	0.274806
ENSG00000117399	991	CDC20|991	8	-0.884327	0.378398	0.956773	17	2.13306	0.0355529	0.478133	1	NA	NA	NA	1	NA	NA	NA	0	NA	NA	NA	1	NA	NA	NA	2	NA	NA	NA	6	1.51458	0.134654	0.742107	0	NA	NA	NA	1	NA	NA	NA	4	-1.22173	0.223819	0.870308	18	0.502176	0.616496
ENSG00000164045	993	CDC25A|993	6	0.156549	0.87588	0.996785	21	2.29237	0.0241398	0.413638	5	2.39467	0.0228671	0.520654	1	NA	NA	NA	1	NA	NA	NA	1	NA	NA	NA	2	NA	NA	NA	6	1.7262	0.0889898	0.67844	5	-2.36279	0.0245927	0.505851	1	NA	NA	NA	4	1.77549	0.0779443	0.694257	14	0.763564	0.446677
ENSG00000101224	994	CDC25B|994	3	-0.703812	0.482997	0.977598	24	2.00753	0.0475958	0.524469	5	0.732084	0.469617	1.01604	4	1.10206	0.274381	0.911176	2	NA	NA	NA	1	NA	NA	NA	2	NA	NA	NA	5	1.1311	0.262106	0.848379	1	NA	NA	NA	0	NA	NA	NA	6	0.0044364	0.996466	1.00028	6	1.32109	0.189073
ENSG00000158402	995	CDC25C|995	4	0.568316	0.570948	0.982125	15	1.33473	0.185223	0.771306	1	NA	NA	NA	1	NA	NA	NA	0	NA	NA	NA	2	NA	NA	NA	4	-0.664506	0.507422	1.07053	3	0.0521834	0.95854	0.997659	0	NA	NA	NA	0	NA	NA	NA	3	2.23717	0.0268223	0.510991	10	2.31282	0.0224952
ENSG00000004897	996	CDC27|996	6	-0.60836	0.54417	0.980264	24	0.474769	0.636065	0.951177	3	-0.796604	0.43174	1.01799	4	0.538578	0.591963	0.964555	0	NA	NA	NA	0	NA	NA	NA	4	-0.125804	0.900061	1.00826	3	-0.654952	0.514775	0.923945	2	NA	NA	NA	1	NA	NA	NA	3	-0.612183	0.541389	0.9729	7	-1.58865	0.114862
ENSG00000099804	997	CDC34|997	6	-1.04497	0.298265	0.936462	15	1.92543	0.0572308	0.558834	5	0.196756	0.845303	1.00238	5	-0.0170357	0.986459	1.00111	0	NA	NA	NA	3	0.981542	0.328221	0.896197	4	1.26546	0.207737	1.12717	8	3.75594	0.000367636	0.0586497	2	NA	NA	NA	2	NA	NA	NA	6	-1.795	0.074765	0.684278	8	1.90213	0.0596345
ENSG00000070831	998	CDC42|998	6	0.496857	0.620255	0.981038	16	-0.715173	0.476294	0.918641	6	-0.345977	0.731697	1.00122	1	NA	NA	NA	0	NA	NA	NA	2	NA	NA	NA	1	NA	NA	NA	3	1.40842	0.1637	0.776113	2	NA	NA	NA	2	NA	NA	NA	2	NA	NA	NA	7	-0.319387	0.750008
ENSG00000039068	999	CDH1|999	7	0.535269	0.593516	0.982334	20	-1.11097	0.269446	0.837691	3	-0.593892	0.556894	1.00685	0	NA	NA	NA	1	NA	NA	NA	4	0.746279	0.4569	0.94426	3	-2.22883	0.0273637	0.914271	10	0.432706	0.666639	0.954634	1	NA	NA	NA	0	NA	NA	NA	4	-1.09982	0.273257	0.896372	6	0.260796	0.794712
ENSG00000170558	1000	CDH2|1000	12	0.0276528	0.977988	1.00099	22	2.36726	0.0199929	0.386616	5	-0.499505	0.620951	1.00463	2	NA	NA	NA	2	NA	NA	NA	0	NA	NA	NA	6	0.804556	0.422393	1.0805	9	-1.1115	0.270387	0.851295	3	-1.16099	0.25451	0.989148	2	NA	NA	NA	9	1.55671	0.121749	0.768574	2	NA	NA
ENSG00000062038	1001	CDH3|1001	6	0.908639	0.365475	0.952217	19	0.550148	0.583537	0.94447	3	-1.02318	0.314142	1.00184	0	NA	NA	NA	1	NA	NA	NA	4	-0.229428	0.818911	0.995392	3	-0.954611	0.341363	1.09376	10	-2.81769	0.00637558	0.26194	1	NA	NA	NA	0	NA	NA	NA	4	-1.31531	0.190511	0.838954	6	-1.29009	0.199587
ENSG00000179242	1002	CDH4|1002	4	0.0797511	0.936576	0.999848	19	1.17627	0.242488	0.818684	3	-0.669088	0.508392	1.01119	1	NA	NA	NA	0	NA	NA	NA	3	-0.13786	0.890573	0.994268	7	-0.119802	0.904806	1.00797	5	-0.963282	0.338922	0.879626	0	NA	NA	NA	2	NA	NA	NA	4	1.50444	0.134673	0.780937	8	0.979855	0.329197
ENSG00000179776	1003	CDH5|1003	6	-2.01749	0.0460145	0.582764	18	-0.474562	0.636211	0.951236	1	NA	NA	NA	3	-0.450191	0.654026	0.96908	0	NA	NA	NA	2	NA	NA	NA	0	NA	NA	NA	4	-0.180478	0.85733	0.983592	2	NA	NA	NA	0	NA	NA	NA	5	-0.762013	0.447307	0.956323	8	-0.213696	0.83116
ENSG00000113361	1004	CDH6|1004	7	-0.533457	0.594765	0.982132	17	-0.974276	0.332447	0.868521	10	-0.979254	0.335036	1.00616	1	NA	NA	NA	2	NA	NA	NA	0	NA	NA	NA	2	NA	NA	NA	3	-0.585137	0.560451	0.93394	0	NA	NA	NA	0	NA	NA	NA	7	-2.64044	0.00919973	0.329143	5	0.468571	0.640256
ENSG00000081138	1005	CDH7|1005	3	0.285323	0.775919	0.992983	15	1.5692	0.119998	0.693875	6	-0.0635014	0.949775	1.00225	3	0.27469	0.7844	0.979765	0	NA	NA	NA	2	NA	NA	NA	3	1.03334	0.303167	1.10095	8	0.816759	0.417005	0.91038	1	NA	NA	NA	0	NA	NA	NA	5	1.46642	0.144729	0.785918	9	0.55804	0.577892
ENSG00000150394	1006	CDH8|1006	8	-0.958732	0.339741	0.948037	14	-0.897363	0.371843	0.882126	1	NA	NA	NA	0	NA	NA	NA	0	NA	NA	NA	2	NA	NA	NA	3	-0.0263372	0.979025	0.999828	6	-0.978981	0.331164	0.876481	2	NA	NA	NA	0	NA	NA	NA	3	-2.36991	0.0191274	0.448355	4	0.383658	0.701934
ENSG00000113100	1007	CDH9|1007	6	-1.39685	0.165196	0.859817	25	-0.245681	0.806471	0.975502	9	-0.0109245	0.991354	1.00047	0	NA	NA	NA	2	NA	NA	NA	2	NA	NA	NA	8	-0.127113	0.899027	1.00837	1	NA	NA	NA	0	NA	NA	NA	1	NA	NA	NA	3	0.995369	0.321238	0.919977	9	-0.614664	0.53998
ENSG00000040731	1008	CDH10|1008	8	0.156499	0.875919	0.996757	18	-0.768077	0.444388	0.90561	15	-0.76206	0.451783	1.01502	0	NA	NA	NA	3	0.111796	0.911462	0.972565	0	NA	NA	NA	4	-0.452474	0.651604	1.05077	11	0.0159965	0.987285	0.998943	1	NA	NA	NA	0	NA	NA	NA	14	-0.954978	0.3412	0.929106	11	-0.0374449	0.970195
ENSG00000140937	1009	CDH11|1009	2	NA	NA	NA	14	0.982894	0.32821	0.865347	1	NA	NA	NA	0	NA	NA	NA	1	NA	NA	NA	2	NA	NA	NA	0	NA	NA	NA	2	NA	NA	NA	1	NA	NA	NA	0	NA	NA	NA	6	0.378235	0.705817	0.982454	6	-1.24888	0.214223
ENSG00000154162	1010	CDH12|1010	7	1.42114	0.158029	0.848875	18	-0.214336	0.830754	0.979578	11	0.922266	0.363513	1.01729	1	NA	NA	NA	2	NA	NA	NA	0	NA	NA	NA	6	0.912218	0.363168	1.09012	4	0.238483	0.812245	0.980948	0	NA	NA	NA	0	NA	NA	NA	6	0.105283	0.916299	0.992126	5	0.409656	0.682814
ENSG00000140945	1012	CDH13|1012	5	-1.48865	0.139365	0.829505	14	-0.477139	0.634383	0.950503	2	NA	NA	NA	2	NA	NA	NA	1	NA	NA	NA	2	NA	NA	NA	4	-0.863896	0.389072	1.08693	5	2.04109	0.045244	0.541917	3	-0.903028	0.373475	1.03989	0	NA	NA	NA	11	1.42993	0.154918	0.803327	3	0.543422	0.587882
ENSG00000129910	1013	CDH15|1013	4	-0.889042	0.375869	0.957293	20	1.13504	0.259275	0.830952	4	0.402682	0.689946	1.00141	1	NA	NA	NA	2	NA	NA	NA	2	NA	NA	NA	5	-0.0399115	0.968219	0.999658	7	0.534845	0.594555	0.942887	3	0.708099	0.484175	1.03264	0	NA	NA	NA	8	-1.26473	0.208027	0.858928	6	1.389	0.167494
ENSG00000166589	1014	CDH16|1014	7	0.355555	0.722836	0.990114	13	0.415799	0.678515	0.956711	2	NA	NA	NA	3	1.31014	0.194623	0.860407	0	NA	NA	NA	2	NA	NA	NA	2	NA	NA	NA	4	-0.291106	0.771883	0.972702	2	NA	NA	NA	0	NA	NA	NA	3	-2.02435	0.0447959	0.584066	10	-0.254484	0.799572
ENSG00000079112	1015	CDH17|1015	8	-0.250418	0.802719	0.99503	33	2.71368	0.0079297	0.262138	3	-0.213518	0.832321	1.00217	1	NA	NA	NA	1	NA	NA	NA	4	3.53099	0.000580493	0.0427388	4	-0.166069	0.868334	1.01532	5	-0.326863	0.744806	0.97013	2	NA	NA	NA	1	NA	NA	NA	3	-0.302904	0.762403	0.982908	14	-1.10074	0.27329
ENSG00000145526	1016	CDH18|1016	11	1.14288	0.255505	0.918851	20	-0.0595748	0.952622	0.993885	9	1.03192	0.310094	0.998686	1	NA	NA	NA	2	NA	NA	NA	3	1.00395	0.317341	0.894937	6	-0.225154	0.822177	1.02259	7	-1.01617	0.313259	0.87414	0	NA	NA	NA	1	NA	NA	NA	11	2.17744	0.0310877	0.539346	6	-0.257258	0.797436
ENSG00000123374	1017	CDK2|1017	8	0.605674	0.545946	0.979544	23	-0.675832	0.500824	0.926301	15	-0.34568	0.731919	1.00122	6	-1.05728	0.29418	0.922381	0	NA	NA	NA	3	-0.132917	0.894472	0.994582	4	0.800116	0.424952	1.07865	3	-0.310458	0.757191	0.969008	8	1.4016	0.170969	0.945505	2	NA	NA	NA	2	NA	NA	NA	13	0.189349	0.85015
ENSG00000250506	1018	CDK3|1018	12	1.38952	0.167405	0.862201	25	1.3588	0.177496	0.764782	2	NA	NA	NA	4	-0.407361	0.685042	0.972361	0	NA	NA	NA	1	NA	NA	NA	4	-1.45504	0.147819	1.12631	8	-1.4779	0.14419	0.754192	4	-0.576867	0.568195	1.01927	0	NA	NA	NA	9	0.100703	0.919927	0.99325	14	0.142716	0.886762
ENSG00000135446	1019	CDK4|1019	8	0.0820567	0.934747	1.00054	18	1.21916	0.225866	0.802877	20	2.39869	0.0226571	0.519407	2	NA	NA	NA	0	NA	NA	NA	2	NA	NA	NA	7	1.95094	0.0529926	1.01564	7	-1.637	0.106391	0.703458	15	3.15905	0.00351936	0.186885	6	4.03127	0.000139303	0.0176317	6	-1.05606	0.292724	0.909743	7	0.458246	0.647633
ENSG00000164885	1020	CDK5|1020	3	-0.550083	0.583348	0.981383	16	-0.422919	0.673331	0.956314	2	NA	NA	NA	2	NA	NA	NA	2	NA	NA	NA	1	NA	NA	NA	1	NA	NA	NA	4	-0.588457	0.558234	0.933774	4	1.69673	0.0997684	0.818919	0	NA	NA	NA	4	-0.0351401	0.972017	0.998593	7	1.0569	0.292754
ENSG00000105810	1021	CDK6|1021	4	0.96113	0.338539	0.949054	20	1.75539	0.0824851	0.626562	3	-0.119249	0.905847	1.00045	0	NA	NA	NA	0	NA	NA	NA	3	-0.690599	0.491098	0.946609	4	0.292355	0.770433	1.03431	10	-0.403291	0.688038	0.959083	5	1.01185	0.319443	1.02049	3	0.0834116	0.933762	0.999775	3	1.49192	0.137922	0.78397	7	-1.29387	0.19828
ENSG00000134058	1022	CDK7|1022	4	0.757555	0.450294	0.975173	7	1.83672	0.0694454	0.594404	1	NA	NA	NA	0	NA	NA	NA	0	NA	NA	NA	0	NA	NA	NA	3	0.333417	0.739301	1.0393	0	NA	NA	NA	2	NA	NA	NA	0	NA	NA	NA	0	NA	NA	NA	8	-1.42978	0.155468
ENSG00000132964	1024	CDK8|1024	7	1.10061	0.273406	0.923962	11	0.267747	0.789487	0.973127	4	1.0079	0.321306	1.00248	1	NA	NA	NA	0	NA	NA	NA	2	NA	NA	NA	9	-0.408911	0.683208	1.04573	3	-0.284906	0.776608	0.974317	3	-0.314746	0.755063	1.00367	2	NA	NA	NA	1	NA	NA	NA	2	NA	NA
ENSG00000136807	1025	CDK9|1025	3	0.725535	0.469624	0.97624	17	0.116282	0.90768	0.989811	4	1.04543	0.303909	0.995286	3	0.920459	0.360635	0.932326	0	NA	NA	NA	1	NA	NA	NA	2	NA	NA	NA	5	2.25106	0.0277175	0.465977	3	-0.939747	0.354613	1.03733	2	NA	NA	NA	3	0.489438	0.625282	0.97989	10	-2.4019	0.0178977
ENSG00000124762	1026	CDKN1A|1026	13	-1.13366	0.259335	0.920231	19	0.111098	0.911778	0.98966	5	-2.58269	0.0147477	0.427365	2	NA	NA	NA	1	NA	NA	NA	1	NA	NA	NA	5	-0.42285	0.673031	1.04539	5	-0.565202	0.573853	0.9365	0	NA	NA	NA	0	NA	NA	NA	1	NA	NA	NA	13	2.36005	0.019942
ENSG00000111276	1027	CDKN1B|1027	7	-0.57198	0.568471	0.982047	27	0.562373	0.575215	0.942255	4	-2.12188	0.0419433	0.647678	2	NA	NA	NA	1	NA	NA	NA	1	NA	NA	NA	6	-0.838466	0.403149	1.08269	1	NA	NA	NA	2	NA	NA	NA	1	NA	NA	NA	3	-0.291998	0.770711	0.982608	8	0.136991	0.891276
ENSG00000129757	1028	CDKN1C|1028	1	NA	NA	NA	17	2.18068	0.0317304	0.456096	4	-0.158628	0.874991	1.002	2	NA	NA	NA	0	NA	NA	NA	1	NA	NA	NA	14	2.57435	0.011045	0.718843	6	1.31485	0.193111	0.799307	2	NA	NA	NA	0	NA	NA	NA	6	1.42266	0.157011	0.804696	7	-1.51774	0.131802
ENSG00000147889	1029	CDKN2A|1029	29	-2.51665	0.0132509	0.334564	20	1.40559	0.163178	0.750642	15	-2.50044	0.0179019	0.474595	2	NA	NA	NA	1	NA	NA	NA	11	-0.509492	0.611306	0.966787	3	-0.507773	0.612384	1.05303	23	-1.22594	0.224577	0.824017	13	0.881841	0.384649	1.03823	5	0.300689	0.764543	0.986005	32	-4.35895	2.48202e-05	0.00494914	20	-1.2132	0.227519
ENSG00000147883	1030	CDKN2B|1030	29	-0.916395	0.361412	0.952021	20	0.78158	0.436447	0.903956	15	-2.24708	0.0318957	0.592261	2	NA	NA	NA	1	NA	NA	NA	11	0.166181	0.868283	0.987023	3	-0.254385	0.799558	1.02844	23	-0.180995	0.856926	0.983429	13	-0.080665	0.936227	1.00003	5	-1.56403	0.12232	0.724921	32	-3.77693	0.000232215	0.0289398	20	-0.192082	0.848014
ENSG00000123080	1031	CDKN2C|1031	5	1.51917	0.131514	0.82157	19	1.07987	0.282993	0.843184	5	-0.486341	0.630146	1.00326	0	NA	NA	NA	2	NA	NA	NA	1	NA	NA	NA	4	-1.8656	0.0641179	1.02852	3	-2.19325	0.0318175	0.488368	3	-0.337307	0.738159	1.00062	1	NA	NA	NA	9	0.643073	0.521206	0.970932	12	-0.329279	0.742538
ENSG00000129355	1032	CDKN2D|1032	8	0.538955	0.590978	0.982261	28	-0.896729	0.372179	0.882334	11	0.372434	0.712104	1.00175	2	NA	NA	NA	0	NA	NA	NA	3	0.257093	0.797529	0.996127	5	-1.25078	0.213028	1.1251	9	0.118746	0.905837	0.990372	4	-0.299806	0.766327	1.00427	2	NA	NA	NA	11	2.08337	0.0389972	0.570649	12	0.535195	0.59354
ENSG00000100526	1033	CDKN3|1033	3	-0.865806	0.388431	0.959356	21	-0.368985	0.712978	0.963372	1	NA	NA	NA	2	NA	NA	NA	0	NA	NA	NA	1	NA	NA	NA	2	NA	NA	NA	4	0.196649	0.844706	0.982869	0	NA	NA	NA	1	NA	NA	NA	5	1.0641	0.289078	0.907084	8	-0.179257	0.858049
ENSG00000129596	1036	CDO1|1036	7	-0.916145	0.361542	0.951728	11	0.714239	0.476869	0.918851	3	1.76568	0.0872993	0.809393	0	NA	NA	NA	2	NA	NA	NA	4	-0.234472	0.815002	0.995336	5	-2.0894	0.0384188	0.946906	1	NA	NA	NA	2	NA	NA	NA	1	NA	NA	NA	3	-1.32384	0.187669	0.837536	11	0.550873	0.58278
ENSG00000140743	1039	CDR2|1039	9	0.856755	0.393394	0.96062	18	-0.0995295	0.920932	0.989851	3	-1.70927	0.0973948	0.823703	0	NA	NA	NA	0	NA	NA	NA	2	NA	NA	NA	4	0.486141	0.627601	1.0517	1	NA	NA	NA	2	NA	NA	NA	0	NA	NA	NA	2	NA	NA	NA	1	NA	NA
ENSG00000163624	1040	CDS1|1040	2	NA	NA	NA	14	-2.15457	0.0337795	0.46958	3	-1.52785	0.136691	0.893564	1	NA	NA	NA	0	NA	NA	NA	2	NA	NA	NA	7	-3.42663	0.000795394	0.165654	5	0.536797	0.593213	0.943053	2	NA	NA	NA	0	NA	NA	NA	7	-0.378031	0.705968	0.982299	7	0.923805	0.357505
ENSG00000204539	1041	CDSN|1041	8	2.29498	0.0235801	0.444916	17	-0.975276	0.331953	0.867869	8	0.519335	0.607216	1.00512	2	NA	NA	NA	0	NA	NA	NA	1	NA	NA	NA	6	0.214785	0.830236	1.02274	6	-0.0984297	0.921889	0.992651	1	NA	NA	NA	2	NA	NA	NA	6	-1.27502	0.204371	0.853257	10	-1.03143	0.304487
ENSG00000169442	1043	CD52|1043	9	-1.81227	0.0726001	0.68863	21	1.22664	0.223053	0.801547	2	NA	NA	NA	2	NA	NA	NA	0	NA	NA	NA	3	-0.182467	0.855512	0.991086	5	0.597186	0.551315	1.06529	6	-1.72049	0.0900285	0.678767	3	-1.05566	0.299281	1.01463	1	NA	NA	NA	5	-0.839744	0.402454	0.944998	16	0.139679	0.889156
ENSG00000113722	1044	CDX1|1044	2	NA	NA	NA	11	-0.252353	0.801325	0.974791	3	-0.631597	0.53228	1.01152	3	-1.75122	0.0844845	0.713089	1	NA	NA	NA	2	NA	NA	NA	5	-0.747599	0.455913	1.08227	3	2.21092	0.0305111	0.479606	0	NA	NA	NA	0	NA	NA	NA	3	0.392238	0.695467	0.981754	8	-0.583073	0.560976
ENSG00000165556	1045	CDX2|1045	8	0.470415	0.638966	0.980893	15	1.44594	0.151556	0.738723	3	0.0207088	0.983611	1.00042	2	NA	NA	NA	1	NA	NA	NA	3	0.818749	0.414488	0.929779	4	-3.02673	0.00292626	0.384911	4	-0.644909	0.521222	0.925875	4	-0.430958	0.669481	1.01073	2	NA	NA	NA	4	-0.808011	0.420426	0.946197	5	2.24118	0.0269176
ENSG00000153132	1047	CLGN|1047	5	1.2535	0.212613	0.899251	9	-1.96256	0.0526861	0.543453	2	NA	NA	NA	0	NA	NA	NA	0	NA	NA	NA	1	NA	NA	NA	2	NA	NA	NA	3	-0.18248	0.855765	0.983602	2	NA	NA	NA	0	NA	NA	NA	4	2.39354	0.0179842	0.437324	8	3.04022	0.00292265
ENSG00000105388	1048	CEACAM5|1048	11	1.30294	0.195243	0.88367	20	1.27996	0.203743	0.787983	8	0.913699	0.367927	1.01836	4	0.269388	0.788459	0.979658	0	NA	NA	NA	3	-0.0190024	0.98487	0.999906	5	-2.86535	0.0047853	0.49014	6	1.84347	0.0697512	0.621872	4	1.46501	0.152987	0.928991	5	0.127501	0.89891	0.99306	4	-0.0761583	0.9394	0.994881	11	1.33328	0.185051
ENSG00000245848	1050	CEBPA|1050	13	2.2577	0.0258851	0.464488	25	-1.10241	0.273129	0.840601	9	2.9563	0.00590626	0.272666	2	NA	NA	NA	0	NA	NA	NA	1	NA	NA	NA	3	0.794658	0.428111	1.07813	9	-1.6323	0.107379	0.705017	2	NA	NA	NA	2	NA	NA	NA	1	NA	NA	NA	18	1.02361	0.308151
ENSG00000172216	1051	CEBPB|1051	7	0.184175	0.854206	0.997112	25	4.09824	8.89311e-05	0.0142226	7	-0.138418	0.890805	1.00001	0	NA	NA	NA	0	NA	NA	NA	3	0.255036	0.799114	0.995994	4	-2.23856	0.0267083	0.914374	4	-0.278991	0.781124	0.974764	0	NA	NA	NA	1	NA	NA	NA	6	-0.161433	0.87198	0.988064	14	2.04095	0.043525
ENSG00000221869	1052	CEBPD|1052	8	1.43533	0.153954	0.844846	28	0.532852	0.595407	0.947018	3	-1.24999	0.220658	0.960082	1	NA	NA	NA	1	NA	NA	NA	1	NA	NA	NA	7	-0.985864	0.325842	1.09661	12	-0.636723	0.526508	0.926051	1	NA	NA	NA	2	NA	NA	NA	10	-0.800141	0.424956	0.949249	13	2.68585	0.00829612
ENSG00000092067	1053	CEBPE|1053	7	-0.743447	0.458754	0.974605	19	0.219116	0.82704	0.978839	4	-0.717392	0.478504	1.01573	2	NA	NA	NA	1	NA	NA	NA	6	0.353615	0.724223	0.987751	2	NA	NA	NA	5	-1.35142	0.181176	0.793028	1	NA	NA	NA	1	NA	NA	NA	2	NA	NA	NA	10	-0.680571	0.497499
ENSG00000153879	1054	CEBPG|1054	12	0.586434	0.558753	0.981072	24	0.193429	0.847045	0.983115	9	0.220395	0.827009	1.00145	2	NA	NA	NA	0	NA	NA	NA	1	NA	NA	NA	3	0.191202	0.848635	1.01879	9	-1.17696	0.243438	0.83806	2	NA	NA	NA	2	NA	NA	NA	0	NA	NA	NA	17	0.956279	0.34092
ENSG00000170835	1056	CEL|1056	2	NA	NA	NA	13	-0.59819	0.551167	0.937644	5	-0.566598	0.575067	1.00746	0	NA	NA	NA	0	NA	NA	NA	1	NA	NA	NA	4	-0.530242	0.596755	1.05445	6	1.86972	0.0659598	0.610199	1	NA	NA	NA	1	NA	NA	NA	6	1.00296	0.317574	0.91792	12	0.453461	0.651064
ENSG00000170827	1057	CELP|1057	2	NA	NA	NA	13	-0.0391829	0.968829	0.995119	5	-0.0266129	0.978939	1.00145	0	NA	NA	NA	0	NA	NA	NA	1	NA	NA	NA	4	-0.0616857	0.950898	1.00012	6	-0.0392304	0.968825	0.997357	1	NA	NA	NA	1	NA	NA	NA	6	1.42045	0.157653	0.804951	12	0.632778	0.528124
ENSG00000115163	1058	CENPA|1058	3	-0.33952	0.734848	0.991058	21	-0.582259	0.561801	0.94006	4	0.312706	0.756598	1.0047	1	NA	NA	NA	0	NA	NA	NA	3	1.29737	0.196894	0.810981	1	NA	NA	NA	3	-2.07573	0.0418191	0.525225	0	NA	NA	NA	0	NA	NA	NA	3	-0.217737	0.827944	0.986056	8	0.753677	0.452571
ENSG00000125817	1059	CENPB|1059	3	-0.40794	0.68409	0.985447	24	-0.65259	0.515631	0.930137	5	1.1818	0.246273	0.971166	4	2.14872	0.0352742	0.53496	2	NA	NA	NA	1	NA	NA	NA	2	NA	NA	NA	5	2.87668	0.00540739	0.243511	1	NA	NA	NA	0	NA	NA	NA	6	-0.112425	0.910644	0.991892	6	0.431594	0.666838
ENSG00000145241	1060	CENPC1|1060	12	1.68953	0.0938757	0.751531	13	-0.169351	0.865888	0.985779	3	0.412704	0.682664	1.00159	0	NA	NA	NA	0	NA	NA	NA	1	NA	NA	NA	5	0.358473	0.72051	1.04388	1	NA	NA	NA	4	0.854068	0.39962	1.03515	1	NA	NA	NA	2	NA	NA	NA	5	1.06022	0.291248
ENSG00000138778	1062	CENPE|1062	1	NA	NA	NA	19	1.0575	0.293022	0.848984	1	NA	NA	NA	1	NA	NA	NA	0	NA	NA	NA	0	NA	NA	NA	3	-0.0921707	0.92669	1.00346	1	NA	NA	NA	2	NA	NA	NA	0	NA	NA	NA	4	-0.470702	0.638571	0.980173	2	NA	NA
ENSG00000117724	1063	CENPF|1063	5	0.846675	0.398966	0.962885	20	0.530079	0.59732	0.947514	5	1.10511	0.277614	0.979883	0	NA	NA	NA	0	NA	NA	NA	0	NA	NA	NA	2	NA	NA	NA	3	0.589001	0.557871	0.933583	3	-0.000313912	0.999752	0.999752	1	NA	NA	NA	6	0.0612747	0.951226	0.996329	10	0.0568363	0.954773
ENSG00000198848	1066	CES1|1066	1	NA	NA	NA	18	-1.88515	0.0625319	0.574866	4	0.472886	0.639607	1.00188	0	NA	NA	NA	0	NA	NA	NA	2	NA	NA	NA	4	0.612702	0.541033	1.0694	1	NA	NA	NA	0	NA	NA	NA	0	NA	NA	NA	4	0.0616785	0.950905	0.996342	5	1.29171	0.199026
ENSG00000177143	1068	CETN1|1068	4	0.266728	0.790165	0.993302	15	13.3037	3.03938e-23	5.3955e-19	7	5.48148	5.3993e-06	0.00139011	2	NA	NA	NA	1	NA	NA	NA	0	NA	NA	NA	7	-0.577061	0.564793	1.06194	11	-0.767091	0.445763	0.91358	1	NA	NA	NA	0	NA	NA	NA	11	-0.258462	0.796422	0.98312	2	NA	NA
ENSG00000153140	1070	CETN3|1070	3	-0.484146	0.629219	0.981714	10	-0.481079	0.63159	0.949525	3	1.52299	0.137897	0.897507	0	NA	NA	NA	2	NA	NA	NA	6	0.259074	0.796004	0.99573	4	1.17964	0.240074	1.11647	3	-0.168892	0.866398	0.983089	1	NA	NA	NA	1	NA	NA	NA	5	-1.16604	0.245539	0.886964	8	0.664626	0.507609
ENSG00000087237	1071	CETP|1071	3	0.91853	0.360298	0.950837	20	0.32018	0.74955	0.967569	3	0.205972	0.83816	1.00208	1	NA	NA	NA	0	NA	NA	NA	4	-1.8301	0.0696179	0.593047	3	0.702215	0.483671	1.07353	2	NA	NA	NA	1	NA	NA	NA	0	NA	NA	NA	5	-0.0402929	0.967916	0.998495	4	-1.27169	0.206028
ENSG00000172757	1072	CFL1|1072	15	0.035314	0.971892	1.00165	31	0.220754	0.825768	0.978508	3	-0.256242	0.799457	1.00095	8	0.697137	0.488129	0.955043	0	NA	NA	NA	3	2.08422	0.0391768	0.479306	3	-1.2801	0.202554	1.11996	9	0.411853	0.681781	0.957482	2	NA	NA	NA	2	NA	NA	NA	22	0.199868	0.841868	0.987384	25	0.612759	0.541235
ENSG00000165410	1073	CFL2|1073	8	0.849942	0.397155	0.962346	22	0.97388	0.332643	0.868393	4	-0.356148	0.724142	1.00174	4	0.687876	0.493905	0.953192	0	NA	NA	NA	1	NA	NA	NA	2	NA	NA	NA	5	-0.531729	0.596699	0.942203	1	NA	NA	NA	0	NA	NA	NA	9	-0.594819	0.552904	0.972901	9	-0.494764	0.621703
ENSG00000109861	1075	CTSC|1075	7	0.854909	0.39441	0.96072	23	1.8556	0.0666774	0.588591	5	0.249659	0.804498	1.00015	6	-1.41533	0.161602	0.820596	0	NA	NA	NA	0	NA	NA	NA	4	1.82429	0.0701667	1.03397	6	-0.497759	0.620308	0.947361	1	NA	NA	NA	3	1.25484	0.213709	0.849084	6	0.586601	0.558397	0.973063	5	1.50198	0.135819
ENSG00000001626	1080	CFTR|1080	5	1.05995	0.291428	0.932843	11	0.332818	0.740021	0.966513	3	1.56253	0.128315	0.88051	1	NA	NA	NA	0	NA	NA	NA	3	1.18011	0.240199	0.853005	7	-1.47355	0.142771	1.12206	3	-0.0329094	0.973846	0.997323	1	NA	NA	NA	0	NA	NA	NA	2	NA	NA	NA	7	-1.02657	0.306759
ENSG00000135346	1081	CGA|1081	2	NA	NA	NA	22	-1.02063	0.310077	0.857664	6	0.792735	0.433958	1.01784	3	1.22264	0.22575	0.880037	0	NA	NA	NA	2	NA	NA	NA	9	-0.260151	0.795116	1.02802	2	NA	NA	NA	3	-1.30074	0.202935	0.971547	0	NA	NA	NA	3	1.47157	0.143334	0.784898	5	-0.536566	0.592595
ENSG00000189052	1082	CGB|1082	7	0.567587	0.571441	0.981688	25	1.07275	0.286159	0.844538	3	-0.5742	0.569976	1.00671	5	-0.156856	0.87583	0.992946	1	NA	NA	NA	0	NA	NA	NA	2	NA	NA	NA	9	-0.716611	0.476143	0.918122	4	0.900087	0.375013	1.03696	1	NA	NA	NA	5	-0.478773	0.632832	0.980116	12	-0.212157	0.832357
ENSG00000170956	1084	CEACAM3|1084	10	-0.719854	0.473101	0.974724	20	3.15005	0.00219583	0.132586	7	-1.41988	0.165621	0.929309	4	0.972986	0.33406	0.923836	0	NA	NA	NA	2	NA	NA	NA	5	-1.7913	0.0753309	1.05531	7	-0.464084	0.644115	0.950704	4	0.253495	0.801559	1.00781	5	-0.0905147	0.928137	1.00101	5	-1.80966	0.0724485	0.678439	10	-1.05423	0.29397
ENSG00000007306	1087	CEACAM7|1087	11	0.966239	0.335988	0.948655	20	-0.123834	0.901714	0.9892	8	0.140373	0.889274	1.00013	4	0.912853	0.364593	0.933621	0	NA	NA	NA	3	1.72141	0.0876503	0.635118	5	-2.46459	0.0148851	0.775016	6	1.35876	0.178847	0.793722	4	0.48335	0.632244	1.01769	5	-0.501359	0.617692	0.973799	4	-0.259052	0.795967	0.983289	11	1.42359	0.157248
ENSG00000124469	1088	CEACAM8|1088	8	-0.228146	0.819945	0.995701	23	0.189213	0.850338	0.983593	6	-0.339623	0.736431	1.00258	3	-1.18867	0.238765	0.892143	1	NA	NA	NA	3	1.07483	0.284523	0.877402	6	-1.90376	0.0589231	1.01559	8	-1.16293	0.249047	0.841339	5	-0.743693	0.462662	1.04274	5	-0.0361389	0.971274	0.993706	4	0.881389	0.379586	0.937524	11	-0.835252	0.405293
ENSG00000105352	1089	CEACAM4|1089	11	-1.64692	0.102353	0.772307	23	1.46285	0.14688	0.731804	8	0.39222	0.697579	1.00195	4	-0.0953535	0.924319	0.997287	0	NA	NA	NA	3	-0.755187	0.451558	0.942192	5	-0.0642857	0.948831	1.00056	6	-0.870642	0.387106	0.899587	4	0.718729	0.477691	1.03493	5	-0.853739	0.396162	0.905805	4	-2.21	0.0286952	0.524616	10	-0.25183	0.801618
ENSG00000136457	1101	CHAD|1101	5	2.07791	0.0399827	0.552568	29	-0.100288	0.920331	0.989925	4	-0.902597	0.3737	1.01896	4	1.49557	0.13946	0.805518	0	NA	NA	NA	1	NA	NA	NA	3	-0.684811	0.494557	1.07366	8	-0.785136	0.435183	0.91516	1	NA	NA	NA	1	NA	NA	NA	4	0.033973	0.972946	0.998724	12	1.56641	0.119976
ENSG00000136161	1102	RCBTB2|1102	11	-1.39198	0.166663	0.861191	30	0.261531	0.794262	0.973671	4	1.09031	0.283981	0.986236	1	NA	NA	NA	1	NA	NA	NA	0	NA	NA	NA	2	NA	NA	NA	6	-1.42855	0.15785	0.767796	2	NA	NA	NA	0	NA	NA	NA	10	0.945907	0.345791	0.931264	19	0.750267	0.454613
ENSG00000070748	1103	CHAT|1103	3	-0.64981	0.517133	0.978319	11	0.822676	0.412797	0.898255	1	NA	NA	NA	1	NA	NA	NA	0	NA	NA	NA	2	NA	NA	NA	3	-0.0706027	0.943811	1.0022	3	-0.0487004	0.961305	0.997214	1	NA	NA	NA	1	NA	NA	NA	3	0.383599	0.701845	0.983517	6	-1.38918	0.167439
ENSG00000180198	1104	RCC1|1104	5	7.21704	6.53796e-11	5.72253e-08	26	0.521224	0.60345	0.947668	5	0.705893	0.485526	1.01265	1	NA	NA	NA	0	NA	NA	NA	1	NA	NA	NA	5	1.01689	0.310898	1.1015	3	0.852025	0.397282	0.903904	3	-1.65187	0.108657	0.842699	0	NA	NA	NA	4	-0.287805	0.773912	0.983002	9	-0.622796	0.534641
ENSG00000153922	1105	CHD1|1105	2	NA	NA	NA	7	0.873956	0.384393	0.889551	2	NA	NA	NA	0	NA	NA	NA	0	NA	NA	NA	6	-0.912772	0.36312	0.911225	5	0.434295	0.66472	1.04812	0	NA	NA	NA	1	NA	NA	NA	0	NA	NA	NA	4	-0.959722	0.338815	0.928868	5	0.148703	0.882046
ENSG00000173575	1106	CHD2|1106	3	1.49319	0.138174	0.828674	19	-2.15773	0.0335251	0.468612	4	0.393702	0.696496	1.00212	0	NA	NA	NA	0	NA	NA	NA	1	NA	NA	NA	2	NA	NA	NA	1	NA	NA	NA	1	NA	NA	NA	0	NA	NA	NA	10	0.426007	0.670743	0.979204	4	-0.0203903	0.983767
ENSG00000170004	1107	CHD3|1107	11	-0.204536	0.838302	0.995362	20	1.49128	0.139273	0.72207	6	0.493646	0.625036	1.00348	1	NA	NA	NA	1	NA	NA	NA	2	NA	NA	NA	1	NA	NA	NA	3	-0.128651	0.898025	0.989187	3	-0.0314289	0.975129	0.998145	1	NA	NA	NA	10	-0.262594	0.793242	0.983007	11	0.149797	0.881185
ENSG00000111642	1108	CHD4|1108	5	-1.36909	0.173686	0.866777	24	1.25195	0.213727	0.792415	5	2.17597	0.0373003	0.625785	0	NA	NA	NA	1	NA	NA	NA	1	NA	NA	NA	3	-0.185366	0.853201	1.01772	9	1.12719	0.263744	0.850559	1	NA	NA	NA	4	-0.014033	0.988844	0.996152	4	-0.295098	0.768347	0.982693	13	0.49739	0.619855
ENSG00000198610	1109	AKR1C4|1109	7	-0.54553	0.586464	0.980968	24	1.13706	0.258434	0.831411	6	-0.210267	0.834835	1.00177	2	NA	NA	NA	0	NA	NA	NA	3	2.40033	0.0178547	0.343996	4	-0.635081	0.526377	1.06866	5	1.86818	0.0661764	0.611449	1	NA	NA	NA	3	-1.32323	0.190065	0.833651	4	1.48705	0.139203	0.785284	14	2.41445	0.0173218
ENSG00000149554	1111	CHEK1|1111	6	0.208208	0.835441	0.995491	6	0.707704	0.480899	0.918936	3	8.7839e-05	0.99993	0.99993	2	NA	NA	NA	0	NA	NA	NA	3	1.80131	0.0740653	0.6071	7	-1.31135	0.191813	1.11639	4	1.2607	0.211855	0.815238	1	NA	NA	NA	1	NA	NA	NA	1	NA	NA	NA	7	0.232054	0.816905
ENSG00000053254	1112	FOXN3|1112	2	NA	NA	NA	6	0.715566	0.476052	0.918674	1	NA	NA	NA	0	NA	NA	NA	1	NA	NA	NA	0	NA	NA	NA	4	-0.638557	0.524119	1.06911	2	NA	NA	NA	0	NA	NA	NA	0	NA	NA	NA	3	-0.560812	0.575803	0.975546	10	-0.698657	0.486165
ENSG00000100604	1113	CHGA|1113	3	-0.61251	0.541431	0.9797	11	0.514363	0.608219	0.948445	2	NA	NA	NA	2	NA	NA	NA	1	NA	NA	NA	0	NA	NA	NA	0	NA	NA	NA	4	-0.814473	0.418303	0.90964	1	NA	NA	NA	0	NA	NA	NA	2	NA	NA	NA	11	-0.0883799	0.929727
ENSG00000089199	1114	CHGB|1114	6	1.90056	0.059907	0.64913	17	-0.755304	0.451975	0.908454	6	-1.72307	0.0948388	0.819163	1	NA	NA	NA	0	NA	NA	NA	1	NA	NA	NA	3	0.434677	0.664443	1.04834	4	-0.0740396	0.941203	0.995365	2	NA	NA	NA	0	NA	NA	NA	5	-0.823712	0.411475	0.946418	3	-0.627929	0.531284
ENSG00000133048	1116	CHI3L1|1116	7	-1.52376	0.130362	0.820883	31	1.67786	0.0967321	0.652427	2	NA	NA	NA	4	0.189262	0.85046	0.989296	0	NA	NA	NA	1	NA	NA	NA	2	NA	NA	NA	5	0.310144	0.757429	0.968981	10	0.176746	0.860858	1.00469	5	1.41364	0.161901	0.801364	2	NA	NA	NA	13	1.04843	0.296622
ENSG00000064886	1117	CHI3L2|1117	6	-1.32656	0.187329	0.879953	17	-1.3206	0.189875	0.776114	2	NA	NA	NA	2	NA	NA	NA	1	NA	NA	NA	1	NA	NA	NA	7	1.24703	0.214397	1.12709	6	-0.920171	0.360834	0.889101	1	NA	NA	NA	0	NA	NA	NA	3	-0.442133	0.659061	0.98121	3	-0.373735	0.709283
ENSG00000133063	1118	CHIT1|1118	8	-0.933804	0.352396	0.949385	31	-0.0654622	0.947947	0.992799	2	NA	NA	NA	4	1.22883	0.223433	0.879466	0	NA	NA	NA	1	NA	NA	NA	2	NA	NA	NA	6	-0.240018	0.81106	0.980701	10	-0.270405	0.788641	1.0059	5	-1.0108	0.315591	0.875161	2	NA	NA	NA	13	0.755248	0.451631
ENSG00000110721	1119	CHKA|1119	16	0.783237	0.435126	0.972537	38	-1.58576	0.116188	0.687755	2	NA	NA	NA	8	1.47963	0.143659	0.812396	1	NA	NA	NA	2	NA	NA	NA	5	1.29354	0.197883	1.11586	28	-0.0366705	0.970858	0.997875	1	NA	NA	NA	2	NA	NA	NA	33	1.1748	0.242029	0.885622	17	-0.652894	0.515116
ENSG00000100288	1120	CHKB|1120	2	NA	NA	NA	12	-0.245612	0.806524	0.9755	2	NA	NA	NA	1	NA	NA	NA	1	NA	NA	NA	0	NA	NA	NA	1	NA	NA	NA	6	-0.445644	0.657313	0.953018	2	NA	NA	NA	1	NA	NA	NA	9	-0.105832	0.915864	0.992015	7	-2.22933	0.0277177
ENSG00000203668	1122	CHML|1122	4	0.599337	0.550148	0.97972	21	1.36254	0.176319	0.763603	5	0.678598	0.502427	1.01166	2	NA	NA	NA	0	NA	NA	NA	2	NA	NA	NA	2	NA	NA	NA	5	0.627462	0.532521	0.927382	4	-0.912267	0.368668	1.04043	2	NA	NA	NA	6	-0.250944	0.802217	0.983213	11	0.838926	0.403236
ENSG00000128656	1123	CHN1|1123	1	NA	NA	NA	14	1.13766	0.258183	0.831508	3	2.26808	0.0304402	0.578061	1	NA	NA	NA	0	NA	NA	NA	0	NA	NA	NA	1	NA	NA	NA	4	0.231187	0.817885	0.981671	0	NA	NA	NA	0	NA	NA	NA	7	-0.744221	0.457964	0.958552	10	-0.494001	0.62224
ENSG00000106069	1124	CHN2|1124	1	NA	NA	NA	13	-0.749019	0.455736	0.909525	5	-0.286512	0.776392	1.00526	1	NA	NA	NA	1	NA	NA	NA	3	0.823327	0.41189	0.932066	5	-0.0256128	0.979601	0.9996	2	NA	NA	NA	2	NA	NA	NA	1	NA	NA	NA	5	1.34373	0.181164	0.831076	6	0.581528	0.562013
ENSG00000168539	1128	CHRM1|1128	9	0.94265	0.347871	0.949204	32	0.426724	0.670567	0.956982	1	NA	NA	NA	4	-0.235817	0.814294	0.980611	0	NA	NA	NA	3	-0.178386	0.858708	0.99006	1	NA	NA	NA	7	-0.886138	0.378761	0.895459	3	-0.412539	0.682783	1.0043	1	NA	NA	NA	15	0.799785	0.425162	0.949425	15	-0.208652	0.835086
ENSG00000181072	1129	CHRM2|1129	5	-0.798252	0.426399	0.970095	12	-0.333256	0.739692	0.966368	5	-1.67522	0.103952	0.834354	1	NA	NA	NA	0	NA	NA	NA	1	NA	NA	NA	5	-1.13644	0.257646	1.1121	4	-0.0666224	0.947084	0.996594	2	NA	NA	NA	2	NA	NA	NA	5	0.800828	0.42456	0.949072	5	0.445484	0.6568
ENSG00000143669	1130	LYST|1130	10	-1.48081	0.14144	0.829632	23	0.672435	0.502974	0.926127	6	0.619822	0.539905	1.01066	1	NA	NA	NA	0	NA	NA	NA	1	NA	NA	NA	1	NA	NA	NA	7	-1.86719	0.0663168	0.611616	2	NA	NA	NA	2	NA	NA	NA	2	NA	NA	NA	17	-1.10332	0.272171
ENSG00000133019	1131	CHRM3|1131	5	-0.015568	0.987606	1.00127	27	0.863518	0.390074	0.892	6	0.00552162	0.99563	1.00071	2	NA	NA	NA	0	NA	NA	NA	1	NA	NA	NA	6	-0.588419	0.557166	1.06344	1	NA	NA	NA	3	-1.22091	0.231326	0.977922	1	NA	NA	NA	5	0.736546	0.462605	0.959536	9	-1.21774	0.225795
ENSG00000180720	1132	CHRM4|1132	4	0.362364	0.717757	0.990388	24	0.376664	0.707282	0.962267	7	-0.495425	0.623794	1.00425	1	NA	NA	NA	0	NA	NA	NA	0	NA	NA	NA	4	0.979652	0.32889	1.09683	4	-0.864506	0.390441	0.900085	1	NA	NA	NA	1	NA	NA	NA	10	-0.0164227	0.98692	0.999755	10	-2.13532	0.0348379
ENSG00000184984	1133	CHRM5|1133	6	-1.16585	0.246129	0.917814	15	-0.506739	0.613537	0.948325	5	2.55542	0.0157317	0.444338	1	NA	NA	NA	0	NA	NA	NA	1	NA	NA	NA	2	NA	NA	NA	1	NA	NA	NA	4	-0.206934	0.837414	1.00877	0	NA	NA	NA	3	-0.136357	0.891731	0.989085	1	NA	NA
ENSG00000138435	1134	CHRNA1|1134	1	NA	NA	NA	14	-0.534434	0.594317	0.94681	3	2.63637	0.012975	0.399333	1	NA	NA	NA	0	NA	NA	NA	0	NA	NA	NA	1	NA	NA	NA	5	0.446364	0.656796	0.953005	0	NA	NA	NA	0	NA	NA	NA	6	-1.66943	0.0972193	0.728049	11	0.502975	0.615936
ENSG00000120903	1135	CHRNA2|1135	6	-0.322103	0.74797	0.991524	17	-0.134656	0.893175	0.988383	3	-0.713628	0.480796	1.01368	2	NA	NA	NA	0	NA	NA	NA	3	0.518667	0.60491	0.966683	1	NA	NA	NA	5	-0.76428	0.447424	0.91411	1	NA	NA	NA	1	NA	NA	NA	0	NA	NA	NA	11	0.302144	0.763084
ENSG00000080644	1136	CHRNA3|1136	4	0.317878	0.751164	0.992086	14	1.07566	0.284862	0.843514	2	NA	NA	NA	0	NA	NA	NA	0	NA	NA	NA	0	NA	NA	NA	2	NA	NA	NA	2	NA	NA	NA	2	NA	NA	NA	0	NA	NA	NA	4	0.74329	0.458526	0.958654	12	-1.02564	0.307197
ENSG00000101204	1137	CHRNA4|1137	7	2.70394	0.00791156	0.262968	22	1.20964	0.229482	0.806206	4	-0.0899552	0.928901	1.00065	0	NA	NA	NA	0	NA	NA	NA	0	NA	NA	NA	6	1.03596	0.301947	1.10068	11	-1.32381	0.190134	0.794664	2	NA	NA	NA	1	NA	NA	NA	3	1.47873	0.141411	0.785586	9	-0.207845	0.835714
ENSG00000169684	1138	CHRNA5|1138	4	0.355983	0.722517	0.990193	15	2.03531	0.0446657	0.510564	3	1.16271	0.253819	0.972561	0	NA	NA	NA	0	NA	NA	NA	0	NA	NA	NA	2	NA	NA	NA	2	NA	NA	NA	1	NA	NA	NA	0	NA	NA	NA	4	-0.662313	0.508836	0.967533	12	-1.60949	0.110228
ENSG00000170175	1140	CHRNB1|1140	10	-1.60909	0.110386	0.791593	21	1.03319	0.304197	0.855258	5	0.0745881	0.941022	1.00075	3	0.0940347	0.925362	0.997464	1	NA	NA	NA	2	NA	NA	NA	4	-0.897893	0.370731	1.08978	11	0.694162	0.490017	0.920838	4	-0.0381371	0.969823	0.998212	1	NA	NA	NA	11	-0.374073	0.708904	0.982545	12	-0.24746	0.80499
ENSG00000160716	1141	CHRNB2|1141	7	0.259665	0.795594	0.993626	26	0.437018	0.663111	0.955871	5	-1.14558	0.260734	0.97397	2	NA	NA	NA	0	NA	NA	NA	1	NA	NA	NA	2	NA	NA	NA	4	-0.741386	0.46109	0.916799	1	NA	NA	NA	3	0.021311	0.983058	0.99428	4	-0.231292	0.817418	0.983229	21	0.222242	0.824516
ENSG00000147432	1142	CHRNB3|1142	13	-0.102429	0.918598	0.999413	38	4.2555	4.97227e-05	0.00900691	5	0.0297834	0.976431	1.00118	3	-0.737244	0.463548	0.950558	0	NA	NA	NA	2	NA	NA	NA	16	1.30263	0.194766	1.11438	11	1.07237	0.287461	0.861635	1	NA	NA	NA	0	NA	NA	NA	9	-0.527439	0.598706	0.978862	23	-0.476407	0.634681
ENSG00000117971	1143	CHRNB4|1143	4	0.296616	0.767304	0.992926	13	1.07486	0.285219	0.843165	2	NA	NA	NA	0	NA	NA	NA	0	NA	NA	NA	0	NA	NA	NA	2	NA	NA	NA	2	NA	NA	NA	2	NA	NA	NA	0	NA	NA	NA	3	1.0968	0.274571	0.897728	11	-0.744857	0.457865
ENSG00000135902	1144	CHRND|1144	7	0.138593	0.890018	0.996676	17	4.61838	1.23925e-05	0.00305544	6	-0.466781	0.643921	1.00044	3	-0.600233	0.550376	0.963497	0	NA	NA	NA	1	NA	NA	NA	2	NA	NA	NA	5	0.283378	0.777774	0.975127	3	0.9777	0.335791	1.0255	2	NA	NA	NA	5	-1.31364	0.19107	0.839685	6	-0.476778	0.634417
ENSG00000108556	1145	CHRNE|1145	2	NA	NA	NA	16	-0.947218	0.345982	0.870078	3	0.4088	0.685497	1.00136	3	-0.49653	0.621146	0.968694	0	NA	NA	NA	1	NA	NA	NA	5	1.49826	0.136241	1.11564	3	3.20442	0.0020856	0.152564	1	NA	NA	NA	0	NA	NA	NA	3	-0.0274855	0.978111	0.999839	10	1.45503	0.148361
ENSG00000196811	1146	CHRNG|1146	7	0.0294675	0.976544	1.00114	17	0.743013	0.459347	0.911708	6	-0.150788	0.88112	1.00038	3	0.390683	0.697271	0.97316	0	NA	NA	NA	1	NA	NA	NA	2	NA	NA	NA	5	-0.286987	0.775022	0.973712	3	1.14867	0.259478	0.986356	2	NA	NA	NA	6	-1.64749	0.101653	0.738331	6	-0.404373	0.686683
ENSG00000213341	1147	CHUK|1147	3	0.559362	0.577022	0.982066	9	-0.563806	0.574243	0.941793	0	NA	NA	NA	3	-0.454257	0.651112	0.968811	1	NA	NA	NA	3	-1.00931	0.314776	0.891974	2	NA	NA	NA	3	0.423699	0.673163	0.956667	1	NA	NA	NA	2	NA	NA	NA	5	-0.0191732	0.98473	1.00018	11	-0.125832	0.900083
ENSG00000176194	1149	CIDEA|1149	4	0.0341498	0.972818	1.00175	20	-0.67727	0.499916	0.925971	7	-1.13984	0.263082	0.974045	0	NA	NA	NA	1	NA	NA	NA	1	NA	NA	NA	2	NA	NA	NA	7	2.43445	0.0176266	0.394521	1	NA	NA	NA	4	-1.23778	0.219933	0.854651	10	-0.515783	0.606803	0.978936	3	1.02786	0.306155
ENSG00000166165	1152	CKB|1152	5	-0.835421	0.405244	0.963279	13	0.500665	0.617789	0.948374	6	-0.852857	0.40028	1.02095	2	NA	NA	NA	1	NA	NA	NA	2	NA	NA	NA	2	NA	NA	NA	11	0.514299	0.608761	0.944052	1	NA	NA	NA	1	NA	NA	NA	10	-0.758525	0.449385	0.956118	9	-1.28326	0.201958
ENSG00000099622	1153	CIRBP|1153	10	-1.7919	0.0758248	0.698608	19	-2.81885	0.00588879	0.230768	5	0.181546	0.857121	1.00001	6	-0.419075	0.676502	0.971915	0	NA	NA	NA	3	0.156679	0.875751	0.988155	4	-0.909933	0.364368	1.08823	9	-1.22694	0.224203	0.82345	2	NA	NA	NA	4	0.860634	0.392378	0.905331	9	0.534355	0.593926	0.978643	13	-0.0253985	0.979781
ENSG00000114737	1154	CISH|1154	4	-1.65004	0.101712	0.770051	16	-0.4014	0.689046	0.958016	3	0.1793	0.858869	0.999873	0	NA	NA	NA	1	NA	NA	NA	1	NA	NA	NA	5	-0.633177	0.527616	1.06944	5	2.14516	0.0356247	0.505898	3	0.946527	0.3512	1.03903	1	NA	NA	NA	6	0.812843	0.417659	0.946665	10	-0.0538036	0.957184
ENSG00000105254	1155	TBCB|1155	13	1.09093	0.277623	0.922969	32	0.29001	0.772454	0.970255	8	-0.742031	0.463654	1.01594	4	0.533972	0.595128	0.965828	1	NA	NA	NA	2	NA	NA	NA	3	-0.329745	0.742068	1.03933	8	0.974667	0.333284	0.878063	3	-0.471515	0.640575	1.01416	2	NA	NA	NA	8	-1.40626	0.161818	0.810443	9	1.63783	0.104168
ENSG00000104879	1158	CKM|1158	10	0.338345	0.735731	0.991399	22	0.623443	0.53452	0.936148	3	0.607709	0.547807	1.00784	4	0.232024	0.817226	0.981225	0	NA	NA	NA	4	-2.24667	0.0264156	0.406386	2	NA	NA	NA	7	1.52495	0.132048	0.738329	4	-0.160054	0.873877	1.00323	3	-0.320355	0.749653	0.988382	8	-0.446015	0.656261	0.981635	5	-0.388715	0.6982
ENSG00000237289	1159	CKMT1B|1159	0	NA	NA	NA	17	-1.38409	0.169644	0.757044	5	0.75544	0.455687	1.01476	0	NA	NA	NA	1	NA	NA	NA	2	NA	NA	NA	2	NA	NA	NA	3	0.0675901	0.946316	0.996486	2	NA	NA	NA	0	NA	NA	NA	6	1.28711	0.200134	0.848116	6	-1.56231	0.120939
ENSG00000131730	1160	CKMT2|1160	0	NA	NA	NA	10	1.49225	0.139017	0.721167	3	-0.223989	0.824236	1.00171	0	NA	NA	NA	4	0.392913	0.69616	0.970559	1	NA	NA	NA	1	NA	NA	NA	3	0.27232	0.786226	0.974803	0	NA	NA	NA	1	NA	NA	NA	8	-2.06203	0.0410153	0.573792	8	1.17735	0.241467
ENSG00000049167	1161	ERCC8|1161	5	1.44418	0.151454	0.843762	18	0.779365	0.437743	0.903584	4	-0.117256	0.907414	1.00045	3	0.586029	0.559825	0.964559	2	NA	NA	NA	1	NA	NA	NA	12	-0.650776	0.516221	1.07012	5	-1.56297	0.122842	0.727542	1	NA	NA	NA	0	NA	NA	NA	9	-0.446396	0.655986	0.981911	8	0.294903	0.768595
ENSG00000173207	1163	CKS1B|1163	5	0.981131	0.328624	0.945658	25	0.109323	0.913182	0.989188	7	-1.24408	0.222794	0.958779	2	NA	NA	NA	0	NA	NA	NA	2	NA	NA	NA	3	-0.550622	0.58274	1.05719	5	1.84829	0.0690412	0.621081	1	NA	NA	NA	5	0.92286	0.35925	0.892835	4	0.352625	0.724889	0.983284	21	0.199003	0.842609
ENSG00000123975	1164	CKS2|1164	5	-0.647831	0.518408	0.979084	11	-0.983595	0.327867	0.865599	4	-2.23914	0.0324626	0.591304	0	NA	NA	NA	0	NA	NA	NA	1	NA	NA	NA	1	NA	NA	NA	2	NA	NA	NA	2	NA	NA	NA	0	NA	NA	NA	1	NA	NA	NA	9	1.84539	0.0675318
ENSG00000161203	1173	AP2M1|1173	4	0.848114	0.398168	0.962727	22	-0.0281915	0.97757	0.997059	2	NA	NA	NA	3	-0.145883	0.884452	0.993388	2	NA	NA	NA	0	NA	NA	NA	2	NA	NA	NA	7	-0.261797	0.794293	0.97681	5	0.255046	0.800372	1.00778	1	NA	NA	NA	6	-1.15831	0.24867	0.890317	6	0.338388	0.735683
ENSG00000106367	1174	AP1S1|1174	0	NA	NA	NA	11	1.19436	0.235375	0.81228	4	-0.619163	0.540333	1.01061	3	-0.238263	0.812404	0.980208	0	NA	NA	NA	2	NA	NA	NA	1	NA	NA	NA	5	0.771242	0.443316	0.914439	4	-0.557164	0.581417	1.0215	1	NA	NA	NA	6	0.167578	0.867152	0.987531	11	0.487186	0.627046
ENSG00000042753	1175	AP2S1|1175	6	-0.310335	0.756878	0.991899	21	-0.147894	0.882747	0.987181	5	-0.767111	0.448819	1.01517	4	-0.379638	0.705415	0.973506	0	NA	NA	NA	1	NA	NA	NA	2	NA	NA	NA	6	0.849177	0.398853	0.90446	2	NA	NA	NA	1	NA	NA	NA	3	-0.343113	0.732017	0.983586	11	0.570791	0.569245
ENSG00000177879	1176	AP3S1|1176	7	-1.34862	0.180155	0.873874	11	0.38111	0.703991	0.96214	3	0.696957	0.491023	1.01214	0	NA	NA	NA	2	NA	NA	NA	4	-1.92527	0.0564675	0.559653	5	0.276504	0.782555	1.03043	1	NA	NA	NA	2	NA	NA	NA	1	NA	NA	NA	3	-1.14446	0.254343	0.890379	10	0.0163381	0.986993
ENSG00000105205	1178	CLC|1178	14	-0.951826	0.343217	0.948664	29	-0.190356	0.849445	0.983329	5	-0.617927	0.541137	1.01085	4	0.580117	0.563782	0.962894	0	NA	NA	NA	1	NA	NA	NA	6	-0.599379	0.549856	1.06643	5	-0.448217	0.655464	0.952917	6	1.44909	0.157354	0.934781	2	NA	NA	NA	6	-0.64868	0.517586	0.970351	11	-0.637685	0.524936
ENSG00000016490	1179	CLCA1|1179	5	-0.526984	0.599238	0.981597	17	-0.819783	0.414436	0.89786	2	NA	NA	NA	2	NA	NA	NA	0	NA	NA	NA	0	NA	NA	NA	6	-0.0964608	0.923288	1.0036	7	0.305613	0.760861	0.970723	1	NA	NA	NA	0	NA	NA	NA	4	2.81526	0.00556183	0.247551	9	-0.827076	0.409892
ENSG00000188037	1180	CLCN1|1180	4	-0.299925	0.764786	0.992602	14	-1.27469	0.205595	0.788275	3	-0.5339	0.597219	1.00548	0	NA	NA	NA	0	NA	NA	NA	3	-0.00313863	0.997501	0.998712	3	-0.434735	0.664401	1.04841	4	-0.218712	0.827549	0.98242	2	NA	NA	NA	1	NA	NA	NA	2	NA	NA	NA	6	-1.17453	0.242589
ENSG00000114859	1181	CLCN2|1181	4	0.822927	0.412283	0.967458	22	-0.347542	0.728969	0.965649	2	NA	NA	NA	3	0.805765	0.423229	0.953358	1	NA	NA	NA	0	NA	NA	NA	3	0.610537	0.542462	1.06884	7	2.48135	0.0156434	0.375342	5	0.369188	0.714498	0.998455	1	NA	NA	NA	7	1.42448	0.156487	0.8056	5	3.5521	0.000553514
ENSG00000109572	1182	CLCN3|1182	1	NA	NA	NA	12	0.100502	0.920162	0.989803	2	NA	NA	NA	1	NA	NA	NA	1	NA	NA	NA	0	NA	NA	NA	3	-0.647385	0.518407	1.07057	3	-0.528828	0.598698	0.942878	2	NA	NA	NA	0	NA	NA	NA	5	1.01738	0.310691	0.915906	6	0.162138	0.871479
ENSG00000011021	1185	CLCN6|1185	3	-0.503108	0.615868	0.981588	12	0.694943	0.488824	0.921873	5	1.51045	0.141055	0.901407	4	-0.106572	0.915447	0.995669	0	NA	NA	NA	3	-0.165184	0.869066	0.987368	0	NA	NA	NA	3	0.442214	0.65978	0.952634	3	0.852994	0.400206	1.03461	0	NA	NA	NA	2	NA	NA	NA	11	-0.27947	0.780382
ENSG00000103249	1186	CLCN7|1186	6	-1.05132	0.295355	0.935154	28	-4.95059	3.29045e-06	0.00102477	5	0.37576	0.709655	1.00072	4	-0.978886	0.331158	0.923011	0	NA	NA	NA	2	NA	NA	NA	4	-0.101589	0.919223	1.00513	8	-0.490974	0.625073	0.946159	3	-0.488748	0.62846	1.02012	1	NA	NA	NA	7	0.0280404	0.977669	0.999798	4	0.046531	0.962967
ENSG00000186510	1187	CLCNKA|1187	10	-1.01155	0.313913	0.944195	18	-0.711241	0.478715	0.918619	3	2.13341	0.0409122	0.641374	0	NA	NA	NA	0	NA	NA	NA	5	-0.618414	0.537427	0.94977	9	0.245234	0.806622	1.0257	6	-0.849898	0.398455	0.903968	4	2.8275	0.00814619	0.307194	2	NA	NA	NA	5	-0.120459	0.904289	0.990017	11	1.35078	0.179395
ENSG00000184908	1188	CLCNKB|1188	10	-0.974155	0.332061	0.947928	18	-0.939655	0.349829	0.874055	3	0.291991	0.772239	1.00474	0	NA	NA	NA	0	NA	NA	NA	5	-1.30565	0.194069	0.812331	8	0.0893491	0.928928	1.00345	6	-0.237223	0.813218	0.981412	4	0.0788369	0.937669	1.00013	2	NA	NA	NA	5	-0.123953	0.901527	0.98982	10	-0.311627	0.755884
ENSG00000120885	1191	CLU|1191	6	-0.946495	0.345916	0.94913	19	0.278024	0.781611	0.972535	4	-0.595135	0.556073	1.00808	2	NA	NA	NA	0	NA	NA	NA	3	-0.330452	0.741612	0.987618	1	NA	NA	NA	6	1.24927	0.215979	0.817472	1	NA	NA	NA	1	NA	NA	NA	0	NA	NA	NA	10	-0.893436	0.373473
ENSG00000213719	1192	CLIC1|1192	9	-0.79374	0.42901	0.971408	29	-0.654395	0.514473	0.929843	6	0.799573	0.430043	1.01793	4	-1.59365	0.115721	0.768585	0	NA	NA	NA	4	-1.22996	0.221023	0.829945	8	-1.265	0.207901	1.12709	5	0.812092	0.419658	0.910606	0	NA	NA	NA	3	-1.7033	0.0929477	0.666815	13	0.431669	0.666632	0.979128	12	-0.105521	0.916144
ENSG00000013441	1195	CLK1|1195	9	0.180183	0.857331	0.99795	12	-0.109383	0.913135	0.989257	3	-1.19177	0.242397	0.968429	3	-1.3159	0.192691	0.861944	0	NA	NA	NA	1	NA	NA	NA	7	-1.00611	0.316039	1.09792	7	1.21579	0.228395	0.827098	0	NA	NA	NA	0	NA	NA	NA	3	-0.686546	0.493481	0.964454	14	-1.89844	0.0601227
ENSG00000176444	1196	CLK2|1196	6	1.44932	0.150016	0.842606	26	-2.26126	0.0260739	0.425036	8	0.577587	0.567715	1.00723	2	NA	NA	NA	0	NA	NA	NA	2	NA	NA	NA	7	-0.449556	0.653702	1.04982	6	0.225504	0.822284	0.981297	1	NA	NA	NA	5	-0.398488	0.691484	0.981818	5	-0.23612	0.813677	0.983953	23	0.415271	0.678711
ENSG00000179335	1198	CLK3|1198	5	2.29506	0.0235759	0.44537	14	-1.73157	0.0866653	0.630009	4	1.3403	0.18989	0.951437	1	NA	NA	NA	0	NA	NA	NA	0	NA	NA	NA	2	NA	NA	NA	3	-0.194157	0.846649	0.982766	3	-0.38115	0.705691	1.00011	1	NA	NA	NA	6	-0.515829	0.606771	0.97899	9	-1.09367	0.276368
ENSG00000166340	1200	TPP1|1200	2	NA	NA	NA	11	-0.427645	0.669898	0.956951	1	NA	NA	NA	1	NA	NA	NA	0	NA	NA	NA	1	NA	NA	NA	4	0.237051	0.812952	1.02478	5	-1.49328	0.14013	0.750497	1	NA	NA	NA	3	-1.71287	0.0911628	0.681606	3	-0.371737	0.710639	0.982219	6	1.05066	0.295597
ENSG00000188603	1201	CLN3|1201	8	-3.30542	0.00127133	0.0801195	13	-0.141164	0.888046	0.98788	1	NA	NA	NA	3	-0.569916	0.570641	0.963296	0	NA	NA	NA	1	NA	NA	NA	1	NA	NA	NA	1	NA	NA	NA	1	NA	NA	NA	3	0.460309	0.646721	0.981996	1	NA	NA	NA	6	0.959532	0.339287
ENSG00000102805	1203	CLN5|1203	2	NA	NA	NA	16	-0.701005	0.485051	0.92102	2	NA	NA	NA	0	NA	NA	NA	1	NA	NA	NA	1	NA	NA	NA	5	0.952351	0.342504	1.09349	0	NA	NA	NA	0	NA	NA	NA	2	NA	NA	NA	8	-1.83447	0.0686623	0.669827	6	0.741133	0.46011
ENSG00000074201	1207	CLNS1A|1207	9	-1.73709	0.085097	0.724313	28	-2.66301	0.00912694	0.275547	4	-0.10996	0.91315	1.00109	1	NA	NA	NA	1	NA	NA	NA	0	NA	NA	NA	2	NA	NA	NA	8	-1.08919	0.28003	0.859285	1	NA	NA	NA	1	NA	NA	NA	7	0.415271	0.678566	0.980478	10	0.393965	0.69433
ENSG00000137392	1208	CLPS|1208	11	-0.848977	0.397689	0.9629	18	0.278936	0.780913	0.972144	5	0.800438	0.429549	1.01748	3	-0.441957	0.659944	0.968988	1	NA	NA	NA	1	NA	NA	NA	8	-0.365871	0.714994	1.04364	5	0.856698	0.394712	0.902576	0	NA	NA	NA	1	NA	NA	NA	3	-0.362379	0.717603	0.983122	10	-1.07461	0.284781
ENSG00000104853	1209	CLPTM1|1209	10	1.60746	0.110744	0.791278	24	-1.62818	0.106869	0.67013	3	0.820656	0.418109	1.01831	4	0.204551	0.838543	0.986767	0	NA	NA	NA	3	1.88842	0.0612876	0.576915	3	-0.102457	0.918536	1.00596	7	-0.631897	0.529637	0.927096	4	0.82684	0.414647	1.03295	4	-1.27878	0.205197	0.835884	8	-0.341449	0.733267	0.983499	5	0.407516	0.68438
ENSG00000122705	1211	CLTA|1211	10	0.489311	0.62557	0.981268	19	-0.0390288	0.968951	0.995072	8	0.39212	0.697653	1.00195	2	NA	NA	NA	0	NA	NA	NA	1	NA	NA	NA	2	NA	NA	NA	7	-0.349674	0.727697	0.967509	4	0.146698	0.884321	1.0024	1	NA	NA	NA	6	2.09926	0.0375507	0.564961	11	-0.351182	0.726089
ENSG00000175416	1212	CLTB|1212	6	0.427625	0.669738	0.983477	17	1.51556	0.133023	0.715147	5	0.469945	0.641683	1.00138	0	NA	NA	NA	0	NA	NA	NA	5	-1.69825	0.0919491	0.652507	3	-1.04122	0.299509	1.10175	7	-2.09768	0.0397669	0.52037	2	NA	NA	NA	4	0.942362	0.349248	0.890457	7	-0.166612	0.867911	0.987568	10	-0.269611	0.787938
ENSG00000141367	1213	CLTC|1213	10	-1.23991	0.217576	0.903034	40	0.992679	0.323442	0.863161	4	0.412421	0.68287	1.00134	8	-0.315883	0.753073	0.981938	0	NA	NA	NA	3	1.23263	0.220026	0.8315	9	-1.33582	0.1837	1.1214	4	0.269234	0.78859	0.975636	2	NA	NA	NA	1	NA	NA	NA	14	0.203711	0.838869	0.986807	10	0.766353	0.445023
ENSG00000092009	1215	CMA1|1215	10	1.62256	0.107471	0.784981	20	-1.74795	0.0837726	0.626952	1	NA	NA	NA	2	NA	NA	NA	1	NA	NA	NA	1	NA	NA	NA	4	-0.560209	0.576201	1.05995	8	-0.968634	0.336264	0.878505	1	NA	NA	NA	0	NA	NA	NA	5	-1.053	0.294119	0.910484	10	-0.887967	0.376396
ENSG00000163823	1230	CCR1|1230	4	0.115972	0.90788	0.997953	16	0.994043	0.322781	0.863084	3	-0.443487	0.660493	1.00189	0	NA	NA	NA	1	NA	NA	NA	2	NA	NA	NA	3	-0.832504	0.406494	1.08144	2	NA	NA	NA	1	NA	NA	NA	0	NA	NA	NA	2	NA	NA	NA	10	0.311496	0.755982
ENSG00000183625	1232	CCR3|1232	3	2.29664	0.0234821	0.446812	16	0.980642	0.329314	0.866327	3	-0.256103	0.799563	1.00089	0	NA	NA	NA	1	NA	NA	NA	2	NA	NA	NA	2	NA	NA	NA	2	NA	NA	NA	1	NA	NA	NA	0	NA	NA	NA	2	NA	NA	NA	9	-0.525197	0.600449
ENSG00000183813	1233	CCR4|1233	7	0.428111	0.669386	0.983234	11	-1.01636	0.312096	0.857237	3	-0.526153	0.602526	1.00456	1	NA	NA	NA	2	NA	NA	NA	0	NA	NA	NA	3	-1.8137	0.0717911	1.04679	5	-1.00501	0.318562	0.873816	2	NA	NA	NA	1	NA	NA	NA	1	NA	NA	NA	6	-0.224236	0.822968
ENSG00000160791	1234	CCR5|1234	4	0.748065	0.455975	0.974351	16	-0.586111	0.559221	0.939373	4	-0.533716	0.597345	1.00531	1	NA	NA	NA	1	NA	NA	NA	1	NA	NA	NA	2	NA	NA	NA	2	NA	NA	NA	2	NA	NA	NA	0	NA	NA	NA	2	NA	NA	NA	9	0.748655	0.45558
ENSG00000112486	1235	CCR6|1235	3	-0.693672	0.489312	0.976578	15	-0.324427	0.746343	0.968147	4	0.0118694	0.990606	1.00055	1	NA	NA	NA	1	NA	NA	NA	0	NA	NA	NA	2	NA	NA	NA	3	-0.296712	0.767618	0.971737	3	-0.0648633	0.948699	0.99859	2	NA	NA	NA	3	0.579063	0.563457	0.973375	9	-0.0624384	0.950321
ENSG00000126353	1236	CCR7|1236	13	-0.922927	0.358012	0.948936	33	0.78299	0.435622	0.903407	3	-0.21256	0.833062	1.0018	4	-0.55539	0.580477	0.965816	1	NA	NA	NA	2	NA	NA	NA	6	-0.473775	0.636373	1.05228	10	-0.681893	0.497693	0.920612	1	NA	NA	NA	0	NA	NA	NA	16	-2.03583	0.0436137	0.580287	7	-0.306561	0.759727
ENSG00000179934	1237	CCR8|1237	5	0.754821	0.451927	0.974156	16	0.299205	0.765452	0.970454	3	-0.486214	0.630235	1.00316	0	NA	NA	NA	1	NA	NA	NA	0	NA	NA	NA	4	-1.32035	0.188798	1.12237	2	NA	NA	NA	0	NA	NA	NA	1	NA	NA	NA	0	NA	NA	NA	7	2.8254	0.00556142
ENSG00000144648	1238	CCBP2|1238	5	0.485014	0.628605	0.981631	15	-1.99293	0.0492003	0.531591	3	0.770561	0.4468	1.01696	0	NA	NA	NA	0	NA	NA	NA	1	NA	NA	NA	4	0.574439	0.566561	1.06302	4	-0.909693	0.366294	0.890845	2	NA	NA	NA	0	NA	NA	NA	6	-1.33503	0.183988	0.831782	6	-0.963965	0.337069
ENSG00000174600	1240	CMKLR1|1240	5	-1.02101	0.309432	0.944056	11	-0.51756	0.605994	0.948559	7	1.11984	0.271382	0.973805	1	NA	NA	NA	1	NA	NA	NA	0	NA	NA	NA	3	0.0966373	0.923148	1.00371	3	-0.315247	0.753569	0.96892	2	NA	NA	NA	0	NA	NA	NA	0	NA	NA	NA	4	-0.22476	0.822561
ENSG00000213903	1241	LTB4R|1241	11	-1.76189	0.0807927	0.711509	17	-0.220581	0.825902	0.978406	2	NA	NA	NA	2	NA	NA	NA	1	NA	NA	NA	3	0.227847	0.820137	0.995123	5	-0.173742	0.86231	1.01588	7	-0.851998	0.397296	0.9038	2	NA	NA	NA	1	NA	NA	NA	6	0.336585	0.736923	0.983287	10	0.0297178	0.976343
ENSG00000023839	1244	ABCC2|1244	3	-0.282041	0.778428	0.992966	8	0.513943	0.608511	0.9484	0	NA	NA	NA	4	-0.416295	0.678525	0.973095	0	NA	NA	NA	2	NA	NA	NA	3	-0.607705	0.544333	1.06815	3	2.1247	0.0373606	0.511653	0	NA	NA	NA	2	NA	NA	NA	6	-1.65219	0.10069	0.736702	10	-0.382588	0.702726
ENSG00000070729	1258	CNGB1|1258	6	0.704673	0.482464	0.977774	21	2.12898	0.0358983	0.480593	2	NA	NA	NA	3	0.273526	0.785291	0.979153	1	NA	NA	NA	3	-1.36359	0.175146	0.806847	2	NA	NA	NA	4	0.282911	0.77813	0.975167	3	-0.00512889	0.995941	1.00036	1	NA	NA	NA	3	-2.04759	0.0424301	0.577908	5	0.793588	0.429055
ENSG00000198515	1259	CNGA1|1259	2	NA	NA	NA	14	2.61414	0.0104347	0.290339	4	-0.391959	0.697771	1.0019	2	NA	NA	NA	0	NA	NA	NA	0	NA	NA	NA	7	-1.10909	0.269228	1.11326	7	0.710676	0.479789	0.917485	2	NA	NA	NA	0	NA	NA	NA	6	0.292278	0.770497	0.982586	9	1.84818	0.0671227
ENSG00000144191	1261	CNGA3|1261	6	4.3163	3.41822e-05	0.00538541	16	-0.138908	0.889823	0.987815	2	NA	NA	NA	2	NA	NA	NA	1	NA	NA	NA	1	NA	NA	NA	3	-1.70845	0.0896921	1.08394	6	0.181934	0.856192	0.98349	1	NA	NA	NA	0	NA	NA	NA	9	0.31219	0.755351	0.982968	4	-0.819307	0.414291
ENSG00000132259	1262	CNGA4|1262	3	-0.924677	0.357104	0.948606	13	-0.420905	0.674796	0.956405	6	-0.540409	0.592777	1.00584	1	NA	NA	NA	0	NA	NA	NA	1	NA	NA	NA	4	1.03066	0.304414	1.10036	6	0.242866	0.808863	0.981209	1	NA	NA	NA	3	-1.25737	0.2128	0.849284	4	1.11918	0.264938	0.893986	8	-0.46532	0.642575
ENSG00000173846	1263	PLK3|1263	9	0.294713	0.768754	0.992845	15	-0.466086	0.642244	0.952315	2	NA	NA	NA	2	NA	NA	NA	0	NA	NA	NA	1	NA	NA	NA	8	-0.340118	0.73426	1.03934	6	-0.843321	0.402095	0.906058	1	NA	NA	NA	0	NA	NA	NA	5	-0.115672	0.908075	0.991477	10	-0.580315	0.562828
ENSG00000130176	1264	CNN1|1264	7	-1.38323	0.169322	0.862485	31	-1.37427	0.17266	0.75774	10	-0.987194	0.331191	1.00544	4	1.23955	0.219465	0.881591	0	NA	NA	NA	2	NA	NA	NA	3	0.549509	0.583502	1.0578	8	-1.50238	0.137769	0.746652	2	NA	NA	NA	2	NA	NA	NA	7	-1.01725	0.310751	0.91536	12	0.780763	0.436532
ENSG00000064666	1265	CNN2|1265	8	0.0250153	0.980087	1.0008	18	1.20416	0.231585	0.808634	5	0.316733	0.75357	1.00496	6	0.290687	0.772189	0.980491	0	NA	NA	NA	3	0.383867	0.701729	0.982087	4	-0.325753	0.745081	1.03889	8	0.238725	0.812059	0.98096	2	NA	NA	NA	4	-0.369862	0.712602	0.984969	8	-1.72285	0.087077	0.706969	11	1.16683	0.245674
ENSG00000117519	1266	CNN3|1266	3	0.276813	0.78243	0.992926	19	1.57166	0.119426	0.693278	2	NA	NA	NA	2	NA	NA	NA	0	NA	NA	NA	0	NA	NA	NA	4	-2.3428	0.0204991	0.856712	4	-2.00084	0.0495259	0.558414	1	NA	NA	NA	0	NA	NA	NA	2	NA	NA	NA	12	0.00198075	0.998423
ENSG00000173786	1267	CNP|1267	5	-0.262024	0.79378	0.993171	31	1.22513	0.223622	0.800996	5	1.44255	0.159174	0.923722	2	NA	NA	NA	0	NA	NA	NA	4	-1.46426	0.145633	0.780815	3	1.26855	0.206636	1.12364	8	0.279779	0.780522	0.974661	2	NA	NA	NA	0	NA	NA	NA	9	-0.498497	0.6189	0.979122	10	0.236386	0.81355
ENSG00000118432	1268	CNR1|1268	1	NA	NA	NA	17	2.09564	0.0388309	0.488884	6	-1.01592	0.317532	1.00262	2	NA	NA	NA	0	NA	NA	NA	2	NA	NA	NA	6	0.620111	0.536158	1.06787	3	-0.198988	0.842884	0.982807	3	-0.263158	0.79417	1.00679	0	NA	NA	NA	5	-0.620292	0.536053	0.972542	7	1.1184	0.265707
ENSG00000188822	1269	CNR2|1269	8	-1.41213	0.16066	0.851397	18	-0.204157	0.838677	0.980648	3	-1.00969	0.320461	1.00265	3	-0.708023	0.481387	0.956032	0	NA	NA	NA	0	NA	NA	NA	3	1.40989	0.160713	1.12069	4	-0.547241	0.586059	0.940555	4	-0.457837	0.650263	1.01195	1	NA	NA	NA	1	NA	NA	NA	15	-0.89483	0.372731
ENSG00000242689	1270	CNTF|1270	9	0.472086	0.637776	0.981265	25	0.154463	0.87758	0.986874	4	0.19912	0.843469	1.00216	1	NA	NA	NA	0	NA	NA	NA	1	NA	NA	NA	2	NA	NA	NA	6	-0.870373	0.387251	0.899647	2	NA	NA	NA	2	NA	NA	NA	15	-0.978717	0.329373	0.923986	16	0.586237	0.558855
ENSG00000122756	1271	CNTFR|1271	5	2.61824	0.0100497	0.288403	24	-0.624781	0.533645	0.935815	8	-0.834579	0.410341	1.01999	1	NA	NA	NA	1	NA	NA	NA	3	0.182305	0.855639	0.990676	1	NA	NA	NA	9	0.777766	0.439486	0.914337	7	-0.558551	0.580481	1.02193	4	1.228	0.223561	0.863071	12	1.49521	0.137063	0.783852	11	-0.416463	0.677841
ENSG00000018236	1272	CNTN1|1272	7	-0.344421	0.73117	0.99025	19	0.708596	0.480348	0.918674	6	1.73154	0.0932974	0.817451	0	NA	NA	NA	1	NA	NA	NA	4	0.899114	0.37032	0.915916	5	0.676509	0.499795	1.07292	4	-0.407941	0.684637	0.958083	3	0.370657	0.713413	0.999086	2	NA	NA	NA	7	0.0154053	0.98773	1.00024	5	0.127905	0.898445
ENSG00000108821	1277	COL1A1|1277	5	-0.160637	0.872667	0.9968	29	0.0953048	0.924278	0.99027	4	0.85133	0.401115	1.02016	4	0.858	0.393951	0.940047	0	NA	NA	NA	1	NA	NA	NA	2	NA	NA	NA	7	-1.15241	0.253312	0.843772	2	NA	NA	NA	1	NA	NA	NA	4	2.48344	0.0141673	0.390188	13	-1.03534	0.302664
ENSG00000164692	1278	COL1A2|1278	4	-1.54543	0.125038	0.814373	17	-0.108246	0.914034	0.989085	2	NA	NA	NA	2	NA	NA	NA	0	NA	NA	NA	5	-1.22054	0.224557	0.833346	3	-2.14632	0.0335114	0.945278	8	-0.706744	0.482213	0.917674	5	0.627739	0.534772	1.01791	1	NA	NA	NA	5	1.29819	0.196312	0.84412	3	0.420861	0.674635
ENSG00000139219	1280	COL2A1|1280	5	-1.95292	0.0533022	0.618392	20	0.112061	0.911017	0.989681	13	-0.071149	0.943736	1.00101	4	0.685294	0.495523	0.954365	1	NA	NA	NA	1	NA	NA	NA	2	NA	NA	NA	7	-1.48919	0.1412	0.750595	2	NA	NA	NA	0	NA	NA	NA	6	-1.17062	0.243697	0.885231	7	2.31062	0.0226211
ENSG00000168542	1281	COL3A1|1281	1	NA	NA	NA	21	-0.962448	0.338321	0.868276	5	-1.01067	0.319998	1.00261	1	NA	NA	NA	1	NA	NA	NA	0	NA	NA	NA	6	-0.21091	0.833254	1.02262	9	-0.748586	0.456766	0.915609	0	NA	NA	NA	0	NA	NA	NA	3	-3.50376	0.000612724	0.0598908	4	-0.533444	0.594747
ENSG00000187498	1282	COL4A1|1282	7	-0.0398704	0.968267	1.00079	16	0.88928	0.376147	0.885827	6	-2.08624	0.0452762	0.669788	1	NA	NA	NA	1	NA	NA	NA	1	NA	NA	NA	2	NA	NA	NA	2	NA	NA	NA	2	NA	NA	NA	2	NA	NA	NA	7	-1.25744	0.210643	0.861408	7	-1.1084	0.269983
ENSG00000134871	1284	COL4A2|1284	7	0.60858	0.544024	0.980339	16	2.36566	0.0200741	0.386922	6	-2.1422	0.0401416	0.640544	1	NA	NA	NA	1	NA	NA	NA	1	NA	NA	NA	2	NA	NA	NA	2	NA	NA	NA	2	NA	NA	NA	2	NA	NA	NA	7	-1.2439	0.215572	0.862921	7	-0.885012	0.377981
ENSG00000169031	1285	COL4A3|1285	4	-0.728503	0.467813	0.975823	16	1.59847	0.113331	0.680832	2	NA	NA	NA	3	-0.0875879	0.930465	0.997845	0	NA	NA	NA	1	NA	NA	NA	4	-0.487878	0.626373	1.05147	5	-0.0738233	0.941374	0.995406	0	NA	NA	NA	3	-0.570595	0.570101	0.975116	3	-1.23633	0.218361	0.865746	8	0.396838	0.692216
ENSG00000081052	1286	COL4A4|1286	4	-0.994171	0.322264	0.943906	16	1.54702	0.125254	0.702755	2	NA	NA	NA	3	0.248837	0.804248	0.979115	0	NA	NA	NA	1	NA	NA	NA	4	-1.09568	0.275038	1.10938	5	0.156834	0.875854	0.985098	0	NA	NA	NA	3	-0.275821	0.783498	0.988156	3	-1.16494	0.245983	0.887499	8	-0.660378	0.51032
ENSG00000130635	1289	COL5A1|1289	4	1.18751	0.237515	0.915374	11	0.123779	0.901758	0.989125	3	0.161649	0.872632	1.00118	0	NA	NA	NA	0	NA	NA	NA	2	NA	NA	NA	3	0.480992	0.631247	1.0509	3	-0.171639	0.864246	0.983326	2	NA	NA	NA	0	NA	NA	NA	4	0.535313	0.593265	0.978632	14	-0.000706627	0.999437
ENSG00000204262	1290	COL5A2|1290	0	NA	NA	NA	24	-1.22907	0.222145	0.801203	6	0.305947	0.76169	1.00448	0	NA	NA	NA	0	NA	NA	NA	0	NA	NA	NA	6	-0.493305	0.622543	1.05126	8	-1.66581	0.100491	0.692858	0	NA	NA	NA	0	NA	NA	NA	2	NA	NA	NA	4	0.883357	0.37887
ENSG00000142156	1291	COL6A1|1291	7	0.682528	0.496302	0.976184	17	0.0789805	0.937218	0.992572	7	-0.213925	0.832007	1.00215	2	NA	NA	NA	1	NA	NA	NA	2	NA	NA	NA	2	NA	NA	NA	2	NA	NA	NA	0	NA	NA	NA	0	NA	NA	NA	5	0.351873	0.725452	0.983245	3	0.199853	0.841945
ENSG00000142173	1292	COL6A2|1292	7	0.103722	0.917574	0.999266	15	-0.865522	0.38898	0.891335	7	-1.44699	0.157938	0.922949	2	NA	NA	NA	1	NA	NA	NA	2	NA	NA	NA	2	NA	NA	NA	2	NA	NA	NA	0	NA	NA	NA	0	NA	NA	NA	5	0.469974	0.639089	0.980366	3	-1.05274	0.294646
ENSG00000163359	1293	COL6A3|1293	3	-0.841354	0.401927	0.963829	8	0.784269	0.434876	0.903865	4	-1.12907	0.267531	0.976739	2	NA	NA	NA	0	NA	NA	NA	3	-0.465171	0.642618	0.969098	5	-1.68335	0.0944587	1.08789	5	-0.813656	0.418768	0.910122	1	NA	NA	NA	1	NA	NA	NA	9	-0.758067	0.449658	0.956291	9	-0.0452549	0.963982
ENSG00000114270	1294	COL7A1|1294	8	0.842485	0.401296	0.964519	18	0.812564	0.418543	0.899186	4	0.586529	0.561767	1.00776	0	NA	NA	NA	1	NA	NA	NA	3	1.15195	0.251542	0.859243	2	NA	NA	NA	5	1.67659	0.0983538	0.691473	5	0.594932	0.556207	1.02135	2	NA	NA	NA	4	-1.38255	0.168959	0.820919	12	0.338826	0.735353
ENSG00000144810	1295	COL8A1|1295	3	0.583115	0.560978	0.981477	17	0.818518	0.415154	0.897991	2	NA	NA	NA	3	2.92811	0.00465564	0.187282	0	NA	NA	NA	1	NA	NA	NA	4	0.818816	0.414235	1.07974	5	0.200073	0.842039	0.982739	0	NA	NA	NA	1	NA	NA	NA	6	0.915577	0.36143	0.934023	12	-0.452038	0.652085
ENSG00000171812	1296	COL8A2|1296	4	-0.947426	0.345443	0.949487	24	-1.7211	0.0885584	0.632377	3	-1.39807	0.172016	0.936919	0	NA	NA	NA	0	NA	NA	NA	2	NA	NA	NA	6	-0.149718	0.881195	1.01264	2	NA	NA	NA	1	NA	NA	NA	1	NA	NA	NA	5	-1.15666	0.249339	0.889308	14	0.918996	0.360005
ENSG00000112280	1297	COL9A1|1297	7	-0.406852	0.684887	0.985604	17	-0.241738	0.809516	0.975728	4	4.64589	5.91117e-05	0.00989234	1	NA	NA	NA	0	NA	NA	NA	1	NA	NA	NA	2	NA	NA	NA	5	-1.07334	0.287026	0.862227	1	NA	NA	NA	2	NA	NA	NA	4	-0.0119583	0.990476	1.00017	12	-0.0371978	0.970391
ENSG00000049089	1298	COL9A2|1298	11	0.206836	0.83651	0.99541	20	-0.0311111	0.975248	0.99681	5	1.18333	0.245674	0.970517	1	NA	NA	NA	0	NA	NA	NA	1	NA	NA	NA	2	NA	NA	NA	5	-1.71918	0.090269	0.678533	1	NA	NA	NA	0	NA	NA	NA	2	NA	NA	NA	13	2.89963	0.00446976
ENSG00000092758	1299	COL9A3|1299	8	-0.473362	0.636868	0.981211	22	0.89144	0.374994	0.884637	3	0.87311	0.389316	1.0186	0	NA	NA	NA	0	NA	NA	NA	2	NA	NA	NA	7	1.56992	0.118614	1.12373	10	2.12893	0.0369958	0.511327	0	NA	NA	NA	1	NA	NA	NA	3	-1.61278	0.108998	0.749797	8	-0.231571	0.817279
ENSG00000123500	1300	COL10A1|1300	3	-0.137437	0.89093	0.996706	15	-0.6521	0.515945	0.930326	4	-0.631476	0.532359	1.01138	1	NA	NA	NA	0	NA	NA	NA	1	NA	NA	NA	6	0.101396	0.919376	1.00503	4	0.43309	0.666362	0.954692	3	-0.672344	0.506345	1.02291	0	NA	NA	NA	4	1.94317	0.0539602	0.62075	14	0.272363	0.785827
ENSG00000060718	1301	COL11A1|1301	2	NA	NA	NA	17	0.754657	0.452362	0.908613	2	NA	NA	NA	2	NA	NA	NA	0	NA	NA	NA	2	NA	NA	NA	3	0.512567	0.609034	1.05277	3	0.35038	0.727169	0.96758	1	NA	NA	NA	0	NA	NA	NA	4	-1.46614	0.144806	0.785767	6	0.885904	0.377502
ENSG00000204248	1302	COL11A2|1302	7	1.03449	0.303117	0.939711	27	-1.13693	0.258489	0.831136	6	1.17162	0.250275	0.97093	3	0.531679	0.596707	0.966178	1	NA	NA	NA	3	0.858334	0.392351	0.925436	4	0.206219	0.836909	1.02079	4	-0.181385	0.856621	0.98338	0	NA	NA	NA	3	0.95677	0.341976	0.896422	14	-0.550515	0.582825	0.976052	8	-0.819611	0.414119
ENSG00000111799	1303	COL12A1|1303	4	-1.42619	0.156569	0.846227	26	0.00956598	0.992388	0.998689	3	-0.528421	0.60097	1.00434	1	NA	NA	NA	0	NA	NA	NA	1	NA	NA	NA	4	-0.253583	0.800177	1.02775	1	NA	NA	NA	4	1.57465	0.125489	0.881299	0	NA	NA	NA	4	2.53387	0.0123587	0.371132	7	0.954933	0.341597
ENSG00000197467	1305	COL13A1|1305	4	-1.4046	0.162884	0.854843	19	1.09345	0.27702	0.840337	3	0.0893735	0.92936	1.00067	3	1.08522	0.281713	0.909953	0	NA	NA	NA	0	NA	NA	NA	5	0.154166	0.877693	1.01449	4	0.125614	0.900419	0.98928	3	-2.04132	0.0498097	0.668066	0	NA	NA	NA	2	NA	NA	NA	7	-0.642482	0.521828
ENSG00000204291	1306	COL15A1|1306	5	0.213352	0.831437	0.995992	11	-1.10198	0.273316	0.840884	3	-0.637023	0.528787	1.01178	2	NA	NA	NA	0	NA	NA	NA	0	NA	NA	NA	4	0.113944	0.90944	1.00721	2	NA	NA	NA	1	NA	NA	NA	1	NA	NA	NA	3	-2.13455	0.0345029	0.559643	5	-0.00128457	0.998977
ENSG00000084636	1307	COL16A1|1307	12	-0.174203	0.862018	0.997949	25	0.302537	0.762919	0.970014	2	NA	NA	NA	4	0.339988	0.734929	0.979906	0	NA	NA	NA	3	-0.564827	0.573204	0.961089	5	0.404555	0.686401	1.04435	9	0.364269	0.716822	0.965809	6	-0.179412	0.858781	1.00452	0	NA	NA	NA	8	-0.451637	0.652215	0.981967	12	0.58287	0.561112
ENSG00000065618	1308	COL17A1|1308	5	0.118809	0.905638	0.997157	11	-0.360562	0.719245	0.963116	2	NA	NA	NA	0	NA	NA	NA	0	NA	NA	NA	0	NA	NA	NA	3	-1.14339	0.254759	1.11038	3	-0.953018	0.344058	0.881513	2	NA	NA	NA	0	NA	NA	NA	7	1.06022	0.290833	0.908017	5	1.55324	0.12309
ENSG00000082293	1310	COL19A1|1310	5	0.123827	0.901672	0.997042	11	-0.434466	0.664957	0.956357	3	0.315944	0.754162	1.00505	1	NA	NA	NA	0	NA	NA	NA	1	NA	NA	NA	3	0.416521	0.677644	1.04567	4	-0.0271263	0.978441	0.997464	0	NA	NA	NA	2	NA	NA	NA	4	-0.161931	0.871589	0.988219	13	0.512633	0.609183
ENSG00000105664	1311	COMP|1311	8	1.47298	0.143536	0.832931	28	-2.62313	0.0101819	0.2892	6	3.13297	0.0037645	0.211761	6	-0.699713	0.486529	0.954546	1	NA	NA	NA	3	2.14917	0.0335479	0.446188	4	-0.269689	0.787783	1.02875	7	0.443138	0.659115	0.952867	4	-0.392677	0.697245	1.00234	1	NA	NA	NA	4	-1.14406	0.25451	0.890754	19	-1.87306	0.0635769
ENSG00000093010	1312	COMT|1312	9	2.98981	0.00342634	0.156017	16	-0.948186	0.345492	0.870572	4	-1.16571	0.252623	0.972711	3	-1.37821	0.172723	0.833773	0	NA	NA	NA	1	NA	NA	NA	3	-0.124474	0.901113	1.00908	3	0.448096	0.655551	0.952767	3	0.023918	0.981071	0.999118	2	NA	NA	NA	9	-0.154101	0.877747	0.988308	6	1.02337	0.30826
ENSG00000122218	1314	COPA|1314	19	-0.212961	0.831741	0.995902	30	-0.248628	0.804197	0.97561	6	-0.0634485	0.949817	1.00222	0	NA	NA	NA	0	NA	NA	NA	0	NA	NA	NA	3	0.442264	0.658957	1.04923	5	0.118392	0.906117	0.99046	2	NA	NA	NA	0	NA	NA	NA	2	NA	NA	NA	12	-0.100985	0.919736
ENSG00000129083	1315	COPB1|1315	3	-0.255455	0.798836	0.9946	14	-0.915128	0.362491	0.880775	5	1.24123	0.22383	0.957392	1	NA	NA	NA	0	NA	NA	NA	2	NA	NA	NA	3	-0.167148	0.867486	1.01528	4	0.183194	0.855208	0.983263	1	NA	NA	NA	3	-0.856074	0.394878	0.905205	5	0.485289	0.628214	0.980581	7	1.08454	0.280376
ENSG00000067082	1316	KLF6|1316	6	1.3312	0.185804	0.877764	19	0.320487	0.749318	0.967411	4	0.492219	0.626033	1.00339	3	0.507571	0.613421	0.969171	0	NA	NA	NA	3	-0.134184	0.893473	0.994543	7	-0.220179	0.826042	1.02301	3	1.88483	0.0638564	0.60607	1	NA	NA	NA	0	NA	NA	NA	6	-0.543937	0.587332	0.97671	6	0.496343	0.620592
ENSG00000136868	1317	SLC31A1|1317	3	0.774673	0.440151	0.972592	21	-0.365731	0.715396	0.963852	2	NA	NA	NA	2	NA	NA	NA	0	NA	NA	NA	2	NA	NA	NA	5	-1.48946	0.138538	1.11329	10	-0.398162	0.691796	0.959417	2	NA	NA	NA	0	NA	NA	NA	14	0.792482	0.429392	0.950217	9	-1.09186	0.277158
ENSG00000136867	1318	SLC31A2|1318	4	0.795261	0.428129	0.970668	22	-0.175805	0.86083	0.985137	2	NA	NA	NA	2	NA	NA	NA	0	NA	NA	NA	2	NA	NA	NA	5	-0.934188	0.35176	1.08964	10	1.30357	0.19691	0.80241	2	NA	NA	NA	0	NA	NA	NA	14	-1.87811	0.0624027	0.64898	9	1.95611	0.0528564
ENSG00000241563	1325	CORT|1325	6	2.4908	0.014199	0.345224	18	-0.0842441	0.933043	0.991523	6	0.80028	0.429639	1.01751	2	NA	NA	NA	0	NA	NA	NA	1	NA	NA	NA	1	NA	NA	NA	6	-0.310219	0.757372	0.969074	4	-1.10203	0.278932	1.00524	1	NA	NA	NA	6	1.48977	0.138487	0.784203	12	0.139537	0.889268
ENSG00000107968	1326	MAP3K8|1326	5	-1.17553	0.242252	0.914614	20	-0.460231	0.646425	0.95231	3	1.43912	0.160139	0.920542	1	NA	NA	NA	2	NA	NA	NA	3	-0.531773	0.595827	0.966402	5	-0.381495	0.703394	1.04278	5	1.02578	0.308742	0.873729	0	NA	NA	NA	0	NA	NA	NA	4	0.278642	0.780922	0.983634	9	-2.76906	0.00654723
ENSG00000131143	1327	COX4I1|1327	2	NA	NA	NA	19	-0.527131	0.599358	0.947192	3	-1.40647	0.169529	0.932481	6	0.862333	0.39158	0.939925	0	NA	NA	NA	2	NA	NA	NA	4	0.026994	0.978502	0.999866	7	2.43891	0.017429	0.393031	4	2.22767	0.0332965	0.583418	0	NA	NA	NA	4	1.71115	0.0892211	0.710491	6	1.51175	0.133318
ENSG00000135940	1329	COX5B|1329	5	-0.134513	0.893236	0.996808	16	1.47511	0.14356	0.727303	4	1.01199	0.319379	1.00231	3	-0.223922	0.823499	0.982931	1	NA	NA	NA	1	NA	NA	NA	2	NA	NA	NA	4	-0.0652722	0.948155	0.996672	1	NA	NA	NA	0	NA	NA	NA	8	3.60079	0.000436715	0.0469861	3	1.13603	0.258286
ENSG00000111775	1337	COX6A1|1337	5	3.9511	0.000135838	0.014862	15	-0.496016	0.621053	0.949117	5	0.37356	0.711274	1.00132	1	NA	NA	NA	2	NA	NA	NA	1	NA	NA	NA	2	NA	NA	NA	4	0.445576	0.657362	0.952905	1	NA	NA	NA	3	0.22252	0.824557	0.996668	3	0.312134	0.755393	0.982938	10	1.50663	0.134623
ENSG00000156885	1339	COX6A2|1339	15	3.84969	0.000196441	0.019465	22	-1.5286	0.129757	0.710719	5	-0.907566	0.371109	1.01728	0	NA	NA	NA	1	NA	NA	NA	2	NA	NA	NA	6	0.774195	0.440076	1.07764	4	1.91958	0.059236	0.589843	1	NA	NA	NA	2	NA	NA	NA	4	-0.872534	0.38438	0.938975	9	1.56392	0.120561
ENSG00000126267	1340	COX6B1|1340	11	0.71185	0.478024	0.977326	29	0.0499074	0.960303	0.995405	7	-0.816361	0.420523	1.01679	4	-1.24912	0.215967	0.876228	1	NA	NA	NA	1	NA	NA	NA	3	1.43256	0.154136	1.12439	8	1.77296	0.080849	0.650435	2	NA	NA	NA	1	NA	NA	NA	6	-0.927097	0.355438	0.931577	8	1.20017	0.232518
ENSG00000164919	1345	COX6C|1345	12	0.940933	0.348747	0.948964	32	-1.27867	0.204196	0.787163	2	NA	NA	NA	4	1.28085	0.204663	0.86566	2	NA	NA	NA	1	NA	NA	NA	4	0.289045	0.77296	1.03403	11	-1.10677	0.272412	0.852659	0	NA	NA	NA	3	0.898001	0.372264	0.902395	5	0.650135	0.516648	0.969809	13	-0.089554	0.928796
ENSG00000161281	1346	COX7A1|1346	12	0.140007	0.888904	0.9972	32	-1.24758	0.215316	0.794985	8	-2.25554	0.0313019	0.587756	4	-0.0615573	0.951099	1.00049	1	NA	NA	NA	2	NA	NA	NA	3	0.455764	0.649242	1.05199	8	-1.36007	0.178435	0.792597	3	0.49209	0.626123	1.02174	2	NA	NA	NA	7	-1.46696	0.144583	0.78598	9	-0.694642	0.488669
ENSG00000112695	1347	COX7A2|1347	4	-0.940791	0.348819	0.948505	27	-0.834394	0.406197	0.895864	3	1.4808	0.148752	0.908944	1	NA	NA	NA	0	NA	NA	NA	1	NA	NA	NA	3	0.260406	0.79492	1.02819	1	NA	NA	NA	4	-0.442278	0.661358	1.01167	0	NA	NA	NA	3	-0.324867	0.745756	0.983231	7	-0.275499	0.783423
ENSG00000127184	1350	COX7C|1350	5	-1.1056	0.271247	0.925001	21	0.61307	0.541326	0.935881	2	NA	NA	NA	0	NA	NA	NA	2	NA	NA	NA	3	0.995877	0.321234	0.895501	2	NA	NA	NA	5	0.256735	0.798182	0.977584	0	NA	NA	NA	1	NA	NA	NA	4	0.267231	0.789677	0.982824	14	-0.649003	0.51762
ENSG00000176340	1351	COX8A|1351	8	0.225118	0.822294	0.995944	28	0.190611	0.849246	0.983355	2	NA	NA	NA	4	0.283346	0.777786	0.980573	0	NA	NA	NA	3	1.27435	0.204904	0.821008	6	-0.63828	0.524298	1.06861	8	1.46672	0.147201	0.759086	2	NA	NA	NA	1	NA	NA	NA	19	0.619467	0.536594	0.972817	12	0.0936778	0.925527
ENSG00000006695	1352	COX10|1352	8	-0.536494	0.592672	0.982485	14	0.139584	0.88929	0.987779	2	NA	NA	NA	4	-0.386401	0.700424	0.972059	0	NA	NA	NA	1	NA	NA	NA	3	0.784554	0.433995	1.07796	3	-1.316	0.192728	0.799046	1	NA	NA	NA	0	NA	NA	NA	3	1.15779	0.248878	0.890212	7	-1.30586	0.194185
ENSG00000166260	1353	COX11|1353	6	-0.972409	0.332924	0.947988	29	-1.31009	0.193392	0.777776	1	NA	NA	NA	2	NA	NA	NA	0	NA	NA	NA	0	NA	NA	NA	7	1.99874	0.0475058	1.0235	6	0.0492556	0.960864	0.997793	2	NA	NA	NA	1	NA	NA	NA	3	-0.813161	0.417477	0.947114	9	-0.882461	0.379352
ENSG00000014919	1355	COX15|1355	3	-0.083263	0.93379	1.0004	9	-0.570309	0.569844	0.94101	0	NA	NA	NA	4	0.737251	0.463544	0.950894	0	NA	NA	NA	2	NA	NA	NA	3	0.282604	0.777883	1.03288	4	-0.349702	0.727676	0.967568	0	NA	NA	NA	2	NA	NA	NA	7	1.31751	0.189774	0.839667	10	-1.02981	0.305241
ENSG00000047457	1356	CP|1356	9	-0.0918589	0.926973	0.999279	21	0.692395	0.490415	0.922327	3	-1.27995	0.210058	0.957853	5	-0.372257	0.710877	0.976057	0	NA	NA	NA	0	NA	NA	NA	2	NA	NA	NA	8	-0.652111	0.516595	0.923564	1	NA	NA	NA	1	NA	NA	NA	11	-1.81196	0.0720903	0.676355	12	1.31293	0.191799
ENSG00000091704	1357	CPA1|1357	0	NA	NA	NA	16	0.798554	0.426584	0.902266	5	-0.265018	0.79275	1.00211	0	NA	NA	NA	1	NA	NA	NA	4	-0.429805	0.668078	0.97885	5	0.0515952	0.958922	0.999807	3	-1.04581	0.299463	0.870469	2	NA	NA	NA	0	NA	NA	NA	4	0.88665	0.376756	0.936256	6	0.811387	0.418805
ENSG00000158516	1358	CPA2|1358	0	NA	NA	NA	16	1.29885	0.197207	0.780561	5	-0.465387	0.644907	1.00035	0	NA	NA	NA	1	NA	NA	NA	4	0.368681	0.712989	0.988451	6	0.152295	0.879166	1.01403	3	-0.996233	0.322775	0.873235	2	NA	NA	NA	0	NA	NA	NA	4	0.809284	0.419696	0.945835	6	-0.198957	0.842645
ENSG00000163751	1359	CPA3|1359	9	-0.738057	0.46201	0.974688	18	-0.089795	0.928643	0.991059	2	NA	NA	NA	4	-1.94775	0.055637	0.622432	0	NA	NA	NA	0	NA	NA	NA	5	-0.0646535	0.948539	1.00067	8	-1.57172	0.120798	0.727799	2	NA	NA	NA	1	NA	NA	NA	13	-0.899384	0.36996	0.934902	10	-0.681176	0.497117
ENSG00000153002	1360	CPB1|1360	9	0.276749	0.782479	0.992749	19	-1.79012	0.0766887	0.614063	2	NA	NA	NA	4	-1.43575	0.155726	0.822419	0	NA	NA	NA	0	NA	NA	NA	5	-0.852719	0.395221	1.08328	8	-0.436715	0.663743	0.953856	2	NA	NA	NA	1	NA	NA	NA	12	-0.0830767	0.933907	0.994841	10	-0.354868	0.723333
ENSG00000080618	1361	CPB2|1361	6	0.207001	0.836382	0.995332	15	4.12901	7.94485e-05	0.0134321	1	NA	NA	NA	1	NA	NA	NA	1	NA	NA	NA	0	NA	NA	NA	5	-0.185394	0.853179	1.01779	2	NA	NA	NA	1	NA	NA	NA	1	NA	NA	NA	1	NA	NA	NA	11	0.143542	0.886111
ENSG00000108582	1362	CPD|1362	8	0.784656	0.434297	0.971925	30	0.353871	0.724237	0.964562	5	-0.0461629	0.963477	1.00249	3	0.0966858	0.923265	0.997858	0	NA	NA	NA	2	NA	NA	NA	6	0.0542406	0.956818	0.999448	8	1.21209	0.229798	0.82818	8	2.17239	0.0375925	0.601942	2	NA	NA	NA	1	NA	NA	NA	9	0.279078	0.780682
ENSG00000109472	1363	CPE|1363	2	NA	NA	NA	15	-0.357782	0.721317	0.96371	1	NA	NA	NA	2	NA	NA	NA	0	NA	NA	NA	0	NA	NA	NA	3	-0.0175689	0.986007	0.999363	7	-0.711189	0.479473	0.917817	2	NA	NA	NA	0	NA	NA	NA	4	-0.990229	0.323735	0.921304	10	1.7312	0.0860756
ENSG00000189143	1364	CLDN4|1364	4	-1.56243	0.120982	0.804592	19	0.964628	0.337233	0.868498	4	0.794454	0.432971	1.0182	2	NA	NA	NA	0	NA	NA	NA	1	NA	NA	NA	3	-0.315155	0.753097	1.03836	6	1.59243	0.116067	0.720423	3	-0.441746	0.661739	1.01107	0	NA	NA	NA	4	-0.427235	0.669851	0.97943	9	-1.06687	0.288246
ENSG00000165215	1365	CLDN3|1365	4	-0.89821	0.370984	0.954573	19	-0.189203	0.850346	0.983538	4	-0.13344	0.894708	0.999445	2	NA	NA	NA	0	NA	NA	NA	1	NA	NA	NA	4	-0.458357	0.647382	1.05184	6	1.5646	0.12246	0.727867	3	-0.150878	0.881049	1.00131	0	NA	NA	NA	4	-0.260454	0.794889	0.98293	9	-0.567909	0.571194
ENSG00000181885	1366	CLDN7|1366	10	0.612702	0.541305	0.979809	21	1.35956	0.177257	0.765242	5	-0.0017296	0.998631	1.00027	3	0.19792	0.843707	0.987109	1	NA	NA	NA	2	NA	NA	NA	5	-2.52358	0.0126946	0.762651	11	-1.00487	0.318631	0.873686	4	-0.0136522	0.989195	1.00093	1	NA	NA	NA	11	0.749636	0.454705	0.957224	13	0.350135	0.726873
ENSG00000135678	1368	CPM|1368	11	1.36088	0.176259	0.869973	19	1.4454	0.151708	0.738449	19	2.42839	0.0211621	0.510484	2	NA	NA	NA	0	NA	NA	NA	2	NA	NA	NA	3	0.57342	0.567249	1.0624	8	1.75138	0.0845255	0.660868	7	2.94049	0.00614604	0.255872	1	NA	NA	NA	4	-0.90797	0.365422	0.934487	10	0.347263	0.729023
ENSG00000120054	1369	CPN1|1369	3	0.84224	0.401433	0.964259	9	-0.246903	0.805527	0.975557	0	NA	NA	NA	3	-0.844735	0.401265	0.945173	1	NA	NA	NA	3	1.41413	0.15981	0.786275	3	-0.970652	0.333338	1.09644	3	0.629553	0.531161	0.92695	0	NA	NA	NA	2	NA	NA	NA	5	0.997755	0.320083	0.91984	10	0.0915357	0.927225
ENSG00000178772	1370	CPN2|1370	5	-0.212831	0.831842	0.995872	21	-0.594714	0.553479	0.938429	4	-0.666233	0.51019	1.01117	2	NA	NA	NA	1	NA	NA	NA	0	NA	NA	NA	3	0.78732	0.43238	1.07866	4	-0.230303	0.818569	0.981471	4	-0.00115783	0.999084	0.999852	0	NA	NA	NA	11	-0.869495	0.386034	0.939485	8	-0.601636	0.548591
ENSG00000080819	1371	CPOX|1371	2	NA	NA	NA	20	-0.113148	0.910157	0.989958	3	1.28823	0.2072	0.953589	0	NA	NA	NA	1	NA	NA	NA	2	NA	NA	NA	5	0.235701	0.813997	1.02496	6	0.0602247	0.952159	0.997525	0	NA	NA	NA	2	NA	NA	NA	5	-1.52026	0.130655	0.78064	9	-0.464095	0.64345
ENSG00000021826	1373	CPS1|1373	3	-1.37839	0.170807	0.863352	16	1.59565	0.11396	0.683685	2	NA	NA	NA	1	NA	NA	NA	0	NA	NA	NA	1	NA	NA	NA	5	0.835812	0.404636	1.08203	4	1.4553	0.150327	0.763136	0	NA	NA	NA	0	NA	NA	NA	8	0.254031	0.799836	0.983033	11	1.37372	0.172178
ENSG00000110090	1374	CPT1A|1374	20	0.779093	0.437554	0.972033	35	1.26451	0.209207	0.789675	3	-1.21927	0.231938	0.959873	5	-0.0447919	0.964406	0.999473	1	NA	NA	NA	1	NA	NA	NA	2	NA	NA	NA	31	-2.11879	0.0378761	0.512164	1	NA	NA	NA	1	NA	NA	NA	38	-0.746658	0.456496	0.958161	18	0.69912	0.485877
ENSG00000205560	1375	CPT1B|1375	2	NA	NA	NA	12	-0.968164	0.335474	0.869264	2	NA	NA	NA	1	NA	NA	NA	1	NA	NA	NA	0	NA	NA	NA	1	NA	NA	NA	6	1.68479	0.0967524	0.688282	2	NA	NA	NA	1	NA	NA	NA	9	2.5586	0.0115494	0.356861	7	-1.37192	0.172737
ENSG00000157184	1376	CPT2|1376	7	2.0305	0.0446532	0.576176	22	-0.239233	0.811451	0.975808	1	NA	NA	NA	0	NA	NA	NA	0	NA	NA	NA	1	NA	NA	NA	3	0.840028	0.402276	1.08337	5	1.02211	0.31046	0.873155	2	NA	NA	NA	0	NA	NA	NA	9	-0.215172	0.829939	0.985763	10	0.703279	0.483291
ENSG00000203710	1378	CR1|1378	10	0.143386	0.88624	0.997195	27	0.449287	0.65427	0.95452	5	-0.109833	0.91325	1.00103	3	0.812932	0.419136	0.950936	0	NA	NA	NA	3	-1.06045	0.290984	0.884101	4	0.0453552	0.963887	0.999645	12	-1.07783	0.285032	0.861935	1	NA	NA	NA	2	NA	NA	NA	4	0.550674	0.582716	0.976417	8	-1.96532	0.0517676
ENSG00000197721	1379	CR1L|1379	10	0.513384	0.608685	0.981057	29	0.0146667	0.988329	0.998795	4	-1.20621	0.236862	0.964154	2	NA	NA	NA	0	NA	NA	NA	3	0.00764459	0.993913	0.999245	4	-0.669821	0.504037	1.07153	12	-0.457394	0.64889	0.950733	2	NA	NA	NA	2	NA	NA	NA	4	-0.61365	0.540422	0.972798	7	-0.636034	0.526007
ENSG00000117322	1380	CR2|1380	10	1.36851	0.173867	0.867132	28	0.470931	0.638793	0.951489	5	1.47485	0.150338	0.915294	3	0.57097	0.56993	0.962669	0	NA	NA	NA	3	-0.0221511	0.982363	0.999329	4	-1.04111	0.299559	1.10129	12	-1.28931	0.201791	0.805661	1	NA	NA	NA	2	NA	NA	NA	5	-0.667608	0.50546	0.967882	8	-1.49408	0.137869
ENSG00000166426	1381	CRABP1|1381	4	1.28738	0.200592	0.888731	16	0.938461	0.350438	0.873979	3	3.1175	0.00391756	0.214075	0	NA	NA	NA	0	NA	NA	NA	0	NA	NA	NA	3	-0.184603	0.853799	1.01775	2	NA	NA	NA	1	NA	NA	NA	0	NA	NA	NA	5	-0.0689578	0.94512	0.995301	13	-1.57279	0.118492
ENSG00000143320	1382	CRABP2|1382	9	1.45559	0.148279	0.838829	35	0.00388047	0.996912	0.998994	11	-0.516765	0.608988	1.00408	0	NA	NA	NA	0	NA	NA	NA	1	NA	NA	NA	6	1.65321	0.100451	1.09724	9	0.667138	0.50701	0.920585	2	NA	NA	NA	3	-1.75801	0.083118	0.657522	6	-0.412415	0.680653	0.98103	14	-1.00173	0.318561
ENSG00000095321	1384	CRAT|1384	7	0.765494	0.445574	0.973244	16	1.56107	0.121903	0.695381	3	-0.409	0.685352	1.00136	2	NA	NA	NA	0	NA	NA	NA	1	NA	NA	NA	5	0.0128565	0.98976	1.00033	7	1.01564	0.313511	0.873705	1	NA	NA	NA	2	NA	NA	NA	4	-0.52775	0.598491	0.979259	11	0.252999	0.800717
ENSG00000118260	1385	CREB1|1385	3	-0.290146	0.772236	0.992623	20	-1.42908	0.156332	0.743424	3	-2.10069	0.043898	0.661088	3	0.413276	0.680724	0.973051	0	NA	NA	NA	3	-0.832184	0.406892	0.933046	4	-0.205334	0.837599	1.02044	6	-2.88455	0.00528893	0.240342	0	NA	NA	NA	0	NA	NA	NA	4	0.39642	0.692386	0.981482	8	-1.54349	0.125435
ENSG00000115966	1386	ATF2|1386	1	NA	NA	NA	14	-0.687439	0.493517	0.922687	3	-0.507601	0.615326	1.00353	1	NA	NA	NA	0	NA	NA	NA	0	NA	NA	NA	3	0.453373	0.650958	1.05163	4	-1.66222	0.101211	0.694627	0	NA	NA	NA	0	NA	NA	NA	8	-1.17665	0.24129	0.884434	10	-0.567839	0.571242
ENSG00000005339	1387	CREBBP|1387	11	-0.0197608	0.984269	1.00085	28	-3.07496	0.00276392	0.153809	5	1.30905	0.200138	0.950498	0	NA	NA	NA	0	NA	NA	NA	2	NA	NA	NA	3	0.0475493	0.962141	0.999494	7	-1.42225	0.159663	0.769628	3	0.415684	0.680505	1.00435	2	NA	NA	NA	6	1.22101	0.224091	0.870688	13	2.60666	0.0103431
ENSG00000213676	1388	ATF6B|1388	8	-1.31559	0.190974	0.881311	26	-1.38002	0.170889	0.756516	5	1.35201	0.186153	0.953411	4	-0.740261	0.461728	0.951297	0	NA	NA	NA	4	0.0781598	0.937826	1.00069	9	1.55669	0.121723	1.12172	5	-0.841902	0.402883	0.906472	0	NA	NA	NA	3	1.80174	0.075893	0.64655	14	0.0420012	0.966556	0.998125	13	-1.73227	0.0858836
ENSG00000111269	1389	CREBL2|1389	7	-0.283271	0.777487	0.992571	28	-0.106689	0.915265	0.989151	4	1.0203	0.315482	1.00111	3	-0.740816	0.461393	0.951645	1	NA	NA	NA	1	NA	NA	NA	6	-1.60207	0.111317	1.11818	1	NA	NA	NA	2	NA	NA	NA	1	NA	NA	NA	3	-0.690784	0.490821	0.963411	8	-1.6854	0.0946006
ENSG00000095794	1390	CREM|1390	3	-0.0424854	0.966187	1.00087	13	-0.351154	0.726267	0.96589	1	NA	NA	NA	2	NA	NA	NA	0	NA	NA	NA	1	NA	NA	NA	6	-0.172802	0.863048	1.01541	10	-0.659967	0.511572	0.922946	1	NA	NA	NA	1	NA	NA	NA	10	-0.879483	0.380615	0.937279	7	0.180934	0.856735
ENSG00000147571	1392	CRH|1392	8	-0.429866	0.668112	0.982554	24	0.178389	0.858806	0.985298	3	-0.0940586	0.925668	1.00039	1	NA	NA	NA	0	NA	NA	NA	1	NA	NA	NA	7	0.497749	0.619415	1.05037	6	0.22534	0.822411	0.98137	1	NA	NA	NA	0	NA	NA	NA	4	1.2159	0.226027	0.872093	10	-0.582665	0.56125
ENSG00000145708	1393	CRHBP|1393	5	-0.326623	0.744558	0.991422	12	-0.907718	0.366373	0.879851	4	-0.522671	0.604919	1.00492	4	0.656034	0.514049	0.955023	0	NA	NA	NA	2	NA	NA	NA	3	0.0195849	0.984401	0.99887	0	NA	NA	NA	1	NA	NA	NA	0	NA	NA	NA	4	-0.904535	0.367233	0.934168	8	-0.293212	0.769884
ENSG00000120088	1394	CRHR1|1394	4	1.12659	0.262303	0.920807	18	-0.668227	0.505644	0.927772	4	-0.534549	0.596775	1.00574	2	NA	NA	NA	0	NA	NA	NA	1	NA	NA	NA	1	NA	NA	NA	8	-0.768508	0.444927	0.914866	2	NA	NA	NA	0	NA	NA	NA	5	0.302812	0.762473	0.982829	6	-0.891295	0.374616
ENSG00000106113	1395	CRHR2|1395	6	1.30889	0.193228	0.883176	20	-0.462873	0.644537	0.952691	3	-1.25462	0.218994	0.961593	1	NA	NA	NA	1	NA	NA	NA	3	0.193177	0.847134	0.9931	6	-1.15015	0.251977	1.11144	3	2.56228	0.0126886	0.349775	2	NA	NA	NA	0	NA	NA	NA	0	NA	NA	NA	8	-0.832256	0.406975
ENSG00000213145	1396	CRIP1|1396	3	-0.310599	0.756677	0.992297	21	-0.707199	0.481211	0.919038	3	-0.844008	0.405131	1.02164	1	NA	NA	NA	4	0.390803	0.697709	0.965669	4	0.62134	0.535507	0.95086	2	NA	NA	NA	3	1.05781	0.293999	0.865491	2	NA	NA	NA	1	NA	NA	NA	3	-0.156626	0.87576	0.988154	5	-0.598496	0.550676
ENSG00000182809	1397	CRIP2|1397	3	-0.324353	0.74627	0.991273	21	-0.474063	0.636566	0.951126	3	-0.352823	0.726609	1.00132	1	NA	NA	NA	4	0.900017	0.372699	0.808927	4	0.639649	0.523571	0.948872	2	NA	NA	NA	3	-0.302589	0.763154	0.970346	2	NA	NA	NA	1	NA	NA	NA	3	1.30372	0.194424	0.842295	5	-0.459316	0.646867
ENSG00000167193	1398	CRK|1398	8	1.14675	0.253907	0.919189	15	-1.44261	0.152489	0.738001	2	NA	NA	NA	1	NA	NA	NA	0	NA	NA	NA	2	NA	NA	NA	5	0.482172	0.630411	1.05133	4	1.06092	0.292595	0.864073	2	NA	NA	NA	2	NA	NA	NA	2	NA	NA	NA	11	-0.204153	0.838591
ENSG00000099942	1399	CRKL|1399	9	5.76647	7.15669e-08	2.89112e-05	12	-0.344337	0.73137	0.965515	4	-1.30345	0.202019	0.953007	4	-3.89679	0.000227788	0.0230717	0	NA	NA	NA	2	NA	NA	NA	2	NA	NA	NA	2	NA	NA	NA	3	-0.848336	0.402754	1.03401	0	NA	NA	NA	6	2.53518	0.0123144	0.370546	8	-0.160957	0.872407
ENSG00000072832	1400	CRMP1|1400	7	-0.525419	0.600322	0.981331	15	0.41478	0.679258	0.95662	1	NA	NA	NA	1	NA	NA	NA	1	NA	NA	NA	1	NA	NA	NA	0	NA	NA	NA	1	NA	NA	NA	3	-0.677274	0.503256	1.02422	1	NA	NA	NA	1	NA	NA	NA	7	0.367102	0.714212
ENSG00000132693	1401	CRP|1401	17	5.92607	3.42844e-08	1.63682e-05	29	-0.953953	0.34258	0.868908	5	5.90199	1.62222e-06	0.000452465	0	NA	NA	NA	0	NA	NA	NA	1	NA	NA	NA	4	0.270611	0.787075	1.02955	3	-0.359591	0.720301	0.967195	2	NA	NA	NA	0	NA	NA	NA	2	NA	NA	NA	10	-1.51137	0.133415
ENSG00000145681	1404	HAPLN1|1404	5	0.785673	0.433703	0.972392	16	-0.278437	0.781295	0.972347	4	-1.02412	0.313706	1.00236	1	NA	NA	NA	2	NA	NA	NA	3	0.216535	0.828924	0.99524	2	NA	NA	NA	3	-0.231025	0.81801	0.981586	0	NA	NA	NA	1	NA	NA	NA	5	-0.463246	0.643892	0.981491	7	-1.38066	0.170038
ENSG00000105392	1406	CRX|1406	8	0.410403	0.682287	0.985554	28	1.03322	0.304181	0.855348	6	-0.323596	0.748417	1.00389	3	-1.5117	0.135313	0.798642	0	NA	NA	NA	0	NA	NA	NA	3	-0.681698	0.496517	1.07437	7	-0.498432	0.619837	0.947414	3	-0.0499973	0.960445	0.999432	1	NA	NA	NA	4	-0.0446768	0.964427	0.997649	13	5.19956	8.68515e-07
ENSG00000008405	1407	CRY1|1407	4	0.655583	0.513425	0.978115	12	0.0538378	0.95718	0.994898	9	-0.917839	0.36579	1.01897	1	NA	NA	NA	2	NA	NA	NA	0	NA	NA	NA	3	0.00517795	0.995876	0.999555	3	0.728638	0.468801	0.918972	0	NA	NA	NA	1	NA	NA	NA	2	NA	NA	NA	8	0.141456	0.887755
ENSG00000121671	1408	CRY2|1408	4	1.1391	0.25707	0.918191	23	-0.578879	0.56407	0.940311	5	-1.45214	0.156509	0.92103	0	NA	NA	NA	0	NA	NA	NA	0	NA	NA	NA	5	1.16424	0.246237	1.11283	3	-2.84233	0.0059532	0.254342	1	NA	NA	NA	2	NA	NA	NA	10	-3.30931	0.00118358	0.0972554	9	1.35731	0.177319
ENSG00000160202	1409	CRYAA|1409	7	-1.17168	0.243789	0.916462	17	-0.423117	0.673187	0.956339	4	0.855388	0.3989	1.02151	1	NA	NA	NA	1	NA	NA	NA	3	0.552506	0.581588	0.963394	3	0.961808	0.337747	1.09339	6	0.471674	0.638715	0.94965	1	NA	NA	NA	1	NA	NA	NA	3	0.211389	0.832885	0.986363	7	0.696766	0.487343
ENSG00000109846	1410	CRYAB|1410	4	-2.2558	0.026008	0.465103	11	1.58836	0.115599	0.686327	4	-0.197875	0.844435	1.00251	1	NA	NA	NA	0	NA	NA	NA	2	NA	NA	NA	2	NA	NA	NA	4	-1.90414	0.0612529	0.598013	0	NA	NA	NA	2	NA	NA	NA	2	NA	NA	NA	10	-1.54498	0.125075
ENSG00000108255	1411	CRYBA1|1411	15	-0.638193	0.524639	0.978999	26	-0.417237	0.677467	0.956754	5	6.70783	1.66667e-07	5.57835e-05	0	NA	NA	NA	0	NA	NA	NA	2	NA	NA	NA	8	0.0634117	0.949526	1.00019	7	-1.77172	0.0810568	0.650711	3	-0.82383	0.41633	1.03466	1	NA	NA	NA	3	-0.923934	0.357077	0.932278	10	-0.278056	0.781465
ENSG00000163499	1412	CRYBA2|1412	3	0.119849	0.904816	0.997019	12	-0.472596	0.637609	0.951082	4	2.33952	0.0259267	0.557153	3	-0.578035	0.565178	0.962092	0	NA	NA	NA	4	0.498697	0.618869	0.968348	1	NA	NA	NA	3	-1.27428	0.207033	0.812103	1	NA	NA	NA	0	NA	NA	NA	4	-1.30677	0.19339	0.8427	8	-0.589451	0.556705
ENSG00000196431	1413	CRYBA4|1413	7	0.0346719	0.972403	1.00171	13	1.23498	0.219948	0.79945	4	-0.451591	0.654707	1.00266	4	0.387031	0.69996	0.971653	0	NA	NA	NA	0	NA	NA	NA	27	1.11234	0.267833	1.1145	1	NA	NA	NA	5	-0.0797523	0.936947	1.00018	1	NA	NA	NA	6	-0.27775	0.781605	0.983501	4	1.67572	0.0964862
ENSG00000100122	1414	CRYBB1|1414	7	0.646495	0.51927	0.979303	13	-1.44398	0.152104	0.738151	4	-1.31441	0.198352	0.949764	4	0.268521	0.789123	0.979411	0	NA	NA	NA	0	NA	NA	NA	27	0.531818	0.595666	1.05581	1	NA	NA	NA	5	0.613583	0.543967	1.01791	1	NA	NA	NA	6	-1.82937	0.0694279	0.672471	4	-1.13225	0.259864
ENSG00000244752	1415	CRYBB2|1415	6	0.619967	0.536527	0.979035	19	-0.431917	0.666802	0.957304	5	1.25939	0.217291	0.960096	1	NA	NA	NA	1	NA	NA	NA	1	NA	NA	NA	2	NA	NA	NA	5	0.955726	0.342698	0.880587	3	1.02644	0.312628	1.01682	2	NA	NA	NA	9	0.231508	0.817251	0.983187	10	-1.39669	0.165174
ENSG00000100053	1417	CRYBB3|1417	6	0.370599	0.71163	0.989911	19	-0.668499	0.505471	0.927646	5	0.469163	0.642236	1.00178	1	NA	NA	NA	1	NA	NA	NA	1	NA	NA	NA	2	NA	NA	NA	5	-0.0724393	0.942471	0.995443	3	1.96987	0.0578436	0.696802	2	NA	NA	NA	9	-0.7235	0.470554	0.961883	10	-0.0967599	0.923084
ENSG00000168582	1418	CRYGA|1418	4	-0.413775	0.679823	0.985246	17	-0.586008	0.55929	0.939222	3	-0.293229	0.771301	1.00469	4	-0.169669	0.865782	0.992063	0	NA	NA	NA	1	NA	NA	NA	6	-0.271196	0.786626	1.02961	6	-0.44485	0.657884	0.95274	1	NA	NA	NA	0	NA	NA	NA	4	-0.40244	0.687961	0.982379	9	-1.12496	0.26293
ENSG00000182187	1419	CRYGB|1419	4	-0.228181	0.819918	0.995822	17	-0.50323	0.615992	0.948569	3	-1.20732	0.236441	0.963322	4	-0.14356	0.886279	0.99308	0	NA	NA	NA	1	NA	NA	NA	6	-0.299203	0.765214	1.0343	6	4.91238	6.23273e-06	0.00252611	1	NA	NA	NA	0	NA	NA	NA	4	-0.564767	0.573117	0.973973	9	-0.949321	0.344431
ENSG00000163254	1420	CRYGC|1420	4	-0.465272	0.642632	0.981262	17	-0.328862	0.743	0.967273	3	-0.868688	0.391694	1.01845	4	-0.794973	0.429436	0.949615	0	NA	NA	NA	1	NA	NA	NA	6	-0.236497	0.81338	1.0248	6	-1.17486	0.244272	0.838623	1	NA	NA	NA	0	NA	NA	NA	4	1.59769	0.112319	0.75223	9	-0.472319	0.637586
ENSG00000118231	1421	CRYGD|1421	4	-0.176687	0.860071	0.998409	17	-0.630613	0.52984	0.934869	3	0.164087	0.870728	1.00123	4	23.5713	3.78992e-34	7.16548e-31	0	NA	NA	NA	1	NA	NA	NA	6	-0.385558	0.700389	1.0434	6	-0.71758	0.475548	0.918393	1	NA	NA	NA	0	NA	NA	NA	4	-0.495798	0.620798	0.979122	9	-0.904469	0.367621
ENSG00000213139	1427	CRYGS|1427	6	1.03615	0.302345	0.938611	23	-1.02033	0.310218	0.857385	4	0.204794	0.839072	1.0021	4	-0.122813	0.902623	0.994885	0	NA	NA	NA	0	NA	NA	NA	3	1.11068	0.268543	1.11338	8	-0.40717	0.685201	0.957978	5	-0.840021	0.407329	1.028	3	1.31993	0.19116	0.830234	15	0.507367	0.612679	0.979016	9	1.44843	0.150196
ENSG00000103316	1428	CRYM|1428	5	1.28532	0.201307	0.887904	11	0.213728	0.831227	0.97942	1	NA	NA	NA	1	NA	NA	NA	0	NA	NA	NA	1	NA	NA	NA	2	NA	NA	NA	2	NA	NA	NA	2	NA	NA	NA	0	NA	NA	NA	1	NA	NA	NA	3	1.03027	0.305026
ENSG00000116791	1429	CRYZ|1429	7	1.24798	0.214617	0.90192	18	-0.0342896	0.97272	0.996004	3	0.568878	0.573537	1.00649	3	-0.203375	0.839459	0.987434	0	NA	NA	NA	0	NA	NA	NA	7	0.711612	0.477849	1.0728	1	NA	NA	NA	0	NA	NA	NA	0	NA	NA	NA	0	NA	NA	NA	3	-0.00952513	0.992417
ENSG00000062485	1431	CS|1431	8	0.136658	0.891544	0.996614	23	-2.6927	0.00840692	0.2689	15	-0.197431	0.844779	1.00247	6	-6.10736	5.76643e-08	2.33623e-05	0	NA	NA	NA	3	-0.86185	0.39042	0.926181	3	0.728251	0.467634	1.07715	4	1.58009	0.118868	0.7252	8	-0.820456	0.418221	1.03344	3	0.0145512	0.988432	0.996303	3	-0.860563	0.390919	0.939148	13	-2.09499	0.0383476
ENSG00000112062	1432	MAPK14|1432	11	0.0284068	0.977388	1.0007	17	1.51269	0.13375	0.713657	5	0.29481	0.770104	1.00479	3	-1.15609	0.251752	0.896383	1	NA	NA	NA	1	NA	NA	NA	8	-1.55027	0.123257	1.12016	5	-0.592754	0.555371	0.932208	0	NA	NA	NA	1	NA	NA	NA	1	NA	NA	NA	12	-1.38542	0.168583
ENSG00000124207	1434	CSE1L|1434	8	-0.605222	0.546245	0.979746	23	-0.261213	0.794506	0.973635	7	-0.280065	0.781288	1.00421	0	NA	NA	NA	1	NA	NA	NA	0	NA	NA	NA	9	0.605469	0.545814	1.06787	3	1.11702	0.268035	0.84888	0	NA	NA	NA	0	NA	NA	NA	1	NA	NA	NA	9	-0.48922	0.62561
ENSG00000184371	1435	CSF1|1435	5	-1.17669	0.241793	0.915074	18	0.530692	0.596897	0.947266	2	NA	NA	NA	1	NA	NA	NA	0	NA	NA	NA	2	NA	NA	NA	6	0.170862	0.86457	1.0151	7	0.0397662	0.9684	0.997535	1	NA	NA	NA	2	NA	NA	NA	5	-0.0582914	0.953598	0.997346	7	-1.10732	0.270447
ENSG00000182578	1436	CSF1R|1436	3	-0.637878	0.524843	0.978337	11	2.05532	0.0426517	0.501758	3	-0.351332	0.727716	1.00089	3	-3.2677	0.00171218	0.0980957	1	NA	NA	NA	2	NA	NA	NA	5	0.833685	0.405829	1.08129	4	-0.160672	0.872843	0.984369	0	NA	NA	NA	0	NA	NA	NA	3	1.85176	0.0661224	0.660562	8	0.246036	0.806089
ENSG00000164400	1437	CSF2|1437	4	-0.380983	0.703931	0.988893	13	0.788636	0.43233	0.903334	3	2.669	0.0119964	0.379687	2	NA	NA	NA	1	NA	NA	NA	0	NA	NA	NA	7	-0.735034	0.463506	1.07818	6	1.40599	0.164417	0.775344	1	NA	NA	NA	0	NA	NA	NA	4	-1.11428	0.267029	0.894182	9	0.357024	0.721722
ENSG00000100368	1439	CSF2RB|1439	9	-0.571812	0.568585	0.981812	26	0.992685	0.323439	0.863282	6	-0.0163771	0.987038	1.00049	4	0.476106	0.635548	0.968519	1	NA	NA	NA	1	NA	NA	NA	6	0.5505	0.582823	1.05703	4	-1.16049	0.250031	0.840498	2	NA	NA	NA	1	NA	NA	NA	4	-0.548931	0.583909	0.975682	14	-2.33099	0.021481
ENSG00000108342	1440	CSF3|1440	13	-0.934129	0.352229	0.949746	34	1.02264	0.309129	0.857581	4	0.436213	0.665705	1.00343	5	0.508212	0.612974	0.968735	1	NA	NA	NA	1	NA	NA	NA	5	1.659	0.0992766	1.10076	8	3.94863	0.000193516	0.0392158	2	NA	NA	NA	0	NA	NA	NA	16	-0.783118	0.434853	0.95132	10	-1.55425	0.12285
ENSG00000119535	1441	CSF3R|1441	4	0.430831	0.667412	0.982533	26	-0.317881	0.751288	0.967491	2	NA	NA	NA	0	NA	NA	NA	0	NA	NA	NA	2	NA	NA	NA	5	-0.0511651	0.959264	0.999997	2	NA	NA	NA	1	NA	NA	NA	2	NA	NA	NA	7	-1.06394	0.289148	0.906732	14	0.991943	0.32329
ENSG00000136488	1442	CSH1|1442	5	2.60615	0.0103903	0.290246	28	2.33119	0.0219039	0.39476	4	-0.266108	0.791918	1.00238	1	NA	NA	NA	0	NA	NA	NA	2	NA	NA	NA	3	-0.289246	0.772806	1.03394	5	-0.325488	0.745841	0.970299	1	NA	NA	NA	1	NA	NA	NA	5	-0.190341	0.849312	0.987902	9	0.468934	0.639997
ENSG00000213218	1443	CSH2|1443	4	1.57034	0.119131	0.801755	28	8.30982	7.60677e-13	9.00236e-10	4	0.0488695	0.961337	1.0026	1	NA	NA	NA	0	NA	NA	NA	2	NA	NA	NA	3	-0.349481	0.727235	1.04203	5	-0.233116	0.816393	0.981216	1	NA	NA	NA	1	NA	NA	NA	5	-0.546491	0.58558	0.976511	9	-1.08019	0.282297
ENSG00000204414	1444	CSHL1|1444	5	-0.412671	0.680629	0.985599	28	0.508399	0.612377	0.948266	4	-0.319642	0.751384	1.00485	1	NA	NA	NA	0	NA	NA	NA	2	NA	NA	NA	3	-0.165071	0.869118	1.0151	5	-0.30029	0.764899	0.971165	1	NA	NA	NA	1	NA	NA	NA	5	0.0450354	0.964142	0.997423	9	-0.693222	0.489556
ENSG00000103653	1445	CSK|1445	6	-0.168123	0.866787	0.997024	14	1.34604	0.18156	0.766664	4	1.26524	0.215212	0.959462	1	NA	NA	NA	0	NA	NA	NA	0	NA	NA	NA	2	NA	NA	NA	3	1.8216	0.0730475	0.62919	3	-1.36224	0.182937	0.951056	1	NA	NA	NA	6	-0.880859	0.379872	0.937457	10	0.363776	0.716688
ENSG00000126545	1446	CSN1S1|1446	11	-0.411614	0.681402	0.985811	16	-0.136118	0.892022	0.988216	3	-0.325919	0.746676	1.00356	1	NA	NA	NA	2	NA	NA	NA	2	NA	NA	NA	5	0.347636	0.728618	1.04138	5	-0.299182	0.765741	0.971329	1	NA	NA	NA	0	NA	NA	NA	5	-0.404535	0.686424	0.982341	10	-0.672167	0.502814
ENSG00000135222	1447	CSN2|1447	11	-0.52214	0.602595	0.981788	16	-0.00643044	0.994883	0.998878	3	-0.17708	0.860598	1.00006	1	NA	NA	NA	2	NA	NA	NA	2	NA	NA	NA	5	-0.50894	0.611568	1.05307	5	0.483029	0.630673	0.946042	1	NA	NA	NA	0	NA	NA	NA	5	0.102932	0.918161	0.992992	9	-0.530866	0.596526
ENSG00000171209	1448	CSN3|1448	11	-0.0208805	0.983378	1.00104	17	0.161637	0.871943	0.986723	3	-0.65338	0.518329	1.01216	1	NA	NA	NA	2	NA	NA	NA	4	-0.332837	0.739815	0.988098	5	0.328636	0.742905	1.0391	5	-0.660572	0.511186	0.922472	1	NA	NA	NA	0	NA	NA	NA	5	2.08616	0.0387404	0.569119	7	-0.089725	0.92866
ENSG00000113712	1452	CSNK1A1|1452	3	-2.62512	0.00986049	0.286627	9	0.707564	0.480985	0.919002	3	-0.149598	0.882051	1.00033	3	0.300877	0.76444	0.981418	1	NA	NA	NA	1	NA	NA	NA	3	-0.0723049	0.942459	1.00238	4	-0.0942386	0.925205	0.993155	0	NA	NA	NA	0	NA	NA	NA	2	NA	NA	NA	8	-0.166623	0.867957
ENSG00000141551	1453	CSNK1D|1453	6	-1.16364	0.247021	0.917666	26	-0.789136	0.43204	0.903046	6	1.42355	0.164566	0.926496	4	-0.459228	0.647557	0.96937	1	NA	NA	NA	1	NA	NA	NA	4	0.475987	0.6348	1.05135	7	1.01635	0.313176	0.874234	3	-2.0237	0.0516944	0.672544	3	0.787093	0.433885	0.924091	5	-0.065035	0.948237	0.996618	12	-0.611501	0.542064
ENSG00000213923	1454	CSNK1E|1454	9	-0.531102	0.59639	0.981729	26	0.428144	0.669536	0.95705	7	0.0638788	0.949477	1.00233	3	2.03272	0.0460472	0.588242	1	NA	NA	NA	1	NA	NA	NA	9	-1.78626	0.0761475	1.05727	1	NA	NA	NA	2	NA	NA	NA	0	NA	NA	NA	5	0.759395	0.448866	0.956511	14	0.996871	0.320902
ENSG00000133275	1455	CSNK1G2|1455	9	-0.349996	0.726993	0.989784	22	-1.59062	0.115089	0.685358	4	0.385723	0.702336	1.00201	4	-0.15285	0.878976	0.99294	0	NA	NA	NA	3	-2.81398	0.00568572	0.181723	3	1.54493	0.124543	1.11802	7	-0.175724	0.861049	0.98282	4	0.465412	0.64489	1.01298	3	-0.0373431	0.970318	0.993875	8	-0.616543	0.538517	0.972764	13	1.24184	0.2168
ENSG00000151292	1456	CSNK1G3|1456	2	NA	NA	NA	9	1.08747	0.27964	0.841385	2	NA	NA	NA	1	NA	NA	NA	1	NA	NA	NA	4	0.0897828	0.928604	0.9986	2	NA	NA	NA	1	NA	NA	NA	1	NA	NA	NA	0	NA	NA	NA	3	0.675406	0.500509	0.968194	8	-2.35584	0.0201591
ENSG00000101266	1457	CSNK2A1|1457	3	1.5108	0.133631	0.824338	10	0.20049	0.841535	0.98121	4	-3.17871	0.00334464	0.198133	3	0.900623	0.371015	0.933627	0	NA	NA	NA	1	NA	NA	NA	1	NA	NA	NA	2	NA	NA	NA	1	NA	NA	NA	1	NA	NA	NA	4	0.163749	0.87016	0.988322	6	-0.045376	0.963886
ENSG00000070770	1459	CSNK2A2|1459	4	1.81436	0.0722761	0.687627	19	-0.479599	0.632639	0.950055	1	NA	NA	NA	3	0.986682	0.327349	0.927897	1	NA	NA	NA	2	NA	NA	NA	2	NA	NA	NA	4	0.401997	0.688985	0.959066	4	0.0411141	0.967469	0.997762	1	NA	NA	NA	1	NA	NA	NA	5	0.463584	0.643814
ENSG00000204435	1460	CSNK2B|1460	10	-1.73826	0.0848889	0.724499	26	-1.29968	0.196923	0.780308	6	-0.679128	0.502096	1.0119	4	-0.133615	0.894107	0.993998	0	NA	NA	NA	4	0.231162	0.817567	0.996403	8	-0.344499	0.73097	1.03951	6	0.830917	0.409016	0.907473	0	NA	NA	NA	3	2.6529	0.00986664	0.286618	12	0.845743	0.399109	0.942175	10	1.95787	0.0526464
ENSG00000038427	1462	VCAN|1462	5	-1.47512	0.14296	0.831735	14	-0.153858	0.878055	0.986846	5	0.145123	0.885553	1.00091	1	NA	NA	NA	2	NA	NA	NA	2	NA	NA	NA	3	-0.536645	0.592335	1.0577	2	NA	NA	NA	0	NA	NA	NA	1	NA	NA	NA	6	0.864872	0.388557	0.940728	6	-0.180649	0.856958
ENSG00000130287	1463	NCAN|1463	12	-1.30074	0.195993	0.88427	28	-1.05806	0.29277	0.848948	6	1.75944	0.0883701	0.814246	6	-1.38429	0.170864	0.830457	1	NA	NA	NA	3	0.490404	0.624707	0.970851	4	1.2217	0.223804	1.12542	10	4.35379	4.76325e-05	0.0132277	3	0.332488	0.741759	1.00263	1	NA	NA	NA	6	-0.573704	0.567069	0.97276	15	2.43573	0.0163831
ENSG00000173546	1464	CSPG4|1464	4	1.21128	0.228317	0.912515	16	1.15873	0.249534	0.822299	2	NA	NA	NA	0	NA	NA	NA	1	NA	NA	NA	0	NA	NA	NA	2	NA	NA	NA	2	NA	NA	NA	1	NA	NA	NA	0	NA	NA	NA	1	NA	NA	NA	10	0.460738	0.645849
ENSG00000159176	1465	CSRP1|1465	8	-0.916044	0.361594	0.951548	26	-1.09401	0.276775	0.840168	7	-1.38071	0.177242	0.942383	3	-0.449597	0.654452	0.968445	0	NA	NA	NA	2	NA	NA	NA	4	-0.598642	0.550346	1.06572	5	-0.172675	0.863436	0.983523	2	NA	NA	NA	2	NA	NA	NA	4	-0.56447	0.573319	0.973984	8	1.47523	0.142861
ENSG00000175183	1466	CSRP2|1466	8	0.917855	0.36065	0.951287	20	1.12939	0.261636	0.832062	16	-3.44817	0.00164608	0.121087	0	NA	NA	NA	0	NA	NA	NA	0	NA	NA	NA	4	1.37462	0.171369	1.12826	1	NA	NA	NA	4	-1.6191	0.115557	0.852992	1	NA	NA	NA	2	NA	NA	NA	3	-0.171546	0.864093
ENSG00000183048	1468	SLC25A10|1468	8	1.46425	0.145903	0.836196	24	0.266531	0.79042	0.973196	6	-0.88231	0.3844	1.0207	3	-0.826315	0.411558	0.950859	1	NA	NA	NA	1	NA	NA	NA	5	0.341296	0.733375	1.03974	9	4.50411	2.78515e-05	0.00852369	3	-0.874158	0.388754	1.04014	1	NA	NA	NA	6	0.746246	0.456744	0.957606	12	1.38425	0.16894
ENSG00000170373	1469	CST1|1469	9	-0.169816	0.865458	0.997388	15	1.07885	0.283445	0.842834	3	-0.454377	0.652723	1.0026	4	-0.152971	0.878881	0.993228	2	NA	NA	NA	2	NA	NA	NA	13	-1.24587	0.214822	1.12743	10	-0.183634	0.854863	0.983696	0	NA	NA	NA	3	1.79464	0.0770279	0.649968	6	0.4342	0.664798	0.979512	8	0.0197068	0.984311
ENSG00000170369	1470	CST2|1470	8	1.14613	0.254163	0.918847	16	-0.296042	0.767858	0.970455	3	0.100201	0.92083	1.00066	4	-1.68376	0.0968812	0.729761	2	NA	NA	NA	2	NA	NA	NA	13	-1.63641	0.103923	1.10334	10	-0.375887	0.708206	0.963376	0	NA	NA	NA	3	2.18609	0.0321554	0.513328	6	-0.196506	0.844493	0.987751	7	1.05296	0.294548
ENSG00000101439	1471	CST3|1471	10	-1.25159	0.213303	0.900721	15	-0.377084	0.70697	0.962507	3	0.802352	0.428458	1.01778	4	-0.795403	0.429188	0.949807	2	NA	NA	NA	2	NA	NA	NA	14	-1.37999	0.169713	1.12925	10	-0.252416	0.801504	0.978377	0	NA	NA	NA	3	-0.117503	0.906798	0.991269	7	-1.04316	0.298636	0.912381	8	-0.612001	0.541735
ENSG00000101441	1472	CST4|1472	10	-0.675318	0.500853	0.976119	15	2.99683	0.00349769	0.177403	3	0.833595	0.410887	1.01907	4	-0.923742	0.358935	0.933463	2	NA	NA	NA	2	NA	NA	NA	14	-1.95309	0.0527348	1.01694	10	-1.23875	0.219826	0.820232	0	NA	NA	NA	3	2.40353	0.0188899	0.398487	7	0.577524	0.564493	0.973141	8	-0.658203	0.511712
ENSG00000170367	1473	CST5|1473	8	-0.37274	0.71004	0.99006	16	-0.88813	0.376762	0.885513	2	NA	NA	NA	4	-0.706419	0.482377	0.954989	2	NA	NA	NA	2	NA	NA	NA	12	-0.284237	0.776634	1.03342	10	-1.11921	0.267109	0.848277	0	NA	NA	NA	3	2.16634	0.0336924	0.501706	6	0.173854	0.862226	0.987108	7	4.12427	7.02196e-05
ENSG00000175315	1474	CST6|1474	14	0.657324	0.512309	0.978237	30	-0.719293	0.473764	0.917649	3	0.112616	0.911061	1.00084	8	1.93957	0.0566439	0.62144	0	NA	NA	NA	3	2.21899	0.0282917	0.422633	3	-0.154311	0.877579	1.01455	10	0.999221	0.321337	0.874074	2	NA	NA	NA	2	NA	NA	NA	21	-1.01466	0.311984	0.915564	26	-1.427	0.156267
ENSG00000121552	1475	CSTA|1475	5	0.256847	0.797764	0.994207	13	1.15289	0.251909	0.823856	3	-0.195578	0.846217	1.00214	0	NA	NA	NA	1	NA	NA	NA	2	NA	NA	NA	2	NA	NA	NA	7	0.439332	0.661856	0.953062	1	NA	NA	NA	1	NA	NA	NA	4	-0.577988	0.564181	0.972828	5	1.06445	0.289337
ENSG00000160213	1476	CSTB|1476	7	0.107656	0.91446	0.998082	14	0.20667	0.836719	0.980555	4	-0.137226	0.891739	0.999883	1	NA	NA	NA	1	NA	NA	NA	3	-0.679965	0.497784	0.947099	3	0.634992	0.526435	1.0686	5	-1.38913	0.169462	0.783371	1	NA	NA	NA	1	NA	NA	NA	4	-0.551788	0.581955	0.977003	7	0.684502	0.495024
ENSG00000101138	1477	CSTF1|1477	4	-1.16051	0.248286	0.918252	19	-0.480019	0.632341	0.949849	6	-0.264179	0.793391	1.00197	2	NA	NA	NA	0	NA	NA	NA	0	NA	NA	NA	9	-0.831442	0.407091	1.08142	4	-0.0379456	0.969846	0.997586	0	NA	NA	NA	0	NA	NA	NA	3	-2.13842	0.0341818	0.557457	5	0.560961	0.575906
ENSG00000176102	1479	CSTF3|1479	4	-0.855116	0.394296	0.960888	21	1.35993	0.177138	0.765099	5	-1.44827	0.15758	0.922064	0	NA	NA	NA	1	NA	NA	NA	0	NA	NA	NA	1	NA	NA	NA	3	-0.920693	0.360564	0.889166	1	NA	NA	NA	3	-1.86528	0.0663333	0.612201	4	-2.15721	0.0326605	0.547577	7	1.65194	0.10125
ENSG00000117151	1486	CTBS|1486	10	0.703896	0.482946	0.97787	20	-0.627966	0.531565	0.935032	1	NA	NA	NA	3	0.219281	0.827098	0.982266	0	NA	NA	NA	0	NA	NA	NA	8	1.2331	0.219533	1.12476	11	-1.34442	0.183414	0.794248	2	NA	NA	NA	0	NA	NA	NA	12	1.639	0.103411	0.739251	6	1.2519	0.213125
ENSG00000159692	1487	CTBP1|1487	14	-0.116056	0.907814	0.99795	14	0.601765	0.548795	0.937382	7	-0.0206992	0.983618	1.00036	3	-2.17677	0.0330261	0.532171	0	NA	NA	NA	2	NA	NA	NA	1	NA	NA	NA	5	0.779766	0.438316	0.914566	5	0.169723	0.866331	1.00544	2	NA	NA	NA	4	1.85625	0.065476	0.65939	12	-0.428247	0.669266
ENSG00000175029	1488	CTBP2|1488	4	0.112187	0.910874	0.997693	13	-1.49733	0.137694	0.720834	0	NA	NA	NA	0	NA	NA	NA	0	NA	NA	NA	0	NA	NA	NA	2	NA	NA	NA	3	-0.211815	0.832904	0.983095	3	0.241389	0.810843	1.00779	2	NA	NA	NA	3	-0.0754158	0.939989	0.994872	5	-0.120368	0.9044
ENSG00000150281	1489	CTF1|1489	13	-0.394152	0.694211	0.987388	25	0.048065	0.961768	0.995528	5	0.399664	0.692144	1.00091	0	NA	NA	NA	1	NA	NA	NA	1	NA	NA	NA	5	0.0621457	0.950532	1.00016	4	-1.30935	0.194956	0.799659	1	NA	NA	NA	2	NA	NA	NA	4	1.22174	0.223817	0.870527	11	-0.318681	0.750541
ENSG00000118523	1490	CTGF|1490	3	-0.137554	0.890837	0.996743	22	-0.199319	0.842448	0.981244	7	-0.840741	0.406931	1.02099	1	NA	NA	NA	1	NA	NA	NA	2	NA	NA	NA	5	-1.07562	0.283882	1.10718	0	NA	NA	NA	0	NA	NA	NA	1	NA	NA	NA	2	NA	NA	NA	9	-0.672115	0.502847
ENSG00000116761	1491	CTH|1491	5	0.490343	0.624842	0.981103	15	-0.0416587	0.96686	0.994939	2	NA	NA	NA	1	NA	NA	NA	0	NA	NA	NA	2	NA	NA	NA	5	1.61317	0.108882	1.11798	6	0.461194	0.646176	0.951124	1	NA	NA	NA	0	NA	NA	NA	1	NA	NA	NA	1	NA	NA
ENSG00000163599	1493	CTLA4|1493	5	-1.4588	0.147395	0.839252	16	1.13636	0.258728	0.830699	4	1.25555	0.218662	0.962343	3	-1.60306	0.113625	0.768154	0	NA	NA	NA	1	NA	NA	NA	3	0.367613	0.713698	1.04296	7	-0.203852	0.839096	0.9829	0	NA	NA	NA	0	NA	NA	NA	6	1.14447	0.254339	0.890574	9	1.18357	0.239004
ENSG00000044115	1495	CTNNA1|1495	4	-1.98721	0.0493184	0.600008	14	-2.08412	0.0398909	0.492108	2	NA	NA	NA	1	NA	NA	NA	1	NA	NA	NA	3	0.179916	0.85751	0.990062	4	-1.22771	0.221546	1.12492	3	-1.25511	0.213865	0.816683	1	NA	NA	NA	0	NA	NA	NA	4	1.89474	0.0601455	0.643863	11	-0.592658	0.554564
ENSG00000066032	1496	CTNNA2|1496	5	0.036049	0.971307	1.00144	25	0.848919	0.398106	0.892659	2	NA	NA	NA	0	NA	NA	NA	1	NA	NA	NA	0	NA	NA	NA	8	-0.90688	0.365975	1.09068	9	-0.192864	0.847657	0.982263	2	NA	NA	NA	0	NA	NA	NA	7	-0.21393	0.830906	0.986285	3	-0.330163	0.741872
ENSG00000040531	1497	CTNS|1497	2	NA	NA	NA	15	-0.337682	0.736364	0.96543	1	NA	NA	NA	0	NA	NA	NA	0	NA	NA	NA	0	NA	NA	NA	2	NA	NA	NA	2	NA	NA	NA	0	NA	NA	NA	0	NA	NA	NA	4	-2.46941	0.0147107	0.397827	8	1.4131	0.160305
ENSG00000168036	1499	CTNNB1|1499	8	0.881563	0.379884	0.957153	18	1.03524	0.303239	0.854868	5	0.935583	0.356719	1.01396	3	-0.953717	0.343655	0.930411	0	NA	NA	NA	0	NA	NA	NA	5	1.21751	0.225389	1.12389	3	2.13006	0.0368992	0.511878	3	0.223527	0.824592	1.0104	1	NA	NA	NA	4	-5.2117	6.41641e-07	0.000199911	6	0.462448	0.644626
ENSG00000198561	1500	CTNND1|1500	5	2.29564	0.0235415	0.446324	23	-0.160548	0.872798	0.986433	1	NA	NA	NA	2	NA	NA	NA	1	NA	NA	NA	2	NA	NA	NA	4	-0.828009	0.409026	1.08059	6	-0.107464	0.914747	0.992515	1	NA	NA	NA	2	NA	NA	NA	11	-0.78084	0.436187	0.951733	14	-0.748392	0.455739
ENSG00000169862	1501	CTNND2|1501	9	0.394917	0.693649	0.987123	22	-0.284083	0.776979	0.971059	10	0.652613	0.518817	1.01164	3	0.274134	0.784825	0.979003	3	-0.285322	0.776651	1.0023	0	NA	NA	NA	4	-0.87313	0.384036	1.08893	4	0.335685	0.738173	0.969066	1	NA	NA	NA	0	NA	NA	NA	4	0.29739	0.7666	0.983065	10	-1.29215	0.198874
ENSG00000171793	1503	CTPS|1503	13	-1.45787	0.14765	0.839187	20	0.892717	0.374313	0.884205	4	0.432252	0.66855	1.00365	1	NA	NA	NA	0	NA	NA	NA	3	1.02267	0.30844	0.894304	4	-1.19545	0.233863	1.11796	5	2.96891	0.00416212	0.212296	0	NA	NA	NA	1	NA	NA	NA	4	-0.151854	0.879516	0.989034	11	-0.392372	0.695504
ENSG00000168925	1504	CTRB1|1504	4	-0.166286	0.868229	0.996718	21	-0.343668	0.731872	0.965388	2	NA	NA	NA	0	NA	NA	NA	0	NA	NA	NA	5	-0.276702	0.782466	0.996943	4	-0.254734	0.79929	1.02873	2	NA	NA	NA	0	NA	NA	NA	0	NA	NA	NA	5	0.423713	0.672412	0.979631	5	-1.26134	0.209718
ENSG00000141086	1506	CTRL|1506	6	0.14121	0.887956	0.997344	17	-0.212053	0.83253	0.97933	2	NA	NA	NA	1	NA	NA	NA	0	NA	NA	NA	1	NA	NA	NA	3	-0.378142	0.705878	1.04238	10	-0.767542	0.445497	0.913783	1	NA	NA	NA	0	NA	NA	NA	3	-0.382516	0.702646	0.983626	10	1.2712	0.206199
ENSG00000164733	1508	CTSB|1508	1	NA	NA	NA	10	-0.292943	0.770219	0.970468	4	-0.0686332	0.945722	1.0009	1	NA	NA	NA	0	NA	NA	NA	0	NA	NA	NA	5	0.924108	0.356965	1.09303	6	0.411644	0.681935	0.957338	0	NA	NA	NA	0	NA	NA	NA	0	NA	NA	NA	5	-0.363276	0.71706
ENSG00000117984	1509	CTSD|1509	5	0.0287911	0.977082	1.00097	16	0.579262	0.563813	0.940413	5	-0.646111	0.522962	1.01118	0	NA	NA	NA	1	NA	NA	NA	1	NA	NA	NA	15	-0.374663	0.708459	1.0425	9	-0.151139	0.880327	0.986945	0	NA	NA	NA	0	NA	NA	NA	5	-0.42004	0.675087	0.979996	6	1.74895	0.0829447
ENSG00000196188	1510	CTSE|1510	10	-0.512065	0.609605	0.981435	28	-0.103138	0.918076	0.989297	6	0.141286	0.888559	1.00034	1	NA	NA	NA	0	NA	NA	NA	5	-0.558867	0.577252	0.960844	4	-1.97193	0.05052	1.01495	13	1.1443	0.256631	0.845997	5	-0.265031	0.79274	1.00718	3	0.311016	0.756712	0.985227	5	-0.825834	0.410274	0.946567	8	-0.21901	0.827027
ENSG00000100448	1511	CTSG|1511	10	1.48271	0.140935	0.830065	21	-2.23881	0.027553	0.433234	1	NA	NA	NA	2	NA	NA	NA	1	NA	NA	NA	1	NA	NA	NA	4	-0.980382	0.32853	1.0968	8	-1.56439	0.122508	0.727863	1	NA	NA	NA	0	NA	NA	NA	5	-0.733227	0.464621	0.959989	10	-1.01636	0.311575
ENSG00000103811	1512	CTSH|1512	4	0.633502	0.527686	0.978657	12	1.00977	0.315227	0.85985	2	NA	NA	NA	0	NA	NA	NA	0	NA	NA	NA	0	NA	NA	NA	2	NA	NA	NA	3	1.45327	0.150888	0.764171	2	NA	NA	NA	0	NA	NA	NA	4	1.87294	0.0631178	0.651883	11	-0.150753	0.880433
ENSG00000143387	1513	CTSK|1513	16	2.01675	0.0460925	0.582815	35	0.000759076	0.999396	0.999509	7	0.196031	0.845866	1.00207	2	NA	NA	NA	0	NA	NA	NA	1	NA	NA	NA	1	NA	NA	NA	2	NA	NA	NA	1	NA	NA	NA	1	NA	NA	NA	6	-2.46009	0.015082	0.403491	20	0.134834	0.892977
ENSG00000135047	1514	CTSL1|1514	2	NA	NA	NA	15	-0.172634	0.863315	0.98544	4	-0.665165	0.510864	1.01115	1	NA	NA	NA	1	NA	NA	NA	0	NA	NA	NA	2	NA	NA	NA	1	NA	NA	NA	1	NA	NA	NA	1	NA	NA	NA	4	-1.49571	0.136934	0.783713	6	0.49843	0.619125
ENSG00000136943	1515	CTSL2|1515	0	NA	NA	NA	13	0.911206	0.364543	0.880218	3	-0.508575	0.61465	1.00341	0	NA	NA	NA	2	NA	NA	NA	0	NA	NA	NA	8	-0.623754	0.533769	1.06856	3	0.523515	0.60237	0.94331	1	NA	NA	NA	0	NA	NA	NA	5	-0.265359	0.791115	0.982815	5	-1.70046	0.0917233
ENSG00000256043	1519	CTSO|1519	4	0.136817	0.891419	0.996757	11	-1.02061	0.310087	0.857559	2	NA	NA	NA	0	NA	NA	NA	0	NA	NA	NA	0	NA	NA	NA	5	-3.7632	0.000242935	0.0659938	1	NA	NA	NA	2	NA	NA	NA	1	NA	NA	NA	2	NA	NA	NA	7	-1.14582	0.254228
ENSG00000163131	1520	CTSS|1520	17	2.0305	0.0446539	0.575713	36	0.975599	0.331794	0.868221	7	0.49228	0.62599	1.00344	2	NA	NA	NA	0	NA	NA	NA	1	NA	NA	NA	1	NA	NA	NA	2	NA	NA	NA	1	NA	NA	NA	1	NA	NA	NA	6	-2.64199	0.00915974	0.328499	20	0.661636	0.509517
ENSG00000172543	1521	CTSW|1521	15	0.22845	0.819709	0.995722	31	-0.272464	0.785869	0.972652	3	0.292566	0.771803	1.00475	8	-1.01472	0.313889	0.924871	0	NA	NA	NA	3	0.201112	0.840938	0.994603	3	-0.505973	0.613644	1.05114	10	0.779727	0.438339	0.914486	2	NA	NA	NA	2	NA	NA	NA	21	1.04342	0.298517	0.912575	25	0.622546	0.534804
ENSG00000101160	1522	CTSZ|1522	7	-1.48282	0.140905	0.830203	17	-0.123457	0.902012	0.989098	6	1.04691	0.303237	0.995033	2	NA	NA	NA	0	NA	NA	NA	1	NA	NA	NA	6	0.367941	0.713454	1.04297	6	0.168386	0.866794	0.98287	2	NA	NA	NA	0	NA	NA	NA	2	NA	NA	NA	1	NA	NA
ENSG00000257923	1523	CUX1|1523	3	-0.877787	0.381922	0.957083	11	0.912276	0.363982	0.879941	4	0.22917	0.820242	1.00296	3	0.816994	0.416828	0.95026	1	NA	NA	NA	2	NA	NA	NA	1	NA	NA	NA	4	0.668381	0.506221	0.921162	4	-0.413038	0.682422	1.00519	1	NA	NA	NA	5	-1.2925	0.198268	0.846446	7	-0.778497	0.437861
ENSG00000168329	1524	CX3CR1|1524	5	-0.169084	0.866033	0.996957	17	-1.12821	0.262133	0.832598	3	-0.784536	0.43868	1.01751	0	NA	NA	NA	1	NA	NA	NA	0	NA	NA	NA	4	-0.206938	0.836348	1.0213	3	-1.80433	0.0757423	0.637034	0	NA	NA	NA	1	NA	NA	NA	0	NA	NA	NA	7	-0.147173	0.883251
ENSG00000154639	1525	CXADR|1525	7	0.779118	0.437539	0.972137	17	0.0216812	0.982749	0.998041	6	0.0997441	0.92119	1.0004	6	0.458519	0.648063	0.968595	0	NA	NA	NA	2	NA	NA	NA	5	-0.502724	0.615921	1.05115	4	-1.69573	0.0946507	0.685361	2	NA	NA	NA	0	NA	NA	NA	8	0.0872299	0.930611	0.994518	7	0.512288	0.609423
ENSG00000166347	1528	CYB5A|1528	5	-0.00525183	0.995819	1.00045	11	-1.37969	0.170989	0.75677	6	-0.729512	0.471165	1.01709	0	NA	NA	NA	0	NA	NA	NA	0	NA	NA	NA	4	0.128541	0.897899	1.00892	3	1.18814	0.239036	0.833624	0	NA	NA	NA	0	NA	NA	NA	2	NA	NA	NA	8	0.400537	0.689497
ENSG00000008283	1534	CYB561|1534	5	0.440017	0.660766	0.982944	25	-0.933465	0.352997	0.875564	4	-0.472299	0.640021	1.00182	1	NA	NA	NA	0	NA	NA	NA	2	NA	NA	NA	4	-2.4049	0.0174384	0.825418	6	-1.43473	0.156086	0.766175	1	NA	NA	NA	1	NA	NA	NA	6	-1.07484	0.284257	0.902179	9	1.36886	0.173689
ENSG00000051523	1535	CYBA|1535	3	0.555685	0.579525	0.98187	21	0.258181	0.796838	0.974138	4	-1.98238	0.0563602	0.729739	3	-1.92767	0.0581361	0.624523	2	NA	NA	NA	2	NA	NA	NA	4	0.685208	0.494307	1.07368	3	0.804611	0.423933	0.911571	3	0.714852	0.48005	1.03616	0	NA	NA	NA	9	-2.5021	0.013472	0.38376	7	-1.94032	0.0547673
ENSG00000179091	1537	CYC1|1537	6	0.955051	0.341591	0.947994	25	0.957391	0.340852	0.868994	2	NA	NA	NA	3	2.00058	0.0494925	0.605003	0	NA	NA	NA	3	2.44428	0.0159088	0.326328	6	1.22392	0.222966	1.12573	5	-2.15589	0.0347419	0.502401	3	0.709131	0.483543	1.03341	2	NA	NA	NA	6	1.82154	0.0706147	0.672639	10	0.51702	0.606126
ENSG00000155833	1539	CYLC2|1539	4	-0.540343	0.590024	0.982437	9	-0.157951	0.874838	0.98629	2	NA	NA	NA	1	NA	NA	NA	0	NA	NA	NA	0	NA	NA	NA	3	1.95266	0.0527861	1.01479	4	-0.843666	0.401903	0.906171	2	NA	NA	NA	1	NA	NA	NA	5	-0.702996	0.483201	0.964532	12	0.350684	0.726461
ENSG00000083799	1540	CYLD|1540	3	-0.319367	0.750038	0.992012	15	-0.234816	0.814867	0.975357	3	0.23336	0.817016	1.00194	2	NA	NA	NA	0	NA	NA	NA	1	NA	NA	NA	3	0.700871	0.484507	1.07252	2	NA	NA	NA	2	NA	NA	NA	1	NA	NA	NA	4	-0.268829	0.788449	0.982768	11	0.145982	0.884189
ENSG00000140465	1543	CYP1A1|1543	5	1.7025	0.0914118	0.743134	14	0.043496	0.965399	0.995051	4	-0.270526	0.788549	1.00314	1	NA	NA	NA	0	NA	NA	NA	0	NA	NA	NA	2	NA	NA	NA	3	-0.591825	0.55599	0.932516	3	-0.00552649	0.995626	1.00043	1	NA	NA	NA	6	0.240541	0.810255	0.983632	10	1.27923	0.203369
ENSG00000140505	1544	CYP1A2|1544	6	1.73234	0.0859408	0.726783	14	-0.382409	0.70303	0.961568	4	-0.751555	0.457987	1.01482	1	NA	NA	NA	0	NA	NA	NA	0	NA	NA	NA	2	NA	NA	NA	3	-0.505592	0.614827	0.945539	3	0.327012	0.745857	1.0027	1	NA	NA	NA	6	0.882015	0.379249	0.937466	10	1.78709	0.0765346
ENSG00000138061	1545	CYP1B1|1545	3	-0.642022	0.522159	0.97901	26	-0.513444	0.608859	0.948443	4	1.72315	0.0948233	0.819557	1	NA	NA	NA	1	NA	NA	NA	1	NA	NA	NA	3	-1.69369	0.0924704	1.0901	4	0.644669	0.521376	0.925382	2	NA	NA	NA	1	NA	NA	NA	1	NA	NA	NA	5	-0.620309	0.536271
ENSG00000255974	1548	CYP2A6|1548	13	-0.381306	0.703692	0.988822	20	-1.31814	0.190694	0.776421	5	0.754915	0.455998	1.01478	3	1.05099	0.297039	0.922171	0	NA	NA	NA	3	0.410159	0.682391	0.97929	5	0.443508	0.65806	1.04967	7	1.07284	0.287251	0.86204	6	-0.214723	0.83139	1.00899	3	0.3703	0.712277	0.985289	4	1.00565	0.316282	0.917555	8	1.5042	0.135249
ENSG00000198077	1549	CYP2A7|1549	13	-0.627403	0.531661	0.978885	20	-1.39523	0.16627	0.754505	5	-0.377587	0.708311	1.00168	3	-1.35943	0.178568	0.841927	0	NA	NA	NA	3	0.909279	0.364953	0.909734	6	0.812191	0.418014	1.08013	7	0.492025	0.624334	0.946664	6	-0.141814	0.888144	1.00215	3	1.71021	0.0916559	0.679557	4	0.682976	0.495727	0.965815	8	1.14597	0.254165
ENSG00000160870	1551	CYP3A7|1551	2	NA	NA	NA	10	-0.245303	0.806762	0.975323	4	2.21217	0.0344543	0.602973	0	NA	NA	NA	0	NA	NA	NA	3	-0.302734	0.762595	0.99405	4	-1.06996	0.286416	1.10704	4	-1.26078	0.211827	0.815338	3	-0.632547	0.531668	1.02058	3	-1.07898	0.284302	0.893233	6	-0.324276	0.746203	0.983213	10	-1.18262	0.23938
ENSG00000197838	1553	CYP2A13|1553	10	2.51632	0.0132626	0.334324	19	-0.197276	0.844042	0.981877	6	-0.505362	0.616879	1.00362	3	0.205606	0.837722	0.986005	0	NA	NA	NA	3	0.0435524	0.965331	1.00001	6	0.751322	0.453677	1.08066	7	0.687315	0.494293	0.920568	5	0.544207	0.590192	1.02208	4	-0.521089	0.603949	0.980035	4	1.26314	0.208593	0.85866	9	1.23662	0.218724
ENSG00000197408	1555	CYP2B6|1555	10	0.135547	0.892421	0.996533	20	-1.51932	0.132074	0.713507	5	0.634776	0.530232	1.01194	3	-0.111488	0.911563	0.996221	0	NA	NA	NA	3	0.268027	0.78912	0.996796	6	-2.33458	0.0209379	0.857838	7	0.173674	0.862653	0.983304	6	9.77338	5.52472e-11	5.75013e-08	3	0.31217	0.755839	0.986264	4	0.478645	0.632922	0.979952	9	-0.461045	0.64563
ENSG00000165841	1557	CYP2C19|1557	3	0.634379	0.527116	0.978406	14	0.53035	0.597134	0.947303	1	NA	NA	NA	2	NA	NA	NA	0	NA	NA	NA	0	NA	NA	NA	4	-0.0792379	0.936953	1.00207	2	NA	NA	NA	0	NA	NA	NA	2	NA	NA	NA	4	2.08914	0.0384668	0.569576	10	0.639646	0.523664
ENSG00000138115	1558	CYP2C8|1558	4	-0.345271	0.730533	0.989983	14	-1.76182	0.0813866	0.623285	1	NA	NA	NA	2	NA	NA	NA	0	NA	NA	NA	0	NA	NA	NA	5	0.321416	0.748358	1.03848	1	NA	NA	NA	0	NA	NA	NA	2	NA	NA	NA	3	0.304691	0.761044	0.982851	10	1.41871	0.158665
ENSG00000138109	1559	CYP2C9|1559	3	0.0819025	0.934869	1.0004	14	0.700635	0.48528	0.920766	1	NA	NA	NA	3	-0.777182	0.439787	0.949913	0	NA	NA	NA	0	NA	NA	NA	5	-0.509082	0.611469	1.05319	2	NA	NA	NA	0	NA	NA	NA	2	NA	NA	NA	3	1.48011	0.141043	0.785585	10	1.63133	0.105533
ENSG00000108242	1562	CYP2C18|1562	3	0.233843	0.81553	0.995096	14	-0.508092	0.612592	0.948267	1	NA	NA	NA	2	NA	NA	NA	0	NA	NA	NA	0	NA	NA	NA	4	0.791803	0.429769	1.07904	2	NA	NA	NA	0	NA	NA	NA	2	NA	NA	NA	4	1.60952	0.109708	0.751574	10	2.20942	0.0291096
ENSG00000100197	1565	CYP2D6|1565	5	1.08743	0.279159	0.924564	23	-0.384161	0.701736	0.961948	7	-2.30325	0.0281367	0.568165	4	1.23194	0.222277	0.882263	1	NA	NA	NA	3	-0.625342	0.532887	0.949889	4	-0.189983	0.849588	1.01827	5	-0.103336	0.91801	0.99275	2	NA	NA	NA	0	NA	NA	NA	6	-0.562797	0.574454	0.974585	10	0.832645	0.406756
ENSG00000130649	1571	CYP2E1|1571	6	-0.0478848	0.961893	0.999843	6	-0.474807	0.636038	0.951216	0	NA	NA	NA	1	NA	NA	NA	0	NA	NA	NA	0	NA	NA	NA	0	NA	NA	NA	3	0.860622	0.392562	0.901234	0	NA	NA	NA	0	NA	NA	NA	4	1.18106	0.239541	0.881913	6	0.910032	0.364693
ENSG00000197446	1572	CYP2F1|1572	10	-0.512811	0.609085	0.980899	19	0.0459458	0.963452	0.994893	6	0.59935	0.553295	1.00865	3	-0.15673	0.875929	0.99286	0	NA	NA	NA	3	-0.422356	0.673491	0.980856	6	-0.133416	0.89405	1.00986	7	-0.606299	0.546396	0.929841	6	0.703374	0.487072	1.03332	4	-0.993082	0.32409	0.878116	4	-0.391693	0.695868	0.981672	9	-0.0758451	0.939673
ENSG00000134716	1573	CYP2J2|1573	4	0.735038	0.463839	0.975802	25	0.0223344	0.982229	0.99797	2	NA	NA	NA	1	NA	NA	NA	0	NA	NA	NA	0	NA	NA	NA	2	NA	NA	NA	3	0.999493	0.321206	0.874194	3	-0.633036	0.531353	1.02035	0	NA	NA	NA	2	NA	NA	NA	11	1.89388	0.0607315
ENSG00000160868	1576	CYP3A4|1576	2	NA	NA	NA	10	-0.393881	0.694571	0.960132	4	1.81002	0.0799969	0.784614	0	NA	NA	NA	0	NA	NA	NA	3	0.791899	0.42992	0.933417	4	-0.449392	0.65382	1.04961	4	-0.644157	0.521706	0.925201	4	0.295114	0.769875	1.00311	3	-1.26663	0.209484	0.841738	6	0.753163	0.45259	0.957082	10	1.63106	0.105591
ENSG00000106258	1577	CYP3A5|1577	2	NA	NA	NA	11	-0.152921	0.878791	0.986924	4	1.62441	0.114415	0.857184	0	NA	NA	NA	1	NA	NA	NA	3	1.48601	0.139794	0.772616	4	-1.17731	0.241002	1.11581	4	-0.597882	0.551965	0.931914	3	-0.981411	0.333988	1.0224	3	0.348713	0.728351	0.985973	6	-0.564664	0.573187	0.973982	11	0.335623	0.737761
ENSG00000187048	1579	CYP4A11|1579	8	0.123674	0.901793	0.996896	22	0.570107	0.56998	0.941061	1	NA	NA	NA	0	NA	NA	NA	1	NA	NA	NA	3	0.0724295	0.942376	0.999335	1	NA	NA	NA	4	-1.08847	0.280348	0.858855	2	NA	NA	NA	0	NA	NA	NA	3	0.369139	0.71257	0.981622	11	1.13866	0.257193
ENSG00000142973	1580	CYP4B1|1580	9	0.780695	0.436614	0.971865	22	-1.25822	0.211462	0.79129	1	NA	NA	NA	0	NA	NA	NA	1	NA	NA	NA	2	NA	NA	NA	2	NA	NA	NA	3	-1.63057	0.107745	0.704643	2	NA	NA	NA	0	NA	NA	NA	2	NA	NA	NA	11	-0.365685	0.715266
ENSG00000167910	1581	CYP7A1|1581	3	0.932752	0.352937	0.949542	26	-0.547103	0.585619	0.944567	2	NA	NA	NA	1	NA	NA	NA	0	NA	NA	NA	0	NA	NA	NA	1	NA	NA	NA	4	-0.767869	0.445304	0.914013	1	NA	NA	NA	0	NA	NA	NA	1	NA	NA	NA	9	1.55123	0.123572
ENSG00000180432	1582	CYP8B1|1582	5	0.326377	0.744743	0.991249	15	-1.40935	0.162067	0.74844	3	0.498049	0.621965	1.00469	0	NA	NA	NA	0	NA	NA	NA	1	NA	NA	NA	3	1.59782	0.11226	1.11777	4	-1.33299	0.187118	0.795584	2	NA	NA	NA	0	NA	NA	NA	5	-1.51589	0.131755	0.780356	5	-1.63729	0.10428
ENSG00000140459	1583	CYP11A1|1583	5	-0.282142	0.77835	0.993029	16	0.540926	0.589852	0.945809	4	1.06159	0.296621	0.991303	2	NA	NA	NA	0	NA	NA	NA	0	NA	NA	NA	1	NA	NA	NA	3	1.03741	0.303331	0.871741	3	2.20491	0.0350087	0.587694	1	NA	NA	NA	6	-0.894486	0.372565	0.935635	7	-0.212666	0.831961
ENSG00000160882	1584	CYP11B1|1584	6	0.559415	0.576985	0.98211	25	-1.00603	0.31701	0.861669	1	NA	NA	NA	4	-0.747113	0.457609	0.953549	1	NA	NA	NA	4	0.0813946	0.935258	1.00054	4	6.19183	5.79442e-09	6.03392e-06	5	-0.1816	0.856453	0.983488	1	NA	NA	NA	2	NA	NA	NA	5	0.337195	0.736465	0.983202	13	-0.18493	0.853607
ENSG00000179142	1585	CYP11B2|1585	6	3.85429	0.000193208	0.0192657	26	-0.414274	0.679627	0.956684	1	NA	NA	NA	4	-0.786423	0.434392	0.952037	1	NA	NA	NA	4	0.0673633	0.9464	0.998467	4	-0.136141	0.891898	1.0109	5	-0.418748	0.67676	0.957063	1	NA	NA	NA	2	NA	NA	NA	5	-0.278943	0.780692	0.983593	13	0.994908	0.321852
ENSG00000148795	1586	CYP17A1|1586	5	2.8124	0.00579982	0.217562	16	0.0169481	0.986514	0.99821	2	NA	NA	NA	2	NA	NA	NA	0	NA	NA	NA	2	NA	NA	NA	2	NA	NA	NA	4	1.09334	0.278218	0.858645	2	NA	NA	NA	0	NA	NA	NA	8	-1.32666	0.186734	0.836613	9	1.59891	0.112562
ENSG00000197475	1587	ADAM3A|1587	17	0.483629	0.629585	0.981798	39	2.42464	0.017256	0.358279	5	-0.354322	0.725497	1.00175	2	NA	NA	NA	0	NA	NA	NA	3	0.352323	0.725189	0.98711	17	-0.981232	0.328113	1.09716	10	-0.397369	0.692378	0.959602	1	NA	NA	NA	1	NA	NA	NA	13	0.0953486	0.924171	0.994387	16	-1.20275	0.231521
ENSG00000137869	1588	CYP19A1|1588	7	-0.795769	0.427835	0.970699	19	-0.47915	0.632957	0.950131	4	-0.0442621	0.964979	1.00249	2	NA	NA	NA	1	NA	NA	NA	2	NA	NA	NA	2	NA	NA	NA	2	NA	NA	NA	1	NA	NA	NA	1	NA	NA	NA	1	NA	NA	NA	5	0.456951	0.648561
ENSG00000231852	1589	CYP21A2|1589	8	-0.383794	0.701852	0.988264	25	0.913783	0.363194	0.880795	5	0.930315	0.359397	1.01511	4	-0.229101	0.819488	0.981448	0	NA	NA	NA	4	1.71353	0.0890945	0.641076	8	0.025571	0.979635	0.999389	5	0.527023	0.599945	0.943255	0	NA	NA	NA	3	-1.44649	0.152504	0.790168	14	-0.255164	0.798963	0.983253	13	2.1475	0.0338343
ENSG00000019186	1591	CYP24A1|1591	7	-1.06626	0.288578	0.931478	23	-0.825536	0.41118	0.897708	4	1.5436	0.132834	0.893661	4	0.290727	0.772158	0.980672	0	NA	NA	NA	1	NA	NA	NA	6	0.0672885	0.946445	1.00074	7	-1.23384	0.22164	0.821887	1	NA	NA	NA	0	NA	NA	NA	3	-0.251056	0.802131	0.983188	7	-0.979783	0.329232
ENSG00000095596	1592	CYP26A1|1592	4	-1.27017	0.206632	0.895101	13	-1.09685	0.275539	0.841165	0	NA	NA	NA	3	1.34768	0.182299	0.852434	0	NA	NA	NA	1	NA	NA	NA	1	NA	NA	NA	3	1.54417	0.12733	0.732426	0	NA	NA	NA	1	NA	NA	NA	5	0.384692	0.701037	0.983399	11	-0.295068	0.76847
ENSG00000135929	1593	CYP27A1|1593	3	-0.819031	0.414493	0.966454	11	1.52707	0.130138	0.711271	5	0.711443	0.482129	1.01235	2	NA	NA	NA	0	NA	NA	NA	4	0.429627	0.668207	0.978692	1	NA	NA	NA	3	1.07648	0.285632	0.862186	1	NA	NA	NA	0	NA	NA	NA	3	0.806074	0.421539	0.947274	8	-0.310742	0.756555
ENSG00000111012	1594	CYP27B1|1594	8	-0.61811	0.537746	0.979218	18	1.88968	0.0619153	0.574253	20	-0.282631	0.779338	1.00441	2	NA	NA	NA	0	NA	NA	NA	2	NA	NA	NA	7	-0.417573	0.676877	1.0463	7	0.283585	0.777616	0.975011	15	2.55383	0.0157908	0.42578	6	1.24217	0.218318	0.85024	6	0.199764	0.841949	0.987401	7	0.191905	0.848152
ENSG00000001630	1595	CYP51A1|1595	3	-0.678553	0.498808	0.97636	20	-0.49242	0.623583	0.948329	2	NA	NA	NA	0	NA	NA	NA	0	NA	NA	NA	3	2.03137	0.0443375	0.502208	3	0.109301	0.913115	1.00673	10	-0.138859	0.889984	0.988974	5	-2.79097	0.00891404	0.319922	3	-0.0437494	0.965229	0.996148	5	0.80609	0.42153	0.947397	9	0.337315	0.736489
ENSG00000173406	1600	DAB1|1600	2	NA	NA	NA	16	1.36217	0.176436	0.763738	3	-1.81912	0.078565	0.782028	1	NA	NA	NA	0	NA	NA	NA	1	NA	NA	NA	7	-0.363251	0.716946	1.0438	2	NA	NA	NA	2	NA	NA	NA	0	NA	NA	NA	1	NA	NA	NA	11	-0.462798	0.644376
ENSG00000153071	1601	DAB2|1601	8	-0.301789	0.763368	0.992397	18	1.07505	0.285134	0.843475	7	-0.507329	0.615515	1.00359	2	NA	NA	NA	1	NA	NA	NA	0	NA	NA	NA	7	0.904295	0.367339	1.09033	9	-0.254065	0.800235	0.978102	0	NA	NA	NA	2	NA	NA	NA	9	-0.0919669	0.926853	0.994482	5	0.0174309	0.986123
ENSG00000129562	1603	DAD1|1603	5	0.160329	0.872908	0.996353	18	1.77807	0.0786612	0.6176	4	0.0752952	0.940464	1.00079	2	NA	NA	NA	0	NA	NA	NA	7	-0.300014	0.764664	0.99298	1	NA	NA	NA	4	2.51489	0.0143509	0.363525	1	NA	NA	NA	1	NA	NA	NA	4	-0.862152	0.390047	0.940073	10	-0.301249	0.763764
ENSG00000196352	1604	CD55|1604	10	1.49236	0.138392	0.828092	28	1.20295	0.232048	0.808659	5	3.17837	0.0033476	0.197435	3	0.390463	0.697433	0.973146	0	NA	NA	NA	3	-0.930714	0.353795	0.901544	6	-0.248793	0.803873	1.02722	12	0.402695	0.688474	0.958977	1	NA	NA	NA	2	NA	NA	NA	5	0.745994	0.456896	0.957791	8	-0.321957	0.748065
ENSG00000173402	1605	DAG1|1605	6	0.418268	0.676545	0.98539	20	-1.88624	0.0623831	0.575285	4	1.56475	0.127794	0.880093	0	NA	NA	NA	1	NA	NA	NA	3	-1.10231	0.272446	0.865405	3	-0.691698	0.490233	1.07379	3	1.86802	0.066199	0.611281	3	-0.211262	0.834066	1.00941	2	NA	NA	NA	6	1.79789	0.0743041	0.681729	13	-0.246317	0.805872
ENSG00000065357	1606	DGKA|1606	8	0.0237013	0.981133	1.0005	25	0.737492	0.46268	0.914032	14	0.553249	0.584061	1.00442	6	-0.723954	0.471614	0.951956	0	NA	NA	NA	3	1.55472	0.122541	0.725912	4	-1.04024	0.29996	1.10147	3	-0.829816	0.409634	0.907501	8	-0.868383	0.391858	1.03778	2	NA	NA	NA	2	NA	NA	NA	13	0.724212	0.470394
ENSG00000136267	1607	DGKB|1607	9	-1.10111	0.273187	0.923816	12	0.449012	0.654468	0.954338	3	-0.332048	0.742088	1.00253	2	NA	NA	NA	1	NA	NA	NA	1	NA	NA	NA	2	NA	NA	NA	5	-0.568643	0.571528	0.936068	3	-1.09613	0.281466	1.0067	0	NA	NA	NA	7	0.72863	0.46742	0.961522	7	2.15044	0.0335959
ENSG00000058866	1608	DGKG|1608	4	-0.872181	0.384959	0.958443	21	0.784319	0.434846	0.90391	4	-0.875731	0.387911	1.01991	4	-0.798098	0.427633	0.952311	1	NA	NA	NA	0	NA	NA	NA	4	1.04777	0.296489	1.10529	9	-0.586499	0.559541	0.934083	4	-0.343929	0.733222	0.999132	3	0.155267	0.877058	0.993065	14	0.996609	0.320638	0.919842	9	-1.12782	0.261725
ENSG00000145214	1609	DGKQ|1609	14	0.478473	0.633238	0.982245	17	-1.58056	0.117373	0.690853	10	0.820027	0.418462	1.01806	4	-0.716966	0.475887	0.951438	0	NA	NA	NA	2	NA	NA	NA	3	-0.279809	0.780023	1.03134	7	0.745512	0.458609	0.916362	4	0.358624	0.722307	0.997846	2	NA	NA	NA	5	-0.258386	0.796481	0.983111	12	0.322885	0.747364
ENSG00000110887	1610	DAO|1610	4	0.684012	0.495368	0.977154	13	-0.532139	0.595899	0.947037	5	-0.413195	0.682308	1.0014	1	NA	NA	NA	1	NA	NA	NA	1	NA	NA	NA	3	-0.40593	0.685392	1.04498	4	-0.499644	0.618988	0.946791	2	NA	NA	NA	0	NA	NA	NA	0	NA	NA	NA	8	1.09855	0.274241
ENSG00000112977	1611	DAP|1611	4	-3.3989	0.000935419	0.0657925	18	1.26675	0.208409	0.78918	11	0.377254	0.708555	1.00149	4	-1.99648	0.0499479	0.604061	3	-0.333579	0.740181	1.00266	2	NA	NA	NA	2	NA	NA	NA	3	-2.19009	0.0320567	0.490533	1	NA	NA	NA	0	NA	NA	NA	5	0.456934	0.648412	0.98118	10	0.770405	0.442626
ENSG00000196730	1612	DAPK1|1612	2	NA	NA	NA	15	-0.688022	0.493152	0.922781	3	0.963078	0.342961	1.01091	1	NA	NA	NA	1	NA	NA	NA	0	NA	NA	NA	4	0.32362	0.746692	1.03836	1	NA	NA	NA	1	NA	NA	NA	1	NA	NA	NA	4	-0.977309	0.330067	0.923507	6	-0.0166436	0.98675
ENSG00000167657	1613	DAPK3|1613	4	-0.340392	0.734193	0.991192	21	0.545824	0.586494	0.94392	8	-0.471676	0.640461	1.00134	4	-0.727696	0.469335	0.949383	1	NA	NA	NA	3	1.58497	0.115499	0.709691	2	NA	NA	NA	7	0.664464	0.508708	0.921438	4	1.37704	0.178363	0.946181	2	NA	NA	NA	5	0.373423	0.709387	0.982031	18	0.930106	0.354248
ENSG00000115866	1615	DARS|1615	5	0.206067	0.837109	0.99522	16	2.61506	0.0104085	0.290522	6	-1.13457	0.265252	0.975333	0	NA	NA	NA	0	NA	NA	NA	1	NA	NA	NA	4	-0.568096	0.570848	1.06214	8	0.333168	0.740064	0.969088	0	NA	NA	NA	3	-2.12061	0.0374998	0.503407	8	-2.37194	0.0190269	0.448107	6	-0.055093	0.956159
ENSG00000204209	1616	DAXX|1616	7	1.98148	0.0499663	0.604159	26	-0.517827	0.605808	0.948603	6	-1.86483	0.0716963	0.77098	3	0.0509252	0.959537	0.999172	1	NA	NA	NA	3	-1.01221	0.313392	0.89358	4	-0.585888	0.558862	1.06392	4	-0.734102	0.465487	0.919084	0	NA	NA	NA	3	0.239846	0.811151	0.993337	13	1.3985	0.164128	0.814916	9	3.42154	0.000860695
ENSG00000092345	1618	DAZL|1618	6	-0.16571	0.868681	0.996655	16	0.654684	0.514287	0.930266	6	0.106046	0.916229	1.00086	1	NA	NA	NA	1	NA	NA	NA	0	NA	NA	NA	8	-0.941712	0.347906	1.09122	6	-1.36369	0.1773	0.79107	1	NA	NA	NA	1	NA	NA	NA	3	1.01624	0.311233	0.915877	13	0.229554	0.818843
ENSG00000078725	1620	DBC1|1620	1	NA	NA	NA	15	0.360966	0.718944	0.963222	3	-0.425512	0.673403	1.00206	3	-1.13371	0.260955	0.901973	0	NA	NA	NA	0	NA	NA	NA	1	NA	NA	NA	4	-0.557875	0.578817	0.93888	1	NA	NA	NA	0	NA	NA	NA	2	NA	NA	NA	3	-0.871577	0.38524
ENSG00000123454	1621	DBH|1621	3	-0.519442	0.604469	0.98149	9	-1.67505	0.0972845	0.651696	4	0.834329	0.410479	1.01901	0	NA	NA	NA	0	NA	NA	NA	1	NA	NA	NA	4	-0.824526	0.410995	1.08076	5	-1.05987	0.293067	0.864445	2	NA	NA	NA	1	NA	NA	NA	5	0.0497743	0.960372	0.997109	15	-0.225549	0.821949
ENSG00000155368	1622	DBI|1622	1	NA	NA	NA	14	0.588532	0.557602	0.939052	6	-1.11351	0.27405	0.975792	0	NA	NA	NA	0	NA	NA	NA	0	NA	NA	NA	3	0.309075	0.757708	1.03728	5	1.45361	0.150793	0.764468	0	NA	NA	NA	0	NA	NA	NA	6	-1.43372	0.153834	0.803558	3	-1.63922	0.103876
ENSG00000113758	1627	DBN1|1627	6	0.0681993	0.945748	1.00089	17	0.962462	0.338313	0.868383	4	-0.115308	0.908945	1.00065	2	NA	NA	NA	0	NA	NA	NA	7	0.322284	0.747776	0.989118	1	NA	NA	NA	5	0.422566	0.673986	0.956658	1	NA	NA	NA	1	NA	NA	NA	6	1.30784	0.193025	0.842583	10	-0.253712	0.800167
ENSG00000105516	1628	DBP|1628	7	-0.330457	0.741667	0.990839	25	0.182339	0.855714	0.984614	5	-1.41869	0.165966	0.9293	4	0.490702	0.62524	0.966575	1	NA	NA	NA	0	NA	NA	NA	2	NA	NA	NA	9	-1.17955	0.242413	0.83684	4	0.684116	0.498984	1.02799	1	NA	NA	NA	5	-0.458253	0.647467	0.981239	12	1.09154	0.277298
ENSG00000137992	1629	DBT|1629	3	3.16173	0.00201388	0.112513	19	0.706365	0.481727	0.919332	0	NA	NA	NA	0	NA	NA	NA	0	NA	NA	NA	4	-1.04098	0.299894	0.887625	5	-0.27825	0.781217	1.03073	2	NA	NA	NA	0	NA	NA	NA	0	NA	NA	NA	4	-0.839576	0.402548	0.944774	8	0.527226	0.599044
ENSG00000187323	1630	DCC|1630	4	4.89076	3.3544e-06	0.000800736	19	3.71012	0.000352444	0.0391036	4	0.135358	0.893204	0.999433	1	NA	NA	NA	0	NA	NA	NA	1	NA	NA	NA	5	0.170555	0.864811	1.01519	2	NA	NA	NA	0	NA	NA	NA	0	NA	NA	NA	3	-0.0114948	0.990845	1.00007	3	-0.654016	0.514396
ENSG00000167969	1632	DCI|1632	11	0.343654	0.731745	0.990263	26	-1.47992	0.142275	0.725138	5	0.569994	0.57279	1.0065	4	0.627065	0.532748	0.958371	0	NA	NA	NA	0	NA	NA	NA	5	-1.14641	0.253514	1.10999	6	0.572532	0.568907	0.935145	2	NA	NA	NA	0	NA	NA	NA	8	0.254264	0.799657	0.983055	5	1.94693	0.053961
ENSG00000156136	1633	DCK|1633	8	-1.46045	0.146942	0.839101	13	-0.837845	0.404266	0.89416	2	NA	NA	NA	2	NA	NA	NA	0	NA	NA	NA	4	-0.0924312	0.926503	0.998164	3	0.308253	0.758332	1.03711	4	0.618791	0.538184	0.929901	1	NA	NA	NA	0	NA	NA	NA	4	3.20918	0.00164353	0.121079	8	2.0916	0.0386565
ENSG00000011465	1634	DCN|1634	2	NA	NA	NA	25	0.252712	0.801048	0.974855	13	0.810725	0.423704	1.01713	0	NA	NA	NA	0	NA	NA	NA	2	NA	NA	NA	2	NA	NA	NA	3	-1.62854	0.108176	0.703473	0	NA	NA	NA	1	NA	NA	NA	11	-1.14469	0.254249	0.890885	4	1.18507	0.238413
ENSG00000129187	1635	DCTD|1635	5	1.56781	0.119721	0.803323	10	-0.436332	0.663607	0.956198	2	NA	NA	NA	2	NA	NA	NA	1	NA	NA	NA	3	1.08057	0.281967	0.876735	4	-1.86998	0.0635028	1.03324	2	NA	NA	NA	2	NA	NA	NA	0	NA	NA	NA	7	0.875114	0.382979	0.938773	6	-0.591129	0.555584
ENSG00000159640	1636	ACE|1636	6	0.932513	0.35306	0.949386	25	-0.294904	0.768724	0.970376	4	0.755299	0.45577	1.01478	1	NA	NA	NA	0	NA	NA	NA	2	NA	NA	NA	4	-0.318443	0.750607	1.03756	6	-0.819431	0.41549	0.910387	1	NA	NA	NA	1	NA	NA	NA	6	-0.846944	0.398441	0.942085	9	-0.868139	0.387111
ENSG00000080166	1638	DCT|1638	4	2.19994	0.0298468	0.492394	13	-0.826938	0.410389	0.897526	3	1.04898	0.302295	0.99438	1	NA	NA	NA	2	NA	NA	NA	1	NA	NA	NA	2	NA	NA	NA	8	3.61521	0.000580976	0.0792029	1	NA	NA	NA	0	NA	NA	NA	7	-0.459544	0.646541	0.981228	8	0.190528	0.849228
ENSG00000204843	1639	DCTN1|1639	5	1.36074	0.176304	0.869653	12	-0.741448	0.46029	0.91256	1	NA	NA	NA	1	NA	NA	NA	0	NA	NA	NA	1	NA	NA	NA	1	NA	NA	NA	4	1.12455	0.264852	0.849384	2	NA	NA	NA	0	NA	NA	NA	2	NA	NA	NA	2	NA	NA
ENSG00000167986	1642	DDB1|1642	3	-0.838084	0.403753	0.964099	28	-0.206277	0.837025	0.980396	4	-1.16955	0.251095	0.97186	1	NA	NA	NA	0	NA	NA	NA	1	NA	NA	NA	3	1.73064	0.0856431	1.0821	7	-1.21538	0.228549	0.826857	0	NA	NA	NA	2	NA	NA	NA	18	-0.435081	0.664159	0.979054	9	0.908936	0.365269
ENSG00000134574	1643	DDB2|1643	6	1.3016	0.1957	0.884466	27	-0.52909	0.598003	0.947751	6	-0.259185	0.797206	1.00178	2	NA	NA	NA	0	NA	NA	NA	0	NA	NA	NA	4	-0.701478	0.484129	1.07283	6	1.02502	0.309094	0.873572	0	NA	NA	NA	3	0.506795	0.613891	0.974745	6	1.77389	0.0782098	0.694966	16	1.45447	0.148516
ENSG00000132437	1644	DDC|1644	8	0.857974	0.392723	0.96062	18	-0.322488	0.747807	0.967218	4	4.75831	4.28902e-05	0.00765619	0	NA	NA	NA	0	NA	NA	NA	3	0.415015	0.678843	0.978967	3	0.646391	0.519048	1.0703	4	2.08672	0.0407805	0.52135	9	1.15217	0.258061	0.986014	2	NA	NA	NA	7	0.724157	0.470152	0.96185	3	0.142374	0.887032
ENSG00000187134	1645	AKR1C1|1645	8	0.00807115	0.993574	1.00062	22	1.76317	0.0811571	0.622871	6	0.459035	0.649411	1.00084	2	NA	NA	NA	0	NA	NA	NA	3	1.70524	0.0906327	0.646503	5	0.34704	0.729064	1.04036	4	-0.275823	0.783546	0.974219	1	NA	NA	NA	2	NA	NA	NA	5	2.55067	0.0118036	0.360988	14	0.353682	0.724219
ENSG00000151632	1646	AKR1C2|1646	8	0.436375	0.663398	0.982499	24	2.64814	0.00950812	0.281783	6	0.712131	0.481709	1.01258	2	NA	NA	NA	0	NA	NA	NA	3	2.91787	0.0041802	0.156681	4	-0.451208	0.652514	1.05007	4	0.401441	0.689392	0.958654	1	NA	NA	NA	3	-1.65925	0.10154	0.692032	5	2.13107	0.0347938	0.561924	14	0.767483	0.444354
ENSG00000116717	1647	GADD45A|1647	4	-0.868255	0.387095	0.959064	15	-1.6975	0.0929457	0.645024	2	NA	NA	NA	0	NA	NA	NA	0	NA	NA	NA	0	NA	NA	NA	6	-1.25577	0.211218	1.12553	4	1.22628	0.224449	0.823749	2	NA	NA	NA	2	NA	NA	NA	2	NA	NA	NA	10	-0.266406	0.790399
ENSG00000175197	1649	DDIT3|1649	10	0.885036	0.378016	0.956731	20	0.0302718	0.975915	0.996746	20	-1.56254	0.128314	0.880956	1	NA	NA	NA	0	NA	NA	NA	2	NA	NA	NA	7	0.0536189	0.957313	0.999714	7	-0.823707	0.413073	0.908942	14	0.384732	0.703063	1.00075	6	-0.0819518	0.934919	0.998599	6	1.30516	0.193936	0.84385	7	-0.746813	0.456688
ENSG00000244038	1650	DDOST|1650	5	0.616726	0.538656	0.979403	17	0.345121	0.730783	0.96517	6	-0.00277741	0.997802	1.00064	3	0.461485	0.645946	0.969004	0	NA	NA	NA	3	0.105331	0.916282	0.997315	2	NA	NA	NA	4	0.985512	0.327972	0.873116	0	NA	NA	NA	2	NA	NA	NA	3	-0.778967	0.437286	0.952047	9	1.20962	0.228885
ENSG00000099977	1652	DDT|1652	5	-1.20334	0.231358	0.914692	17	-0.773416	0.441238	0.904696	7	2.46793	0.0193112	0.487809	1	NA	NA	NA	1	NA	NA	NA	2	NA	NA	NA	6	-1.9102	0.0580813	1.01225	6	-0.693462	0.490453	0.921312	2	NA	NA	NA	3	-0.487473	0.627447	0.975294	11	-0.458852	0.647037	0.981483	9	2.08585	0.0391845
ENSG00000079785	1653	DDX1|1653	8	0.294015	0.769286	0.9928	24	2.00168	0.0482325	0.526906	3	-0.95306	0.347932	1.01044	1	NA	NA	NA	0	NA	NA	NA	0	NA	NA	NA	3	-0.478346	0.633124	1.05067	5	1.87802	0.0647979	0.60884	2	NA	NA	NA	0	NA	NA	NA	4	-1.32421	0.187545	0.837233	6	0.704229	0.482702
ENSG00000108654	1655	DDX5|1655	4	0.949995	0.344142	0.949555	30	-0.329555	0.742477	0.967231	4	-1.13429	0.265368	0.975493	2	NA	NA	NA	0	NA	NA	NA	2	NA	NA	NA	4	0.927307	0.355308	1.09331	4	-1.20646	0.231946	0.828748	2	NA	NA	NA	2	NA	NA	NA	5	-0.0152792	0.987831	1.0002	8	-0.915887	0.361626
ENSG00000110367	1656	DDX6|1656	10	-0.904981	0.367401	0.953137	20	0.824152	0.411962	0.897649	3	1.39366	0.173332	0.938359	1	NA	NA	NA	0	NA	NA	NA	2	NA	NA	NA	3	-0.6373	0.524935	1.06851	5	2.02163	0.0472729	0.548264	1	NA	NA	NA	2	NA	NA	NA	1	NA	NA	NA	11	-0.0186638	0.985141
ENSG00000172869	1657	DMXL1|1657	6	0.0122703	0.990232	1.00097	14	0.232648	0.816546	0.976511	7	-2.01534	0.0526098	0.709305	0	NA	NA	NA	2	NA	NA	NA	2	NA	NA	NA	4	-0.0394362	0.968597	0.999718	4	-2.22421	0.0295602	0.476138	0	NA	NA	NA	0	NA	NA	NA	3	0.0602904	0.952009	0.99659	6	0.972099	0.333024
ENSG00000067596	1659	DHX8|1659	3	0.728489	0.467821	0.975712	26	1.21753	0.226485	0.803469	3	1.4825	0.148304	0.90786	1	NA	NA	NA	1	NA	NA	NA	1	NA	NA	NA	2	NA	NA	NA	6	-0.612893	0.542053	0.930155	3	0.68281	0.499798	1.02804	1	NA	NA	NA	8	-1.25971	0.209826	0.859947	16	1.85785	0.0657265
ENSG00000135829	1660	DHX9|1660	7	0.277587	0.781837	0.992814	14	1.14571	0.254855	0.827392	8	-1.55874	0.12921	0.883034	3	-1.28476	0.203299	0.86505	0	NA	NA	NA	2	NA	NA	NA	1	NA	NA	NA	4	0.690191	0.492494	0.920763	0	NA	NA	NA	1	NA	NA	NA	3	0.0973416	0.922591	0.993831	7	0.942869	0.347708
ENSG00000178105	1662	DDX10|1662	5	1.13943	0.256935	0.918958	9	0.576456	0.5657	0.940466	3	-0.441157	0.662161	1.00192	2	NA	NA	NA	0	NA	NA	NA	2	NA	NA	NA	6	1.5226	0.130037	1.11527	1	NA	NA	NA	1	NA	NA	NA	2	NA	NA	NA	4	-0.857936	0.392364	0.939901	5	0.668858	0.504915
ENSG00000013573	1663	DDX11|1663	7	0.752409	0.45337	0.974599	21	-0.363131	0.717331	0.963315	6	0.57348	0.570457	1.00663	3	0.397352	0.692371	0.973507	0	NA	NA	NA	2	NA	NA	NA	4	-0.230645	0.817915	1.02381	6	-0.0215519	0.98287	0.99818	0	NA	NA	NA	2	NA	NA	NA	6	-1.18273	0.23888	0.881217	6	1.08004	0.282365
ENSG00000109606	1665	DHX15|1665	6	0.92295	0.358	0.949064	9	0.00422482	0.996638	0.998889	8	-2.67534	0.0118143	0.376594	0	NA	NA	NA	1	NA	NA	NA	0	NA	NA	NA	1	NA	NA	NA	4	0.324839	0.74633	0.969841	1	NA	NA	NA	0	NA	NA	NA	4	-1.54761	0.123927	0.771258	7	0.234369	0.815112
ENSG00000104325	1666	DECR1|1666	7	-0.922985	0.357982	0.949175	28	0.768085	0.444383	0.905704	3	-0.338011	0.737633	1.00319	1	NA	NA	NA	0	NA	NA	NA	3	-1.21879	0.225218	0.834296	17	0.204545	0.838214	1.02009	8	0.0485923	0.961391	0.997165	0	NA	NA	NA	1	NA	NA	NA	8	-0.176858	0.85987	0.986828	13	-0.627207	0.531756
ENSG00000164821	1669	DEFA4|1669	3	-0.0428914	0.965864	1.00093	13	1.28286	0.202728	0.786799	7	-0.261041	0.795788	1.00188	2	NA	NA	NA	0	NA	NA	NA	0	NA	NA	NA	2	NA	NA	NA	2	NA	NA	NA	0	NA	NA	NA	0	NA	NA	NA	1	NA	NA	NA	3	-0.354026	0.723962
ENSG00000164816	1670	DEFA5|1670	1	NA	NA	NA	12	1.40046	0.164702	0.752586	6	-0.393323	0.696773	1.00219	2	NA	NA	NA	0	NA	NA	NA	0	NA	NA	NA	2	NA	NA	NA	2	NA	NA	NA	0	NA	NA	NA	0	NA	NA	NA	1	NA	NA	NA	3	-0.156518	0.875896
ENSG00000164822	1671	DEFA6|1671	3	0.16999	0.865322	0.997377	13	0.643467	0.521505	0.933429	7	2.35575	0.0249895	0.547561	2	NA	NA	NA	0	NA	NA	NA	0	NA	NA	NA	2	NA	NA	NA	2	NA	NA	NA	0	NA	NA	NA	0	NA	NA	NA	1	NA	NA	NA	3	-0.0522129	0.958449
ENSG00000164825	1672	DEFB1|1672	4	-0.168541	0.866459	0.996792	13	2.49143	0.0144953	0.333317	8	0.794633	0.432869	1.01814	2	NA	NA	NA	0	NA	NA	NA	0	NA	NA	NA	2	NA	NA	NA	2	NA	NA	NA	0	NA	NA	NA	0	NA	NA	NA	1	NA	NA	NA	3	1.24549	0.215462
ENSG00000171711	1673	DEFB4A|1673	2	NA	NA	NA	11	-0.378587	0.705858	0.962174	5	-1.1664	0.25235	0.973058	0	NA	NA	NA	0	NA	NA	NA	1	NA	NA	NA	3	-0.327544	0.743729	1.03863	4	-0.608839	0.544721	0.929416	0	NA	NA	NA	0	NA	NA	NA	1	NA	NA	NA	4	-0.621678	0.535373
ENSG00000175084	1674	DES|1674	3	0.324548	0.746123	0.991412	11	-0.296534	0.767484	0.970535	5	0.132107	0.895753	0.999279	3	-0.761943	0.448768	0.954052	0	NA	NA	NA	4	1.27896	0.203281	0.821695	2	NA	NA	NA	3	1.41124	0.162871	0.774388	1	NA	NA	NA	0	NA	NA	NA	5	-0.660411	0.510053	0.968368	6	-0.737473	0.462324
ENSG00000197766	1675	CFD|1675	8	-1.41814	0.158901	0.848636	16	-0.257668	0.797232	0.973749	5	-0.011982	0.990517	1.00053	6	0.407782	0.684734	0.972167	0	NA	NA	NA	3	-0.807152	0.421112	0.930463	4	0.334834	0.738234	1.03908	8	-1.74639	0.0853961	0.662494	2	NA	NA	NA	3	-0.713276	0.478046	0.952866	7	-0.221564	0.824969	0.985259	10	1.30055	0.195991
ENSG00000160049	1676	DFFA|1676	6	-0.0293273	0.976655	1.00112	18	1.24396	0.216639	0.795898	6	-1.46371	0.153339	0.921827	2	NA	NA	NA	0	NA	NA	NA	1	NA	NA	NA	1	NA	NA	NA	6	-0.113394	0.910062	0.990513	4	-2.62843	0.0132243	0.386625	1	NA	NA	NA	6	-0.190947	0.848838	0.987812	13	-0.135844	0.89218
ENSG00000169598	1677	DFFB|1677	4	0.544876	0.586912	0.980989	14	-0.141222	0.888	0.987891	2	NA	NA	NA	1	NA	NA	NA	1	NA	NA	NA	2	NA	NA	NA	3	-1.86036	0.0648601	1.02464	1	NA	NA	NA	1	NA	NA	NA	1	NA	NA	NA	6	0.575208	0.566055	0.972917	6	0.479148	0.632735
ENSG00000105928	1687	DFNA5|1687	3	0.292074	0.770766	0.993245	12	-0.975026	0.332077	0.868065	5	-0.552005	0.584903	1.00432	1	NA	NA	NA	1	NA	NA	NA	1	NA	NA	NA	3	-0.424542	0.6718	1.04608	6	0.00427129	0.996605	0.999872	4	-0.0636533	0.949655	0.998586	0	NA	NA	NA	2	NA	NA	NA	4	-2.31566	0.0223341
ENSG00000100473	1690	COCH|1690	5	0.0174173	0.986134	1.00113	15	1.40503	0.163345	0.749856	1	NA	NA	NA	1	NA	NA	NA	0	NA	NA	NA	1	NA	NA	NA	3	-0.700253	0.484892	1.073	8	-0.462508	0.645238	0.951238	0	NA	NA	NA	2	NA	NA	NA	8	0.892552	0.373597	0.935556	11	-0.374023	0.70907
ENSG00000114956	1716	DGUOK|1716	7	-0.488047	0.626462	0.981593	14	-0.341508	0.733491	0.965587	1	NA	NA	NA	1	NA	NA	NA	0	NA	NA	NA	0	NA	NA	NA	1	NA	NA	NA	3	-0.147012	0.883571	0.98785	2	NA	NA	NA	0	NA	NA	NA	0	NA	NA	NA	2	NA	NA
ENSG00000172893	1717	DHCR7|1717	17	2.05042	0.0426376	0.563553	32	-1.71617	0.089461	0.633977	3	-0.138561	0.890693	1.00005	3	-2.10777	0.0387953	0.561344	0	NA	NA	NA	1	NA	NA	NA	2	NA	NA	NA	29	2.94365	0.00447364	0.221408	3	0.180353	0.858049	1.00479	1	NA	NA	NA	40	0.108565	0.9137	0.99197	14	-0.550558	0.582995
ENSG00000116133	1718	DHCR24|1718	5	-0.47418	0.636286	0.981466	19	-0.623836	0.534263	0.935882	1	NA	NA	NA	3	-0.581547	0.562823	0.964743	1	NA	NA	NA	2	NA	NA	NA	3	0.836094	0.404478	1.0823	3	1.15923	0.250539	0.840699	1	NA	NA	NA	0	NA	NA	NA	4	-1.14268	0.255083	0.890884	5	0.51155	0.609938
ENSG00000228716	1719	DHFR|1719	4	-0.685486	0.494441	0.977283	12	0.24289	0.808625	0.975715	3	0.712121	0.481716	1.01228	0	NA	NA	NA	5	0.419896	0.676475	0.98631	2	NA	NA	NA	2	NA	NA	NA	3	0.172927	0.863238	0.983522	0	NA	NA	NA	1	NA	NA	NA	7	-0.839743	0.402454	0.944851	12	0.486777	0.627335
ENSG00000102967	1723	DHODH|1723	9	-1.38379	0.169152	0.863292	14	-0.112489	0.910678	0.989737	5	-0.430892	0.669528	1.00298	2	NA	NA	NA	2	NA	NA	NA	2	NA	NA	NA	3	0.3966	0.692245	1.04422	5	-0.276678	0.782892	0.97486	0	NA	NA	NA	0	NA	NA	NA	9	0.835439	0.404864	0.945316	10	1.41226	0.16055
ENSG00000095059	1725	DHPS|1725	4	-0.539	0.590947	0.982314	29	-0.360081	0.719603	0.963378	9	0.772094	0.445906	1.01683	7	2.09415	0.0400328	0.564841	0	NA	NA	NA	3	-2.40873	0.0174674	0.341319	4	-0.3415	0.733222	1.03964	10	2.49547	0.015087	0.372112	1	NA	NA	NA	2	NA	NA	NA	6	0.187239	0.851739	0.987805	5	0.751378	0.453947
ENSG00000100243	1727	CYB5R3|1727	1	NA	NA	NA	23	0.95231	0.343409	0.869642	7	-0.584813	0.562906	1.00778	3	0.0547086	0.956533	0.9999	1	NA	NA	NA	2	NA	NA	NA	2	NA	NA	NA	5	-1.82771	0.0721134	0.626906	1	NA	NA	NA	0	NA	NA	NA	4	-1.11838	0.26528	0.89373	9	0.981908	0.328189
ENSG00000181019	1728	NQO1|1728	8	-0.0631177	0.949784	1.00046	23	0.220814	0.825721	0.978518	2	NA	NA	NA	0	NA	NA	NA	1	NA	NA	NA	4	0.173161	0.862805	0.98925	5	-2.5485	0.0118591	0.744683	8	0.297968	0.766663	0.971185	2	NA	NA	NA	0	NA	NA	NA	3	-2.51967	0.0128456	0.373021	9	-1.20271	0.231538
ENSG00000131504	1729	DIAPH1|1729	6	-2.08384	0.0394294	0.549257	9	0.464354	0.643479	0.952556	1	NA	NA	NA	0	NA	NA	NA	1	NA	NA	NA	2	NA	NA	NA	0	NA	NA	NA	4	-0.485159	0.62917	0.945678	0	NA	NA	NA	0	NA	NA	NA	0	NA	NA	NA	9	-0.546608	0.585698
ENSG00000180096	1731	SEPT1|1731	10	-1.07223	0.2859	0.930267	27	-0.152083	0.879451	0.986853	4	-0.079562	0.937097	1.00079	0	NA	NA	NA	1	NA	NA	NA	0	NA	NA	NA	3	-0.639253	0.523667	1.06976	3	-0.509427	0.612152	0.944913	0	NA	NA	NA	2	NA	NA	NA	5	1.73474	0.0849419	0.703771	13	-0.468179	0.640535
ENSG00000211452	1733	DIO1|1733	8	0.642459	0.521877	0.979063	19	-0.295121	0.768559	0.970444	0	NA	NA	NA	3	0.076209	0.93948	0.999762	1	NA	NA	NA	1	NA	NA	NA	5	0.558978	0.577039	1.05884	5	-0.523887	0.602112	0.9433	1	NA	NA	NA	0	NA	NA	NA	6	0.890305	0.374797	0.936055	8	0.259129	0.795995
ENSG00000211448	1734	DIO2|1734	4	-0.605713	0.54592	0.97961	13	0.920466	0.359711	0.880164	4	-0.237619	0.81374	1.00095	2	NA	NA	NA	3	-0.543566	0.589309	0.922607	2	NA	NA	NA	5	0.0945477	0.924805	1.00359	4	-0.519429	0.605199	0.943603	1	NA	NA	NA	1	NA	NA	NA	6	-0.110592	0.912095	0.992172	4	0.185971	0.852793
ENSG00000197406	1735	DIO3|1735	8	-0.00190696	0.998482	1.00001	16	0.707043	0.481307	0.918827	3	1.31365	0.198604	0.949273	1	NA	NA	NA	1	NA	NA	NA	1	NA	NA	NA	5	-1.41527	0.159135	1.11968	4	1.97746	0.0521686	0.56282	1	NA	NA	NA	2	NA	NA	NA	5	-0.706602	0.480963	0.964571	6	0.0906307	0.927942
ENSG00000150768	1737	DLAT|1737	4	-0.310466	0.756779	0.992099	12	0.381999	0.703334	0.961687	4	0.116921	0.907677	1.00041	1	NA	NA	NA	0	NA	NA	NA	2	NA	NA	NA	2	NA	NA	NA	4	1.65817	0.10203	0.696738	0	NA	NA	NA	2	NA	NA	NA	3	-0.359881	0.719467	0.982705	10	1.39955	0.164316
ENSG00000091140	1738	DLD|1738	8	1.38567	0.168575	0.863708	15	3.66414	0.000412541	0.044655	5	0.0595993	0.952857	1.00235	5	0.844493	0.4014	0.945097	1	NA	NA	NA	3	-0.0596385	0.952539	0.999317	6	-1.18785	0.236833	1.11931	10	-0.726832	0.469899	0.919682	1	NA	NA	NA	2	NA	NA	NA	7	-1.86121	0.0647682	0.658022	7	0.777667	0.438349
ENSG00000075711	1739	DLG1|1739	3	-0.463777	0.6437	0.980707	16	-0.436804	0.663266	0.955939	4	0.794005	0.433229	1.01809	3	-0.517304	0.606648	0.967362	1	NA	NA	NA	0	NA	NA	NA	5	-0.221823	0.824764	1.02316	7	-2.39444	0.019494	0.409428	4	-0.315315	0.754635	1.00412	2	NA	NA	NA	10	0.675159	0.500665	0.968245	8	-0.281193	0.779063
ENSG00000150672	1740	DLG2|1740	6	0.987606	0.325456	0.945172	20	1.83943	0.0690422	0.593816	6	1.06155	0.296642	0.991125	2	NA	NA	NA	0	NA	NA	NA	3	0.385581	0.700463	0.982315	4	-1.06251	0.289769	1.10631	7	1.19862	0.234962	0.829253	1	NA	NA	NA	1	NA	NA	NA	12	0.176885	0.859849	0.987031	12	-0.428888	0.6688
ENSG00000132535	1742	DLG4|1742	10	-0.582173	0.56161	0.981384	21	0.310836	0.756621	0.968318	5	0.994693	0.327587	1.00383	3	0.32384	0.747068	0.980645	1	NA	NA	NA	2	NA	NA	NA	5	-0.269962	0.787573	1.02891	11	0.566307	0.573106	0.93681	4	-1.53787	0.134226	0.893238	1	NA	NA	NA	11	-0.758736	0.449259	0.956395	13	-0.0476389	0.962086
ENSG00000119689	1743	DLST|1743	2	NA	NA	NA	10	-2.41318	0.0177743	0.365197	4	0.242686	0.809847	0.999745	2	NA	NA	NA	0	NA	NA	NA	0	NA	NA	NA	0	NA	NA	NA	3	1.42794	0.158023	0.768139	3	0.222925	0.825056	1.01026	1	NA	NA	NA	3	0.304353	0.761301	0.982759	13	-0.695716	0.487998
ENSG00000144355	1745	DLX1|1745	1	NA	NA	NA	16	0.67491	0.501408	0.925932	1	NA	NA	NA	0	NA	NA	NA	0	NA	NA	NA	1	NA	NA	NA	2	NA	NA	NA	1	NA	NA	NA	2	NA	NA	NA	1	NA	NA	NA	5	-0.256145	0.798207	0.983051	6	-0.0647544	0.948481
ENSG00000115844	1746	DLX2|1746	2	NA	NA	NA	16	0.80266	0.424217	0.900372	1	NA	NA	NA	0	NA	NA	NA	0	NA	NA	NA	1	NA	NA	NA	2	NA	NA	NA	1	NA	NA	NA	2	NA	NA	NA	1	NA	NA	NA	5	0.0722044	0.94254	0.994896	6	0.0952991	0.924242
ENSG00000064195	1747	DLX3|1747	5	-0.222317	0.824468	0.995516	28	0.55859	0.577784	0.942809	2	NA	NA	NA	4	-0.233751	0.815891	0.981492	0	NA	NA	NA	1	NA	NA	NA	2	NA	NA	NA	8	0.162798	0.871175	0.983745	1	NA	NA	NA	0	NA	NA	NA	6	0.3291	0.742561	0.983876	13	-0.0867968	0.930983
ENSG00000108813	1748	DLX4|1748	5	0.464312	0.643317	0.981263	28	2.14124	0.0348692	0.475056	2	NA	NA	NA	4	-0.637873	0.525731	0.958516	0	NA	NA	NA	1	NA	NA	NA	2	NA	NA	NA	7	-1.71217	0.0915598	0.67804	1	NA	NA	NA	0	NA	NA	NA	6	-0.250878	0.802268	0.983195	13	-1.02448	0.307738
ENSG00000105880	1749	DLX5|1749	3	1.4569	0.147916	0.83979	20	0.510974	0.61058	0.948462	5	-0.0687684	0.945616	1.00086	0	NA	NA	NA	0	NA	NA	NA	2	NA	NA	NA	6	-0.299783	0.764772	1.0346	3	-0.98732	0.327092	0.873254	0	NA	NA	NA	1	NA	NA	NA	9	1.31765	0.189729	0.839962	8	0.999115	0.319819
ENSG00000006377	1750	DLX6|1750	3	-0.932244	0.353198	0.949597	20	0.732061	0.465972	0.914734	5	0.0892882	0.929427	1.00066	0	NA	NA	NA	0	NA	NA	NA	2	NA	NA	NA	6	2.11694	0.0359719	0.946325	3	-1.00812	0.317078	0.873261	0	NA	NA	NA	1	NA	NA	NA	9	1.63491	0.104267	0.742883	8	1.18072	0.240131
ENSG00000187908	1755	DMBT1|1755	5	-0.0656027	0.94781	1.00079	18	0.996989	0.321357	0.862784	2	NA	NA	NA	2	NA	NA	NA	0	NA	NA	NA	1	NA	NA	NA	7	0.429307	0.668337	1.04866	3	0.873761	0.385417	0.898587	3	-0.124428	0.90178	1.0004	0	NA	NA	NA	2	NA	NA	NA	8	0.281139	0.779105
ENSG00000123453	1757	SARDH|1757	3	2.65799	0.00900029	0.274274	10	-2.34913	0.0209342	0.392009	4	0.492169	0.626067	1.00321	0	NA	NA	NA	0	NA	NA	NA	1	NA	NA	NA	4	0.0704498	0.943933	1.00207	4	-1.40323	0.165236	0.775792	2	NA	NA	NA	1	NA	NA	NA	5	0.664472	0.507458	0.96836	15	1.01428	0.31256
ENSG00000152592	1758	DMP1|1758	9	0.584713	0.559907	0.981238	16	0.309896	0.757334	0.968532	1	NA	NA	NA	0	NA	NA	NA	1	NA	NA	NA	1	NA	NA	NA	1	NA	NA	NA	2	NA	NA	NA	2	NA	NA	NA	0	NA	NA	NA	6	0.360227	0.719209	0.982621	10	-0.831825	0.407217
ENSG00000106976	1759	DNM1|1759	4	2.29562	0.0235428	0.445813	21	3.07719	0.00274524	0.15325	3	0.791067	0.434916	1.01884	5	-0.83673	0.405719	0.948182	0	NA	NA	NA	1	NA	NA	NA	3	0.00694341	0.99447	0.99983	6	-2.86936	0.00551961	0.246346	3	-0.562897	0.577553	1.02161	2	NA	NA	NA	3	0.51416	0.607934	0.979176	11	-0.893604	0.373384
ENSG00000104936	1760	DMPK|1760	11	-0.4415	0.659695	0.983115	25	-0.450915	0.653101	0.95399	3	-1.09055	0.283877	0.986131	4	-1.01707	0.312777	0.926408	0	NA	NA	NA	4	1.63721	0.104102	0.681292	1	NA	NA	NA	5	0.138261	0.890455	0.988838	5	1.62207	0.114917	0.854328	2	NA	NA	NA	8	1.94418	0.0538369	0.620285	5	-1.47491	0.142946
ENSG00000137090	1761	DMRT1|1761	3	1.02742	0.306418	0.942158	15	1.90563	0.0597871	0.568779	7	-0.728496	0.471778	1.0166	3	-0.00409103	0.996748	1.00098	0	NA	NA	NA	1	NA	NA	NA	4	0.254204	0.799698	1.02851	6	-1.17886	0.242687	0.837205	0	NA	NA	NA	1	NA	NA	NA	2	NA	NA	NA	2	NA	NA
ENSG00000185800	1762	DMWD|1762	11	0.0165687	0.98681	1.00143	25	-0.124521	0.901172	0.989094	3	-0.204432	0.839352	1.00189	4	0.130262	0.896749	0.993624	0	NA	NA	NA	4	2.0777	0.0397837	0.482436	1	NA	NA	NA	5	0.171523	0.864337	0.983355	5	0.626717	0.535434	1.0173	2	NA	NA	NA	8	-0.606757	0.544974	0.9721	5	-0.368688	0.713032
ENSG00000138346	1763	DNA2|1763	4	1.0185	0.310615	0.943462	16	1.06034	0.291738	0.848172	2	NA	NA	NA	3	0.561993	0.575996	0.964015	0	NA	NA	NA	0	NA	NA	NA	3	-2.09743	0.0376911	0.947661	1	NA	NA	NA	1	NA	NA	NA	0	NA	NA	NA	7	-0.307116	0.759202	0.982508	4	-0.126066	0.899898
ENSG00000039139	1767	DNAH5|1767	6	-0.174799	0.861551	0.998068	17	-0.962398	0.338346	0.868089	11	3.93446	0.000438149	0.047306	1	NA	NA	NA	2	NA	NA	NA	2	NA	NA	NA	4	-0.638686	0.524035	1.06947	5	-0.60841	0.545004	0.929476	1	NA	NA	NA	0	NA	NA	NA	7	0.21989	0.82627	0.985475	7	-0.603597	0.54729
ENSG00000115423	1768	DNAH6|1768	6	-1.07192	0.286042	0.930152	23	0.106898	0.9151	0.989274	1	NA	NA	NA	2	NA	NA	NA	0	NA	NA	NA	1	NA	NA	NA	4	-0.557622	0.577963	1.05836	7	1.57006	0.121184	0.727204	1	NA	NA	NA	0	NA	NA	NA	7	2.60894	0.0100476	0.339959	9	1.74329	0.0839323
ENSG00000124721	1769	DNAH8|1769	8	2.81175	0.00581079	0.217456	22	0.40262	0.688152	0.957598	4	-0.134387	0.893965	0.999533	3	0.515125	0.608161	0.967599	0	NA	NA	NA	1	NA	NA	NA	5	-0.274466	0.784117	1.0301	7	-0.615271	0.540491	0.93003	2	NA	NA	NA	0	NA	NA	NA	6	-0.111041	0.91174	0.992218	9	-0.301393	0.763654
ENSG00000007174	1770	DNAH9|1770	10	0.244031	0.807649	0.994413	12	0.525969	0.600162	0.947197	3	1.66241	0.106512	0.836351	2	NA	NA	NA	0	NA	NA	NA	3	1.0857	0.279702	0.871663	5	1.697	0.0918429	1.0899	3	-0.856076	0.395053	0.902669	2	NA	NA	NA	0	NA	NA	NA	4	-1.3529	0.178224	0.827231	10	-0.0844639	0.932833
ENSG00000213918	1773	DNASE1|1773	11	-1.89222	0.0610209	0.654448	27	-1.01832	0.311168	0.857742	4	2.4184	0.0216548	0.516782	1	NA	NA	NA	0	NA	NA	NA	2	NA	NA	NA	3	0.725307	0.469433	1.07456	8	0.682968	0.497017	0.92027	3	0.224582	0.823778	1.01036	2	NA	NA	NA	7	0.842235	0.401063	0.944402	13	-0.92326	0.357788
ENSG00000167968	1775	DNASE1L2|1775	11	-0.143723	0.885975	0.997181	26	-2.15492	0.0337508	0.469548	5	0.355332	0.724747	1.00185	4	-1.02511	0.308998	0.922925	0	NA	NA	NA	0	NA	NA	NA	5	-0.689953	0.491327	1.07355	6	1.35541	0.179908	0.793736	2	NA	NA	NA	0	NA	NA	NA	8	-0.654678	0.513727	0.969192	5	0.926363	0.356181
ENSG00000163687	1776	DNASE1L3|1776	5	2.30128	0.023209	0.443222	12	-0.431992	0.666747	0.95738	1	NA	NA	NA	2	NA	NA	NA	0	NA	NA	NA	7	0.887017	0.376773	0.917022	2	NA	NA	NA	6	-1.65079	0.103533	0.698101	1	NA	NA	NA	1	NA	NA	NA	5	-0.887109	0.37651	0.936733	8	-2.35781	0.0200575
ENSG00000105612	1777	DNASE2|1777	5	-0.064519	0.948671	1.00062	27	0.688434	0.492893	0.922784	9	1.30801	0.200487	0.950132	5	1.03572	0.304058	0.924232	0	NA	NA	NA	3	-1.90845	0.0586261	0.568742	5	0.238967	0.811469	1.0255	11	0.3508	0.726856	0.967678	2	NA	NA	NA	2	NA	NA	NA	8	-1.50122	0.135503	0.781507	7	-1.41424	0.159971
ENSG00000197102	1778	DYNC1H1|1778	9	0.568017	0.57115	0.98183	18	1.17803	0.241789	0.818506	5	2.04003	0.0499457	0.69726	1	NA	NA	NA	1	NA	NA	NA	1	NA	NA	NA	5	0.00812216	0.993531	0.999932	3	0.620813	0.536861	0.92922	1	NA	NA	NA	1	NA	NA	NA	9	-2.20899	0.0287667	0.525283	8	0.199354	0.842335
ENSG00000158560	1780	DYNC1I1|1780	3	-0.353688	0.724232	0.989874	24	1.02954	0.305897	0.856646	2	NA	NA	NA	2	NA	NA	NA	0	NA	NA	NA	4	2.91767	0.00418267	0.155362	3	-0.154771	0.877217	1.01479	6	-0.928712	0.356423	0.886681	3	-1.10707	0.276781	1.00374	1	NA	NA	NA	10	1.21823	0.225144	0.870707	6	-0.934702	0.351884
ENSG00000077380	1781	DYNC1I2|1781	1	NA	NA	NA	17	-1.00227	0.318813	0.862215	1	NA	NA	NA	0	NA	NA	NA	0	NA	NA	NA	1	NA	NA	NA	2	NA	NA	NA	2	NA	NA	NA	2	NA	NA	NA	1	NA	NA	NA	7	0.0973848	0.922557	0.993866	6	1.58515	0.115655
ENSG00000135720	1783	DYNC1LI2|1783	6	0.47909	0.632801	0.982437	16	1.04362	0.299364	0.852747	2	NA	NA	NA	3	-1.17472	0.244264	0.893849	0	NA	NA	NA	2	NA	NA	NA	2	NA	NA	NA	4	-0.923712	0.359001	0.888526	2	NA	NA	NA	0	NA	NA	NA	4	-1.23969	0.21712	0.864953	9	-0.781206	0.436273
ENSG00000079805	1785	DNM2|1785	9	-1.44001	0.15263	0.844933	27	-0.405736	0.685869	0.957121	10	-0.236111	0.814899	1.00137	3	-1.41797	0.160834	0.818894	0	NA	NA	NA	3	-0.755789	0.451198	0.941918	5	-1.89949	0.0594865	1.01273	8	-0.641807	0.523221	0.925699	4	-1.68284	0.102453	0.824055	1	NA	NA	NA	11	0.760849	0.448	0.955891	12	-0.566279	0.572298
ENSG00000130816	1786	DNMT1|1786	6	0.732254	0.465529	0.975062	29	-0.719064	0.473905	0.917421	10	-0.142763	0.887401	1.00097	2	NA	NA	NA	0	NA	NA	NA	2	NA	NA	NA	5	-1.55354	0.122473	1.12037	9	0.401835	0.689104	0.95852	3	0.208915	0.835881	1.00856	1	NA	NA	NA	10	-0.0388746	0.969045	0.998351	12	1.5659	0.120097
ENSG00000107614	1787	TRDMT1|1787	11	1.0332	0.303716	0.940457	14	1.78356	0.0777577	0.61568	3	0.323795	0.748267	1.00379	0	NA	NA	NA	1	NA	NA	NA	0	NA	NA	NA	5	-1.21218	0.227415	1.12279	2	NA	NA	NA	1	NA	NA	NA	1	NA	NA	NA	1	NA	NA	NA	2	NA	NA
ENSG00000119772	1788	DNMT3A|1788	5	-0.0329444	0.973777	1.00175	19	0.129965	0.896875	0.989209	1	NA	NA	NA	1	NA	NA	NA	0	NA	NA	NA	2	NA	NA	NA	2	NA	NA	NA	6	-0.184629	0.854086	0.983632	1	NA	NA	NA	1	NA	NA	NA	4	1.04782	0.296487	0.911588	5	-0.587524	0.557994
ENSG00000088305	1789	DNMT3B|1789	9	0.146969	0.883418	0.996867	23	0.5498	0.583774	0.944424	3	1.29205	0.205888	0.954442	4	-2.00919	0.0485477	0.598615	0	NA	NA	NA	0	NA	NA	NA	9	-1.04087	0.29967	1.10105	5	-0.534829	0.594566	0.942805	1	NA	NA	NA	1	NA	NA	NA	11	0.213663	0.831115	0.986219	13	-1.49122	0.138619
ENSG00000107447	1791	DNTT|1791	3	-0.248008	0.804579	0.995065	14	-0.394206	0.694331	0.959951	2	NA	NA	NA	2	NA	NA	NA	0	NA	NA	NA	3	-0.463864	0.643552	0.969443	6	0.995348	0.321225	1.10064	1	NA	NA	NA	1	NA	NA	NA	0	NA	NA	NA	5	0.962603	0.337371	0.928144	9	-0.867655	0.387375
ENSG00000150760	1793	DOCK1|1793	2	NA	NA	NA	12	-1.86205	0.0657535	0.586266	0	NA	NA	NA	2	NA	NA	NA	0	NA	NA	NA	0	NA	NA	NA	2	NA	NA	NA	1	NA	NA	NA	1	NA	NA	NA	0	NA	NA	NA	2	NA	NA	NA	3	0.505679	0.614041
ENSG00000134516	1794	DOCK2|1794	4	-1.64013	0.103759	0.776588	11	1.91759	0.0582314	0.562112	5	0.819671	0.418661	1.01762	0	NA	NA	NA	0	NA	NA	NA	3	-0.565707	0.572607	0.961653	3	-1.80022	0.0739051	1.05545	4	-1.04252	0.300976	0.86964	0	NA	NA	NA	0	NA	NA	NA	5	-2.10815	0.0367624	0.562725	4	-1.21067	0.228482
ENSG00000088538	1795	DOCK3|1795	4	-0.0560078	0.955434	1.00046	16	0.221713	0.825023	0.978213	3	-0.509001	0.614356	1.00354	0	NA	NA	NA	1	NA	NA	NA	1	NA	NA	NA	5	0.607757	0.544299	1.06842	5	0.876638	0.383863	0.898176	3	-0.680227	0.50141	1.02447	1	NA	NA	NA	6	1.13658	0.257614	0.892429	10	1.34662	0.180727
ENSG00000115325	1796	DOK1|1796	5	0.231609	0.817261	0.995589	12	0.540228	0.590331	0.945808	1	NA	NA	NA	1	NA	NA	NA	0	NA	NA	NA	1	NA	NA	NA	1	NA	NA	NA	4	0.310394	0.75724	0.968988	2	NA	NA	NA	0	NA	NA	NA	3	0.0979674	0.922095	0.993869	2	NA	NA
ENSG00000204348	1797	DOM3Z|1797	7	3.04633	0.00288375	0.137261	26	-0.950357	0.344394	0.870276	6	0.643696	0.524507	1.01139	4	-1.50639	0.136668	0.803294	0	NA	NA	NA	4	2.47938	0.0144928	0.30643	8	0.532605	0.595122	1.05634	5	0.609038	0.54459	0.92951	0	NA	NA	NA	3	0.233631	0.815954	0.994409	14	1.74666	0.082844	0.702741	13	-0.00675868	0.994619
ENSG00000172269	1798	DPAGT1|1798	8	0.165567	0.868793	0.996712	20	-0.239229	0.811455	0.975746	4	-1.83198	0.0765781	0.779641	1	NA	NA	NA	0	NA	NA	NA	2	NA	NA	NA	3	0.649845	0.51682	1.06994	4	1.43775	0.155228	0.767239	0	NA	NA	NA	2	NA	NA	NA	1	NA	NA	NA	9	-0.485399	0.628309
ENSG00000015413	1800	DPEP1|1800	4	-1.43407	0.154313	0.84446	20	0.00651318	0.994817	0.998869	4	-1.37299	0.179605	0.942963	1	NA	NA	NA	2	NA	NA	NA	2	NA	NA	NA	5	-0.70926	0.479302	1.07394	7	0.0940291	0.925371	0.993191	3	-1.00729	0.321592	1.01613	0	NA	NA	NA	8	0.124128	0.901388	0.989958	5	-0.127154	0.899038
ENSG00000108963	1801	DPH1|1801	6	-0.279155	0.780636	0.992809	18	-1.25813	0.211494	0.791241	2	NA	NA	NA	1	NA	NA	NA	1	NA	NA	NA	2	NA	NA	NA	5	-0.457747	0.64782	1.052	3	0.500735	0.618223	0.946588	1	NA	NA	NA	2	NA	NA	NA	4	0.215749	0.829491	0.985935	10	0.210552	0.833606
ENSG00000132768	1802	DPH2|1802	9	-1.22064	0.224765	0.911734	16	1.68406	0.0955228	0.648955	1	NA	NA	NA	1	NA	NA	NA	0	NA	NA	NA	1	NA	NA	NA	3	0.546082	0.585849	1.05746	8	2.6714	0.00950383	0.305836	0	NA	NA	NA	0	NA	NA	NA	5	0.406824	0.684745	0.982478	16	0.260612	0.794854
ENSG00000197635	1803	DPP4|1803	4	-1.30064	0.196028	0.883921	16	0.8087	0.420752	0.900227	1	NA	NA	NA	0	NA	NA	NA	0	NA	NA	NA	2	NA	NA	NA	2	NA	NA	NA	3	-1.54677	0.126701	0.731336	1	NA	NA	NA	0	NA	NA	NA	3	-1.20127	0.231631	0.875198	6	0.169808	0.865457
ENSG00000130226	1804	DPP6|1804	5	-0.473931	0.636464	0.981163	11	2.46165	0.0156732	0.345629	4	-0.595047	0.556131	1.00778	2	NA	NA	NA	0	NA	NA	NA	2	NA	NA	NA	4	0.310645	0.756517	1.03713	3	0.714469	0.477457	0.917941	2	NA	NA	NA	0	NA	NA	NA	11	0.920745	0.358734	0.933021	6	-1.0431	0.299071
ENSG00000143196	1805	DPT|1805	14	-0.0125128	0.990039	1.00103	25	-0.191703	0.848393	0.983522	10	1.51625	0.139588	0.900193	4	0.587602	0.558775	0.965388	1	NA	NA	NA	1	NA	NA	NA	3	-1.13769	0.257127	1.1114	5	-1.71441	0.0911456	0.678996	3	-0.836734	0.409146	1.0281	2	NA	NA	NA	3	0.681677	0.496546	0.96678	9	3.36121	0.00105138
ENSG00000188641	1806	DPYD|1806	6	1.96957	0.0513344	0.609016	17	0.00805931	0.993587	0.998593	2	NA	NA	NA	1	NA	NA	NA	0	NA	NA	NA	1	NA	NA	NA	5	0.711695	0.477797	1.07288	8	0.0155638	0.987629	0.998819	0	NA	NA	NA	1	NA	NA	NA	11	-0.956666	0.34035	0.928483	7	0.345165	0.730595
ENSG00000147647	1807	DPYS|1807	11	0.0160269	0.987241	1.00142	29	-0.736223	0.463448	0.913922	6	-0.0741939	0.941333	1.00092	1	NA	NA	NA	2	NA	NA	NA	0	NA	NA	NA	2	NA	NA	NA	8	-1.04355	0.300499	0.869101	0	NA	NA	NA	1	NA	NA	NA	6	0.562354	0.574755	0.974763	8	-0.0592348	0.952867
ENSG00000092964	1808	DPYSL2|1808	2	NA	NA	NA	14	0.669615	0.504762	0.927592	5	1.40069	0.171238	0.935727	2	NA	NA	NA	0	NA	NA	NA	2	NA	NA	NA	2	NA	NA	NA	4	1.34861	0.182071	0.793472	0	NA	NA	NA	0	NA	NA	NA	0	NA	NA	NA	8	0.222364	0.824421
ENSG00000113657	1809	DPYSL3|1809	7	0.893645	0.373411	0.956445	15	0.845509	0.399997	0.893176	3	1.14749	0.259956	0.975966	2	NA	NA	NA	1	NA	NA	NA	3	0.470699	0.638676	0.969179	7	1.53412	0.127178	1.12154	4	-2.91192	0.00489571	0.233067	2	NA	NA	NA	3	-1.65752	0.101889	0.691754	1	NA	NA	NA	7	0.126836	0.89929
ENSG00000117505	1810	DR1|1810	4	-0.879628	0.380928	0.958096	16	0.540982	0.589814	0.945833	0	NA	NA	NA	2	NA	NA	NA	0	NA	NA	NA	1	NA	NA	NA	4	-0.87442	0.383336	1.08966	2	NA	NA	NA	1	NA	NA	NA	0	NA	NA	NA	5	0.959408	0.338973	0.92845	15	-0.851283	0.396366
ENSG00000091138	1811	SLC26A3|1811	8	-0.0817978	0.934952	1.00028	16	-0.712917	0.477682	0.919121	5	-0.0274111	0.978308	1.00203	5	-0.335955	0.737954	0.980252	1	NA	NA	NA	3	-0.562743	0.574618	0.962287	5	-1.57939	0.116425	1.12256	10	-0.328372	0.74367	0.969662	1	NA	NA	NA	3	-0.87419	0.385004	0.906013	7	0.673367	0.501801	0.967564	7	-0.962691	0.337705
ENSG00000184845	1812	DRD1|1812	2	NA	NA	NA	13	1.75304	0.0828897	0.626153	6	-0.573859	0.570203	1.00658	0	NA	NA	NA	1	NA	NA	NA	2	NA	NA	NA	4	1.84728	0.0667448	1.02968	4	-0.584776	0.560692	0.933822	2	NA	NA	NA	3	0.954182	0.343275	0.895852	3	-1.2497	0.213452	0.862749	8	1.7673	0.079807
ENSG00000149295	1813	DRD2|1813	3	5.36232	4.4076e-07	0.000133542	12	0.0666446	0.947008	0.99287	3	0.0894406	0.929307	1.00077	0	NA	NA	NA	0	NA	NA	NA	3	1.84544	0.0673407	0.586989	0	NA	NA	NA	2	NA	NA	NA	1	NA	NA	NA	2	NA	NA	NA	3	0.028865	0.977013	0.999605	7	-0.0941485	0.925154
ENSG00000151577	1814	DRD3|1814	8	-0.203135	0.839395	0.994934	25	2.92551	0.00432075	0.20079	5	0.832083	0.411726	1.01908	2	NA	NA	NA	0	NA	NA	NA	2	NA	NA	NA	7	0.562023	0.574968	1.06033	5	1.95726	0.0545482	0.573636	4	0.361707	0.720025	0.997872	0	NA	NA	NA	9	11.4516	5.91504e-22	9.82882e-19	6	-0.930695	0.353944
ENSG00000069696	1815	DRD4|1815	4	-0.569167	0.570372	0.981671	17	0.237	0.813178	0.975902	4	-2.10481	0.0435115	0.658229	1	NA	NA	NA	1	NA	NA	NA	1	NA	NA	NA	0	NA	NA	NA	7	1.96561	0.0535538	0.567958	1	NA	NA	NA	0	NA	NA	NA	6	0.442586	0.658734	0.981114	2	NA	NA
ENSG00000169676	1816	DRD5|1816	2	NA	NA	NA	13	1.02603	0.307541	0.857598	1	NA	NA	NA	0	NA	NA	NA	1	NA	NA	NA	2	NA	NA	NA	4	-0.709182	0.47935	1.07385	3	-0.945999	0.3476	0.882147	2	NA	NA	NA	0	NA	NA	NA	1	NA	NA	NA	7	-1.86615	0.0645465
ENSG00000108591	1819	DRG2|1819	7	-1.39574	0.165531	0.859004	17	-1.51071	0.134253	0.715048	4	-2.13571	0.0407094	0.641196	2	NA	NA	NA	0	NA	NA	NA	2	NA	NA	NA	1	NA	NA	NA	3	-0.742696	0.460301	0.916812	2	NA	NA	NA	0	NA	NA	NA	3	1.19817	0.232832	0.876418	16	2.84162	0.00530398
ENSG00000116017	1820	ARID3A|1820	8	-0.934524	0.352027	0.949363	17	-0.368099	0.713636	0.963602	5	-0.575753	0.568939	1.0066	6	-0.408116	0.68449	0.972552	0	NA	NA	NA	3	-0.418067	0.676615	0.980557	4	0.151798	0.879557	1.01364	8	1.28303	0.203968	0.809182	2	NA	NA	NA	3	1.42966	0.157262	0.798474	7	-1.73481	0.0849283	0.704048	11	0.388508	0.698352
ENSG00000111676	1822	ATN1|1822	5	1.91287	0.058296	0.646799	24	0.447867	0.655291	0.954206	5	0.357702	0.72299	1.00128	0	NA	NA	NA	1	NA	NA	NA	1	NA	NA	NA	4	2.148	0.0333752	0.945707	7	0.300089	0.765052	0.971113	1	NA	NA	NA	2	NA	NA	NA	5	-1.72517	0.086658	0.706251	12	-1.74771	0.0831612
ENSG00000134765	1823	DSC1|1823	9	1.67189	0.0973132	0.759747	11	-1.44581	0.151593	0.7387	5	2.25602	0.0312689	0.588787	1	NA	NA	NA	0	NA	NA	NA	2	NA	NA	NA	7	0.755825	0.45098	1.08104	4	0.553682	0.581667	0.940147	1	NA	NA	NA	1	NA	NA	NA	6	0.611934	0.541553	0.972961	7	-0.696307	0.487629
ENSG00000134755	1824	DSC2|1824	9	1.86023	0.0654526	0.671358	11	-0.454406	0.650595	0.953626	5	1.5023	0.143138	0.90521	1	NA	NA	NA	0	NA	NA	NA	2	NA	NA	NA	7	-1.32363	0.187709	1.12391	4	0.972015	0.334592	0.878267	1	NA	NA	NA	1	NA	NA	NA	6	-0.113988	0.909407	0.991701	7	-1.40167	0.163683
ENSG00000134762	1825	DSC3|1825	9	0.414545	0.679261	0.985519	11	-2.0644	0.0417643	0.498253	5	0.486166	0.630268	1.00298	1	NA	NA	NA	0	NA	NA	NA	2	NA	NA	NA	7	-0.616561	0.538491	1.06979	4	0.369206	0.713156	0.964597	1	NA	NA	NA	1	NA	NA	NA	5	0.276135	0.782843	0.983321	7	-1.24874	0.214274
ENSG00000171587	1826	DSCAM|1826	4	1.37183	0.172833	0.866364	13	0.150247	0.880895	0.986976	3	2.08459	0.0454358	0.668455	7	0.359092	0.720656	0.977885	2	NA	NA	NA	2	NA	NA	NA	2	NA	NA	NA	7	-0.608253	0.545108	0.929124	1	NA	NA	NA	0	NA	NA	NA	4	-2.10793	0.0367814	0.56244	2	NA	NA
ENSG00000159200	1827	RCAN1|1827	5	-0.519672	0.604309	0.981434	24	1.60465	0.111961	0.679498	6	0.0392011	0.968981	1.00191	3	-0.284611	0.77682	0.980664	0	NA	NA	NA	2	NA	NA	NA	4	-0.169223	0.865857	1.01537	4	-0.912436	0.36486	0.889811	1	NA	NA	NA	0	NA	NA	NA	1	NA	NA	NA	8	-0.840499	0.402358
ENSG00000134760	1828	DSG1|1828	9	0.31299	0.754865	0.991653	8	-1.60959	0.110876	0.677314	5	3.3326	0.00223654	0.148232	1	NA	NA	NA	0	NA	NA	NA	2	NA	NA	NA	7	-1.86984	0.0635218	1.03221	2	NA	NA	NA	1	NA	NA	NA	1	NA	NA	NA	4	0.0869336	0.930846	0.994627	7	0.680821	0.497341
ENSG00000046604	1829	DSG2|1829	10	0.155704	0.876544	0.996893	10	-0.359217	0.720247	0.963514	4	0.691432	0.49444	1.01201	1	NA	NA	NA	0	NA	NA	NA	2	NA	NA	NA	6	-1.61255	0.109017	1.11754	3	-0.257492	0.7976	0.97767	1	NA	NA	NA	1	NA	NA	NA	5	0.503304	0.615525	0.979482	7	-0.858626	0.392318
ENSG00000134757	1830	DSG3|1830	9	0.0120148	0.990435	1.00098	10	-1.78681	0.0772268	0.615043	4	2.89221	0.00693618	0.290192	1	NA	NA	NA	0	NA	NA	NA	2	NA	NA	NA	6	-1.29844	0.196197	1.11491	2	NA	NA	NA	1	NA	NA	NA	1	NA	NA	NA	5	-0.439707	0.660813	0.9805	7	-0.91011	0.364652
ENSG00000096696	1832	DSP|1832	7	-1.09206	0.277128	0.923856	23	-0.726152	0.469569	0.915016	3	0.134051	0.894229	0.99941	3	-2.61267	0.0110808	0.302164	0	NA	NA	NA	2	NA	NA	NA	2	NA	NA	NA	2	NA	NA	NA	2	NA	NA	NA	1	NA	NA	NA	5	-0.126638	0.899405	0.990252	5	-0.894768	0.372764
ENSG00000083782	1833	EPYC|1833	3	-1.39246	0.166517	0.860718	26	0.743162	0.459257	0.911734	13	2.83489	0.00799868	0.311297	0	NA	NA	NA	0	NA	NA	NA	2	NA	NA	NA	0	NA	NA	NA	3	-1.59545	0.115389	0.718294	0	NA	NA	NA	1	NA	NA	NA	10	-1.60034	0.111729	0.751647	4	-0.144642	0.885244
ENSG00000152591	1834	DSPP|1834	11	1.28617	0.201014	0.888601	16	1.39773	0.165521	0.753996	1	NA	NA	NA	0	NA	NA	NA	1	NA	NA	NA	1	NA	NA	NA	2	NA	NA	NA	2	NA	NA	NA	2	NA	NA	NA	0	NA	NA	NA	8	1.19352	0.234641	0.878141	11	-0.0696354	0.944604
ENSG00000155850	1836	SLC26A2|1836	3	0.884696	0.378199	0.956732	11	-0.960501	0.339294	0.868639	3	0.216936	0.82968	1.00142	3	1.81437	0.0740972	0.676778	1	NA	NA	NA	2	NA	NA	NA	5	2.16662	0.0318972	0.933459	4	-2.05091	0.0442489	0.537728	0	NA	NA	NA	0	NA	NA	NA	3	0.740512	0.460204	0.95841	8	1.83114	0.0696462
ENSG00000134769	1837	DTNA|1837	4	0.676059	0.500385	0.975809	19	0.893503	0.373894	0.883922	6	0.254785	0.800572	1.00085	0	NA	NA	NA	0	NA	NA	NA	2	NA	NA	NA	5	-0.364458	0.716047	1.04347	1	NA	NA	NA	0	NA	NA	NA	0	NA	NA	NA	6	-0.642216	0.521761	0.971119	6	0.691612	0.490563
ENSG00000138101	1838	DTNB|1838	5	-0.745917	0.457266	0.974335	20	1.21994	0.225571	0.80215	3	1.3118	0.199219	0.949839	1	NA	NA	NA	0	NA	NA	NA	2	NA	NA	NA	2	NA	NA	NA	6	1.50917	0.136029	0.745028	1	NA	NA	NA	1	NA	NA	NA	4	0.217585	0.828062	0.98604	5	-0.277121	0.78218
ENSG00000113070	1839	HBEGF|1839	4	-0.143906	0.885831	0.997161	14	0.955212	0.341947	0.868418	3	0.803082	0.428042	1.01769	0	NA	NA	NA	1	NA	NA	NA	3	0.545235	0.586563	0.964659	3	-1.22286	0.223368	1.12549	3	-1.67391	0.0988816	0.691295	1	NA	NA	NA	0	NA	NA	NA	0	NA	NA	NA	11	0.47754	0.633876
ENSG00000135144	1840	DTX1|1840	5	0.424408	0.672075	0.984523	15	-0.559058	0.577466	0.942984	7	2.30694	0.027904	0.568614	0	NA	NA	NA	2	NA	NA	NA	1	NA	NA	NA	5	-0.560999	0.575664	1.06036	3	-0.0698049	0.94456	0.996596	4	0.528381	0.600997	1.02746	0	NA	NA	NA	4	1.069	0.286873	0.904148	7	0.769655	0.443069
ENSG00000168393	1841	DTYMK|1841	2	NA	NA	NA	13	0.731804	0.466128	0.914939	8	0.658286	0.515214	1.01169	3	0.297233	0.767208	0.980091	0	NA	NA	NA	1	NA	NA	NA	4	1.09371	0.275898	1.10891	5	0.234933	0.814988	0.981494	1	NA	NA	NA	1	NA	NA	NA	5	1.67303	0.0965076	0.726357	7	0.0228227	0.981831
ENSG00000106823	1842	ECM2|1842	1	NA	NA	NA	17	-1.28375	0.202418	0.786456	3	0.893115	0.378677	1.02377	1	NA	NA	NA	1	NA	NA	NA	0	NA	NA	NA	1	NA	NA	NA	6	-1.0426e-06	0.999999	0.999999	1	NA	NA	NA	0	NA	NA	NA	5	-0.901196	0.368999	0.934527	3	-2.36439	0.019721
ENSG00000120129	1843	DUSP1|1843	5	1.28325	0.20203	0.887863	11	1.15279	0.251952	0.823845	2	NA	NA	NA	1	NA	NA	NA	0	NA	NA	NA	5	-0.533916	0.594348	0.966665	3	-1.54	0.125741	1.11993	7	-0.342283	0.733225	0.968677	2	NA	NA	NA	0	NA	NA	NA	4	-1.43542	0.153352	0.803002	7	-1.23878	0.217928
ENSG00000158050	1844	DUSP2|1844	10	-0.28612	0.77531	0.993009	15	0.386475	0.700028	0.961611	3	0.310385	0.758345	1.00403	1	NA	NA	NA	0	NA	NA	NA	2	NA	NA	NA	0	NA	NA	NA	3	-0.518781	0.605648	0.943518	0	NA	NA	NA	0	NA	NA	NA	7	-1.52222	0.130163	0.779885	4	-1.52413	0.130198
ENSG00000108861	1845	DUSP3|1845	3	-1.95737	0.0527697	0.616299	23	0.748953	0.455776	0.909502	3	-0.906326	0.371754	1.0178	2	NA	NA	NA	1	NA	NA	NA	1	NA	NA	NA	3	1.65297	0.1005	1.09681	8	1.56933	0.121354	0.727057	2	NA	NA	NA	1	NA	NA	NA	8	0.806161	0.421489	0.947589	14	0.733624	0.464658
ENSG00000120875	1846	DUSP4|1846	7	-0.919214	0.359942	0.950534	19	0.727084	0.469001	0.915014	5	-0.903445	0.373257	1.01941	0	NA	NA	NA	0	NA	NA	NA	3	-0.407415	0.6844	0.979105	4	-1.85228	0.0660185	1.02992	6	0.802691	0.425034	0.911978	1	NA	NA	NA	0	NA	NA	NA	2	NA	NA	NA	7	-0.707424	0.480722
ENSG00000138166	1847	DUSP5|1847	3	-0.306421	0.759848	0.991831	13	-1.00975	0.315234	0.859739	4	1.73742	0.0922401	0.81728	2	NA	NA	NA	1	NA	NA	NA	0	NA	NA	NA	4	-1.44711	0.150025	1.12799	8	-1.40589	0.164447	0.775241	3	-0.761118	0.452338	1.04158	1	NA	NA	NA	7	-0.505229	0.614175	0.979315	8	1.44091	0.152305
ENSG00000139318	1848	DUSP6|1848	9	1.10529	0.271383	0.925062	20	-1.58008	0.117483	0.690809	15	0.285225	0.777369	1.00487	0	NA	NA	NA	0	NA	NA	NA	4	1.21141	0.228024	0.839415	1	NA	NA	NA	0	NA	NA	NA	2	NA	NA	NA	0	NA	NA	NA	1	NA	NA	NA	6	-0.271591	0.786419
ENSG00000164086	1849	DUSP7|1849	6	2.36106	0.0199354	0.413266	20	1.93258	0.0563312	0.555242	1	NA	NA	NA	1	NA	NA	NA	1	NA	NA	NA	5	-1.74932	0.0826894	0.629019	5	1.72712	0.0862762	1.08461	5	-0.86084	0.392443	0.901236	3	-1.97857	0.0568081	0.698888	1	NA	NA	NA	7	0.115236	0.908419	0.991564	8	0.391383	0.696232
ENSG00000184545	1850	DUSP8|1850	5	0.144314	0.885509	0.997227	17	0.986509	0.326443	0.86467	5	0.707078	0.4848	1.01398	1	NA	NA	NA	1	NA	NA	NA	1	NA	NA	NA	14	0.201814	0.840345	1.0204	9	-0.257916	0.797274	0.97767	0	NA	NA	NA	0	NA	NA	NA	7	0.126394	0.899598	0.990246	6	1.58513	0.11566
ENSG00000128951	1854	DUT|1854	3	-0.994641	0.322036	0.944291	11	0.661981	0.509621	0.928542	3	-0.767899	0.448358	1.01584	1	NA	NA	NA	1	NA	NA	NA	1	NA	NA	NA	1	NA	NA	NA	3	-1.49548	0.139556	0.749297	1	NA	NA	NA	1	NA	NA	NA	4	0.116493	0.907425	0.991564	4	-0.510662	0.610558
ENSG00000107404	1855	DVL1|1855	3	-1.43204	0.154894	0.844411	21	0.951578	0.343778	0.87008	4	1.9685	0.0580082	0.731274	5	0.161392	0.87227	0.992083	0	NA	NA	NA	0	NA	NA	NA	3	-0.851812	0.395723	1.08394	5	3.89316	0.000233182	0.0454129	4	-0.00183792	0.998545	0.99989	0	NA	NA	NA	8	-0.411086	0.681625	0.980918	7	1.68041	0.0955693
ENSG00000004975	1856	DVL2|1856	10	-0.324361	0.746264	0.991349	21	2.07578	0.0406748	0.4949	5	0.872646	0.389566	1.01786	3	-0.170113	0.865434	0.992266	1	NA	NA	NA	2	NA	NA	NA	5	0.899793	0.369723	1.09015	12	0.35461	0.724012	0.967759	4	0.557287	0.581334	1.0217	1	NA	NA	NA	11	1.64839	0.101468	0.738778	13	-1.4674	0.144972
ENSG00000161202	1857	DVL3|1857	4	-0.202211	0.840115	0.995114	22	-0.1077	0.914465	0.989189	2	NA	NA	NA	3	1.1415	0.257724	0.89792	2	NA	NA	NA	0	NA	NA	NA	2	NA	NA	NA	7	0.00177887	0.998586	0.999786	4	-0.151206	0.880793	1.00189	1	NA	NA	NA	7	-0.352616	0.724896	0.983205	6	3.0574	0.00277206
ENSG00000157540	1859	DYRK1A|1859	9	0.111881	0.911116	0.997265	28	-0.224592	0.822789	0.977654	4	0.0325925	0.974208	1.00159	3	-1.31032	0.194563	0.860812	0	NA	NA	NA	2	NA	NA	NA	5	-0.279018	0.780629	1.03094	3	-0.138017	0.890647	0.988612	1	NA	NA	NA	0	NA	NA	NA	5	2.00588	0.0467558	0.59257	2	NA	NA
ENSG00000136827	1861	TOR1A|1861	5	1.30391	0.194913	0.884208	12	-1.16008	0.248987	0.822021	3	1.00797	0.321272	1.00261	2	NA	NA	NA	0	NA	NA	NA	0	NA	NA	NA	5	-0.0433314	0.965497	0.999822	5	1.29135	0.201087	0.804561	1	NA	NA	NA	0	NA	NA	NA	7	-0.0833665	0.933677	0.994951	9	1.27812	0.203758
ENSG00000101412	1869	E2F1|1869	7	0.721116	0.472328	0.975042	25	-1.05154	0.295736	0.850739	2	NA	NA	NA	4	0.99118	0.325164	0.926333	0	NA	NA	NA	2	NA	NA	NA	12	1.99678	0.0477214	1.02111	7	2.0849	0.0409503	0.521299	1	NA	NA	NA	0	NA	NA	NA	8	-0.872195	0.384564	0.938811	17	2.76188	0.00668374
ENSG00000007968	1870	E2F2|1870	9	1.12617	0.262479	0.92081	23	-0.543344	0.588193	0.94477	3	2.16031	0.0385943	0.631663	3	-0.0723002	0.942578	1.00043	0	NA	NA	NA	0	NA	NA	NA	2	NA	NA	NA	4	-0.150834	0.880566	0.986771	4	0.422001	0.675937	1.00704	2	NA	NA	NA	2	NA	NA	NA	12	1.10866	0.26987
ENSG00000112242	1871	E2F3|1871	23	-2.80755	0.00588192	0.219077	17	0.378586	0.705858	0.9621	6	1.3218	0.195906	0.948223	2	NA	NA	NA	0	NA	NA	NA	1	NA	NA	NA	9	-1.01693	0.310882	1.10175	12	1.57565	0.119888	0.726695	0	NA	NA	NA	1	NA	NA	NA	12	-0.474167	0.636104	0.980109	5	0.577768	0.56454
ENSG00000205250	1874	E2F4|1874	7	0.284378	0.776641	0.9931	15	-1.05283	0.295146	0.850006	2	NA	NA	NA	3	0.0097095	0.992282	1.00111	0	NA	NA	NA	1	NA	NA	NA	2	NA	NA	NA	5	-0.971514	0.33484	0.878302	2	NA	NA	NA	0	NA	NA	NA	3	-0.855993	0.393434	0.940355	11	-3.54478	0.000567545
ENSG00000133740	1875	E2F5|1875	8	-1.03091	0.304786	0.940996	24	-0.754773	0.452292	0.90868	4	-0.0887344	0.929864	1.00072	2	NA	NA	NA	0	NA	NA	NA	0	NA	NA	NA	4	-0.0788931	0.937226	1.00219	4	-0.0490478	0.961029	0.99748	0	NA	NA	NA	0	NA	NA	NA	4	0.116151	0.907696	0.99128	6	0.676961	0.499778
ENSG00000169016	1876	E2F6|1876	5	-0.678906	0.498585	0.976652	17	1.36045	0.176977	0.764963	4	-0.541833	0.591807	1.00547	2	NA	NA	NA	0	NA	NA	NA	2	NA	NA	NA	3	-0.132388	0.894861	1.00968	4	-0.78685	0.434186	0.914346	1	NA	NA	NA	0	NA	NA	NA	8	1.4605	0.146348	0.785017	5	-1.30327	0.195063
ENSG00000167967	1877	E4F1|1877	11	-0.453076	0.651363	0.981092	26	-2.44113	0.0165343	0.356209	5	0.801104	0.429169	1.0173	4	0.275561	0.783733	0.980661	0	NA	NA	NA	0	NA	NA	NA	5	-0.597047	0.551407	1.06497	6	1.45549	0.150274	0.763125	1	NA	NA	NA	0	NA	NA	NA	8	0.250674	0.802426	0.983307	4	1.70203	0.091428
ENSG00000164330	1879	EBF1|1879	5	-0.125058	0.900699	0.997085	10	-0.839135	0.403546	0.894461	3	-0.449559	0.656156	1.00247	0	NA	NA	NA	1	NA	NA	NA	4	-0.620154	0.536285	0.949787	4	1.01149	0.313467	1.09938	1	NA	NA	NA	1	NA	NA	NA	1	NA	NA	NA	0	NA	NA	NA	7	1.07994	0.282409
ENSG00000169508	1880	GPR183|1880	9	-0.935913	0.351314	0.94874	15	0.882967	0.379531	0.886971	3	-1.21662	0.232929	0.963081	2	NA	NA	NA	1	NA	NA	NA	0	NA	NA	NA	2	NA	NA	NA	6	-0.521094	0.604045	0.94298	1	NA	NA	NA	1	NA	NA	NA	6	0.98908	0.324295	0.92167	11	-1.55395	0.122922
ENSG00000117298	1889	ECE1|1889	5	1.12436	0.263242	0.920617	15	-0.428409	0.669344	0.95693	7	-0.804408	0.427288	1.01771	4	0.799229	0.426982	0.952731	0	NA	NA	NA	2	NA	NA	NA	1	NA	NA	NA	4	0.994439	0.323641	0.872429	0	NA	NA	NA	1	NA	NA	NA	2	NA	NA	NA	10	0.339865	0.734573
ENSG00000025708	1890	TYMP|1890	2	NA	NA	NA	12	-0.0649161	0.94838	0.992902	2	NA	NA	NA	1	NA	NA	NA	1	NA	NA	NA	0	NA	NA	NA	1	NA	NA	NA	7	-1.32462	0.189865	0.794868	2	NA	NA	NA	1	NA	NA	NA	9	-0.23307	0.81604	0.982916	7	-1.40993	0.161236
ENSG00000104823	1891	ECH1|1891	14	-1.26393	0.208855	0.895376	27	-0.63192	0.528989	0.935507	7	-0.294082	0.770655	1.00482	5	-0.11055	0.912304	0.996262	0	NA	NA	NA	3	0.0716763	0.942974	0.999456	5	0.757468	0.449999	1.08013	7	1.31495	0.193077	0.79939	5	0.459388	0.649161	1.01266	2	NA	NA	NA	7	0.235209	0.814383	0.983851	11	-1.75514	0.0818749
ENSG00000127884	1892	ECHS1|1892	6	1.3384	0.183451	0.876638	6	-0.606071	0.545944	0.936839	0	NA	NA	NA	1	NA	NA	NA	0	NA	NA	NA	1	NA	NA	NA	0	NA	NA	NA	3	1.9671	0.0533779	0.568102	0	NA	NA	NA	0	NA	NA	NA	4	0.0728426	0.942033	0.994852	6	0.288255	0.773666
ENSG00000143369	1893	ECM1|1893	17	0.59836	0.550797	0.979768	33	2.30835	0.0231959	0.406088	7	1.97329	0.0574352	0.734425	1	NA	NA	NA	0	NA	NA	NA	1	NA	NA	NA	1	NA	NA	NA	1	NA	NA	NA	1	NA	NA	NA	0	NA	NA	NA	5	-0.0439369	0.965016	0.997637	19	0.314434	0.753756
ENSG00000114346	1894	ECT2|1894	3	-0.942333	0.348032	0.949151	29	1.5046	0.135815	0.718624	4	0.480943	0.633934	1.00155	5	-2.34165	0.0221805	0.44143	0	NA	NA	NA	1	NA	NA	NA	6	-0.484411	0.628825	1.05177	8	0.240099	0.810998	0.980705	1	NA	NA	NA	0	NA	NA	NA	4	-0.857908	0.392379	0.939786	11	-0.166719	0.867882
ENSG00000170989	1901	S1PR1|1901	2	NA	NA	NA	17	-0.760158	0.449083	0.90685	0	NA	NA	NA	0	NA	NA	NA	0	NA	NA	NA	4	-1.96653	0.0514527	0.534356	5	-0.199458	0.842184	1.02065	4	-0.526365	0.600399	0.943278	0	NA	NA	NA	0	NA	NA	NA	7	-1.25632	0.211047	0.861174	9	-1.61009	0.110097
ENSG00000198121	1902	LPAR1|1902	4	0.414	0.679659	0.985553	15	1.90361	0.0600533	0.570699	4	0.226405	0.822373	1.00218	0	NA	NA	NA	1	NA	NA	NA	3	0.617552	0.537994	0.949957	3	1.28097	0.20225	1.11977	6	-0.380795	0.704578	0.962106	3	1.35179	0.186224	0.953848	0	NA	NA	NA	5	-2.47007	0.0146846	0.399289	5	-1.66549	0.0985135
ENSG00000213694	1903	S1PR3|1903	5	0.219666	0.826528	0.996171	12	-3.29808	0.00138008	0.101656	4	-0.437495	0.664785	1.0034	0	NA	NA	NA	0	NA	NA	NA	1	NA	NA	NA	1	NA	NA	NA	3	-1.06665	0.290017	0.862231	2	NA	NA	NA	0	NA	NA	NA	1	NA	NA	NA	7	0.959272	0.339417
ENSG00000078401	1906	EDN1|1906	16	-0.323249	0.747104	0.991294	15	0.574516	0.567006	0.940787	2	NA	NA	NA	1	NA	NA	NA	0	NA	NA	NA	0	NA	NA	NA	5	-2.10518	0.037	0.957251	12	-1.31396	0.19341	0.79878	0	NA	NA	NA	1	NA	NA	NA	17	1.88221	0.0618396	0.648081	5	0.622816	0.534628
ENSG00000127129	1907	EDN2|1907	9	-2.18904	0.0306504	0.494771	17	0.979143	0.330049	0.86762	3	-0.944946	0.351994	1.013	1	NA	NA	NA	0	NA	NA	NA	3	-0.313117	0.754713	0.990982	4	0.459866	0.646301	1.05159	4	-0.582117	0.562471	0.934192	0	NA	NA	NA	1	NA	NA	NA	6	-1.03461	0.302595	0.913836	10	0.190235	0.849457
ENSG00000124205	1908	EDN3|1908	8	1.5168	0.132109	0.822352	17	-0.472358	0.637777	0.951014	6	-0.148651	0.882792	1.00083	2	NA	NA	NA	0	NA	NA	NA	1	NA	NA	NA	6	-0.680154	0.497492	1.07462	5	-0.386624	0.700279	0.960521	2	NA	NA	NA	0	NA	NA	NA	2	NA	NA	NA	2	NA	NA
ENSG00000151617	1909	EDNRA|1909	4	-0.210593	0.833584	0.995537	9	0.0290313	0.976902	0.996664	3	-0.453525	0.65333	1.00238	1	NA	NA	NA	0	NA	NA	NA	0	NA	NA	NA	3	0.3509	0.726172	1.04338	3	0.625271	0.533949	0.927714	2	NA	NA	NA	1	NA	NA	NA	4	-2.43379	0.0161751	0.419235	3	-0.265316	0.791237
ENSG00000136160	1910	EDNRB|1910	6	-0.540936	0.589617	0.982279	17	-0.868766	0.387211	0.891194	4	0.00717811	0.994319	1.00082	2	NA	NA	NA	1	NA	NA	NA	1	NA	NA	NA	9	0.140354	0.888575	1.01154	1	NA	NA	NA	2	NA	NA	NA	1	NA	NA	NA	7	0.662462	0.508741	0.968091	5	1.12861	0.261392
ENSG00000111752	1911	PHC1|1911	4	1.37672	0.17132	0.864557	22	0.997104	0.321301	0.862765	8	0.47393	0.638871	1.0019	3	-0.455797	0.65001	0.968696	2	NA	NA	NA	3	1.61501	0.108831	0.693522	2	NA	NA	NA	5	0.25463	0.799801	0.978208	7	-1.29142	0.206104	0.967148	2	NA	NA	NA	3	-0.451158	0.652559	0.981595	6	-0.38274	0.702613
ENSG00000134686	1912	PHC2|1912	7	-1.89015	0.0612992	0.655203	17	-0.452755	0.65178	0.953394	1	NA	NA	NA	2	NA	NA	NA	0	NA	NA	NA	5	-0.602247	0.5481	0.95593	2	NA	NA	NA	1	NA	NA	NA	2	NA	NA	NA	1	NA	NA	NA	4	-1.56715	0.119291	0.763695	7	-0.777761	0.438294
ENSG00000156508	1915	EEF1A1|1915	2	NA	NA	NA	32	-0.475797	0.635334	0.951207	3	0.528272	0.601073	1.00389	0	NA	NA	NA	0	NA	NA	NA	0	NA	NA	NA	3	0.749244	0.454924	1.08198	4	1.33324	0.187036	0.796588	2	NA	NA	NA	0	NA	NA	NA	6	-0.208933	0.834798	0.98613	10	1.00617	0.316427
ENSG00000101210	1917	EEF1A2|1917	7	0.260746	0.794763	0.993612	20	-1.23643	0.219411	0.79848	4	-0.863154	0.394682	1.02008	0	NA	NA	NA	0	NA	NA	NA	0	NA	NA	NA	6	0.238759	0.81163	1.02518	8	-1.10936	0.271303	0.852211	2	NA	NA	NA	1	NA	NA	NA	3	-0.673293	0.501847	0.967405	8	-1.09351	0.276434
ENSG00000114942	1933	EEF1B2|1933	7	-0.968353	0.334936	0.948404	23	1.20393	0.231671	0.808457	2	NA	NA	NA	0	NA	NA	NA	0	NA	NA	NA	3	1.34466	0.181171	0.80666	7	-0.687193	0.493059	1.07339	9	-0.937827	0.351753	0.884306	1	NA	NA	NA	0	NA	NA	NA	11	-0.0711296	0.943394	0.995376	6	-0.805183	0.422361
ENSG00000104529	1936	EEF1D|1936	3	0.62284	0.534645	0.979457	24	-0.22962	0.818892	0.976225	1	NA	NA	NA	4	0.637113	0.526223	0.957566	0	NA	NA	NA	3	0.515279	0.607268	0.966705	6	-0.0480366	0.961753	0.999673	5	-0.258105	0.797129	0.977652	3	0.335479	0.739524	1.00169	2	NA	NA	NA	5	0.62426	0.533451	0.972898	13	-1.24047	0.217304
ENSG00000254772	1937	EEF1G|1937	8	1.03016	0.305134	0.940966	33	0.995937	0.321865	0.862323	2	NA	NA	NA	2	NA	NA	NA	0	NA	NA	NA	2	NA	NA	NA	2	NA	NA	NA	8	0.134099	0.893732	0.989327	2	NA	NA	NA	1	NA	NA	NA	17	-1.08572	0.27943	0.89849	16	-0.461353	0.645409
ENSG00000167658	1938	EEF2|1938	4	0.0972064	0.922735	0.999428	21	-0.813329	0.418107	0.899011	8	0.965495	0.341769	1.01007	4	0.489022	0.626423	0.967349	1	NA	NA	NA	3	0.751281	0.453896	0.942302	2	NA	NA	NA	7	2.63638	0.0104362	0.312378	4	0.99212	0.32882	1.0216	2	NA	NA	NA	5	-0.201299	0.840751	0.987158	18	2.45135	0.0157232
ENSG00000143486	1939	LGTN|1939	9	0.187117	0.851905	0.995975	27	0.251032	0.802343	0.974893	5	1.28915	0.206884	0.953116	2	NA	NA	NA	0	NA	NA	NA	3	-0.608182	0.54417	0.95149	5	-0.232046	0.816829	1.0245	12	0.822471	0.413771	0.908744	1	NA	NA	NA	2	NA	NA	NA	5	-2.25547	0.0256218	0.502852	6	-0.849845	0.397162
ENSG00000169242	1942	EFNA1|1942	6	-1.32868	0.186632	0.879039	26	1.24777	0.215249	0.794902	7	0.918596	0.365399	1.01831	2	NA	NA	NA	0	NA	NA	NA	2	NA	NA	NA	7	-0.970937	0.333196	1.09656	6	-0.016032	0.987257	0.998982	1	NA	NA	NA	5	1.55468	0.124532	0.730697	4	1.2283	0.221353	0.866579	23	-0.0366863	0.970798
ENSG00000099617	1943	EFNA2|1943	10	-0.256922	0.797706	0.99445	19	-0.483163	0.630116	0.949479	5	0.22075	0.826735	1.00157	6	-0.985942	0.327709	0.927064	0	NA	NA	NA	3	0.667176	0.505889	0.947222	4	-1.47319	0.142869	1.12212	9	0.211408	0.83322	0.982927	2	NA	NA	NA	4	0.600772	0.549932	0.98333	9	1.58726	0.114661	0.756068	14	1.44904	0.150025
ENSG00000143590	1944	EFNA3|1944	5	0.188342	0.850947	0.995816	26	-0.0781837	0.93785	0.992649	7	0.322307	0.749384	1.00418	2	NA	NA	NA	0	NA	NA	NA	2	NA	NA	NA	7	-0.886219	0.376967	1.09167	6	0.378431	0.706325	0.962564	1	NA	NA	NA	5	0.742935	0.460007	0.952257	5	0.589542	0.556428	0.972352	22	-0.245698	0.80635
ENSG00000243364	1945	EFNA4|1945	5	1.24226	0.216713	0.903977	26	-0.853357	0.395654	0.89405	7	1.32382	0.195244	0.950172	2	NA	NA	NA	0	NA	NA	NA	2	NA	NA	NA	7	-1.13218	0.259429	1.11326	6	0.507494	0.6135	0.944951	1	NA	NA	NA	5	0.634169	0.528038	0.972644	5	0.803665	0.422925	0.948536	22	-0.195613	0.845255
ENSG00000184349	1946	EFNA5|1946	2	NA	NA	NA	19	1.78852	0.0769478	0.614198	1	NA	NA	NA	0	NA	NA	NA	2	NA	NA	NA	3	-1.14247	0.255444	0.856952	5	1.38116	0.169355	1.12747	5	-2.90255	0.00502718	0.236325	2	NA	NA	NA	1	NA	NA	NA	5	-0.103169	0.917973	0.992933	4	0.375929	0.707656
ENSG00000125266	1948	EFNB2|1948	2	NA	NA	NA	12	-0.68689	0.493861	0.922845	6	-0.62377	0.537342	1.01138	1	NA	NA	NA	2	NA	NA	NA	1	NA	NA	NA	3	-1.20416	0.230488	1.12288	4	0.528571	0.598876	0.942761	0	NA	NA	NA	1	NA	NA	NA	6	0.0706714	0.943758	0.995479	6	1.41684	0.159209
ENSG00000108947	1949	EFNB3|1949	11	-0.338287	0.735775	0.991204	21	0.201635	0.840643	0.981136	6	-1.09001	0.284109	0.986169	3	0.117969	0.906445	0.995808	1	NA	NA	NA	2	NA	NA	NA	3	1.38368	0.168582	1.12955	4	-0.320052	0.74994	0.969659	4	-0.172611	0.864079	1.00417	1	NA	NA	NA	10	-0.896877	0.371292	0.935266	13	1.0508	0.295536
ENSG00000138798	1950	EGF|1950	5	-1.05742	0.292574	0.934611	12	-1.36264	0.176286	0.763646	1	NA	NA	NA	0	NA	NA	NA	0	NA	NA	NA	1	NA	NA	NA	7	1.6273	0.105844	1.11239	3	0.176583	0.860376	0.98295	1	NA	NA	NA	0	NA	NA	NA	10	1.51863	0.131063	0.781206	4	-0.312956	0.754876
ENSG00000008300	1951	CELSR3|1951	8	0.861617	0.390723	0.959901	18	0.678098	0.499393	0.925582	3	-1.00839	0.321076	1.00317	0	NA	NA	NA	1	NA	NA	NA	3	-0.191111	0.848749	0.993299	2	NA	NA	NA	5	0.298934	0.76593	0.97124	5	-1.8904	0.0680854	0.733574	2	NA	NA	NA	4	-0.833519	0.405942	0.945618	13	1.90497	0.0592603
ENSG00000143126	1952	CELSR2|1952	5	-0.472812	0.637259	0.98095	19	-0.340722	0.734081	0.965719	3	-0.844546	0.404835	1.02166	1	NA	NA	NA	0	NA	NA	NA	2	NA	NA	NA	3	1.91789	0.057091	1.01049	6	-0.341797	0.73359	0.968731	1	NA	NA	NA	2	NA	NA	NA	5	-1.50762	0.133857	0.780744	8	-0.673266	0.502117
ENSG00000162591	1953	MEGF6|1953	5	1.47292	0.143552	0.832719	15	-2.37207	0.0197493	0.383578	2	NA	NA	NA	4	-4.36563	4.49378e-05	0.0070802	1	NA	NA	NA	2	NA	NA	NA	3	-1.11068	0.268544	1.11301	7	-0.0659107	0.947648	0.996629	3	-0.331379	0.742588	1.00193	1	NA	NA	NA	6	0.494036	0.622039	0.979014	6	1.81555	0.0720225
ENSG00000105429	1954	MEGF8|1954	8	-1.50728	0.134529	0.823426	21	1.08287	0.281667	0.841919	6	-1.78413	0.0841945	0.798297	4	-1.12505	0.264584	0.904594	0	NA	NA	NA	3	-0.215767	0.829521	0.994798	6	1.39209	0.166027	1.12754	7	0.613616	0.541578	0.930512	5	0.753707	0.456712	1.04243	5	-0.320046	0.749887	0.987221	4	-0.394847	0.693544	0.981449	8	0.444056	0.657829
ENSG00000106780	1955	MEGF9|1955	2	NA	NA	NA	14	0.776041	0.439694	0.90414	5	-1.74249	0.0913366	0.817389	0	NA	NA	NA	0	NA	NA	NA	0	NA	NA	NA	2	NA	NA	NA	4	0.132476	0.895011	0.9895	1	NA	NA	NA	0	NA	NA	NA	3	0.963642	0.336852	0.927568	9	-0.381865	0.70326
ENSG00000146648	1956	EGFR|1956	10	1.77425	0.0787151	0.707852	20	0.0965113	0.923322	0.990441	2	NA	NA	NA	2	NA	NA	NA	1	NA	NA	NA	1	NA	NA	NA	3	-0.247626	0.804774	1.02648	12	0.187055	0.852192	0.983338	20	2.4731	0.0190804	0.46837	8	-0.186467	0.852618	0.992015	17	0.0213159	0.983023	0.999872	9	0.941315	0.3485
ENSG00000120738	1958	EGR1|1958	4	3.2369	0.00158596	0.0939356	14	-1.12868	0.261936	0.83227	2	NA	NA	NA	1	NA	NA	NA	0	NA	NA	NA	3	1.45883	0.147121	0.777665	4	0.0677817	0.946053	1.00084	3	-2.16486	0.0340191	0.49868	0	NA	NA	NA	0	NA	NA	NA	4	1.85809	0.065213	0.658514	11	1.55068	0.123703
ENSG00000122877	1959	EGR2|1959	6	2.89534	0.00454757	0.19055	16	0.444882	0.657439	0.954827	2	NA	NA	NA	0	NA	NA	NA	0	NA	NA	NA	2	NA	NA	NA	8	0.429828	0.667959	1.04873	2	NA	NA	NA	6	-0.346862	0.731038	0.998772	0	NA	NA	NA	6	0.277421	0.781857	0.983487	3	1.32056	0.189249
ENSG00000179388	1960	EGR3|1960	8	0.26027	0.795129	0.993675	8	1.81473	0.0727886	0.603241	0	NA	NA	NA	1	NA	NA	NA	0	NA	NA	NA	0	NA	NA	NA	3	1.82726	0.0697169	1.03221	3	-1.23008	0.223033	0.822375	0	NA	NA	NA	2	NA	NA	NA	2	NA	NA	NA	4	-0.824738	0.411213
ENSG00000135625	1961	EGR4|1961	5	1.08745	0.27915	0.92473	15	0.905442	0.367571	0.879989	1	NA	NA	NA	1	NA	NA	NA	1	NA	NA	NA	0	NA	NA	NA	3	0.301813	0.763227	1.03475	2	NA	NA	NA	1	NA	NA	NA	0	NA	NA	NA	2	NA	NA	NA	3	-0.927894	0.355389
ENSG00000113790	1962	EHHADH|1962	3	1.81181	0.0726708	0.688471	18	-1.04999	0.296442	0.851665	3	-0.187553	0.852449	1.00084	5	-0.398206	0.691745	0.97335	1	NA	NA	NA	0	NA	NA	NA	3	0.0548389	0.956342	0.999871	6	0.72882	0.46869	0.919236	6	1.60556	0.11851	0.861352	1	NA	NA	NA	3	-0.227354	0.820473	0.984528	5	-1.5568	0.122243
ENSG00000134001	1965	EIF2S1|1965	8	1.17981	0.240555	0.913021	25	0.461338	0.645633	0.952566	3	1.25284	0.219633	0.961243	7	0.655694	0.514266	0.955114	1	NA	NA	NA	2	NA	NA	NA	10	1.40145	0.163217	1.12559	12	0.763439	0.447922	0.914256	0	NA	NA	NA	1	NA	NA	NA	10	-0.857957	0.392352	0.940023	16	-0.369613	0.712345
ENSG00000111361	1967	EIF2B1|1967	3	-0.309228	0.757718	0.991762	16	0.0701908	0.944192	0.993027	7	-0.197609	0.844641	1.00258	1	NA	NA	NA	1	NA	NA	NA	0	NA	NA	NA	4	1.65537	0.100011	1.09819	3	-0.704009	0.483904	0.917746	2	NA	NA	NA	1	NA	NA	NA	5	0.21058	0.833515	0.986328	10	2.57661	0.0112319
ENSG00000142627	1969	EPHA2|1969	10	-0.550035	0.583381	0.981333	18	2.09461	0.0389244	0.489021	2	NA	NA	NA	0	NA	NA	NA	0	NA	NA	NA	5	-0.459014	0.647021	0.970767	7	0.744489	0.457786	1.08179	6	-0.219083	0.827262	0.98239	4	0.439255	0.663523	1.01023	2	NA	NA	NA	5	-3.43264	0.000782033	0.0717503	10	-0.0471235	0.962496
ENSG00000161960	1973	EIF4A1|1973	10	0.314746	0.753535	0.991393	21	2.90033	0.00465169	0.20696	5	-2.88772	0.00701449	0.290743	3	1.11529	0.268712	0.906145	1	NA	NA	NA	2	NA	NA	NA	3	0.783888	0.434385	1.07785	4	1.61514	0.111051	0.711065	4	-0.73689	0.46673	1.03975	1	NA	NA	NA	10	0.435882	0.66358	0.979745	12	-0.491935	0.623695
ENSG00000156976	1974	EIF4A2|1974	5	1.0175	0.311087	0.943441	25	-0.69138	0.491049	0.922152	4	-0.586686	0.561663	1.00771	4	0.365341	0.716008	0.977659	0	NA	NA	NA	0	NA	NA	NA	4	0.278214	0.781244	1.03066	9	-0.254015	0.800274	0.978069	5	-0.064067	0.949328	0.998646	3	-2.56514	0.0124589	0.334504	15	1.3408	0.182111	0.83185	9	0.294106	0.769203
ENSG00000063046	1975	EIF4B|1975	10	0.119709	0.904927	0.997001	17	-0.321463	0.748581	0.967233	11	0.0842675	0.933386	1.00113	5	-1.6792	0.0977718	0.729686	2	NA	NA	NA	2	NA	NA	NA	2	NA	NA	NA	9	1.66274	0.101106	0.694545	5	0.185385	0.854135	1.00883	1	NA	NA	NA	6	-0.856508	0.39315	0.940127	5	0.482009	0.630708
ENSG00000151247	1977	EIF4E|1977	3	1.8237	0.0708402	0.683458	7	-0.366855	0.714561	0.963531	3	0.322815	0.749002	1.00427	1	NA	NA	NA	1	NA	NA	NA	1	NA	NA	NA	3	0.194358	0.846168	1.02004	1	NA	NA	NA	2	NA	NA	NA	0	NA	NA	NA	6	0.788737	0.431571	0.950678	9	-0.199776	0.842006
ENSG00000187840	1978	EIF4EBP1|1978	25	-1.01552	0.312026	0.943202	34	0.609769	0.543502	0.936359	5	-0.0748804	0.940791	1.00074	2	NA	NA	NA	0	NA	NA	NA	3	-0.293016	0.769996	0.993955	11	0.981399	0.328031	1.09718	10	0.44194	0.659977	0.952369	0	NA	NA	NA	0	NA	NA	NA	16	1.37314	0.171857	0.821911	12	-0.466346	0.641843
ENSG00000148730	1979	EIF4EBP2|1979	5	-0.56651	0.57217	0.981656	17	-0.475087	0.635839	0.95132	3	-0.263703	0.793754	1.00196	1	NA	NA	NA	0	NA	NA	NA	0	NA	NA	NA	5	-0.803104	0.423229	1.07932	5	1.83108	0.0716027	0.626095	2	NA	NA	NA	0	NA	NA	NA	2	NA	NA	NA	7	0.266776	0.790115
ENSG00000114867	1981	EIF4G1|1981	4	-0.118503	0.90588	0.997214	22	-0.780092	0.437317	0.903861	2	NA	NA	NA	3	0.326338	0.745186	0.980444	1	NA	NA	NA	0	NA	NA	NA	3	1.20196	0.231339	1.12134	7	0.0385067	0.9694	0.997401	5	0.0319066	0.974751	0.997955	1	NA	NA	NA	7	1.05912	0.291333	0.908252	5	0.992396	0.32307
ENSG00000110321	1982	EIF4G2|1982	5	-0.903067	0.368411	0.952777	15	1.0861	0.280241	0.841909	4	0.755976	0.45537	1.01507	0	NA	NA	NA	0	NA	NA	NA	1	NA	NA	NA	3	0.910393	0.364126	1.08828	2	NA	NA	NA	2	NA	NA	NA	1	NA	NA	NA	2	NA	NA	NA	5	-0.772144	0.4416
ENSG00000100664	1983	EIF5|1983	5	1.00664	0.31626	0.943509	15	-0.411446	0.681692	0.957313	5	1.75061	0.0899051	0.815481	2	NA	NA	NA	1	NA	NA	NA	2	NA	NA	NA	3	-1.54095	0.125507	1.12024	11	0.915747	0.363134	0.889505	0	NA	NA	NA	1	NA	NA	NA	10	0.368139	0.713314	0.981923	10	-0.861407	0.390791
ENSG00000132507	1984	EIF5A|1984	10	0.0925534	0.926422	0.999232	21	1.14744	0.254145	0.825993	5	-0.824137	0.416158	1.01819	3	0.0311859	0.975214	0.999713	1	NA	NA	NA	2	NA	NA	NA	5	-1.40016	0.163602	1.12575	11	3.02663	0.00352419	0.203264	4	-0.20275	0.840655	1.00964	1	NA	NA	NA	11	-1.34165	0.181837	0.831613	13	0.172696	0.863192
ENSG00000139610	1990	CELA1|1990	9	-0.317833	0.751198	0.992048	16	0.806067	0.422261	0.900093	9	-0.847246	0.403352	1.02139	6	0.884785	0.379437	0.93899	0	NA	NA	NA	0	NA	NA	NA	2	NA	NA	NA	8	0.566418	0.573031	0.936891	6	-1.92768	0.0631004	0.718544	2	NA	NA	NA	2	NA	NA	NA	8	-0.793319	0.429212
ENSG00000197561	1991	ELANE|1991	8	-0.221427	0.825159	0.995664	16	-0.185191	0.853482	0.984216	5	0.500463	0.620284	1.00379	5	-1.03371	0.30499	0.923108	0	NA	NA	NA	3	-0.258599	0.79637	0.995885	4	0.102731	0.918318	1.0059	8	-0.869358	0.387802	0.899393	2	NA	NA	NA	3	-0.0222144	0.98234	0.99469	7	0.174118	0.862019	0.987173	10	3.02614	0.00305161
ENSG00000021355	1992	SERPINB1|1992	8	-1.40284	0.163407	0.855877	11	-0.386681	0.699876	0.961551	5	-0.917017	0.366213	1.01825	2	NA	NA	NA	0	NA	NA	NA	5	0.0825374	0.934351	1.00035	15	1.6899	0.0931963	1.08839	10	2.74627	0.00776044	0.283843	3	-0.435472	0.666237	1.01111	0	NA	NA	NA	6	1.0156	0.311535	0.915684	8	1.00878	0.315179
ENSG00000107105	1993	ELAVL2|1993	13	0.387701	0.698967	0.988264	15	1.30878	0.193833	0.777258	4	-0.17759	0.8602	1.00003	0	NA	NA	NA	1	NA	NA	NA	1	NA	NA	NA	6	0.970601	0.333363	1.09624	12	-0.834506	0.407006	0.908254	6	-0.480391	0.634322	1.01632	2	NA	NA	NA	6	-0.208006	0.83552	0.985893	12	-0.655809	0.513246
ENSG00000066044	1994	ELAVL1|1994	4	0.616812	0.538599	0.979526	22	3.84387	0.000221396	0.0284798	10	-0.817087	0.420114	1.01727	2	NA	NA	NA	0	NA	NA	NA	2	NA	NA	NA	5	-0.151393	0.879876	1.01345	2	NA	NA	NA	3	0.0846752	0.933064	0.999931	0	NA	NA	NA	3	1.17302	0.242739	0.885837	12	0.535437	0.593373
ENSG00000196361	1995	ELAVL3|1995	7	-0.645913	0.519645	0.979659	31	0.216216	0.829293	0.979156	9	-0.624185	0.537073	1.01116	3	1.03543	0.304192	0.924143	0	NA	NA	NA	3	0.671839	0.502926	0.9464	3	0.681729	0.496498	1.07451	7	-0.169645	0.865808	0.983387	2	NA	NA	NA	2	NA	NA	NA	7	0.598259	0.550613	0.971958	12	0.866867	0.387805
ENSG00000162374	1996	ELAVL4|1996	3	0.695428	0.488215	0.976739	22	0.431464	0.667129	0.956923	4	-0.882732	0.384175	1.02091	0	NA	NA	NA	2	NA	NA	NA	4	0.785851	0.433442	0.936625	20	0.49657	0.620244	1.05064	6	0.200488	0.841715	0.983203	3	-0.563763	0.576971	1.02163	1	NA	NA	NA	6	0.0570805	0.954561	0.997377	6	0.0721529	0.942605
ENSG00000120690	1997	ELF1|1997	6	-1.87224	0.0637581	0.665679	16	-1.33403	0.185451	0.77153	3	-1.81554	0.0791256	0.783531	0	NA	NA	NA	1	NA	NA	NA	2	NA	NA	NA	6	-0.665147	0.507013	1.07057	4	0.220805	0.825926	0.982203	2	NA	NA	NA	1	NA	NA	NA	4	-1.44252	0.151342	0.798632	9	0.0705834	0.943851
ENSG00000109381	1998	ELF2|1998	6	2.00141	0.0477443	0.589507	15	-1.97911	0.0507606	0.53669	3	1.23054	0.227751	0.957943	0	NA	NA	NA	0	NA	NA	NA	1	NA	NA	NA	4	-0.0870185	0.930777	1.0031	2	NA	NA	NA	5	-0.232034	0.818037	1.00902	0	NA	NA	NA	3	0.971557	0.332912	0.92558	9	0.85585	0.393845
ENSG00000163435	1999	ELF3|1999	8	0.922145	0.358417	0.949053	27	-0.811726	0.419021	0.899234	6	1.48878	0.146648	0.908946	3	-0.331403	0.741374	0.979519	0	NA	NA	NA	2	NA	NA	NA	3	-0.283606	0.777117	1.03318	3	0.563367	0.575094	0.9372	3	-0.126277	0.900328	1.00028	4	0.934667	0.353173	0.892757	4	1.50214	0.135265	0.781641	9	-0.194515	0.846113
ENSG00000135374	2001	ELF5|2001	4	0.0246546	0.980374	1.00057	25	1.1234	0.26416	0.834406	4	0.431009	0.669444	1.00308	2	NA	NA	NA	1	NA	NA	NA	0	NA	NA	NA	3	-0.692652	0.489636	1.07436	5	0.634811	0.527746	0.926708	1	NA	NA	NA	1	NA	NA	NA	5	1.15113	0.251598	0.888255	11	-0.956592	0.340762
ENSG00000111145	2004	ELK3|2004	6	-0.425648	0.671174	0.984027	16	0.041992	0.966595	0.994955	12	0.362844	0.719183	1.00098	1	NA	NA	NA	1	NA	NA	NA	1	NA	NA	NA	4	0.188917	0.850422	1.01848	3	-0.874369	0.385088	0.898379	2	NA	NA	NA	2	NA	NA	NA	3	-0.326975	0.744165	0.982865	10	-1.40416	0.162944
ENSG00000158711	2005	ELK4|2005	7	2.31138	0.022625	0.437909	26	1.37109	0.173645	0.759436	6	-0.166067	0.869183	1.001	1	NA	NA	NA	0	NA	NA	NA	3	0.313642	0.754316	0.991091	3	0.115463	0.908238	1.00758	5	-0.513796	0.60911	0.944105	7	-1.95404	0.0597691	0.708515	6	-0.171345	0.864447	0.995969	1	NA	NA	NA	6	-0.464362	0.643259
ENSG00000049540	2006	ELN|2006	4	0.0152398	0.987868	1.00102	18	0.0639934	0.949113	0.993083	3	0.802157	0.428569	1.01768	1	NA	NA	NA	0	NA	NA	NA	0	NA	NA	NA	3	0.905572	0.366664	1.09091	5	-2.26042	0.0270993	0.463376	4	-1.987	0.0558211	0.696625	0	NA	NA	NA	4	-1.20571	0.229919	0.874255	8	-1.97335	0.0508333
ENSG00000066629	2009	EML1|2009	4	0.0612631	0.951258	1.00027	17	-0.353608	0.724433	0.964606	2	NA	NA	NA	0	NA	NA	NA	0	NA	NA	NA	1	NA	NA	NA	5	0.074908	0.940391	1.0018	5	-0.120809	0.904209	0.989963	2	NA	NA	NA	2	NA	NA	NA	6	0.408109	0.683804	0.981976	6	-0.408511	0.683652
ENSG00000072518	2011	MARK2|2011	8	-0.850052	0.397094	0.962346	32	0.449205	0.654329	0.954371	2	NA	NA	NA	4	0.0416103	0.966933	0.998806	0	NA	NA	NA	3	0.0285858	0.977241	0.997317	5	-0.0755503	0.939881	1.00245	9	1.12918	0.26291	0.848966	2	NA	NA	NA	1	NA	NA	NA	18	-1.34394	0.181096	0.831019	12	-0.783121	0.435152
ENSG00000134531	2012	EMP1|2012	5	-0.189772	0.849828	0.99569	18	2.33765	0.02155	0.396021	6	2.77038	0.00937625	0.337444	0	NA	NA	NA	1	NA	NA	NA	1	NA	NA	NA	4	-1.54105	0.125483	1.12083	2	NA	NA	NA	2	NA	NA	NA	2	NA	NA	NA	3	-1.77351	0.0782736	0.693883	5	-1.25108	0.213423
ENSG00000213853	2013	EMP2|2013	6	0.09619	0.92354	0.99927	24	-0.261908	0.793972	0.973585	2	NA	NA	NA	4	-1.5472	0.126526	0.786905	0	NA	NA	NA	0	NA	NA	NA	3	-1.21598	0.225969	1.12275	0	NA	NA	NA	5	-1.72299	0.094853	0.803933	0	NA	NA	NA	4	0.403486	0.687193	0.982597	5	-1.5029	0.135584
ENSG00000142227	2014	EMP3|2014	9	0.831053	0.407696	0.964163	23	1.50562	0.135554	0.718317	4	-1.26427	0.215557	0.959081	4	-1.166	0.247749	0.895054	1	NA	NA	NA	0	NA	NA	NA	3	-0.357058	0.721567	1.04408	8	-1.35025	0.181547	0.793034	2	NA	NA	NA	1	NA	NA	NA	4	1.57253	0.118039	0.763194	11	-1.59449	0.113547
ENSG00000174837	2015	EMR1|2015	6	-0.871668	0.385238	0.958078	25	1.30567	0.194886	0.77779	12	-0.12565	0.90082	0.99927	0	NA	NA	NA	0	NA	NA	NA	4	0.280633	0.779456	0.995877	3	-0.400438	0.689424	1.04425	4	-1.02227	0.310383	0.873594	4	-0.218179	0.828719	1.01046	0	NA	NA	NA	2	NA	NA	NA	13	-0.525442	0.600279
ENSG00000135638	2016	EMX1|2016	6	1.80645	0.0735094	0.690191	13	-1.42573	0.157294	0.745405	1	NA	NA	NA	1	NA	NA	NA	1	NA	NA	NA	0	NA	NA	NA	3	0.18722	0.85175	1.01783	1	NA	NA	NA	1	NA	NA	NA	0	NA	NA	NA	3	-0.707317	0.480521	0.9642	4	-0.407314	0.684528
ENSG00000085733	2017	CTTN|2017	20	3.14893	0.00209665	0.115096	32	0.565356	0.573193	0.941637	4	1.32888	0.193587	0.949706	3	-0.546144	0.586781	0.964422	0	NA	NA	NA	3	1.73384	0.0854119	0.635656	2	NA	NA	NA	29	-2.36717	0.020866	0.418884	2	NA	NA	NA	0	NA	NA	NA	39	1.55432	0.122318	0.769894	17	-0.561272	0.575695
ENSG00000170370	2018	EMX2|2018	3	0.775585	0.439614	0.972224	11	1.63597	0.105226	0.665231	2	NA	NA	NA	1	NA	NA	NA	0	NA	NA	NA	1	NA	NA	NA	3	-0.841564	0.401418	1.08339	2	NA	NA	NA	2	NA	NA	NA	0	NA	NA	NA	4	-1.96572	0.0512679	0.605617	4	0.866348	0.388088
ENSG00000163064	2019	EN1|2019	1	NA	NA	NA	15	2.39914	0.018428	0.370901	3	1.39825	0.171963	0.937392	1	NA	NA	NA	0	NA	NA	NA	0	NA	NA	NA	2	NA	NA	NA	5	-0.313789	0.754671	0.968759	0	NA	NA	NA	0	NA	NA	NA	6	-0.501174	0.617019	0.979567	6	-1.15589	0.250101
ENSG00000164778	2020	EN2|2020	5	-0.354697	0.723478	0.990131	14	-0.431815	0.666875	0.9571	4	-0.797179	0.431411	1.01757	0	NA	NA	NA	1	NA	NA	NA	2	NA	NA	NA	2	NA	NA	NA	1	NA	NA	NA	3	-0.234812	0.815899	1.00782	0	NA	NA	NA	2	NA	NA	NA	6	-1.58145	0.116497
ENSG00000167136	2021	ENDOG|2021	8	1.82225	0.0710623	0.682259	18	0.728378	0.468212	0.914882	2	NA	NA	NA	2	NA	NA	NA	0	NA	NA	NA	1	NA	NA	NA	4	0.322926	0.747217	1.03793	7	0.29511	0.768836	0.971721	0	NA	NA	NA	2	NA	NA	NA	4	1.19301	0.234842	0.877797	12	-0.0796347	0.936665
ENSG00000106991	2022	ENG|2022	3	-0.598995	0.550375	0.97946	17	-0.811418	0.419198	0.899504	4	1.41139	0.168088	0.932211	4	-1.37645	0.173265	0.834969	0	NA	NA	NA	1	NA	NA	NA	2	NA	NA	NA	6	-1.51822	0.133735	0.740582	3	-0.753668	0.456735	1.04202	2	NA	NA	NA	3	-0.861149	0.390598	0.939886	11	-1.95153	0.0534041
ENSG00000074800	2023	ENO1|2023	6	0.475449	0.635384	0.981997	20	2.40531	0.0181381	0.367146	3	1.39063	0.17424	0.937967	3	-1.32883	0.188412	0.857683	0	NA	NA	NA	5	0.104691	0.916789	0.996815	4	0.0750979	0.94024	1.00215	8	0.135459	0.892661	0.989236	6	0.901675	0.374182	1.03964	3	0.795124	0.429229	0.920816	5	-0.978027	0.329713	0.923727	15	0.932513	0.353008
ENSG00000111674	2026	ENO2|2026	5	0.372931	0.709898	0.990037	24	-1.0799	0.282981	0.84329	5	-1.73866	0.092018	0.816934	0	NA	NA	NA	1	NA	NA	NA	1	NA	NA	NA	4	1.62519	0.106293	1.11336	7	-0.579616	0.564147	0.935215	1	NA	NA	NA	2	NA	NA	NA	5	-0.111373	0.911477	0.992293	12	0.612486	0.541415
ENSG00000108515	2027	ENO3|2027	2	NA	NA	NA	15	0.201892	0.840442	0.981096	3	0.0658993	0.947881	1.00168	3	-0.895919	0.373504	0.936567	0	NA	NA	NA	1	NA	NA	NA	5	0.424729	0.671664	1.046	3	1.53806	0.128815	0.733099	2	NA	NA	NA	0	NA	NA	NA	3	0.0271575	0.978372	0.999901	11	0.221683	0.824951
ENSG00000138792	2028	ENPEP|2028	1	NA	NA	NA	11	-0.301735	0.763528	0.969955	1	NA	NA	NA	0	NA	NA	NA	1	NA	NA	NA	1	NA	NA	NA	5	0.964043	0.33663	1.0926	3	1.03535	0.304283	0.871471	2	NA	NA	NA	0	NA	NA	NA	4	0.402986	0.687561	0.982464	3	1.1571	0.249609
ENSG00000143420	2029	ENSA|2029	18	0.300122	0.764636	0.992653	34	-0.72249	0.471806	0.916658	7	-1.50647	0.14207	0.903579	1	NA	NA	NA	0	NA	NA	NA	1	NA	NA	NA	1	NA	NA	NA	1	NA	NA	NA	1	NA	NA	NA	1	NA	NA	NA	5	0.156449	0.8759	0.987939	20	1.31524	0.191023
ENSG00000112759	2030	SLC29A1|2030	8	1.22868	0.221743	0.908125	24	3.06696	0.00283193	0.155162	4	1.39351	0.173378	0.938232	1	NA	NA	NA	0	NA	NA	NA	3	2.23861	0.0269503	0.41154	5	-1.98908	0.0485741	1.02358	8	1.33142	0.187633	0.795066	3	-1.1484	0.259589	0.985341	0	NA	NA	NA	5	0.259781	0.795406	0.983002	13	0.894425	0.372947
ENSG00000100393	2033	EP300|2033	10	2.61987	0.0100047	0.287636	22	-0.322135	0.748074	0.967211	7	0.215291	0.830951	1.00169	5	1.74592	0.0854081	0.714506	1	NA	NA	NA	3	0.701881	0.484058	0.948561	4	-0.642283	0.521704	1.0689	7	-1.0793	0.284383	0.861362	1	NA	NA	NA	0	NA	NA	NA	6	-0.676588	0.499761	0.968124	10	0.947561	0.345323
ENSG00000116016	2034	EPAS1|2034	5	-0.23099	0.81774	0.995403	24	0.020553	0.983646	0.998096	3	-1.41579	0.166807	0.930892	1	NA	NA	NA	0	NA	NA	NA	0	NA	NA	NA	4	-0.308838	0.757888	1.03696	8	-1.40133	0.1658	0.776495	1	NA	NA	NA	1	NA	NA	NA	5	0.211873	0.832507	0.986541	11	0.279466	0.780385
ENSG00000159023	2035	EPB41|2035	5	1.68228	0.0952751	0.754681	25	-1.56846	0.120171	0.694201	5	0.836471	0.409292	1.01946	1	NA	NA	NA	0	NA	NA	NA	1	NA	NA	NA	5	-0.441623	0.65942	1.04903	2	NA	NA	NA	2	NA	NA	NA	0	NA	NA	NA	3	1.08498	0.279757	0.898961	9	-0.83723	0.404185
ENSG00000088367	2036	EPB41L1|2036	11	-1.11433	0.267501	0.920794	22	-1.69661	0.0931148	0.645693	4	-1.64396	0.110289	0.848104	3	1.2299	0.223035	0.880346	0	NA	NA	NA	3	-0.169568	0.865624	0.986721	6	1.22482	0.222628	1.12539	9	0.757632	0.451368	0.91395	5	0.40778	0.686238	1.0037	0	NA	NA	NA	12	-1.00192	0.318075	0.918127	9	-0.0323976	0.974211
ENSG00000079819	2037	EPB41L2|2037	2	NA	NA	NA	20	-0.811078	0.419391	0.899594	4	-0.0769549	0.939154	1.00123	2	NA	NA	NA	0	NA	NA	NA	0	NA	NA	NA	5	2.47907	0.0143185	0.764634	3	-0.917837	0.362046	0.889457	0	NA	NA	NA	1	NA	NA	NA	2	NA	NA	NA	8	-0.889924	0.375349
ENSG00000166947	2038	EPB42|2038	0	NA	NA	NA	15	-1.31485	0.191794	0.777336	6	-1.70667	0.0978829	0.825224	1	NA	NA	NA	1	NA	NA	NA	2	NA	NA	NA	3	-0.0532702	0.95759	0.999753	4	4.11028	0.000111524	0.0253396	2	NA	NA	NA	0	NA	NA	NA	5	16.861	8.31996e-36	4.1475e-32	5	-0.569275	0.57027
ENSG00000158856	2039	EPB49|2039	7	-1.10457	0.271692	0.924516	10	0.232207	0.816887	0.976524	2	NA	NA	NA	1	NA	NA	NA	0	NA	NA	NA	0	NA	NA	NA	3	-0.707883	0.480154	1.07373	2	NA	NA	NA	0	NA	NA	NA	1	NA	NA	NA	3	1.00461	0.316783	0.917406	5	-0.419608	0.675548
ENSG00000148175	2040	STOM|2040	2	NA	NA	NA	16	0.896615	0.372239	0.88236	7	-0.204569	0.839246	1.00195	0	NA	NA	NA	0	NA	NA	NA	0	NA	NA	NA	3	-0.810165	0.419173	1.08044	4	-3.0684	0.00312061	0.196625	1	NA	NA	NA	0	NA	NA	NA	4	0.0823492	0.934484	0.995102	9	0.0149953	0.988062
ENSG00000146904	2041	EPHA1|2041	4	-0.124558	0.901095	0.996962	14	0.643264	0.521636	0.933099	3	0.366717	0.716321	1.00158	0	NA	NA	NA	0	NA	NA	NA	3	1.01581	0.311681	0.894888	3	0.330823	0.741256	1.03935	4	-0.596189	0.553088	0.931294	3	0.460738	0.648202	1.01207	1	NA	NA	NA	3	-2.25314	0.0257722	0.50382	6	-1.28033	0.202982
ENSG00000044524	2042	EPHA3|2042	7	0.922536	0.358215	0.948995	33	-0.920895	0.359488	0.880347	1	NA	NA	NA	3	0.290898	0.772028	0.980726	2	NA	NA	NA	5	-0.230671	0.817947	0.995688	5	0.481819	0.630661	1.0509	5	-0.897129	0.372911	0.893604	3	1.91585	0.0646464	0.721931	1	NA	NA	NA	14	-2.02647	0.0445762	0.583745	10	0.504856	0.614618
ENSG00000116106	2043	EPHA4|2043	1	NA	NA	NA	14	0.613822	0.540831	0.93539	3	0.0265456	0.978992	1.00143	0	NA	NA	NA	0	NA	NA	NA	1	NA	NA	NA	3	-0.955835	0.340746	1.09431	1	NA	NA	NA	0	NA	NA	NA	1	NA	NA	NA	4	-1.15458	0.25019	0.888951	5	2.07421	0.0402721
ENSG00000145242	2044	EPHA5|2044	12	0.514615	0.607827	0.98108	16	2.03275	0.0449289	0.511267	2	NA	NA	NA	1	NA	NA	NA	1	NA	NA	NA	0	NA	NA	NA	2	NA	NA	NA	4	1.57468	0.120113	0.726588	0	NA	NA	NA	0	NA	NA	NA	6	0.045134	0.964063	0.99748	10	-1.35959	0.176596
ENSG00000135333	2045	EPHA7|2045	5	-0.986904	0.325798	0.945468	15	-0.884373	0.378776	0.886607	4	0.27871	0.782318	1.00438	1	NA	NA	NA	1	NA	NA	NA	1	NA	NA	NA	0	NA	NA	NA	4	-0.339394	0.735391	0.968721	1	NA	NA	NA	0	NA	NA	NA	4	-0.13171	0.895399	0.989557	1	NA	NA
ENSG00000070886	2046	EPHA8|2046	7	-0.031287	0.975096	1.00128	17	-0.0902873	0.928253	0.99094	5	0.20331	0.840221	1.00195	1	NA	NA	NA	0	NA	NA	NA	0	NA	NA	NA	2	NA	NA	NA	4	-0.929651	0.35594	0.886214	3	-0.752045	0.457697	1.04102	3	-0.00259684	0.997935	0.997935	2	NA	NA	NA	5	-1.22169	0.224303
ENSG00000154928	2047	EPHB1|2047	2	NA	NA	NA	19	-0.302159	0.763205	0.969823	2	NA	NA	NA	2	NA	NA	NA	1	NA	NA	NA	6	-0.91833	0.360215	0.90947	4	-0.0848892	0.932467	1.00225	3	-1.1149	0.268938	0.850841	0	NA	NA	NA	0	NA	NA	NA	7	0.10121	0.919526	0.993319	6	-2.00966	0.0467887
ENSG00000133216	2048	EPHB2|2048	7	0.79107	0.43056	0.972263	17	3.87193	0.000200561	0.0265698	4	-0.700239	0.489	1.01296	2	NA	NA	NA	0	NA	NA	NA	0	NA	NA	NA	2	NA	NA	NA	4	2.86001	0.00566618	0.249179	3	-0.138253	0.890935	1.00117	3	-0.365326	0.71597	0.98425	3	-0.196113	0.8448	0.987956	6	-0.471783	0.637968
ENSG00000182580	2049	EPHB3|2049	5	0.031625	0.974827	1.0014	21	0.949391	0.344882	0.870394	2	NA	NA	NA	3	-0.0346566	0.972457	0.999597	2	NA	NA	NA	0	NA	NA	NA	3	-1.80988	0.0723846	1.04448	7	0.557935	0.578777	0.938915	5	-0.556206	0.582063	1.0216	1	NA	NA	NA	5	0.789566	0.431089	0.950875	5	2.04674	0.0429434
ENSG00000196411	2050	EPHB4|2050	1	NA	NA	NA	12	0.797407	0.427246	0.901518	3	1.4386	0.160285	0.920588	3	0.633285	0.528703	0.957778	0	NA	NA	NA	3	-0.298194	0.76605	0.993215	3	2.83204	0.00528363	0.507879	3	0.902937	0.369843	0.89224	4	-0.469173	0.642229	1.01462	1	NA	NA	NA	6	-0.865777	0.388063	0.940444	12	-0.950385	0.343892
ENSG00000106123	2051	EPHB6|2051	2	NA	NA	NA	16	3.16246	0.00211314	0.129801	4	-0.225024	0.823437	1.00192	0	NA	NA	NA	1	NA	NA	NA	3	-0.526242	0.599652	0.968037	3	0.193319	0.84698	1.01984	6	-0.233685	0.815953	0.981394	2	NA	NA	NA	0	NA	NA	NA	3	-0.235104	0.814464	0.983791	5	0.299546	0.76506
ENSG00000143819	2052	EPHX1|2052	5	0.573268	0.567602	0.981514	32	-0.692835	0.490139	0.922493	6	-0.740695	0.464452	1.01636	1	NA	NA	NA	0	NA	NA	NA	3	-1.52956	0.128653	0.741868	4	-0.256432	0.797981	1.02895	7	0.749969	0.455938	0.915295	3	0.39084	0.698589	1.00233	3	-1.81194	0.074285	0.638995	6	1.67165	0.0967811	0.726952	13	1.5429	0.125579
ENSG00000120915	2053	EPHX2|2053	6	0.703482	0.483202	0.977511	18	-0.107319	0.914767	0.989214	3	-1.72049	0.0953116	0.819545	2	NA	NA	NA	0	NA	NA	NA	3	-1.80399	0.0736406	0.607241	1	NA	NA	NA	5	-0.205341	0.837937	0.983155	1	NA	NA	NA	1	NA	NA	NA	0	NA	NA	NA	11	-0.195506	0.845339
ENSG00000111450	2054	STX2|2054	7	0.10771	0.914417	0.998104	15	0.192547	0.847734	0.9834	7	1.32005	0.196485	0.947259	2	NA	NA	NA	2	NA	NA	NA	0	NA	NA	NA	4	-0.78474	0.433886	1.07812	2	NA	NA	NA	4	-0.879939	0.385663	1.03667	1	NA	NA	NA	1	NA	NA	NA	5	0.238369	0.812016
ENSG00000182372	2055	CLN8|2055	1	NA	NA	NA	15	0.862712	0.390515	0.891859	6	-0.353508	0.7261	1.00186	0	NA	NA	NA	1	NA	NA	NA	0	NA	NA	NA	3	0.225062	0.822248	1.02247	6	-3.5625	0.000687883	0.0859625	1	NA	NA	NA	0	NA	NA	NA	3	1.30304	0.194657	0.842573	6	0.827051	0.409906
ENSG00000130427	2056	EPO|2056	2	NA	NA	NA	13	-0.491401	0.624301	0.948202	3	1.33568	0.191377	0.951062	3	0.693662	0.490292	0.953682	0	NA	NA	NA	3	-0.262421	0.793429	0.996135	4	0.215943	0.829336	1.02284	3	0.379288	0.705691	0.96205	4	-1.32089	0.196206	0.965996	1	NA	NA	NA	5	-0.526301	0.599494	0.97908	13	0.314196	0.753937
ENSG00000187266	2057	EPOR|2057	7	0.253229	0.800551	0.994927	31	0.257773	0.797152	0.97412	10	0.160214	0.873752	1.00135	3	1.006	0.318034	0.925545	0	NA	NA	NA	3	0.0193712	0.984576	1.0001	3	-1.01925	0.309783	1.10161	7	0.468464	0.640996	0.949746	2	NA	NA	NA	2	NA	NA	NA	7	-0.11234	0.910711	0.991893	12	-0.33242	0.740172
ENSG00000136628	2058	EPRS|2058	6	0.100052	0.920481	0.999805	24	0.096129	0.923625	0.990407	5	0.303842	0.763278	1.0044	3	-0.902121	0.370225	0.933295	1	NA	NA	NA	0	NA	NA	NA	0	NA	NA	NA	9	2.03258	0.0461213	0.544165	1	NA	NA	NA	1	NA	NA	NA	2	NA	NA	NA	13	0.421978	0.673822
ENSG00000151491	2059	EPS8|2059	5	0.9043	0.36776	0.953127	24	-0.113167	0.910142	0.990063	6	-0.449297	0.656343	1.00264	2	NA	NA	NA	0	NA	NA	NA	4	-1.86113	0.0650753	0.584544	3	-0.411751	0.68113	1.04601	4	-0.175241	0.861427	0.982877	2	NA	NA	NA	0	NA	NA	NA	2	NA	NA	NA	6	1.14325	0.255289
ENSG00000085832	2060	EPS15|2060	4	0.858707	0.39232	0.960827	21	-0.00586526	0.995333	0.998934	6	2.00885	0.0533302	0.713985	0	NA	NA	NA	2	NA	NA	NA	2	NA	NA	NA	1	NA	NA	NA	1	NA	NA	NA	3	-0.647597	0.522013	1.01935	1	NA	NA	NA	10	-2.68153	0.00819092	0.304715	13	0.363964	0.716547
ENSG00000160113	2063	NR2F6|2063	4	1.22188	0.224297	0.910539	31	0.944735	0.347242	0.871025	7	-0.673974	0.505322	1.0108	1	NA	NA	NA	0	NA	NA	NA	3	1.78476	0.0767264	0.615453	2	NA	NA	NA	4	1.33187	0.187484	0.795561	3	-1.35001	0.186787	0.953914	0	NA	NA	NA	4	-0.473634	0.636483	0.980188	21	-0.087277	0.930602
ENSG00000141736	2064	ERBB2|2064	16	0.290305	0.772115	0.992791	36	-0.779681	0.437558	0.903937	4	-2.30782	0.0278488	0.568354	5	4.16473	9.11153e-05	0.0123049	1	NA	NA	NA	2	NA	NA	NA	3	0.32778	0.743551	1.03873	8	0.109255	0.913331	0.991768	2	NA	NA	NA	0	NA	NA	NA	16	4.77901	4.32398e-06	0.00111491	10	1.38392	0.16904
ENSG00000065361	2065	ERBB3|2065	8	0.423248	0.672919	0.984568	22	-1.50357	0.13608	0.718314	14	2.31604	0.0273387	0.567459	6	-1.56777	0.121645	0.77438	0	NA	NA	NA	3	1.00026	0.319119	0.895053	4	0.0198458	0.984194	0.998983	3	0.00914619	0.99273	0.999394	8	-0.349379	0.729167	0.997788	2	NA	NA	NA	3	0.264072	0.792105	0.982738	13	0.210811	0.833404
ENSG00000178568	2066	ERBB4|2066	11	2.64735	0.00927107	0.277165	19	0.343285	0.732159	0.965336	1	NA	NA	NA	3	1.76646	0.0818731	0.70468	1	NA	NA	NA	1	NA	NA	NA	7	0.379565	0.704823	1.0423	10	3.28447	0.00163733	0.133442	1	NA	NA	NA	0	NA	NA	NA	5	1.54279	0.125092	0.773678	5	-0.534195	0.594229
ENSG00000012061	2067	ERCC1|2067	11	0.662139	0.50923	0.977571	24	-1.08605	0.280263	0.84169	3	0.339	0.736895	1.0028	3	0.121169	0.90392	0.995541	0	NA	NA	NA	4	-0.547202	0.585216	0.964366	1	NA	NA	NA	4	-0.435073	0.664929	0.954189	5	-0.902325	0.373842	1.0398	2	NA	NA	NA	8	0.214011	0.830843	0.986288	5	0.823868	0.411705
ENSG00000104884	2068	ERCC2|2068	10	0.627866	0.531359	0.978786	22	-1.85974	0.0660829	0.585966	3	1.22823	0.228606	0.957626	4	0.957355	0.34183	0.931248	0	NA	NA	NA	4	2.13916	0.0343673	0.446992	2	NA	NA	NA	6	-3.32895	0.00142913	0.121768	4	1.92862	0.0629788	0.720311	3	-1.66377	0.100629	0.691139	8	0.562991	0.574323	0.974582	5	0.0420636	0.96652
ENSG00000124882	2069	EREG|2069	11	0.560735	0.576088	0.98143	17	0.860046	0.391976	0.892096	1	NA	NA	NA	3	-0.535886	0.593812	0.965349	1	NA	NA	NA	0	NA	NA	NA	5	-0.708657	0.479675	1.07362	5	-0.250521	0.802963	0.978961	1	NA	NA	NA	0	NA	NA	NA	8	-0.426342	0.6705	0.979231	15	-1.23026	0.22109
ENSG00000112319	2070	EYA4|2070	4	0.21623	0.829198	0.996264	16	-0.615992	0.539405	0.934743	6	0.265634	0.79228	1.00208	1	NA	NA	NA	1	NA	NA	NA	2	NA	NA	NA	3	0.243328	0.808095	1.02559	2	NA	NA	NA	0	NA	NA	NA	0	NA	NA	NA	6	0.784765	0.43389	0.950882	6	2.51659	0.013216
ENSG00000163161	2071	ERCC3|2071	6	-0.0490011	0.961005	0.999976	12	-0.74784	0.456444	0.909506	4	0.2118	0.833649	1.00161	2	NA	NA	NA	0	NA	NA	NA	2	NA	NA	NA	5	1.08511	0.279674	1.10841	1	NA	NA	NA	1	NA	NA	NA	0	NA	NA	NA	5	-0.996759	0.320565	0.919987	6	-1.22582	0.22275
ENSG00000175595	2072	ERCC4|2072	6	-0.789424	0.431518	0.972334	16	0.843998	0.400836	0.893027	1	NA	NA	NA	3	-1.7184	0.090342	0.722736	1	NA	NA	NA	0	NA	NA	NA	4	1.56581	0.119573	1.12514	3	-0.00464369	0.996309	0.999843	1	NA	NA	NA	3	0.158387	0.874608	0.993465	4	-1.77438	0.0781276	0.695475	9	-1.4863	0.139913
ENSG00000134899	2073	ERCC5|2073	8	-0.60615	0.545631	0.97976	19	-0.502977	0.61617	0.94843	4	-1.51174	0.140727	0.90103	2	NA	NA	NA	1	NA	NA	NA	1	NA	NA	NA	6	0.259735	0.795437	1.02769	3	0.567864	0.572054	0.936213	2	NA	NA	NA	2	NA	NA	NA	3	-0.700287	0.484886	0.963522	3	0.113399	0.90991
ENSG00000225830	2074	ERCC6|2074	3	-0.904486	0.367662	0.953343	11	-0.367485	0.714092	0.963778	1	NA	NA	NA	2	NA	NA	NA	0	NA	NA	NA	2	NA	NA	NA	4	1.22037	0.224306	1.12342	3	0.447516	0.655968	0.952911	1	NA	NA	NA	1	NA	NA	NA	3	-1.20983	0.228339	0.872682	6	0.148152	0.88248
ENSG00000105722	2077	ERF|2077	8	-0.682609	0.496251	0.97645	21	0.429846	0.668302	0.956905	6	0.663125	0.512152	1.01146	3	0.189894	0.849966	0.989128	0	NA	NA	NA	3	1.02019	0.30961	0.891425	6	-1.1653	0.24581	1.11412	7	0.241499	0.809917	0.980901	5	0.332005	0.74212	1.00233	5	0.345064	0.731081	0.982165	5	-1.06552	0.288437	0.906024	8	-1.88186	0.0623609
ENSG00000157554	2078	ERG|2078	8	0.422103	0.673752	0.984508	16	1.65003	0.10231	0.661402	1	NA	NA	NA	2	NA	NA	NA	0	NA	NA	NA	1	NA	NA	NA	5	-0.484487	0.628771	1.05182	3	-1.10819	0.271802	0.852885	1	NA	NA	NA	1	NA	NA	NA	3	0.810092	0.419233	0.946646	4	1.54938	0.124015
ENSG00000100632	2079	ERH|2079	8	-1.29139	0.199204	0.88908	20	-1.2841	0.202296	0.786329	2	NA	NA	NA	3	0.721651	0.47302	0.951407	0	NA	NA	NA	0	NA	NA	NA	2	NA	NA	NA	2	NA	NA	NA	1	NA	NA	NA	1	NA	NA	NA	14	0.91688	0.360749	0.933553	13	0.552337	0.58178
ENSG00000178607	2081	ERN1|2081	4	1.28439	0.201634	0.887853	28	-1.38868	0.168246	0.754407	5	-0.970262	0.339426	1.00893	2	NA	NA	NA	0	NA	NA	NA	2	NA	NA	NA	4	-0.298717	0.765583	1.03391	5	-0.728811	0.468696	0.919126	1	NA	NA	NA	2	NA	NA	NA	6	-1.3408	0.18211	0.832098	8	0.992605	0.322968
ENSG00000105202	2091	FBL|2091	14	-0.803037	0.423639	0.970262	25	0.167858	0.867059	0.986037	5	2.11666	0.0424174	0.64901	4	-0.937031	0.352108	0.935875	0	NA	NA	NA	2	NA	NA	NA	5	2.22958	0.0273127	0.91747	5	0.52232	0.603197	0.942931	5	-0.884759	0.383098	1.03781	2	NA	NA	NA	5	0.897789	0.370807	0.935463	9	0.578167	0.564272
ENSG00000139684	2098	ESD|2098	4	0.431014	0.667279	0.982705	13	-0.285128	0.77618	0.970813	2	NA	NA	NA	0	NA	NA	NA	0	NA	NA	NA	1	NA	NA	NA	6	-1.79733	0.0743642	1.05597	3	-0.562449	0.575715	0.937601	1	NA	NA	NA	0	NA	NA	NA	3	0.725253	0.469482	0.9614	10	-0.0931019	0.925983
ENSG00000091831	2099	ESR1|2099	4	0.376722	0.707086	0.988829	23	1.3825	0.17013	0.756173	5	-0.297856	0.7678	1.00433	1	NA	NA	NA	0	NA	NA	NA	1	NA	NA	NA	3	1.01581	0.311413	1.10051	2	NA	NA	NA	1	NA	NA	NA	1	NA	NA	NA	1	NA	NA	NA	8	1.21691	0.226107
ENSG00000140009	2100	ESR2|2100	6	-0.258619	0.796399	0.993765	13	2.89204	0.00476561	0.208886	1	NA	NA	NA	1	NA	NA	NA	0	NA	NA	NA	2	NA	NA	NA	1	NA	NA	NA	1	NA	NA	NA	1	NA	NA	NA	1	NA	NA	NA	5	0.0814118	0.935228	0.995256	5	0.0215633	0.982833
ENSG00000173153	2101	ESRRA|2101	10	-0.360486	0.719157	0.990412	32	3.16623	0.00208856	0.129185	3	1.24468	0.222579	0.960015	5	0.924777	0.358401	0.934644	0	NA	NA	NA	3	1.7299	0.0861162	0.635164	5	0.0219023	0.982556	0.999188	8	1.95989	0.0542329	0.571121	2	NA	NA	NA	1	NA	NA	NA	20	0.441452	0.659553	0.981063	13	0.87885	0.3813
ENSG00000119715	2103	ESRRB|2103	4	-1.10488	0.27156	0.925264	19	0.698969	0.486315	0.920665	4	-0.738234	0.465925	1.01725	0	NA	NA	NA	1	NA	NA	NA	1	NA	NA	NA	1	NA	NA	NA	4	1.07703	0.285388	0.862318	5	2.40585	0.0222882	0.491475	0	NA	NA	NA	3	2.40862	0.0172861	0.428004	4	1.14929	0.252802
ENSG00000196482	2104	ESRRG|2104	3	1.06452	0.289361	0.931525	26	-1.69281	0.0938401	0.646932	6	-0.494471	0.62446	1.00363	1	NA	NA	NA	0	NA	NA	NA	1	NA	NA	NA	8	0.992535	0.32259	1.09839	4	0.358334	0.721237	0.967499	3	-0.867677	0.392239	1.03562	1	NA	NA	NA	8	0.815083	0.41638	0.947211	8	1.7137	0.0892556
ENSG00000120705	2107	ETF1|2107	4	0.410773	0.682017	0.985615	14	0.502382	0.616586	0.948085	2	NA	NA	NA	1	NA	NA	NA	1	NA	NA	NA	3	0.45987	0.646408	0.970908	4	0.781741	0.435641	1.0784	3	0.488861	0.626561	0.945452	0	NA	NA	NA	0	NA	NA	NA	4	0.1595	0.8735	0.987541	11	-1.89731	0.0602736
ENSG00000140374	2108	ETFA|2108	2	NA	NA	NA	13	0.786517	0.433564	0.903785	2	NA	NA	NA	0	NA	NA	NA	1	NA	NA	NA	1	NA	NA	NA	3	0.578478	0.563839	1.06158	2	NA	NA	NA	1	NA	NA	NA	0	NA	NA	NA	3	-1.31524	0.190534	0.838808	8	1.12273	0.263873
ENSG00000105379	2109	ETFB|2109	6	0.654642	0.514028	0.9782	21	0.598207	0.551156	0.937716	4	-0.449563	0.656153	1.00258	4	-0.367986	0.714044	0.976623	0	NA	NA	NA	1	NA	NA	NA	2	NA	NA	NA	3	-0.352706	0.725432	0.967846	2	NA	NA	NA	2	NA	NA	NA	4	0.328889	0.742721	0.983652	4	-0.275604	0.783342
ENSG00000171503	2110	ETFDH|2110	7	-0.462261	0.644783	0.980745	10	0.492108	0.623802	0.948257	3	-1.05429	0.2999	0.993827	0	NA	NA	NA	1	NA	NA	NA	2	NA	NA	NA	3	-0.0496968	0.960432	0.999964	5	-0.608435	0.544987	0.929553	0	NA	NA	NA	2	NA	NA	NA	6	-0.248712	0.80394	0.983551	5	0.182067	0.855848
ENSG00000134954	2113	ETS1|2113	5	-2.28004	0.0244817	0.45218	15	-0.109297	0.913202	0.989149	3	0.154139	0.878499	1.0002	1	NA	NA	NA	1	NA	NA	NA	2	NA	NA	NA	2	NA	NA	NA	4	-1.30054	0.19794	0.801813	2	NA	NA	NA	2	NA	NA	NA	5	-1.31045	0.192145	0.841195	5	0.0163907	0.986951
ENSG00000157557	2114	ETS2|2114	10	0.697595	0.486863	0.97664	14	0.66287	0.509053	0.928175	1	NA	NA	NA	2	NA	NA	NA	0	NA	NA	NA	1	NA	NA	NA	3	-0.647262	0.518486	1.07038	3	1.38461	0.170834	0.785356	1	NA	NA	NA	1	NA	NA	NA	3	0.90774	0.365543	0.934478	5	0.295672	0.768009
ENSG00000006468	2115	ETV1|2115	8	0.0919945	0.926865	0.999299	12	2.54456	0.0125892	0.31344	2	NA	NA	NA	1	NA	NA	NA	0	NA	NA	NA	2	NA	NA	NA	3	-0.288482	0.77339	1.03383	4	-1.17342	0.244846	0.838482	1	NA	NA	NA	0	NA	NA	NA	5	1.08555	0.279505	0.898345	8	1.02559	0.307219
ENSG00000105672	2116	ETV2|2116	11	0.582604	0.561321	0.981424	29	-1.83224	0.0701166	0.596983	7	0.484817	0.631215	1.00246	4	-0.591226	0.556358	0.964445	1	NA	NA	NA	1	NA	NA	NA	3	0.419409	0.675538	1.04656	8	2.31306	0.0238449	0.441454	2	NA	NA	NA	1	NA	NA	NA	6	-1.01727	0.310744	0.91552	8	1.46229	0.146366
ENSG00000117036	2117	ETV3|2117	12	-0.624202	0.533753	0.979532	35	0.0504127	0.959902	0.995337	9	-0.192383	0.848697	1.00056	0	NA	NA	NA	0	NA	NA	NA	1	NA	NA	NA	2	NA	NA	NA	6	0.122525	0.902856	0.989926	2	NA	NA	NA	3	1.08208	0.28293	0.898481	5	0.113395	0.909877	0.991562	9	0.365017	0.715763
ENSG00000175832	2118	ETV4|2118	3	-0.723304	0.470988	0.975216	23	-0.0355842	0.97169	0.995754	3	0.794093	0.433179	1.01815	2	NA	NA	NA	1	NA	NA	NA	1	NA	NA	NA	3	0.36038	0.719088	1.04352	7	0.742917	0.460168	0.91679	3	0.59212	0.558065	1.02152	1	NA	NA	NA	8	-0.178185	0.85883	0.987225	16	0.425557	0.671219
ENSG00000244405	2119	ETV5|2119	4	-0.86217	0.39042	0.960503	22	0.528235	0.598595	0.947504	4	1.21369	0.234033	0.96348	4	0.254494	0.799894	0.980124	1	NA	NA	NA	0	NA	NA	NA	5	0.887554	0.37625	1.09188	9	-1.0222	0.310419	0.873203	3	0.423355	0.674959	1.00847	3	0.497637	0.6203	0.970142	13	-0.327902	0.743465	0.98307	7	-1.56029	0.121415
ENSG00000139083	2120	ETV6|2120	6	-4.53723	1.4294e-05	0.00264943	24	2.44723	0.0162738	0.354036	4	0.199636	0.843069	1.00222	4	0.762821	0.448248	0.954377	1	NA	NA	NA	3	0.871622	0.385086	0.92041	7	-0.489003	0.625578	1.05127	3	0.6531	0.51596	0.92342	0	NA	NA	NA	1	NA	NA	NA	5	0.602257	0.547957	0.972087	10	-0.379519	0.704996
ENSG00000072840	2121	EVC|2121	8	0.995988	0.321384	0.945017	13	0.32981	0.742285	0.967549	1	NA	NA	NA	1	NA	NA	NA	1	NA	NA	NA	1	NA	NA	NA	0	NA	NA	NA	1	NA	NA	NA	3	1.18072	0.246696	0.98527	1	NA	NA	NA	1	NA	NA	NA	6	-0.624228	0.533704
ENSG00000085276	2122	MECOM|2122	9	-0.344527	0.73109	0.990312	25	0.295377	0.768364	0.970404	5	-0.212643	0.832998	1.00199	4	-1.0217	0.310599	0.924301	0	NA	NA	NA	0	NA	NA	NA	5	0.432246	0.666205	1.04782	7	-0.357319	0.721993	0.967475	1	NA	NA	NA	0	NA	NA	NA	5	0.2732	0.785093	0.983092	6	-1.19564	0.234274
ENSG00000126860	2123	EVI2A|2123	10	-0.381802	0.703326	0.988659	29	0.439829	0.661081	0.955505	6	0.0477972	0.962184	1.00231	3	0.680845	0.498316	0.952628	0	NA	NA	NA	1	NA	NA	NA	3	-0.362955	0.717167	1.04388	7	-0.229987	0.818814	0.981372	5	1.50426	0.142635	0.907424	1	NA	NA	NA	6	-1.77016	0.0788321	0.694717	13	-0.0744668	0.940767
ENSG00000185862	2124	EVI2B|2124	10	-0.762059	0.447613	0.974321	29	0.71458	0.476658	0.918745	6	-0.383784	0.703759	1.00116	3	0.480459	0.632466	0.968245	0	NA	NA	NA	1	NA	NA	NA	3	-0.637967	0.524501	1.06885	7	0.0906433	0.928051	0.993791	5	0.438955	0.663738	1.01026	1	NA	NA	NA	6	-1.60471	0.110765	0.752948	13	-0.49197	0.62367
ENSG00000167880	2125	EVPL|2125	12	-0.210293	0.833818	0.995514	25	-1.85015	0.0674665	0.590565	2	NA	NA	NA	4	1.04637	0.299151	0.923168	0	NA	NA	NA	2	NA	NA	NA	4	-0.352156	0.725232	1.04407	8	-1.46745	0.147002	0.759369	4	-0.841018	0.406779	1.02911	0	NA	NA	NA	9	-0.573191	0.567416	0.972908	14	-0.627693	0.531439
ENSG00000106038	2128	EVX1|2128	2	NA	NA	NA	14	0.797508	0.427188	0.901502	4	3.41358	0.0018049	0.130616	1	NA	NA	NA	0	NA	NA	NA	0	NA	NA	NA	4	-0.410554	0.682006	1.04569	5	-0.788058	0.433484	0.913765	3	0.133861	0.894378	1.00223	0	NA	NA	NA	2	NA	NA	NA	7	-0.777609	0.438382
ENSG00000182944	2130	EWSR1|2130	21	1.4868	0.139853	0.829585	46	-0.155862	0.87648	0.987076	3	-0.274746	0.785334	1.00459	14	-0.81409	0.418477	0.951344	1	NA	NA	NA	8	0.876132	0.382639	0.919359	34	3.0229	0.00296125	0.381482	32	-1.08062	0.283799	0.860812	3	-0.643408	0.524691	1.01998	2	NA	NA	NA	47	1.06367	0.289273	0.906744	21	-3.05437	0.0027981
ENSG00000182197	2131	EXT1|2131	12	-0.378164	0.706018	0.988827	27	1.73094	0.0867784	0.630315	3	0.356648	0.723772	1.00164	1	NA	NA	NA	1	NA	NA	NA	2	NA	NA	NA	6	-1.64683	0.101758	1.09335	11	-0.212827	0.832118	0.982786	1	NA	NA	NA	1	NA	NA	NA	8	-2.2078	0.0288514	0.525546	7	2.4061	0.0177033
ENSG00000151348	2132	EXT2|2132	4	1.18141	0.239919	0.913909	13	0.688931	0.492582	0.922883	2	NA	NA	NA	3	1.52283	0.132508	0.79533	2	NA	NA	NA	0	NA	NA	NA	5	-1.43082	0.154634	1.12409	6	0.688192	0.493744	0.920575	0	NA	NA	NA	2	NA	NA	NA	6	-0.233043	0.816061	0.982862	4	-0.548645	0.584303
ENSG00000158008	2134	EXTL1|2134	8	-0.404035	0.68695	0.985872	20	0.502266	0.616668	0.948046	2	NA	NA	NA	2	NA	NA	NA	0	NA	NA	NA	3	1.15148	0.251732	0.859182	5	-0.762946	0.446735	1.07977	7	-0.59381	0.554669	0.932072	2	NA	NA	NA	1	NA	NA	NA	5	-0.156089	0.876183	0.987886	16	-0.573953	0.567111
[truncated: 16,398 more rows]
[truncated: 49 more columns]

## Sheet: type-spec meth+SV-expr
results for For 893 CGI DNA methylation probes showing both high cancer type-specific methylation and significant positive correlation between expression and SV breakpoint for any one of the 20 cancer types surveyed
[truncated: 895 more rows]
