# Supplementary material for: Global impact of somatic structural variation on the DNA methylome of human cancers
Source: Genome Biol. 2019 Oct 15;20:209. doi: 10.1186/s13059-019-1818-9 (PMC6792267; doi:10.1186/s13059-019-1818-9)
Supplement: Supplementary file 7 — Additional file 7. Related to Fig. 4. Complete set of probe-level CGI correlations between DNA methylation and nearby SSV event, according to regression model applied (i.e. what covariates were considered). Results by both genomic region windows method (e.g. 0-100 kb upstream, 0-100 kb downstream, or within the gene body) and distance metric method are included. The top significant mRNAs (FDR < 5% by distance metric method, correcting for cancer type and CNA) and related information are highlighted in a separate Excel tab. [file 13059_2019_1818_MOESM7_ESM.xlsx]

## Sheet: CGI-level SV correlates
					DNA methylation vs expression	DNA methylation vs expression	DNA methylation vs expression	DNA methylation vs expression		distance metric (+/- 1Mb)	distance metric (+/- 1Mb)	distance metric (+/- 1Mb)	distance metric (+/- 1Mb)	distance metric (+/- 1Mb)	distance metric (+/- 1Mb)	gene body	gene body	gene body	gene body	0-100kb upstr	0-100kb upstr	0-100kb upstr	0-100kb upstr	0-100kb downstr	0-100kb downstr	0-100kb downstr	0-100kb downstr	expression vs SV distance metric (+/- 1Mb)	expression vs SV distance metric (+/- 1Mb)	expression vs SV distance metric (+/- 1Mb)
					meth+cancer type	meth+cancer type	meth+COPY+cancer type	meth+COPY+cancer type	meth+COPY+cancer type	SV+cancer type	SV+cancer type	SV+cancer type	SV+COPY+cancer type	SV+COPY+cancer type	SV+COPY+cancer type		SV+COPY+cancer type	SV+COPY+cancer type	SV+COPY+cancer type		SV+COPY+cancer type	SV+COPY+cancer type	SV+COPY+cancer type		SV+COPY+cancer type	SV+COPY+cancer type	SV+COPY+cancer type	SV+COPY+cancer type	SV+COPY+cancer type	SV+COPY+cancer type
	Gene_Symbol	Entrez ID	Chromosome	Genomic_Coordinate	t	p	t	p	FDR	samples with SV	t	p	t	p	FDR	samples with SV	t	p	FDR	samples with SV	t	p	FDR	samples with SV	t	p	FDR	t	p	FDR	UCSC_RefGene_Group
cg00000622	NIPA2	81614	15	23034447	-3.45	0.0006	-1.35	0.177652	0.281	50	1.44	0.15	1.95	0.051536	0.505	3	0.35	0.726	0.973	2	NA	NA	NA	7	0.75	0.452	0.947	-0.9	0.369	0.763	TSS200
cg00000658	MAN1B1	11253	9	139997924	-2.31	0.0211	-1.26	0.208261	0.32	95	0.45	0.652	0.91	0.365464	0.847	0	NA	NA	NA	17	-0.21	0.836	0.992	7	1.82	0.07	0.659	1.56	0.118	0.496	Body
cg00000734	CNBP	7555	3	128902377	5.59	0	1.04	0.300536	0.427	73	-0.17	0.862	-0.21	0.830186	0.974	2	NA	NA	NA	4	-1.71	0.087	0.71	10	-0.11	0.916	0.995	1.14	0.253	0.669	5'UTR
cg00000769	DDX55	57696	12	124086477	-1.28	0.2019	-1.75	0.0798723	0.145	70	-0.02	0.98	-0.19	0.846222	0.976	3	-3.07	0.002	0.089	10	0.05	0.963	0.999	7	-0.45	0.651	0.978	3.78	0	0.012	TSS200
cg00000924	KCNQ1;KCNQ1OT1	3784	11	2720463	7.67	0	7.44	1.68342e-13	0	80	-1.92	0.055	-2.15	0.031965	0.426	19	-2	0.046	0.491	9	-1.48	0.14	0.795	6	0.36	0.722	0.982	-2.36	0.018	0.214	Body
cg00000957	NPHP4	261734	1	5937253	2.78	0.0056	4.03	5.76102e-05	0	65	-0.96	0.336	-0.69	0.493295	0.895	8	-0.76	0.447	0.922	7	-0.01	0.995	1	3	0.39	0.696	0.981	-0.28	0.779	0.935	Body
cg00001245	MRPS25	64432	3	15106710	-3.7	0.0002	-1.39	0.165099	0.265	58	0.1	0.92	0.92	0.358654	0.844	3	0.71	0.475	0.93	5	0.31	0.757	0.988	3	0.66	0.511	0.96	-0.64	0.519	0.836	1stExon
cg00001349	MAEL	84944	1	166958439	-10.92	0	-11.1	1.48132e-27	0	78	0.64	0.522	0.6	0.550899	0.911	3	0.69	0.489	0.932	8	-1.23	0.22	0.873	8	0.26	0.796	0.987	-0.63	0.527	0.839	TSS200
cg00001583	NR5A2	2494	1	200011786	-5.01	0	-5.09	4.03539e-07	0	91	0.89	0.373	0.65	0.51736	0.902	15	0.51	0.607	0.958	4	0.77	0.439	0.951	2	NA	NA	NA	0.11	0.913	0.975	Body
cg00002033	LRFN1	57622	19	39798481	1.9	0.0571	2.85	0.00439131	0.011	109	-1.73	0.083	-0.69	0.487411	0.893	1	NA	NA	NA	15	-0.6	0.551	0.969	15	-0.75	0.451	0.946	0.72	0.471	0.815	Body
cg00002116	MRPL12	6182	17	79670410	-2.84	0.0046	-1.49	0.137297	0.228	107	-1.57	0.115	-1.03	0.304169	0.815	0	NA	NA	NA	13	-0.81	0.416	0.946	3	-1.2	0.229	0.863	1.8	0.072	0.405	5'UTR
cg00002236	RTTN	25914	18	67873061	-0.68	0.4976	-2.16	0.0307691	0.063	54	0.1	0.918	0.02	0.987418	0.998	9	0.97	0.333	0.878	2	NA	NA	NA	3	0.66	0.51	0.959	1.1	0.273	0.687	TSS200
cg00002406	CD2BP2	10421	16	30366435	0.38	0.704	0.58	0.562421	0.681	76	-0.87	0.387	-0.85	0.395869	0.859	0	NA	NA	NA	8	-0.58	0.565	0.97	1	NA	NA	NA	-0.5	0.62	0.88	5'UTR
cg00002464	NOV	4856	8	120428418	-6.2	0	-6.18	8.33455e-10	0	69	0.32	0.751	0.37	0.714395	0.953	0	NA	NA	NA	2	NA	NA	NA	7	0.32	0.753	0.984	-0.4	0.69	0.904	TSS200
cg00002490	MXD4	10608	4	2264510	0.74	0.4573	-1.34	0.179446	0.284	81	-0.73	0.465	-1.57	0.116598	0.651	1	NA	NA	NA	7	-0.89	0.376	0.938	9	-0.96	0.338	0.914	-1.04	0.3	0.708	TSS1500
cg00002593	TAS1R3	83756	1	1268793	6.09	0	7.25	6.75685e-13	0	83	-0.88	0.376	-0.09	0.930992	0.99	0	NA	NA	NA	13	-0.07	0.947	0.998	9	-0.03	0.977	0.998	2.83	0.005	0.106	Body
cg00002660	SMARCC2	6601	12	56583610	1.32	0.1873	1.49	0.136031	0.226	104	2.64	0.008	2.71	0.00671444	0.215	9	4.18	0	0.004	20	1.34	0.182	0.842	12	1.17	0.241	0.872	-0.1	0.92	0.977	TSS1500
cg00002719	C1orf114	57821	1	169396706	-13.03	0	-14.02	5.65841e-42	0	94	0.8	0.425	-0.08	0.934851	0.991	11	0.32	0.747	0.975	14	-0.16	0.875	0.995	11	-1.67	0.096	0.719	1.72	0.086	0.434	TSS200
cg00002810	DAB1	1600	1	57888707	-7.11	0	-7.19	1.04979e-12	0	78	0.67	0.501	0.27	0.785473	0.966	44	-0.14	0.885	0.99	4	-0.16	0.877	0.995	0	NA	NA	NA	0.85	0.393	0.775	5'UTR
cg00003173	CHCHD4;TMEM43	131474	3	14166750	-3.69	0.0002	0.44	0.662016	0.764	52	-1.79	0.074	-0.92	0.355475	0.843	0	NA	NA	NA	5	-0.72	0.473	0.958	2	NA	NA	NA	4.22	0	0.003	TSS1500
cg00003202	RFX5	5993	1	151319512	-0.46	0.6459	0.68	0.493608	0.62	118	-2.15	0.032	-1.32	0.186522	0.735	2	NA	NA	NA	8	-1.1	0.273	0.901	16	-1.25	0.21	0.85	-0.31	0.756	0.93	5'UTR
cg00003298	LHX5	64211	12	113901210	3.66	0.0003	3.63	0.000293151	0.001	57	-0.05	0.961	-0.31	0.755318	0.96	1	NA	NA	NA	9	-0.07	0.946	0.998	4	0.79	0.433	0.941	0.87	0.384	0.769	Body
cg00003784	CCDC45;DDX5	90799	17	62503072	1.21	0.2271	-0.63	0.529867	0.653	68	-0.99	0.321	-1.89	0.0593632	0.531	2	NA	NA	NA	5	0.32	0.749	0.987	2	NA	NA	NA	1.12	0.264	0.678	TSS200
cg00004072	ZFP36	7538	19	39898015	-2.73	0.0064	-3.18	0.00151264	0.004	105	1.35	0.179	0.63	0.531888	0.907	0	NA	NA	NA	16	1.67	0.095	0.73	8	0.75	0.455	0.948	-1.08	0.28	0.692	Body
cg00004257	CSMD2	114784	1	34629175	-5.64	0	-5.45	5.89338e-08	0	79	0.1	0.919	0.22	0.827904	0.973	23	-0.56	0.579	0.952	2	NA	NA	NA	3	0.29	0.77	0.986	1.18	0.237	0.656	Body
cg00004883	LDHD	197257	16	75148460	6.71	0	7.12	1.74786e-12	0	61	-1.56	0.119	-1.52	0.129595	0.669	1	NA	NA	NA	6	-1.19	0.235	0.881	5	1.68	0.093	0.713	-2.69	0.007	0.132	Body
cg00005010	MT1F	4494	16	56691849	-7.24	0	-6.76	2.04126e-11	0	54	0.3	0.762	0.32	0.747431	0.959	1	NA	NA	NA	2	NA	NA	NA	2	NA	NA	NA	-0.04	0.965	0.991	TSS200
cg00005072	ANKRD11	29123	16	89371982	-7.02	0	-2.2	0.0279768	0.058	77	-0.82	0.41	-1.52	0.128016	0.667	26	-0.75	0.453	0.925	11	-1.58	0.115	0.763	9	-1.72	0.085	0.696	2.14	0.032	0.282	Body
cg00005083	TDRD6	221400	6	46655543	5.37	0	5.46	5.53415e-08	0	68	-0.35	0.727	-0.27	0.784807	0.966	2	NA	NA	NA	5	-1.39	0.166	0.824	6	-1.08	0.282	0.893	0.74	0.457	0.809	TSS200
cg00005297	DOK7	285489	4	3465367	-8.35	0	-8.57	2.59122e-17	0	69	-0.29	0.773	-0.28	0.777846	0.965	2	NA	NA	NA	5	-1.25	0.211	0.867	5	0.12	0.902	0.995	-0.23	0.817	0.947	Body
cg00005306	SRCAP	10847	16	30709566	-4.27	0	-1.37	0.171445	0.273	83	3.09	0.002	4.22	2.63061e-05	0.005	5	2.27	0.024	0.369	7	3.05	0.002	0.139	15	1.4	0.163	0.81	-0.52	0.604	0.872	TSS1500
cg00005543	TCTE3;C6orf70	6991	6	170151632	-2.95	0.0033	-1.42	0.155205	0.252	37	-0.03	0.975	0.76	0.446359	0.879	0	NA	NA	NA	2	NA	NA	NA	8	0.63	0.531	0.964	2.02	0.043	0.331	5'UTR
cg00006032	GPHN	10243	14	66974439	-4.21	0	-5.48	5.04507e-08	0	104	-1.59	0.112	-1.54	0.123889	0.662	43	-1.45	0.146	0.732	6	-0.36	0.72	0.986	7	-0.77	0.44	0.943	-0.71	0.477	0.818	1stExon
cg00006081	HMX2	3167	10	124908907	-0.73	0.4632	-0.75	0.452159	0.581	50	0.96	0.337	0.87	0.383529	0.853	1	NA	NA	NA	3	0.19	0.847	0.993	6	0.81	0.419	0.937	1.25	0.21	0.625	Body
cg00006243	OTOF	9381	2	26726565	-1.46	0.145	-1.51	0.131416	0.22	63	1.68	0.094	1.65	0.0996063	0.622	3	0.58	0.56	0.95	3	2.5	0.012	0.344	3	-0.01	0.988	1	0.33	0.742	0.925	Body
cg00006884	CCDC126	90693	7	23637030	3.14	0.0017	0.82	0.413657	0.545	69	1.29	0.196	0.93	0.352409	0.841	0	NA	NA	NA	11	1.92	0.055	0.616	3	0.64	0.523	0.962	-0.04	0.971	0.992	5'UTR
cg00007036	ZNF362	149076	1	33742089	4.72	0	5.4	7.91081e-08	0	69	-2.96	0.003	-2.89	0.00385194	0.159	3	-3.64	0	0.021	4	0.46	0.648	0.98	4	-0.35	0.729	0.983	0.85	0.393	0.776	Body
cg00007226	PACS2	23241	14	105781366	1.34	0.1811	-1.01	0.314237	0.442	71	0.16	0.877	-0.08	0.934981	0.991	1	NA	NA	NA	3	-0.25	0.802	0.991	7	-0.23	0.814	0.989	0.66	0.511	0.834	1stExon
cg00007269	ZNF77	58492	19	2945106	-1.16	0.2452	-3.41	0.000665533	0.002	80	1.6	0.11	1.79	0.0744355	0.566	3	1.15	0.25	0.835	9	1.76	0.078	0.689	3	1.7	0.089	0.703	0.56	0.574	0.86	TSS200
cg00007300	LRRC16B	90668	14	24521434	-2.27	0.0232	-1.56	0.119655	0.203	76	-2.4	0.017	-2.21	0.0275575	0.401	0	NA	NA	NA	7	-1.31	0.192	0.852	4	-1.45	0.148	0.795	0.21	0.832	0.952	Body
cg00007324	ZBTB7A	51341	19	4047803	3.22	0.0013	1.39	0.163778	0.263	97	-0.41	0.682	-0.48	0.628539	0.934	3	-0.22	0.827	0.984	9	0.33	0.742	0.987	11	-0.26	0.793	0.987	-1.87	0.062	0.377	Body
cg00007326	CACNA1A	773	19	13366046	-2.36	0.0186	-2.37	0.0181323	0.039	100	-5.19	0	-5.19	2.3605e-07	0	24	-3.19	0.001	0.068	8	-1.91	0.056	0.619	8	-2.59	0.01	0.301	1.68	0.094	0.449	Body
cg00007466	ZNF358	140467	19	7585086	0.47	0.6368	1.75	0.0808855	0.146	78	0.22	0.823	0.67	0.504422	0.898	0	NA	NA	NA	5	2.36	0.019	0.409	3	0.36	0.721	0.982	1.2	0.229	0.646	Body
cg00007644	SLC6A5	9152	11	20623259	0.45	0.6497	0.45	0.650069	0.754	41	-0.88	0.379	-0.89	0.373431	0.85	2	NA	NA	NA	6	-0.42	0.673	0.982	7	-0.32	0.75	0.984	0.1	0.919	0.977	Body
cg00007898	DSTYK	25778	1	205180627	-5.18	0	-2.4	0.0163194	0.036	84	-2.07	0.039	0.02	0.985781	0.998	5	-0.86	0.388	0.903	4	-0.78	0.437	0.951	11	0.12	0.901	0.995	0.75	0.455	0.808	1stExon
cg00007981	PANX1	24145	11	93862594	-2.14	0.0323	0.09	0.92842	0.955	70	0.49	0.625	0.84	0.400336	0.861	4	2.18	0.03	0.407	2	NA	NA	NA	7	-0.39	0.699	0.981	-0.93	0.354	0.75	1stExon
cg00007987	ZNF581	51545	19	56156430	-3.38	0.0007	-3.81	0.000146913	0	79	0.27	0.786	0.21	0.831633	0.974	0	NA	NA	NA	10	-0.73	0.467	0.958	10	-0.63	0.53	0.964	-2.22	0.027	0.257	Body
cg00008036	FAM163A	148753	1	179712091	-7.1	0	-7.21	9.20736e-13	0	68	-0.09	0.925	-0.14	0.886532	0.983	4	2.16	0.031	0.417	3	-0.77	0.439	0.951	6	1.11	0.266	0.887	-0.79	0.427	0.794	TSS1500
cg00008387	TMEM188	255919	16	50059011	4.2	0	1.29	0.198217	0.307	56	1.36	0.173	0.8	0.425941	0.871	0	NA	NA	NA	1	NA	NA	NA	7	-0.02	0.986	0.999	1.75	0.08	0.422	TSS200
cg00008446	NTRK1;INSRR	4914	1	156815774	2.59	0.0096	2.54	0.0112024	0.025	107	0.38	0.707	-0.18	0.858972	0.979	7	-1.69	0.092	0.639	7	0.65	0.518	0.965	10	1.25	0.212	0.852	1.51	0.132	0.521	Body
cg00008493	COX8C;KIAA1409	341947	14	93813777	-15.32	0	-15.07	8.83395e-48	0	41	-0.35	0.723	-0.1	0.919204	0.989	0	NA	NA	NA	4	-0.05	0.962	0.999	3	-0.57	0.569	0.968	2.51	0.012	0.171	Body
cg00008647	FAIM3	9214	1	207082900	15.01	0	15.01	1.85497e-47	0	88	-0.1	0.924	0.14	0.888953	0.984	2	NA	NA	NA	10	1.59	0.112	0.758	7	1.99	0.047	0.581	-0.36	0.72	0.917	Body
cg00008713	IMPA2	3613	18	11980953	-0.34	0.7359	-2.11	0.0352225	0.071	73	-0.86	0.391	-0.76	0.446543	0.879	5	0.39	0.696	0.971	8	-0.75	0.455	0.955	6	-0.57	0.571	0.968	0.33	0.742	0.924	TSS1500
cg00008737	LRRC4B	94030	19	51021200	3.39	0.0007	3.66	0.000261506	0.001	73	0.28	0.779	0.54	0.589759	0.923	2	NA	NA	NA	4	-0.66	0.506	0.963	11	0.4	0.692	0.98	-1.53	0.126	0.512	Body
cg00008823	NRD1	4898	1	52344227	-2.77	0.0056	-1.06	0.288262	0.413	79	-0.81	0.418	-0.46	0.647529	0.938	7	0.59	0.555	0.949	6	-1.49	0.137	0.791	6	-0.04	0.968	0.998	0.6	0.551	0.851	1stExon
cg00008839	OAZ1	4946	19	2269146	-3.56	0.0004	-1.25	0.211393	0.324	88	0.75	0.451	0.83	0.405729	0.863	2	NA	NA	NA	10	0.54	0.592	0.973	11	0.15	0.883	0.994	1.64	0.1	0.462	TSS1500
cg00009053	SYT7	9066	11	61283865	9.28	0	9.77	7.06066e-22	0	83	-0.72	0.475	-0.58	0.565277	0.915	4	0.74	0.461	0.926	10	-2.08	0.037	0.541	6	1.91	0.057	0.62	0.32	0.749	0.927	3'UTR
cg00009167	KIAA1324;C1orf194	57535	1	109656433	-3.65	0.0003	-3.8	0.000151768	0	71	1.34	0.179	1.02	0.308839	0.817	8	-0.25	0.8	0.981	7	1.93	0.054	0.614	5	-0.76	0.45	0.946	-2.09	0.037	0.306	TSS200
cg00009364	PELI2	57161	14	56586028	-5.53	0	-5.64	1.98968e-08	0	51	0.88	0.379	0.85	0.394569	0.858	2	NA	NA	NA	6	1.73	0.084	0.706	4	-0.67	0.501	0.958	0.67	0.503	0.829	Body
cg00009407	TTC8	123016	14	89290921	3.29	0.001	1.17	0.240293	0.359	31	-0.69	0.493	-0.41	0.682577	0.946	0	NA	NA	NA	1	NA	NA	NA	2	NA	NA	NA	1.57	0.117	0.495	TSS200
cg00009412	DDX18	8886	2	118572392	-3.66	0.0003	-1.5	0.133501	0.223	50	-0.6	0.552	-0.15	0.881581	0.982	4	1.23	0.217	0.809	5	-0.51	0.609	0.975	4	-0.51	0.607	0.973	-2.58	0.01	0.153	1stExon
cg00010168	MMS19;UBTD1	64210	10	99258642	-4.14	0	0.16	0.875695	0.92	58	-1.78	0.075	-1.46	0.143435	0.687	2	NA	NA	NA	1	NA	NA	NA	5	0.59	0.552	0.966	0.73	0.464	0.813	TSS1500
cg00010266	MFSD3	113655	8	145734519	1.66	0.0978	0.09	0.927668	0.954	93	0.7	0.483	0.43	0.666676	0.942	0	NA	NA	NA	12	0.07	0.948	0.998	18	1.75	0.079	0.68	2.74	0.006	0.123	TSS200
cg00010445	RFX1	5989	19	14089630	-3.44	0.0006	-3.21	0.00136956	0.004	90	0.19	0.851	0.28	0.780635	0.965	7	0.28	0.777	0.979	13	1.44	0.151	0.808	9	-0.07	0.947	0.997	2.11	0.035	0.296	Body
cg00010659	TMEM14C	51522	6	10723146	6.88	0	2.17	0.0299761	0.061	75	0.89	0.373	-0.22	0.824625	0.973	2	NA	NA	NA	4	0.76	0.445	0.953	5	-0.42	0.675	0.979	0.71	0.479	0.819	TSS200
cg00010992	TIGD2	166815	4	90032982	-2.21	0.0271	-3.04	0.00242594	0.006	41	-0.81	0.418	-0.96	0.338002	0.834	0	NA	NA	NA	3	0.27	0.784	0.99	2	NA	NA	NA	-1.43	0.153	0.554	TSS1500
cg00011225	WNT6	7475	2	219738314	4.29	0	4.19	2.97162e-05	0	47	-1.89	0.059	-1.9	0.0573018	0.525	1	NA	NA	NA	4	0.02	0.986	1	1	NA	NA	NA	0.06	0.955	0.989	Body
cg00011247	YTHDF3	253943	8	64081001	-2.48	0.0132	0.01	0.994138	0.997	71	0.67	0.503	0.83	0.405856	0.863	5	2.27	0.023	0.367	8	-0.23	0.821	0.992	5	-0.24	0.807	0.988	-0.22	0.825	0.949	TSS200
cg00011460	RBM47	54502	4	40439822	-0.39	0.6987	0.28	0.783075	0.856	82	-0.13	0.901	-0.24	0.806892	0.97	14	-0.34	0.733	0.974	2	NA	NA	NA	5	0.58	0.563	0.967	1.43	0.154	0.554	Body
cg00011578	PPP5C	5536	19	46850432	4.22	0	0.46	0.644741	0.75	77	-0.19	0.847	-0.59	0.552433	0.912	4	-0.95	0.34	0.881	4	0.04	0.965	0.999	4	-0.94	0.346	0.915	-1.81	0.071	0.403	1stExon
cg00011994	FLOT1;IER3	10211	6	30711904	4.26	0	2.28	0.0229773	0.048	122	2.23	0.026	1.14	0.253857	0.785	1	NA	NA	NA	7	-1.18	0.239	0.884	7	0.79	0.427	0.94	1.89	0.059	0.369	TSS1500
cg00012199	ANG;RNASE4	283	14	21151024	-2.84	0.0046	-2.76	0.00578706	0.014	64	-0.79	0.432	-0.73	0.466799	0.886	0	NA	NA	NA	3	-0.84	0.401	0.944	5	-0.9	0.366	0.922	-0.72	0.471	0.815	TSS1500
cg00012203	ARPC2	10109	2	219082015	-0.89	0.3739	1.56	0.119729	0.203	51	-1.46	0.144	-1.37	0.1713	0.72	1	NA	NA	NA	2	NA	NA	NA	5	-0.22	0.828	0.99	-1.33	0.184	0.591	TSS200
cg00012522	ARRDC4	91947	15	98503952	-4.16	0	-3.69	0.000235945	0.001	57	-0.36	0.722	0.13	0.896139	0.985	4	0.23	0.817	0.982	5	1.62	0.106	0.748	4	-0.59	0.553	0.966	-1.04	0.299	0.707	1stExon
cg00012762	SLC9A3R1	9368	17	72744649	-1.51	0.131	-1.58	0.113464	0.194	101	0.79	0.431	0.78	0.437127	0.876	4	-0.25	0.806	0.981	4	-0.09	0.931	0.997	4	1.07	0.284	0.893	2.08	0.037	0.309	TSS200
cg00012792	MUTED	63915	6	8064493	4.99	0	1.13	0.256927	0.378	75	1.58	0.115	0.84	0.400737	0.861	4	-1.23	0.218	0.809	8	0.21	0.836	0.992	7	1.85	0.065	0.648	0.05	0.958	0.99	Body
cg00012992	PRKCH	5583	14	61788345	-1.58	0.114	-0.97	0.331838	0.461	46	-1.82	0.069	-1.31	0.190398	0.739	10	-1.18	0.236	0.825	3	-0.3	0.767	0.989	6	-1	0.317	0.907	2.56	0.011	0.159	TSS200
cg00013410	MED13	9969	17	60142592	-4.35	0	-0.14	0.889464	0.929	74	-1.94	0.053	0.92	0.357308	0.844	5	1.7	0.089	0.632	7	-0.34	0.732	0.986	15	0.24	0.809	0.988	0.67	0.503	0.829	1stExon
cg00013475	DYSF	8291	2	71680721	-1.94	0.0525	-1.94	0.0526848	0.101	46	-1	0.316	-1	0.317243	0.823	6	0.16	0.876	0.99	1	NA	NA	NA	2	NA	NA	NA	0.25	0.802	0.942	TSS200
cg00014168	ESPN	83715	1	6511878	1.98	0.0483	2.14	0.0323426	0.066	59	1.29	0.198	1.41	0.160079	0.708	3	2.37	0.018	0.321	8	-0.2	0.841	0.993	7	0.47	0.64	0.977	-1.33	0.183	0.589	Body
cg00014806	GADD45B	4616	19	2475658	-6.76	0	-6.54	8.59901e-11	0	89	-0.65	0.517	-0.65	0.513181	0.901	0	NA	NA	NA	11	-0.78	0.438	0.952	7	0.8	0.425	0.939	0.75	0.452	0.806	TSS1500
cg00014986	ANAPC11;THOC4	51529	17	79849735	-3.45	0.0006	-0.66	0.510329	0.635	109	-2.09	0.037	-1.03	0.305072	0.815	3	-1.22	0.222	0.811	11	-1.23	0.22	0.873	18	0.04	0.968	0.998	0.19	0.852	0.957	5'UTR
cg00014996	USP14	9097	18	158348	-7.15	0	-1.11	0.26679	0.389	69	-0.52	0.607	0.67	0.503516	0.898	5	0.19	0.848	0.988	21	1.36	0.174	0.831	7	-0.48	0.631	0.976	1.16	0.245	0.665	TSS200
cg00014998	HOXD4;MIR10B	3233	2	177014962	5.63	0	5.54	3.52138e-08	0	50	-1.04	0.3	-1.08	0.28131	0.801	1	NA	NA	NA	5	-3.14	0.002	0.115	8	-1.16	0.246	0.875	1.15	0.25	0.665	TSS1500
cg00015024	CCNJ	54619	10	97803045	-17.22	0	-19.54	9.93007e-76	0	57	-1.42	0.156	-1.44	0.149059	0.694	1	NA	NA	NA	5	-0.79	0.432	0.95	4	-1.35	0.177	0.825	-0.25	0.803	0.943	TSS200
cg00015770	QRFPR	84109	4	122302007	-13.56	0	-13.57	1.31305e-39	0	42	-0.85	0.398	-1.16	0.247947	0.781	1	NA	NA	NA	0	NA	NA	NA	7	-1.56	0.12	0.76	1.14	0.253	0.669	1stExon
cg00016066	TCF12;LOC145783	6938	15	57210658	-3.21	0.0013	-0.99	0.324293	0.453	65	0.16	0.872	-0.15	0.877302	0.982	19	-1.8	0.072	0.589	4	-0.16	0.871	0.995	7	-0.65	0.515	0.961	-0.12	0.904	0.972	TSS200
cg00016156	NPM1	4869	5	170815183	-3.19	0.0014	-0.09	0.926233	0.954	50	-0.93	0.351	-0.5	0.615144	0.93	2	NA	NA	NA	5	-0.24	0.812	0.991	3	-0.79	0.43	0.94	0.52	0.604	0.872	Body
cg00016223	STK38	11329	6	36515007	-2.45	0.0143	-1.68	0.0939379	0.166	86	-0.29	0.773	0.01	0.992774	0.999	5	0.42	0.676	0.967	13	-0.23	0.815	0.992	12	0.03	0.975	0.998	-1.12	0.264	0.678	1stExon
cg00016406	KIF26A	26153	14	104643443	7.51	0	7	3.93837e-12	0	77	-0.38	0.707	-0.99	0.323328	0.826	3	-0.89	0.371	0.896	4	-3.19	0.001	0.103	6	2.56	0.01	0.314	2.89	0.004	0.096	Body
cg00016498	RAB5C	5878	17	40307048	3.12	0.0018	1.42	0.156143	0.253	92	0.01	0.99	-0.67	0.503542	0.898	4	-0.45	0.651	0.962	3	0.15	0.882	0.996	5	2.42	0.016	0.378	-1.13	0.258	0.673	TSS200
cg00016593	SLFNL1	200172	1	41483423	-4.08	0	-1.21	0.22699	0.343	69	-5.38	0	-2.19	0.0289152	0.409	1	NA	NA	NA	2	NA	NA	NA	8	-2.32	0.021	0.425	1.55	0.121	0.504	Body
cg00016618	CRAMP1L	57585	16	1705991	-2.15	0.0318	-1.42	0.154598	0.251	88	-0.63	0.528	-0.68	0.499554	0.897	3	-0.69	0.488	0.932	5	1.09	0.277	0.902	14	0.07	0.943	0.997	0.3	0.762	0.931	Body
cg00016841	SLC5A2	6524	16	31499479	-0.45	0.65	-0.65	0.513002	0.638	75	-1.21	0.227	-1.27	0.203395	0.75	1	NA	NA	NA	3	-0.48	0.629	0.978	7	-0.16	0.873	0.993	2.6	0.009	0.149	Body
cg00016996	RER1	11079	1	2334022	8.94	0	1.58	0.115172	0.197	104	1.66	0.097	1.06	0.288574	0.805	0	NA	NA	NA	9	0.14	0.892	0.996	3	1.67	0.096	0.719	1.67	0.096	0.453	Body
cg00017002	PGBD1	84547	6	28249251	-9.25	0	-8.71	8.26674e-18	0	84	0.62	0.537	1.09	0.277201	0.799	2	NA	NA	NA	6	1.18	0.24	0.884	6	-0.66	0.508	0.958	-0.01	0.993	0.999	TSS200
cg00017033	C14orf135	64430	14	60559007	-3.98	0.0001	-1.07	0.283142	0.407	48	-1.16	0.247	-0.64	0.5191	0.903	3	-0.55	0.58	0.953	3	-1.2	0.232	0.88	6	-0.2	0.843	0.991	-0.59	0.555	0.851	5'UTR
cg00017188	WIPF2	147179	17	38375747	-3.35	0.0008	1.69	0.0903782	0.161	129	-2.62	0.009	0.71	0.477898	0.89	14	0.83	0.407	0.91	14	0.86	0.39	0.941	16	1.43	0.153	0.8	2.11	0.035	0.297	5'UTR
cg00017203	PLEC1	5339	8	145000033	-2.32	0.0207	-0.27	0.786603	0.858	99	-0.91	0.361	0.24	0.809042	0.97	3	-0.91	0.36	0.892	4	0.28	0.781	0.99	4	-1.13	0.259	0.883	-0.17	0.863	0.959	Body
cg00017441	MAST3	23031	19	18220973	-0.75	0.4532	0.56	0.576497	0.694	114	1.93	0.054	2.33	0.0202072	0.356	6	-0.29	0.775	0.979	2	NA	NA	NA	12	1.17	0.244	0.874	0.82	0.413	0.787	Body
cg00017475	ABO	28	9	136131707	1.13	0.2575	1.5	0.134916	0.224	61	-0.87	0.385	-0.67	0.501227	0.897	1	NA	NA	NA	6	0.68	0.5	0.962	6	-0.25	0.806	0.988	3.42	0.001	0.029	Body
cg00017489	DPP6	1804	7	153583318	-2.39	0.017	-2.4	0.0166383	0.036	95	1.44	0.151	1.44	0.150025	0.695	33	2.08	0.038	0.452	4	1.07	0.285	0.905	3	0.42	0.674	0.979	-0.39	0.696	0.907	TSS1500
cg00018524	SEPT10;ANKRD57	151011	2	110370907	-5.74	0	-3.65	0.000275801	0.001	32	0.6	0.55	0.79	0.427312	0.872	2	NA	NA	NA	2	NA	NA	NA	1	NA	NA	NA	-0.22	0.825	0.949	Body
cg00018557	HEXIM2	124790	17	43238884	-2.85	0.0045	-0.25	0.803092	0.87	80	1.71	0.088	2.85	0.00448717	0.173	4	2.39	0.017	0.307	5	1.66	0.098	0.733	5	2.14	0.032	0.506	-0.42	0.675	0.901	5'UTR
cg00019093	UBL3	5412	13	30424932	-5.35	0	-2.62	0.00885844	0.02	56	-0.9	0.369	-0.19	0.850948	0.977	6	-1	0.317	0.873	2	NA	NA	NA	2	NA	NA	NA	-1.52	0.129	0.517	TSS200
cg00019137	LTBP4	8425	19	41103107	-0.41	0.6849	0.35	0.72476	0.813	82	-0.48	0.633	0.34	0.735375	0.957	6	-0.08	0.936	0.995	4	2.58	0.01	0.308	15	0.81	0.42	0.937	0.89	0.373	0.765	TSS200
cg00019301	NUDT6;SPATA5	11162	4	123843794	0.79	0.4304	-0.5	0.618268	0.728	39	-1.39	0.164	-1.49	0.137678	0.679	1	NA	NA	NA	1	NA	NA	NA	4	-0.45	0.656	0.978	-0.76	0.45	0.806	5'UTR
cg00019576	ZFP41	286128	8	144337537	10.24	0	7.36	3.13428e-13	0	83	0.8	0.427	-0.17	0.865542	0.98	2	NA	NA	NA	7	0.02	0.983	1	7	0.44	0.657	0.978	1.37	0.17	0.575	3'UTR
cg00019778	IGF2R	3482	6	160390889	3.17	0.0015	0.56	0.575501	0.693	54	-1.18	0.238	-1.35	0.178304	0.726	8	-1.8	0.072	0.587	7	-0.88	0.378	0.939	9	-1.14	0.253	0.879	-0.59	0.552	0.851	Body
cg00019809	RPRD1A	55197	18	33647529	-2.84	0.0046	0.22	0.824858	0.885	57	-2.24	0.025	-1.63	0.103787	0.63	3	-2.15	0.032	0.422	2	NA	NA	NA	3	-0.56	0.574	0.969	-0.08	0.935	0.982	TSS200
cg00019841	MAPK4	5596	18	48256146	13.72	0	13.87	3.42719e-41	0	70	2.22	0.027	2.22	0.0264628	0.395	8	1.91	0.057	0.536	6	2.24	0.025	0.467	5	1.07	0.285	0.894	1.11	0.268	0.681	Body
cg00020052	CNRIP1	25927	2	68546899	-4.49	0	-4.51	6.84746e-06	0	56	-1.88	0.06	-1.78	0.0748816	0.567	3	0.61	0.539	0.946	4	-1.62	0.105	0.747	5	0.52	0.605	0.973	-0.69	0.489	0.823	1stExon
cg00020297	FAM8A1	51439	6	17600383	-3.94	0.0001	-1.7	0.0901135	0.16	74	-0.31	0.759	0.62	0.537045	0.908	1	NA	NA	NA	9	1.32	0.187	0.847	8	-0.33	0.739	0.983	-2.3	0.021	0.232	TSS200
cg00020649	OCA2	4948	15	28341562	-3.36	0.0008	-3.38	0.000740385	0.002	52	-0.08	0.935	-0.08	0.939266	0.992	13	-0.69	0.491	0.933	2	NA	NA	NA	1	NA	NA	NA	-0.65	0.514	0.835	5'UTR
cg00021028	RRP1	8568	21	45209230	0.09	0.926	-1.19	0.234777	0.352	63	0.17	0.868	-0.07	0.943544	0.992	0	NA	NA	NA	8	-0.46	0.649	0.98	8	0.55	0.58	0.97	0.14	0.889	0.967	TSS200
cg00021108	RIN3	79890	14	92980026	-10.95	0	-11.03	3.20958e-27	0	54	0.15	0.881	0.16	0.870762	0.981	3	1.17	0.24	0.829	1	NA	NA	NA	4	-0.79	0.431	0.941	2.24	0.025	0.252	TSS200
cg00021128	SPAG7	9552	17	4871207	-0.76	0.447	-1.34	0.181073	0.286	69	2.91	0.004	2.86	0.00429335	0.169	1	NA	NA	NA	16	-0.77	0.44	0.951	8	4.66	0	0.001	-0.26	0.796	0.939	TSS200
cg00021237	MYBL1	4603	8	67525849	-2.44	0.0148	-1.34	0.180767	0.285	79	-0.69	0.489	-0.47	0.641536	0.937	4	-0.37	0.714	0.972	4	-1.04	0.297	0.911	10	1.05	0.294	0.897	1.97	0.049	0.346	TSS1500
cg00021539	TMEM217;TBC1D22B	221468	6	37225413	-3.35	0.0008	-1.17	0.242889	0.362	92	-1.23	0.217	1.16	0.244293	0.779	0	NA	NA	NA	3	-0.12	0.903	0.997	9	1.32	0.187	0.832	2.46	0.014	0.188	TSS200
cg00021944	GBF1	8729	10	104005240	1.78	0.0749	0.76	0.44651	0.576	51	-0.61	0.54	-0.75	0.454725	0.882	5	-0.52	0.6	0.956	5	-0.9	0.368	0.937	6	0.67	0.503	0.958	0.33	0.738	0.925	TSS200
cg00022024	CAMSAP1	157922	9	138800324	-4.07	0.0001	-3.77	0.000168258	0	84	-1.48	0.138	-1.45	0.147119	0.691	5	0.93	0.352	0.888	5	-2.34	0.019	0.415	4	1.02	0.309	0.903	0.13	0.895	0.969	TSS1500
cg00022558	FGF4	2249	11	69590287	-2.09	0.0368	-2.24	0.0252989	0.053	164	-0.18	0.855	-0.86	0.388613	0.855	2	NA	NA	NA	43	0.56	0.575	0.971	41	0.37	0.708	0.982	12.36	0	0	TSS200
cg00022858	PDGFRA	5156	4	55096616	1.86	0.0629	1.59	0.112648	0.193	72	1.48	0.138	0.29	0.772775	0.964	7	1.37	0.172	0.761	7	-0.4	0.691	0.983	9	0.32	0.747	0.984	1.32	0.186	0.594	5'UTR
cg00022911	HAPLN4	404037	19	19372392	-5.4	0	-5.84	6.48734e-09	0	121	-0.01	0.991	-0.7	0.481311	0.891	1	NA	NA	NA	13	-0.92	0.359	0.933	9	0.57	0.566	0.968	-1.04	0.296	0.705	Body
cg00023154	RNF220	55182	1	44872463	-1.28	0.2016	-0.43	0.667841	0.768	75	-1.05	0.293	-0.91	0.361004	0.845	13	-0.62	0.537	0.945	5	-0.29	0.772	0.989	5	-1.65	0.098	0.724	-0.61	0.541	0.846	5'UTR
cg00023288	LRPPRC	10128	2	44223284	2.31	0.021	2.13	0.033526	0.068	82	-0.04	0.966	-0.05	0.961033	0.995	10	-0.14	0.891	0.99	3	1.6	0.111	0.757	8	-1.62	0.106	0.739	1.22	0.222	0.639	TSS200
cg00023492	NBL1	4681	1	19970710	-1.82	0.0696	-1.41	0.159727	0.258	69	-0.17	0.862	0.16	0.87102	0.981	3	0.16	0.873	0.99	9	0.88	0.378	0.938	3	0.36	0.716	0.982	-2.39	0.017	0.205	Body
cg00023695	COX5A	9377	15	75230594	-1.56	0.1192	-1.29	0.197743	0.307	76	-0.39	0.698	-0.31	0.756344	0.96	2	NA	NA	NA	5	-0.44	0.659	0.981	6	-1.44	0.151	0.798	2.4	0.016	0.203	TSS200
cg00023808	SH2B2	10603	7	101944556	2.74	0.0062	3.46	0.000562388	0.002	55	-1.08	0.28	-0.94	0.347049	0.838	1	NA	NA	NA	5	0.33	0.738	0.987	4	-0.23	0.818	0.989	1.46	0.145	0.539	Body
cg00023919	RHOD	29984	11	66839191	3.14	0.0017	3.29	0.00103975	0.003	144	1.49	0.136	1.62	0.104625	0.631	4	-1.06	0.29	0.861	12	1.9	0.058	0.627	18	1.18	0.237	0.87	-1.41	0.158	0.56	3'UTR
cg00024396	ELOVL5	60481	6	53214008	-15.33	0	-15.95	6.12955e-53	0	74	0.79	0.43	0.75	0.450621	0.881	4	-0.42	0.678	0.968	5	1.9	0.058	0.628	4	-0.71	0.478	0.954	0.07	0.947	0.988	TSS200
cg00024472	NGFR	4804	17	47573864	-4.71	0	-4.67	3.31742e-06	0	82	-0.66	0.51	-1.49	0.136935	0.678	3	-0.9	0.367	0.895	4	-1.78	0.075	0.681	9	1.29	0.197	0.84	0.4	0.691	0.904	Body
cg00024790	CDR2	1039	16	22385412	-0.72	0.4743	-0.38	0.707341	0.8	53	-1.04	0.298	-1.03	0.303531	0.814	7	-0.36	0.72	0.972	0	NA	NA	NA	5	-0.74	0.459	0.949	0.21	0.836	0.952	Body
cg00024812	ITGB1BP1;CPSF3	9270	2	9564248	-1.57	0.1155	-0.4	0.686114	0.783	65	-0.64	0.523	-0.59	0.557662	0.913	0	NA	NA	NA	3	-1.26	0.209	0.866	3	-0.07	0.947	0.997	1.84	0.066	0.392	TSS1500
cg00025138	MAP3K9	4293	14	71275917	-0.95	0.3413	-0.48	0.632435	0.74	56	-1.22	0.223	-1.06	0.289748	0.806	9	-0.62	0.533	0.945	3	-0.65	0.514	0.965	6	-0.02	0.981	0.999	1.11	0.265	0.678	TSS200
cg00025331	ZEB2	9839	2	145147350	8.28	0	8.34	1.63523e-16	0	49	-0.9	0.367	-0.79	0.432003	0.874	3	-0.3	0.763	0.978	2	NA	NA	NA	6	-0.89	0.375	0.924	0.39	0.698	0.908	Body
cg00025436	COQ10A	93058	12	56660492	-1.35	0.1776	-1.05	0.296145	0.422	106	4	0	4.38	1.29608e-05	0.003	4	4.05	0	0.006	19	2.93	0.003	0.177	17	1.92	0.055	0.614	-2.58	0.01	0.153	TSS1500
cg00025981	C13orf15	28984	13	42031281	-2.91	0.0036	-3.23	0.00125628	0.003	57	-0.57	0.567	-0.88	0.377219	0.851	1	NA	NA	NA	2	NA	NA	NA	6	-1.06	0.291	0.896	-0.45	0.654	0.892	TSS1500
cg00026030	SYNJ1	8867	21	34100439	0.52	0.6027	-0.57	0.567904	0.686	70	-0.16	0.871	-0.33	0.738338	0.958	2	NA	NA	NA	7	0.19	0.85	0.993	5	-1.19	0.236	0.869	0.27	0.788	0.938	TSS200
cg00026230	ALDOA	226	16	30064606	-0.97	0.332	-0.69	0.49343	0.62	75	0.35	0.723	0.46	0.647038	0.938	5	-0.14	0.888	0.991	5	1.09	0.274	0.901	7	1.05	0.296	0.897	1.35	0.178	0.583	5'UTR
cg00026374	TEAD3	7005	6	35464536	-5.55	0	-4.27	2.09097e-05	0	84	0.22	0.827	0.47	0.636681	0.936	4	1.4	0.162	0.753	5	0.28	0.781	0.99	7	1.56	0.12	0.76	-1.89	0.058	0.369	5'UTR
cg00026457	NR5A2	2494	1	200116736	2.47	0.0137	2.44	0.0148068	0.033	91	-1.21	0.226	-1.34	0.181832	0.729	15	-1.37	0.172	0.762	4	-0.21	0.832	0.992	2	NA	NA	NA	0.11	0.913	0.975	Body
cg00026731	FECH	2235	18	55254092	-2.89	0.0039	-2.44	0.014954	0.033	55	0.62	0.534	0.79	0.43234	0.874	0	NA	NA	NA	5	1.13	0.26	0.895	4	0.07	0.947	0.997	0.45	0.653	0.892	TSS200
cg00026974	UBTF	7343	17	42298151	-1.68	0.093	-0.86	0.387274	0.518	99	-0.6	0.547	-0.46	0.645047	0.938	0	NA	NA	NA	5	0.29	0.771	0.989	5	-1.05	0.294	0.897	-0.78	0.437	0.799	1stExon
cg00027037	OSBPL1A	114876	18	21977708	-8.1	0	-7.84	8.55013e-15	0	88	0.65	0.518	0.67	0.501496	0.897	11	0.32	0.75	0.975	8	-0.18	0.86	0.994	6	-0.08	0.936	0.996	2.44	0.015	0.192	1stExon
cg00027083	EPB41L3	23136	18	5543801	-6.2	0	-6.26	5.16146e-10	0	74	-0.82	0.412	-0.99	0.320449	0.824	17	-0.5	0.615	0.959	4	-1.2	0.229	0.879	9	-0.48	0.628	0.976	-1.41	0.16	0.563	5'UTR
cg00027499	PHKG2	5261	16	30759507	-5.29	0	-3.01	0.00266096	0.007	82	-1.22	0.221	0.16	0.876137	0.982	5	0.45	0.651	0.962	9	-0.43	0.666	0.982	12	-0.23	0.82	0.99	0.32	0.751	0.928	TSS1500
cg00028013	LOXL1	4016	15	74218697	-8.92	0	-8.74	6.15858e-18	0	63	-1.56	0.118	-1.24	0.216228	0.76	0	NA	NA	NA	5	-0.24	0.812	0.991	6	-0.68	0.494	0.957	-0.13	0.899	0.969	TSS200
cg00028455	NCOA7	135112	6	126112406	0.15	0.8844	0.74	0.46009	0.589	77	1.54	0.123	1.67	0.0946936	0.612	18	1.65	0.1	0.658	6	0.56	0.574	0.971	8	1.1	0.27	0.889	2.87	0.004	0.097	5'UTR
cg00028598	GABRA5	2558	15	27128633	7.92	0	7.95	3.59901e-15	0	54	-0.36	0.718	-0.31	0.754547	0.96	4	-1.35	0.177	0.768	8	0.06	0.955	0.999	3	-0.48	0.628	0.976	1.37	0.17	0.575	Body
cg00028636	PTMS	5763	12	6876321	-0.95	0.3434	-1.16	0.244283	0.363	82	3.12	0.002	3.09	0.00201916	0.109	0	NA	NA	NA	6	1.89	0.059	0.631	13	2.47	0.014	0.355	1.32	0.186	0.594	Body
cg00028749	BIVM;KDELC1	54841	13	103451644	-5.39	0	-7.2	9.77014e-13	0	59	-0.49	0.625	-0.54	0.59238	0.923	0	NA	NA	NA	7	-0.6	0.551	0.969	2	NA	NA	NA	1.23	0.22	0.637	1stExon
cg00028935	ZIC4	84107	3	147114406	11.69	0	11.19	5.82975e-28	0	60	-0.07	0.943	-0.87	0.386038	0.854	2	NA	NA	NA	7	-0.75	0.451	0.954	4	-0.75	0.452	0.947	-0.41	0.685	0.903	Body
cg00029053	NOL10	79954	2	10830014	3.04	0.0024	1.54	0.124712	0.21	74	-0.11	0.909	-0.28	0.782837	0.965	8	-0.57	0.566	0.951	7	0.74	0.46	0.956	4	-0.52	0.6	0.972	1.72	0.085	0.434	1stExon
cg00029161	HIP1	3092	7	75268282	-5.78	0	-5.07	4.39394e-07	0	76	-1.43	0.154	-1	0.316648	0.823	11	-1.15	0.25	0.835	6	-0.45	0.651	0.98	3	-0.6	0.548	0.966	-0.56	0.572	0.858	Body
cg00029233	HEXIM1	10614	17	43227453	1.42	0.1551	0.79	0.429422	0.56	81	1.56	0.119	1.27	0.204552	0.751	1	NA	NA	NA	6	-0.59	0.552	0.969	7	1.57	0.118	0.756	0.29	0.774	0.932	1stExon
cg00029397	DCTN2	10540	12	57940957	3.5	0.0005	-1.14	0.252675	0.373	113	3.87	0	0.46	0.647313	0.938	8	1.55	0.122	0.698	27	0.26	0.797	0.991	25	0.28	0.777	0.986	-0.98	0.326	0.728	5'UTR
cg00029640	USF2	7392	19	35770141	-2.31	0.021	0.8	0.423902	0.554	91	-1.15	0.252	0.45	0.655075	0.939	1	NA	NA	NA	13	0.1	0.923	0.997	8	0.43	0.664	0.979	2.6	0.009	0.148	Body
cg00029825	SLC5A2	6524	16	31500439	0.31	0.7531	0.41	0.684441	0.782	75	-0.5	0.619	-0.47	0.639086	0.936	1	NA	NA	NA	3	-1.16	0.247	0.888	7	-0.49	0.622	0.975	2.6	0.009	0.149	Body
cg00029831	VPS28	51160	8	145653349	-4.87	0	-1.66	0.0969273	0.17	98	-1.42	0.157	-1.01	0.310687	0.818	0	NA	NA	NA	7	0.29	0.769	0.989	7	0.24	0.81	0.989	1.63	0.103	0.469	5'UTR
cg00030291	ICA1	3382	7	8302094	-11.97	0	-12.17	1.60819e-32	0	75	0.06	0.95	-0.35	0.724191	0.955	10	1.29	0.198	0.791	5	-1.39	0.165	0.824	9	-1.02	0.307	0.902	-1.17	0.242	0.661	5'UTR
cg00030420	SLC25A2	83884	5	140683772	1.22	0.2239	1.6	0.109731	0.189	49	-2.17	0.03	-1.91	0.0565689	0.523	0	NA	NA	NA	3	1.26	0.208	0.866	2	NA	NA	NA	0.82	0.411	0.787	TSS200
cg00030422	DLEC1	9940	3	38080704	-6.04	0	-5.85	5.92998e-09	0	56	-0.09	0.931	0.15	0.879154	0.982	4	-0.3	0.764	0.978	2	NA	NA	NA	9	-0.32	0.75	0.984	-0.84	0.403	0.783	5'UTR
cg00030423	UQCRFS1	7386	19	29704213	-6.28	0	-0.57	0.567694	0.686	104	-3.77	0	0.74	0.456864	0.883	1	NA	NA	NA	9	0.25	0.806	0.991	12	0.18	0.854	0.992	1.54	0.124	0.507	TSS200
cg00030795	ZBTB9	221504	6	33422380	-4.44	0	-2.15	0.0317411	0.065	115	-0.52	0.603	-0.28	0.777545	0.965	0	NA	NA	NA	6	0.13	0.896	0.997	3	-0.85	0.398	0.93	1.82	0.07	0.399	5'UTR
cg00031165	RUNDC3B;ABCB1	154661	7	87258360	-7.79	0	-7.82	1.0224e-14	0	95	-0.22	0.825	-0.23	0.816376	0.972	35	0.83	0.406	0.909	6	0.54	0.586	0.973	5	-0.29	0.769	0.986	1.1	0.271	0.685	Body
cg00031256	SERPINB1	1992	6	2842255	-13.01	0	-13.22	8.85145e-38	0	82	-1.63	0.104	-1.67	0.0960616	0.616	0	NA	NA	NA	3	-0.63	0.531	0.967	4	-0.29	0.774	0.986	2.23	0.026	0.254	TSS200
cg00031340	GCSH;LOC100329108	2653	16	81130212	-1.37	0.1716	0.94	0.347926	0.478	58	-0.65	0.516	-0.33	0.743607	0.959	1	NA	NA	NA	5	1.07	0.287	0.906	7	0.46	0.647	0.978	0.82	0.41	0.787	TSS1500
cg00031443	PNPLA6	10908	19	7599076	-5.35	0	-2.83	0.00470193	0.011	78	0.22	0.825	1.22	0.223908	0.766	2	NA	NA	NA	5	0.32	0.749	0.987	2	NA	NA	NA	0.18	0.855	0.958	5'UTR
cg00031456	PRPF38B	55119	1	109234919	-3.5	0.0005	-2.02	0.0431466	0.085	63	-1.27	0.203	-1.12	0.261434	0.789	0	NA	NA	NA	2	NA	NA	NA	3	-1.25	0.213	0.852	-0.04	0.97	0.992	TSS200
cg00031663	ATG4D	84971	19	10654640	-2.92	0.0036	-1.6	0.110225	0.19	123	-1.66	0.097	-0.97	0.33164	0.83	3	-1.54	0.123	0.7	14	-1.03	0.304	0.915	18	-1.19	0.233	0.866	1.45	0.148	0.543	TSS200
cg00031759	BRCA2	675	13	32889534	1.62	0.1047	0.22	0.825267	0.885	66	0.15	0.877	-0.31	0.756912	0.96	1	NA	NA	NA	5	0.01	0.994	1	6	-0.29	0.774	0.986	1.03	0.301	0.71	TSS200
cg00031967	C7orf44	55744	7	43769114	-0.81	0.4156	-0.78	0.436224	0.566	66	0.19	0.85	0.2	0.844989	0.976	7	0.75	0.456	0.925	2	NA	NA	NA	1	NA	NA	NA	-0.34	0.736	0.925	TSS200
cg00032036	PNPLA6	10908	19	7600417	3.67	0.0003	0.04	0.966044	0.979	78	-0.17	0.863	-1.45	0.148641	0.694	2	NA	NA	NA	5	-1.8	0.072	0.671	2	NA	NA	NA	0.18	0.855	0.958	5'UTR
cg00032205	TSPYL5	85453	8	98290372	-40.48	0	-41.16	2.30095e-246	0	96	0.17	0.869	0.03	0.979877	0.997	1	NA	NA	NA	6	0.54	0.586	0.973	3	-0.62	0.537	0.965	-0.58	0.561	0.853	TSS200
cg00032227	TMEM104;NAT9	54868	17	72772512	-3.77	0.0002	-1.51	0.131748	0.22	105	-1.82	0.07	-1.03	0.300903	0.813	3	-1.81	0.07	0.584	8	0.69	0.489	0.962	7	-1.87	0.061	0.635	1.77	0.077	0.415	TSS200
cg00032366	LONP1	9361	19	5692159	-2.82	0.0049	-2.36	0.0185268	0.04	85	-0.79	0.43	-0.44	0.65823	0.94	3	1.46	0.144	0.729	10	1.29	0.197	0.857	11	-1.34	0.182	0.827	0.78	0.435	0.799	Body
cg00032419	TP53I13	90313	17	27895566	-9.84	0	-10.15	1.87687e-23	0	112	-0.23	0.818	-0.16	0.875778	0.982	1	NA	NA	NA	17	-0.04	0.966	0.999	9	-0.06	0.954	0.997	0.47	0.642	0.888	TSS200
cg00032686	FGFRL1	53834	4	1005072	-4.34	0	-3.77	0.000172093	0.001	95	-0.68	0.497	-0.58	0.55917	0.913	2	NA	NA	NA	7	-0.49	0.623	0.978	5	-0.35	0.729	0.983	-0.67	0.504	0.829	TSS1500
cg00032789	USP4	7375	3	49377369	6.23	0	2.5	0.0125937	0.028	77	0.2	0.84	-0.53	0.598405	0.926	6	-2.27	0.023	0.365	10	1.23	0.218	0.872	8	-1.61	0.109	0.743	-0.94	0.348	0.744	1stExon
cg00032805	43160	55016	4	165304473	-0.51	0.6136	-0.89	0.372485	0.503	60	-3.02	0.003	-2.75	0.00594229	0.202	23	-1.09	0.278	0.855	0	NA	NA	NA	7	-0.33	0.743	0.983	-0.4	0.688	0.904	TSS200
cg00032879	MORN1	79906	1	2304264	4.79	0	7.37	2.89706e-13	0	105	-2.83	0.005	-2.43	0.0153771	0.317	7	-0.81	0.418	0.913	3	-0.49	0.626	0.978	9	-2.63	0.009	0.287	1.52	0.129	0.517	Body
cg00033127	SNX7	51375	1	99127446	-9.25	0	-8.42	8.97623e-17	0	65	-0.4	0.687	-0.59	0.558276	0.913	2	NA	NA	NA	5	-0.45	0.653	0.981	4	-0.2	0.844	0.991	0.99	0.322	0.725	1stExon
cg00033220	TGIF1	7050	18	3451606	-5.11	0	-6.58	6.55874e-11	0	101	1.53	0.125	1.13	0.260382	0.788	6	0.03	0.978	0.998	9	1.17	0.242	0.885	13	0.49	0.625	0.975	-0.1	0.919	0.977	5'UTR
cg00033457	TCEB1	6921	8	74884507	-2.58	0.0099	-0.74	0.458719	0.588	74	-0.5	0.619	0.02	0.985745	0.998	1	NA	NA	NA	5	-0.84	0.4	0.944	7	1.35	0.178	0.825	1.22	0.223	0.638	TSS200
cg00033533	KIAA1539	80256	9	35116375	-4.84	0	1.1	0.269948	0.393	89	-2.68	0.007	-0.5	0.619348	0.931	1	NA	NA	NA	8	-0.95	0.341	0.927	10	1.1	0.27	0.889	0.94	0.347	0.743	TSS1500
cg00033643	SLC35B4	84912	7	134001901	-1.48	0.138	0.83	0.404452	0.536	67	0.42	0.675	1.32	0.186835	0.735	2	NA	NA	NA	10	0.72	0.47	0.958	9	0.78	0.438	0.942	0.71	0.477	0.817	TSS200
cg00033668	EPS8	2059	12	15942561	-2.05	0.0404	-1.6	0.108821	0.188	78	-1.45	0.147	-1.2	0.231003	0.771	15	-0.94	0.346	0.884	9	0.2	0.841	0.993	3	-1.55	0.122	0.762	-0.66	0.509	0.834	TSS200
cg00033834	KNDC1	85442	10	135018844	13.32	0	13.55	1.68031e-39	0	38	-1.73	0.084	-1.65	0.0988626	0.62	2	NA	NA	NA	3	-0.26	0.793	0.991	4	-0.85	0.393	0.929	0	0.998	1	Body
cg00034019	TAF8	129685	6	42018228	-3.39	0.0007	0.32	0.748143	0.83	87	-1.7	0.09	0.45	0.655294	0.939	4	0.22	0.829	0.984	12	-0.21	0.833	0.992	8	-0.08	0.934	0.996	1.59	0.113	0.486	TSS200
cg00034039	C9orf85;FAM108B1	138241	9	74526266	1.72	0.0856	-2.02	0.0438282	0.086	50	0.99	0.321	0.82	0.414929	0.867	4	0.25	0.8	0.981	5	0.26	0.791	0.991	3	-1.03	0.303	0.901	-2.24	0.025	0.251	TSS200
cg00034130	RHOG	391	11	3862931	2.64	0.0084	1.61	0.106655	0.185	54	0.42	0.674	0.35	0.727639	0.956	1	NA	NA	NA	7	0.57	0.572	0.971	6	-0.35	0.726	0.983	-0.52	0.602	0.872	TSS1500
cg00034416	FDPS	2224	1	155278724	-5.38	0	-1.64	0.101151	0.177	114	-1.93	0.054	-0.45	0.651379	0.939	3	-1.3	0.194	0.787	18	-0.22	0.829	0.992	10	-0.49	0.625	0.975	3.24	0.001	0.045	5'UTR
cg00034433	CNIH3	149111	1	224803837	-3.68	0.0002	-3.93	8.93271e-05	0	85	0.74	0.458	0.46	0.648132	0.938	18	-0.29	0.771	0.978	5	2.62	0.009	0.291	4	-0.3	0.762	0.985	0.54	0.589	0.867	TSS1500
cg00034468	ACTA1	58	1	229568077	-0.27	0.7907	-0.31	0.755571	0.836	69	-1.03	0.304	-1.06	0.288952	0.806	0	NA	NA	NA	8	-0.39	0.696	0.983	4	-0.03	0.975	0.998	-0.21	0.83	0.951	Body
cg00034852	PQLC1	80148	18	77712060	-0.83	0.406	-0.58	0.563732	0.683	39	-0.62	0.537	-0.56	0.577361	0.919	6	-0.11	0.912	0.993	11	-0.89	0.376	0.938	7	-0.29	0.768	0.986	-0.3	0.767	0.932	TSS1500
cg00035074	TTYH3	80727	7	2701567	3.43	0.0006	4.81	1.69927e-06	0	69	-0.33	0.738	0.28	0.781877	0.965	5	-0.08	0.939	0.996	3	-0.72	0.472	0.958	2	NA	NA	NA	1.28	0.202	0.617	3'UTR
cg00035197	CBFA2T3	863	16	88962986	5.64	0	6.36	2.74187e-10	0	82	-1.43	0.152	-1.36	0.175209	0.724	5	-0.25	0.802	0.981	3	-0.1	0.917	0.997	5	-0.93	0.351	0.917	-2.24	0.025	0.251	Body
cg00035237	PUM1	9698	1	31538879	0.9	0.3701	1.23	0.218935	0.333	100	-0.52	0.603	-0.49	0.621716	0.932	24	-0.18	0.858	0.988	8	-0.04	0.965	0.999	8	-0.33	0.74	0.983	1.08	0.279	0.691	TSS1500
cg00035249	ARF1	375	1	228270481	-2.57	0.0102	0.21	0.833197	0.891	78	-0.18	0.854	0.38	0.704547	0.951	1	NA	NA	NA	7	-0.09	0.932	0.997	7	0.61	0.54	0.965	0.2	0.84	0.953	5'UTR
cg00035316	HOXD8	3234	2	176993017	0.23	0.8166	-0.08	0.937073	0.96	50	-3.05	0.002	-3.16	0.00161025	0.095	0	NA	NA	NA	6	-2	0.046	0.579	7	-3.08	0.002	0.131	1.21	0.225	0.641	TSS1500
cg00035398	WDR60	55112	7	158656620	-3.12	0.0018	-0.11	0.908868	0.942	56	-0.88	0.38	-0.22	0.829213	0.974	5	-0.81	0.42	0.913	8	-0.12	0.901	0.997	5	-0.38	0.708	0.981	-1.42	0.154	0.554	Body
cg00035453	ARID2;LOC400027	196528	12	46122355	-3.99	0.0001	-0.13	0.900448	0.937	94	-1.83	0.067	-1.08	0.279274	0.801	20	-0.62	0.535	0.945	11	0.74	0.457	0.956	12	0.07	0.947	0.997	-5.81	0	0	TSS1500
cg00035812	ABI2	10152	2	204193378	2.46	0.0139	2.75	0.00605391	0.014	56	1.22	0.222	1.23	0.220598	0.764	7	1.05	0.293	0.862	6	0.31	0.757	0.988	2	NA	NA	NA	1.47	0.143	0.536	Body
cg00035945	PARM1	25849	4	75859212	-5.54	0	-5.61	2.39721e-08	0	67	0.43	0.668	0.39	0.696895	0.949	2	NA	NA	NA	4	0.15	0.882	0.996	3	3.15	0.002	0.115	-3.03	0.002	0.073	Body
cg00036115	NUP107	57122	12	69080592	4.91	0	1.55	0.120368	0.204	103	4	0	0.44	0.660045	0.941	26	-0.61	0.545	0.947	34	2.72	0.007	0.253	39	-0.72	0.47	0.952	-0.16	0.874	0.963	TSS200
cg00036258	ADCY9	115	16	4029218	13.21	0	15.87	2.04764e-52	0	95	1.93	0.054	1.73	0.0842905	0.588	10	1.13	0.257	0.841	6	0.12	0.906	0.997	7	1.11	0.268	0.888	-1.95	0.051	0.351	Body
cg00036263	KIF26B	55083	1	245852353	8.17	0	8.72	7.33968e-18	0	139	-0.77	0.443	-0.09	0.929965	0.99	48	0.94	0.349	0.886	10	-1.06	0.29	0.908	19	1.57	0.117	0.755	1.3	0.195	0.606	Body
cg00036328	ARL6IP4	51329	12	123465816	1.06	0.2879	-0.95	0.342649	0.472	66	-1.02	0.309	-1.84	0.0663316	0.547	0	NA	NA	NA	9	-1.08	0.282	0.904	7	-1.07	0.285	0.894	-0.23	0.818	0.947	Body
cg00036386	MOGS	7841	2	74691992	-3.98	0.0001	-1.92	0.0549118	0.105	47	-1	0.319	-0.52	0.606409	0.928	0	NA	NA	NA	3	0.43	0.665	0.982	2	NA	NA	NA	-1.6	0.11	0.48	Body
cg00036440	NAT15	79903	16	3507875	-0.32	0.7494	-1.53	0.126919	0.213	97	-1.04	0.298	-0.77	0.440013	0.877	4	0.71	0.475	0.93	6	-1.13	0.257	0.893	7	-0.28	0.782	0.987	0.24	0.814	0.946	5'UTR
cg00037058	RBM45	129831	2	178977341	-7.88	0	-7.29	4.93663e-13	0	66	0.23	0.819	0.41	0.684142	0.947	1	NA	NA	NA	5	0.75	0.452	0.954	3	-0.44	0.662	0.978	1.56	0.118	0.497	1stExon
cg00037072	C1orf63	57035	1	25573940	0.14	0.8906	0.33	0.740213	0.825	76	-0.71	0.477	-0.66	0.506402	0.899	7	-0.37	0.713	0.971	7	0.17	0.864	0.994	4	-0.58	0.561	0.967	-0.04	0.969	0.992	5'UTR
cg00037186	RRAD	6236	16	66959402	-8.61	0	-9.04	4.87268e-19	0	63	2.05	0.04	1.91	0.0559665	0.52	1	NA	NA	NA	5	1.44	0.149	0.806	7	1.79	0.073	0.667	-0.27	0.789	0.938	5'UTR
cg00037314	LPHN1	22859	19	14274039	6.09	0	5.17	2.64631e-07	0	87	0.88	0.378	0.28	0.78323	0.965	5	0.34	0.734	0.973	9	-0.34	0.735	0.986	10	0.5	0.62	0.975	0.48	0.631	0.885	Body
cg00037388	EML6	400954	2	54951307	-0.44	0.6597	-0.76	0.444636	0.574	56	3.52	0	3.07	0.00216938	0.113	7	0.38	0.707	0.972	6	3.47	0.001	0.053	9	-0.65	0.513	0.96	1.14	0.255	0.67	TSS1500
cg00037400	CPNE7	27132	16	89642613	-4.68	0	-4.83	1.49555e-06	0	76	0.34	0.731	0.17	0.868406	0.98	2	NA	NA	NA	16	0.3	0.761	0.988	6	-0.69	0.489	0.955	-0.68	0.498	0.826	Body
cg00037441	RFX6	222546	6	117198428	-3.46	0.0005	-3.46	0.000547915	0.002	51	-0.11	0.912	-0.13	0.900255	0.985	4	0.02	0.981	0.998	6	0.91	0.361	0.933	2	NA	NA	NA	2.02	0.044	0.333	5'UTR
cg00037450	PWP2	5822	21	45527029	-6.31	0	-1.79	0.073647	0.135	58	1.54	0.124	2.12	0.0342765	0.438	0	NA	NA	NA	7	0.67	0.502	0.963	7	0.9	0.37	0.923	0.18	0.86	0.959	TSS200
cg00038167	PNPLA6;MCOLN1	10908	19	7598438	-0.35	0.7231	-0.02	0.98481	0.991	78	0.06	0.95	0.18	0.857572	0.978	2	NA	NA	NA	5	0.59	0.559	0.969	2	NA	NA	NA	0.18	0.855	0.958	TSS1500
cg00038436	TFAP4	7023	16	4323541	1.41	0.1598	0.31	0.757027	0.837	78	2.1	0.036	1.88	0.0599591	0.532	1	NA	NA	NA	6	0.13	0.894	0.996	5	0.39	0.695	0.981	0.39	0.695	0.906	TSS1500
cg00038711	LGI3	203190	8	22014499	-7.05	0	-7.44	1.68039e-13	0	50	-0.71	0.476	-0.75	0.452863	0.882	0	NA	NA	NA	3	-0.21	0.837	0.992	6	-0.49	0.622	0.975	0.31	0.759	0.931	TSS200
cg00038736	GGN	199720	19	38877134	-4.97	0	-4.15	3.49653e-05	0	109	-2.11	0.035	-0.67	0.502627	0.898	1	NA	NA	NA	10	-1.76	0.079	0.69	10	1	0.319	0.907	-0.57	0.571	0.857	Body
cg00039044	ENOPH1;HNRPDL	58478	4	83351858	0.03	0.9722	0.04	0.965259	0.978	52	1.11	0.267	1.11	0.266228	0.791	3	1.78	0.076	0.599	5	-0.21	0.835	0.992	4	0.84	0.404	0.932	0.02	0.983	0.995	1stExon
cg00039177	CUTA	51596	6	33385850	-0.73	0.4634	0.34	0.735975	0.822	116	-0.81	0.418	-0.74	0.460467	0.884	1	NA	NA	NA	4	0.01	0.989	1	4	-0.76	0.45	0.946	0.68	0.494	0.824	Body
cg00039385	SEMA6B	10501	19	4558558	2.03	0.0426	2.87	0.00419054	0.01	95	-1.15	0.251	-0.54	0.585868	0.922	2	NA	NA	NA	5	-1.14	0.253	0.892	11	-0.56	0.574	0.969	0.29	0.771	0.932	TSS200
cg00039463	CREBBP	1387	16	3931489	2.02	0.0439	1.88	0.0608221	0.114	100	-0.55	0.581	-0.44	0.661587	0.941	17	-0.36	0.723	0.973	9	0.78	0.437	0.951	6	-1.03	0.303	0.901	-0.51	0.607	0.873	TSS1500
cg00039478	ABCA3	21	16	2347504	8.93	0	9.38	2.40176e-20	0	98	-3.38	0.001	-3.26	0.00112574	0.076	6	-1.12	0.264	0.847	10	-1.09	0.277	0.902	9	-3.52	0	0.049	-0.77	0.439	0.801	Body
cg00039564	TAX1BP1	8887	7	27780592	-6.81	0	-2.5	0.0126245	0.028	59	-1.19	0.235	0.04	0.964675	0.995	7	0.41	0.685	0.969	5	-0.07	0.941	0.998	4	0.41	0.681	0.98	0.75	0.456	0.809	5'UTR
cg00039793	SFXN4	119559	10	120925308	-2.21	0.0275	-0.78	0.437018	0.567	34	0.02	0.984	0.37	0.713911	0.953	0	NA	NA	NA	6	-0.18	0.859	0.994	2	NA	NA	NA	0.81	0.416	0.788	TSS200
cg00039794	CCDC138	165055	2	109403368	-0.29	0.7704	-0.1	0.921953	0.951	50	0.16	0.874	0.31	0.758708	0.961	5	-1.02	0.306	0.869	3	1.67	0.094	0.728	4	0.02	0.982	0.999	1.48	0.138	0.533	1stExon
cg00039960	PHF23	79142	17	7142925	3.63	0.0003	0.72	0.471192	0.599	96	-1.24	0.214	-1.34	0.181448	0.729	2	NA	NA	NA	9	-1.58	0.114	0.761	7	-0.41	0.679	0.98	-1.06	0.29	0.701	TSS200
cg00040007	DLL4	54567	15	41222276	-1.72	0.0853	-1.97	0.049247	0.095	86	-1.84	0.066	-1.93	0.0540035	0.515	0	NA	NA	NA	3	0.49	0.626	0.978	10	-2.12	0.035	0.52	0.42	0.672	0.9	Body
cg00040008	KLHL2	11275	4	166128394	-0.19	0.8463	-1.58	0.115184	0.197	46	-0.57	0.567	-0.97	0.331884	0.83	2	NA	NA	NA	4	-1.25	0.213	0.868	5	0.54	0.588	0.97	0.04	0.965	0.991	TSS1500
cg00040312	HOXC4;HOXC5	3221	12	54424679	13.1	0	12.84	7.86928e-36	0	94	-0.08	0.936	-1.02	0.308943	0.817	6	-0.34	0.737	0.974	11	-0.54	0.589	0.973	5	1.34	0.181	0.827	1.27	0.206	0.62	5'UTR
cg00040427	PODNL1	79883	19	14044197	6.89	0	7.09	2.04577e-12	0	90	-1.46	0.145	-1.3	0.192517	0.741	0	NA	NA	NA	12	0.42	0.671	0.982	11	-0.42	0.676	0.979	-0.43	0.667	0.896	Body
cg00040446	MYCL1	4610	1	40367965	0.78	0.4336	-0.03	0.979579	0.988	79	1.12	0.264	-0.02	0.987577	0.998	1	NA	NA	NA	9	-0.18	0.861	0.994	9	-0.77	0.44	0.943	5.85	0	0	TSS1500
cg00040466	SMOC2	64094	6	168918597	9	0	9.03	5.44648e-19	0	63	-1.26	0.209	-1.23	0.220683	0.764	11	-1.33	0.182	0.774	10	-1.21	0.226	0.877	4	0.74	0.457	0.949	-0.43	0.67	0.898	Body
cg00040566	EBF3	253738	10	131637099	3.13	0.0018	2.77	0.0056284	0.013	34	0.62	0.534	0.49	0.624868	0.933	4	0.39	0.698	0.971	2	NA	NA	NA	4	0.55	0.583	0.97	-0.88	0.378	0.767	Body
cg00040588	MXRA8	54587	1	1290712	13.24	0	13.59	1.09527e-39	0	84	0.59	0.554	0.99	0.324735	0.827	1	NA	NA	NA	10	1.27	0.203	0.862	12	-0.54	0.59	0.971	0.65	0.516	0.835	Body
cg00040861	LSM7;SPPL2B	51690	19	2328391	-2.99	0.0028	0.67	0.50587	0.631	85	0.38	0.704	0.11	0.911092	0.987	1	NA	NA	NA	11	-0.05	0.961	0.999	11	1.53	0.127	0.77	1.06	0.288	0.7	Body
cg00040945	C15orf40	123207	15	83680531	-3.11	0.0019	-0.16	0.871423	0.917	36	-0.06	0.949	0.19	0.850686	0.977	2	NA	NA	NA	4	0.34	0.734	0.986	5	0.13	0.899	0.995	0.42	0.676	0.902	TSS200
cg00041047	SLC6A16	28968	19	49828629	5.78	0	5.48	5.05695e-08	0	99	-2.18	0.03	-2.36	0.0182437	0.34	5	-1.26	0.208	0.8	9	-1.58	0.114	0.761	7	-3.85	0	0.02	-0.08	0.934	0.982	TSS200
cg00041467	MKI67IP	84365	2	122494276	2.54	0.0111	2.66	0.00800325	0.019	49	1.59	0.113	1.58	0.1149	0.648	2	NA	NA	NA	4	0.74	0.458	0.956	4	2.54	0.011	0.325	0.12	0.906	0.972	Body
cg00041759	KLC2	64837	11	66024941	0.27	0.7904	0.98	0.327227	0.456	149	-1.45	0.148	-1.23	0.219054	0.762	5	-0.62	0.534	0.945	10	-0.54	0.591	0.973	10	0.01	0.992	1	0.6	0.548	0.85	TSS200
cg00041901	CD164	8763	6	109703809	2.95	0.0033	0.08	0.939816	0.962	52	1.38	0.169	0.32	0.751377	0.96	1	NA	NA	NA	6	0.75	0.451	0.954	3	0.59	0.557	0.967	0.01	0.99	0.998	TSS200
cg00042144	C1orf74	148304	1	209958035	12	0	14.2	5.93969e-43	0	70	1.08	0.279	1.25	0.21317	0.757	1	NA	NA	NA	7	1.16	0.246	0.888	7	-0.1	0.917	0.995	0.68	0.499	0.827	TSS200
cg00042186	KCNK12	56660	2	47748839	-2.29	0.0223	-2.45	0.0142545	0.032	61	1.08	0.28	0.9	0.370617	0.848	4	-0.42	0.671	0.966	2	NA	NA	NA	6	2.87	0.004	0.195	-0.46	0.648	0.89	Body
cg00042356	PARK7	11315	1	8021962	-0.16	0.8708	3.47	0.000541489	0.002	74	-1.93	0.054	-1.95	0.0517059	0.506	2	NA	NA	NA	2	NA	NA	NA	9	-1.18	0.239	0.871	-1.08	0.282	0.694	5'UTR
cg00042611	CCDC135	84229	16	57760115	0.92	0.3555	0.93	0.351996	0.482	67	1.01	0.311	1.01	0.310507	0.818	0	NA	NA	NA	4	0.49	0.625	0.978	6	1.01	0.312	0.904	-0.36	0.721	0.917	Body
cg00042657	METTL13	51603	1	171753628	-0.17	0.8673	-3.47	0.000535894	0.001	81	2.93	0.003	1.64	0.101442	0.625	7	1.15	0.25	0.835	6	2.15	0.032	0.507	8	2.06	0.04	0.545	3.32	0.001	0.037	Body
cg00043005	DOT1L	84444	19	2227429	-2.55	0.0109	-1.42	0.156636	0.254	108	-0.75	0.451	-0.87	0.384337	0.854	10	-1.97	0.049	0.505	4	1.23	0.22	0.873	10	0.09	0.931	0.996	-1.51	0.131	0.52	Body
cg00043095	SGPP2	130367	2	223289277	-5.06	0	-4.74	2.38918e-06	0	78	-0.88	0.378	-0.75	0.450554	0.881	5	1.14	0.255	0.84	7	-0.46	0.647	0.98	2	NA	NA	NA	1.26	0.208	0.624	TSS200
cg00043371	COG1	9382	17	71188425	-2.37	0.0178	-1.62	0.104992	0.182	78	0.22	0.825	0.56	0.573763	0.918	1	NA	NA	NA	7	-0.78	0.434	0.951	8	2.93	0.003	0.175	0.35	0.729	0.92	TSS1500
cg00043379	FGF3	2248	11	69634240	-4.65	0	-4.93	9.16948e-07	0	164	0.64	0.524	0.07	0.947767	0.993	2	NA	NA	NA	9	3.87	0	0.018	22	0.94	0.348	0.916	5.06	0	0	TSS200
cg00043788	VSX1	30813	20	25062754	2.2	0.0281	1.78	0.0751552	0.137	80	0.68	0.497	0.62	0.533622	0.907	1	NA	NA	NA	6	0.39	0.694	0.983	7	-0.95	0.34	0.914	2.71	0.007	0.129	5'UTR
cg00044050	C16orf75	116028	16	11439710	-2.98	0.0029	-2.48	0.013343	0.03	91	0.27	0.787	0.7	0.482896	0.892	5	-1.64	0.101	0.659	11	-0.15	0.883	0.996	7	0.51	0.61	0.974	2.39	0.017	0.206	Body
cg00044107	COL12A1	1303	6	75795067	7.85	0	8.11	1.05957e-15	0	59	1.36	0.174	1.32	0.188008	0.736	6	0.39	0.7	0.971	5	2.97	0.003	0.162	2	NA	NA	NA	1.38	0.168	0.574	3'UTR
cg00044170	FOXM1;C12orf32	2305	12	2986348	-2.38	0.0176	0.11	0.912198	0.944	95	-1.86	0.064	-0.42	0.673817	0.944	1	NA	NA	NA	6	-1.72	0.087	0.71	8	0	1	1	0.04	0.968	0.992	TSS200
cg00044245	EPHA7	2045	6	94128889	-11.67	0	-11.86	4.84438e-31	0	48	-0.86	0.392	-1	0.31803	0.823	11	-1.55	0.12	0.695	2	NA	NA	NA	5	0.11	0.913	0.995	-0.16	0.869	0.961	Body
cg00044318	WTIP	126374	19	34988751	3.45	0.0006	4.99	6.88609e-07	0	97	-3.01	0.003	-1.13	0.258775	0.787	4	0.2	0.844	0.987	8	-0.64	0.525	0.966	6	-1.52	0.129	0.772	0.36	0.72	0.917	Body
cg00044995	C2CD4C	126567	19	408683	-5.05	0	-5.51	4.30345e-08	0	88	-1.11	0.266	-1.45	0.14662	0.691	0	NA	NA	NA	5	-1.77	0.077	0.686	8	-1.18	0.239	0.871	2.28	0.023	0.24	5'UTR
cg00045303	SETD4	54093	21	37432620	-3.93	0.0001	-2.04	0.0419456	0.083	64	0.3	0.762	0.54	0.588511	0.922	4	1.2	0.229	0.817	7	-0.21	0.832	0.992	12	1.62	0.105	0.736	0.54	0.586	0.865	5'UTR
cg00046018	PPP1R12B	4660	1	202318086	-1.1	0.272	-0.54	0.59212	0.707	99	-0.84	0.401	-0.01	0.991697	0.999	19	0.98	0.326	0.876	10	-0.42	0.678	0.982	7	0.21	0.836	0.991	-0.35	0.726	0.919	1stExon
cg00046560	SNRPA1	6627	15	101835624	0.7	0.485	-0.64	0.52165	0.646	55	0.23	0.818	-0.06	0.94967	0.993	2	NA	NA	NA	3	3.12	0.002	0.119	7	-0.65	0.517	0.961	0.75	0.451	0.806	TSS200
cg00046625	PDE4B	5142	1	66258760	-1.98	0.0475	-1.72	0.0848214	0.152	70	1.21	0.225	1.34	0.179033	0.727	19	-0.56	0.577	0.952	4	1.52	0.128	0.782	6	0.33	0.738	0.983	-0.58	0.56	0.854	5'UTR
cg00046815	CAPS2	84698	12	75723857	-2.21	0.0276	-1.92	0.0544449	0.104	89	-0.1	0.918	0.78	0.435401	0.875	13	4.04	0	0.006	12	-0.94	0.346	0.928	7	-0.92	0.359	0.92	-3.14	0.002	0.058	TSS200
cg00046913	HAGH;FAHD1	3029	16	1877150	-0.53	0.5967	-0.68	0.495496	0.622	85	-0.23	0.816	-0.26	0.797095	0.968	5	-0.95	0.343	0.883	6	0.62	0.536	0.967	13	0.3	0.762	0.985	0.44	0.662	0.894	5'UTR
cg00047287	CPT1B;CHKB-CPT1B	1375	22	51016899	2.65	0.0081	3.19	0.00143037	0.004	63	0.07	0.945	0.02	0.981427	0.997	0	NA	NA	NA	10	-0.47	0.639	0.979	10	1.08	0.281	0.892	0.79	0.429	0.796	TSS200
cg00047469	POLE3;C9orf43	54107	9	116172568	4.33	0	0.82	0.410296	0.541	75	0.8	0.422	0.13	0.893689	0.984	0	NA	NA	NA	7	0.47	0.637	0.979	3	-0.19	0.848	0.991	0.91	0.361	0.756	Body
cg00047844	CBX2	84733	17	77752442	-0.15	0.882	0.27	0.786564	0.858	79	-1.17	0.243	-0.94	0.346785	0.838	1	NA	NA	NA	4	-2.03	0.043	0.566	5	0.18	0.861	0.993	0.03	0.978	0.994	Body
cg00048746	CCDC103;EFTUD2	388389	17	42976844	3.01	0.0026	1.79	0.0730317	0.134	74	0.06	0.949	0.11	0.911561	0.987	0	NA	NA	NA	4	-1.17	0.242	0.885	8	-1.13	0.258	0.883	-3.1	0.002	0.064	TSS1500
cg00048759	STAG3;GPC2	10734	7	99775422	-10.76	0	-10.99	4.68913e-27	0	75	-0.6	0.549	-0.92	0.356204	0.843	2	NA	NA	NA	5	-1.43	0.152	0.81	4	-1.16	0.247	0.875	0.72	0.472	0.816	TSS200
cg00049033	CBLN1	869	16	49317080	-8.42	0	-8.43	8.3601e-17	0	58	0.59	0.552	0.53	0.594319	0.924	0	NA	NA	NA	3	-0.69	0.492	0.962	5	1.95	0.051	0.599	1.42	0.156	0.557	TSS1500
cg00049047	GDNF	2668	5	37838425	-6.97	0	-6.85	1.09143e-11	0	80	0.23	0.821	0.43	0.664761	0.942	3	-0.47	0.638	0.962	6	0.03	0.978	0.999	8	1.09	0.276	0.891	-1.07	0.286	0.697	5'UTR
cg00049253	EXOC8;C1orf124	149371	1	231473541	2.04	0.0416	0.07	0.947676	0.967	85	-0.04	0.966	-0.31	0.754448	0.96	0	NA	NA	NA	7	1.01	0.313	0.919	5	0.36	0.717	0.982	0.29	0.77	0.933	5'UTR
cg00049286	TMEM177	80775	2	120436657	-7.16	0	-5.65	1.9028e-08	0	48	0.19	0.852	0.49	0.62138	0.932	0	NA	NA	NA	4	0.79	0.429	0.949	4	0.79	0.432	0.941	-0.69	0.487	0.822	TSS200
cg00049330	PIGN;KIAA1468	23556	18	59854195	0.02	0.9854	0.09	0.931026	0.957	51	0.21	0.832	0.22	0.827202	0.973	3	0.57	0.572	0.951	3	0.47	0.638	0.979	2	NA	NA	NA	-1.82	0.069	0.397	5'UTR
cg00049411	PLCD3;ACBD4	113026	17	43210103	0.18	0.8538	-0.08	0.939103	0.962	80	0.01	0.993	-0.47	0.638775	0.936	5	-0.74	0.462	0.926	7	-1.38	0.167	0.826	8	0.27	0.785	0.986	-0.21	0.831	0.951	TSS1500
cg00049664	CMTM2	146225	16	66613334	-3.43	0.0006	-3.62	0.000307717	0.001	61	1.72	0.085	1.59	0.112565	0.645	0	NA	NA	NA	2	NA	NA	NA	3	0.47	0.637	0.977	-0.27	0.79	0.938	TSS200
cg00049894	NOM1	64434	7	156761024	-2.73	0.0064	1.19	0.234159	0.351	96	-4.86	0	-4.86	1.29762e-06	0	1	NA	NA	NA	6	-4.52	0	0.002	2	NA	NA	NA	-1.65	0.098	0.459	Body
cg00049947	RNF216	54476	7	5821313	3.67	0.0002	1.05	0.294643	0.42	79	3.57	0	3.12	0.00187445	0.104	17	2.38	0.017	0.314	5	0.15	0.883	0.996	8	-1.17	0.243	0.873	1.59	0.111	0.483	TSS200
cg00049973	APPBP2	10513	17	58603597	-1.93	0.0535	1.05	0.294987	0.421	118	-0.02	0.986	0.8	0.423599	0.87	7	1.54	0.123	0.7	14	1.62	0.104	0.747	11	1.01	0.313	0.904	-0.06	0.952	0.989	TSS200
cg00050152	BTNL9	153579	5	180479829	-3.7	0.0002	-3.8	0.00015244	0	41	-1.02	0.309	-1.04	0.297563	0.811	1	NA	NA	NA	3	0.25	0.803	0.991	7	-0.91	0.362	0.921	1.24	0.217	0.632	Body
cg00050224	RNF213;LOC100294362	57674	17	78327956	-0.32	0.7525	1.38	0.168398	0.269	84	-1.46	0.145	-0.9	0.368341	0.847	9	-1.1	0.272	0.852	8	-0.23	0.818	0.992	6	0.75	0.453	0.947	-0.81	0.417	0.789	Body
cg00050312	PRKCA	5578	17	64299065	-1.89	0.0585	-2.92	0.00351151	0.009	72	0	0.998	-1.05	0.292572	0.808	24	-0.29	0.768	0.978	7	-0.37	0.714	0.985	7	1.98	0.048	0.586	-2.14	0.032	0.282	1stExon
cg00050590	SERPINB8	5271	18	61637441	-5.19	0	-3.17	0.00154719	0.004	55	0.33	0.745	0.14	0.890354	0.984	2	NA	NA	NA	3	-0.66	0.511	0.964	6	0.28	0.778	0.986	1.28	0.2	0.614	5'UTR
cg00051068	JAG1	182	20	10655610	-4.72	0	-4.79	1.88259e-06	0	56	-0.96	0.339	-0.94	0.347491	0.839	4	-0.38	0.706	0.972	4	-1.06	0.288	0.907	3	-0.87	0.383	0.925	-1.63	0.102	0.467	TSS1500
cg00051979	C10orf4	118924	10	95462161	-4.09	0	-2.74	0.00624893	0.015	45	0.83	0.404	0.74	0.460897	0.884	1	NA	NA	NA	6	-0.61	0.545	0.968	3	0.77	0.439	0.943	0.02	0.981	0.995	5'UTR
cg00052290	ATAD1;CFLP1	84896	10	89578072	-8.79	0	-6.67	3.57692e-11	0	102	4.53	0	2.91	0.00362657	0.154	16	4.58	0	0.001	46	1.94	0.052	0.605	6	1.69	0.092	0.711	-3.74	0	0.014	TSS200
cg00052422	CTNNB1	1499	3	41240987	-2.66	0.0078	-0.34	0.730578	0.818	57	-0.85	0.393	-0.22	0.827303	0.973	13	0.1	0.923	0.994	5	0.6	0.546	0.968	7	-0.63	0.528	0.963	-0.65	0.518	0.836	5'UTR
cg00052550	SCLY	51540	2	238969457	-0.49	0.6223	1.51	0.130893	0.219	52	6.24	0	5.79	8.37993e-09	0	4	9.16	0	0	6	5.71	0	0	9	5.4	0	0	3.56	0	0.022	TSS200
cg00052561	ZNF627	199692	19	11708537	0.37	0.7087	-1.21	0.226637	0.342	108	-0.15	0.885	-0.82	0.413302	0.866	5	-1.56	0.12	0.694	11	-0.93	0.35	0.93	8	0.14	0.892	0.994	-0.14	0.888	0.967	Body
cg00053073	PDE4C	5143	19	18337107	3.81	0.0001	3.58	0.000349227	0.001	111	-2.2	0.028	-2.66	0.00781898	0.232	7	-2.05	0.041	0.468	15	-0.81	0.42	0.947	12	-2.76	0.006	0.234	-1.14	0.256	0.671	1stExon
cg00053135	RPS6KA2	6196	6	167032403	13.85	0	14.37	6.88657e-44	0	72	-0.58	0.565	-0.51	0.611792	0.929	21	0.47	0.641	0.962	5	-0.65	0.516	0.965	6	-0.49	0.623	0.975	0.13	0.895	0.969	Body
cg00053292	TACO1	51204	17	61678300	-5.44	0	-1.12	0.264007	0.386	68	-2.03	0.043	-0.36	0.719565	0.954	0	NA	NA	NA	5	-0.9	0.369	0.937	9	-0.19	0.847	0.991	1.15	0.25	0.666	1stExon
cg00053373	ATP1B2	482	17	7554827	-6.6	0	-7.11	1.87063e-12	0	92	-0.21	0.833	-0.11	0.911768	0.987	1	NA	NA	NA	13	-0.43	0.667	0.981	26	0.17	0.861	0.993	-1.66	0.097	0.457	1stExon
cg00053507	DGKH	160851	13	42623481	0.77	0.4409	-0.98	0.326838	0.456	52	-1.12	0.263	-1.51	0.131236	0.671	4	-0.4	0.686	0.969	1	NA	NA	NA	3	-1.73	0.084	0.693	0.46	0.645	0.889	Body
cg00053661	CYP20A1	57404	2	204103685	-0.55	0.5853	-1.63	0.102868	0.179	52	-0.58	0.561	-0.6	0.549914	0.911	3	-0.21	0.831	0.985	3	-1.14	0.254	0.893	6	0.93	0.351	0.917	0.26	0.792	0.939	1stExon
cg00053870	ESPNL	339768	2	239040304	3.25	0.0012	3.96	7.85222e-05	0	52	0.43	0.668	0.31	0.754094	0.96	3	0.7	0.484	0.932	7	0.36	0.721	0.986	6	0.43	0.666	0.979	1.24	0.215	0.632	Body
cg00054210	CYP7B1	9420	8	65711644	-6.07	0	-6.47	1.3248e-10	0	75	-0.08	0.94	-0.24	0.812291	0.971	9	-0.98	0.325	0.876	4	-1.02	0.309	0.917	5	1.24	0.214	0.852	-0.65	0.514	0.835	TSS1500
cg00054248	QRICH2	84074	17	74303798	1.49	0.1359	1.61	0.108218	0.187	117	-1.16	0.248	-1.09	0.276433	0.799	3	-0.42	0.672	0.966	7	0.17	0.868	0.994	9	-0.54	0.587	0.97	-0.32	0.749	0.927	TSS200
cg00054408	BRUNOL5	60680	19	3275609	0.69	0.4934	0.74	0.457624	0.587	85	0.6	0.549	0.66	0.509801	0.9	6	-0.76	0.445	0.921	10	0.67	0.502	0.963	10	-1.4	0.162	0.808	0.58	0.56	0.853	Body
cg00054511	PRR13	54458	12	53835377	-2.23	0.0257	-0.53	0.597722	0.712	100	-1.19	0.236	-0.56	0.577379	0.919	0	NA	NA	NA	9	-0.49	0.626	0.978	6	-0.88	0.378	0.923	-1.72	0.086	0.437	TSS200
cg00054525	CYBA	1535	16	88717587	-15.4	0	-15.67	2.96801e-51	0	76	0.91	0.361	0.91	0.363308	0.846	2	NA	NA	NA	6	-0.84	0.399	0.944	6	1.41	0.158	0.805	-1.76	0.079	0.419	TSS200
cg00055233	RLN1	6013	9	5339677	-3.16	0.0016	-3.63	0.000288635	0.001	67	1.31	0.19	0.55	0.582522	0.921	0	NA	NA	NA	7	-0.2	0.845	0.993	7	0.84	0.4	0.931	1.07	0.287	0.697	1stExon
cg00055434	PLCH2	9651	1	2415344	10.06	0	10.13	2.33448e-23	0	105	-0.77	0.441	-0.78	0.438138	0.876	1	NA	NA	NA	7	-0.06	0.95	0.998	7	0.2	0.844	0.991	-0.76	0.445	0.803	Body
cg00055557	DOK5	55816	20	53092474	-7.97	0	-8.01	2.3869e-15	0	80	-1.28	0.2	-1.8	0.0725495	0.563	13	-1.24	0.214	0.806	5	-1.4	0.161	0.82	12	-2.6	0.009	0.298	0.2	0.838	0.953	1stExon
cg00055848	B3GNT2	10678	2	62422984	0.57	0.5702	0.3	0.764613	0.843	73	0.32	0.747	0.13	0.900379	0.985	2	NA	NA	NA	7	0.5	0.615	0.976	7	0.32	0.749	0.984	-0.2	0.838	0.953	TSS1500
cg00056489	SH2B3	10019	12	111856652	2.17	0.0304	2.36	0.0182052	0.039	70	-0.36	0.721	-0.12	0.90347	0.986	4	0.57	0.572	0.951	6	0.95	0.345	0.928	9	-2.29	0.022	0.437	1.28	0.202	0.617	Body
cg00056624	CTDSPL	10217	3	37902229	-3.87	0.0001	-3.05	0.00230333	0.006	57	-0.99	0.321	-0.6	0.548971	0.911	4	0.23	0.82	0.982	5	-0.73	0.464	0.958	4	-0.69	0.492	0.956	0.92	0.357	0.752	TSS1500
cg00056628	STRA13;LRRC45	201254	17	79981271	2.66	0.0079	2.03	0.0429675	0.084	108	-0.97	0.331	-1.27	0.203095	0.75	0	NA	NA	NA	9	-1.31	0.192	0.852	14	-0.18	0.861	0.993	1.13	0.26	0.676	TSS1500
cg00056719	PCBP2	5094	12	53845867	-3.57	0.0004	-1.14	0.255383	0.376	100	0.55	0.58	1.2	0.228814	0.769	3	-0.53	0.596	0.955	8	1.49	0.137	0.79	6	-0.28	0.783	0.987	-0.29	0.771	0.932	TSS200
cg00056985	C9orf125	84302	9	104249490	-19.49	0	-20.08	2.26546e-79	0	54	-0.62	0.534	-0.89	0.373669	0.85	3	-1.04	0.3	0.865	2	NA	NA	NA	4	-1.31	0.191	0.835	0.58	0.56	0.853	TSS200
cg00057231	COL7A1	1294	3	48631958	-7.49	0	-7.48	1.23896e-13	0	80	-2.23	0.026	-2.21	0.0271642	0.399	3	-0.62	0.533	0.945	9	-1.03	0.305	0.916	5	-0.26	0.795	0.987	0.08	0.938	0.983	Body
cg00057317	CTSB	1508	8	11725492	4.66	0	0.76	0.450225	0.58	53	3.37	0.001	0.18	0.857438	0.978	5	-0.46	0.645	0.962	7	1.03	0.302	0.914	10	-0.48	0.632	0.977	0.47	0.637	0.886	5'UTR
cg00057434	ARMC4	55130	10	28288024	-4.38	0	-4.34	1.52429e-05	0	53	0.61	0.539	0.48	0.634799	0.935	6	0.84	0.401	0.908	2	NA	NA	NA	1	NA	NA	NA	0.92	0.359	0.754	TSS200
cg00057661	ARF5	381	7	127228948	-2.77	0.0056	-0.52	0.603988	0.717	84	4.28	0	4.87	1.21419e-06	0	0	NA	NA	NA	6	-0.47	0.637	0.979	9	6.27	0	0	-1.22	0.224	0.64	Body
cg00057676	C1orf220	400798	1	178512141	-2.08	0.0379	-2.02	0.0431192	0.085	64	1.38	0.167	1.46	0.143931	0.688	0	NA	NA	NA	8	1.44	0.15	0.807	6	1.02	0.306	0.902	0.6	0.546	0.849	Body
cg00057700	ACADSB;IKZF5	36	10	124768526	-1.62	0.1064	-1.21	0.22482	0.34	53	-0.25	0.804	-0.03	0.978301	0.996	1	NA	NA	NA	3	-0.8	0.424	0.948	4	0.42	0.674	0.979	-1.46	0.144	0.538	1stExon
cg00058009	TRPC3	7222	4	122853693	1.3	0.1944	1.41	0.159206	0.257	41	-2.42	0.016	-2.29	0.0223488	0.371	3	-1.18	0.238	0.827	4	-1.08	0.282	0.904	6	-2.6	0.009	0.297	0.99	0.32	0.725	1stExon
cg00058113	VPS52;RPS18	6293	6	33239977	-3.91	0.0001	-0.37	0.709886	0.802	116	0.03	0.978	0.19	0.853255	0.978	2	NA	NA	NA	4	0.54	0.588	0.973	3	0.87	0.382	0.925	-0.39	0.699	0.908	TSS1500
cg00058296	RYR2	6262	1	237947435	9.46	0	9.47	1.12256e-20	0	111	-0.81	0.419	-0.89	0.375549	0.85	51	-1.62	0.106	0.668	5	-0.01	0.994	1	8	-0.56	0.574	0.969	-1.33	0.185	0.594	Body
cg00058299	SLC16A1	6566	1	113498193	-10.85	0	-11.11	1.37151e-27	0	73	-1.02	0.308	-1.03	0.300924	0.813	5	-0.85	0.394	0.905	4	0.41	0.683	0.982	5	-0.71	0.48	0.954	0.79	0.432	0.797	5'UTR
cg00058329	P2RX2	22953	12	133195094	-5.95	0	-5.98	2.86041e-09	0	60	-0.07	0.946	-0.02	0.984913	0.997	1	NA	NA	NA	4	-1.27	0.204	0.863	4	0.58	0.565	0.967	-0.79	0.43	0.796	TSS1500
cg00058449	ZBTB12	221527	6	31867956	7.64	0	5.76	1.00511e-08	0	143	-0.24	0.807	-1.53	0.125373	0.664	0	NA	NA	NA	4	-1.19	0.235	0.882	11	-0.59	0.554	0.967	0.23	0.82	0.947	Body
cg00058771	POLL;RP11-529I10.4	27343	10	103347979	-3.6	0.0003	-3.99	7.03461e-05	0	43	-0.96	0.337	-0.94	0.345583	0.838	1	NA	NA	NA	2	NA	NA	NA	1	NA	NA	NA	-2.6	0.009	0.148	TSS200
cg00058879	CACNA1I	8911	22	40082173	6.93	0	6.87	9.65083e-12	0	85	1.97	0.049	1.79	0.0743277	0.566	7	1.93	0.054	0.523	6	-0.77	0.439	0.951	5	-0.63	0.53	0.964	0.96	0.335	0.734	Body
cg00059024	WDR93;PEX11A	56964	15	90233617	-2.19	0.029	-0.57	0.568827	0.687	77	-3.15	0.002	-1.41	0.158645	0.706	4	-1.27	0.203	0.796	4	-1.47	0.143	0.798	10	-0.4	0.691	0.98	-0.18	0.857	0.959	TSS1500
cg00059053	PRMT8	56341	12	3602162	-1.98	0.0481	-1.85	0.0644652	0.12	94	1.42	0.155	2.08	0.0380714	0.455	23	1.96	0.05	0.51	9	-0.23	0.82	0.992	4	-0.6	0.548	0.966	0.33	0.744	0.925	Body
cg00059225	GLRA1	2741	5	151304357	-3.97	0.0001	-3.99	6.83476e-05	0	42	-2.86	0.004	-3.1	0.00197213	0.107	4	-2.4	0.016	0.304	5	-3.22	0.001	0.095	4	-2.11	0.035	0.524	-0.02	0.986	0.996	1stExon
cg00059424	PES1	23481	22	30988148	-1.69	0.0918	0.28	0.779416	0.853	83	-0.81	0.42	-0.44	0.659931	0.941	2	NA	NA	NA	7	0.58	0.565	0.969	9	-0.27	0.785	0.986	0.78	0.434	0.799	TSS1500
cg00059740	C7orf49	78996	7	134855689	2.13	0.0337	-0.5	0.619456	0.729	63	1.12	0.262	0.41	0.680641	0.946	3	1.74	0.081	0.614	4	-0.49	0.622	0.978	2	NA	NA	NA	-0.57	0.568	0.856	TSS200
cg00059782	DDX11	1663	12	31226714	-3.43	0.0006	-5.51	4.15149e-08	0	77	-0.27	0.788	-1.39	0.166096	0.714	2	NA	NA	NA	8	-1	0.32	0.921	8	-0.94	0.349	0.916	-0.69	0.493	0.823	TSS200
cg00059854	AGAP1	116987	2	236443857	-3.22	0.0013	-2.67	0.00764937	0.018	76	-0.29	0.769	-0.73	0.467374	0.886	39	-1.16	0.246	0.832	2	NA	NA	NA	3	1.12	0.261	0.885	0.97	0.334	0.734	Body
cg00059911	LHX5	64211	12	113908960	-3.39	0.0007	-3.45	0.000576921	0.002	57	-0.18	0.854	-0.59	0.554743	0.912	1	NA	NA	NA	9	-1.02	0.309	0.917	4	-0.5	0.618	0.975	0.87	0.384	0.769	Body
cg00060287	COL1A1	1277	17	48278086	-0.25	0.8017	-0.21	0.833309	0.891	84	0.78	0.436	2.37	0.0177892	0.337	3	1.55	0.12	0.695	7	4.74	0	0.001	11	3.17	0.002	0.11	0.86	0.389	0.772	Body
cg00060304	PAX6	5080	11	31837237	8.93	0	8.97	8.75373e-19	0	56	0.61	0.541	0.53	0.598661	0.925	0	NA	NA	NA	2	NA	NA	NA	10	0.09	0.925	0.995	0.82	0.411	0.787	5'UTR
cg00060320	KY	339855	3	134369974	-4.78	0	-4.78	1.8906e-06	0	48	0.12	0.902	0.12	0.904126	0.986	1	NA	NA	NA	1	NA	NA	NA	2	NA	NA	NA	-0.48	0.629	0.884	TSS200
cg00060403	NME1;NME1-NME2	4830	17	49230877	-4.46	0	-0.79	0.432516	0.563	83	-1.78	0.075	1.22	0.22445	0.766	1	NA	NA	NA	10	-1.29	0.197	0.857	10	1.37	0.172	0.82	-2.39	0.017	0.206	TSS200
cg00060500	KIAA0226;FYTTD1	9711	3	197476529	2.55	0.0108	0.57	0.567411	0.686	82	-1.32	0.187	-1.49	0.135402	0.676	7	-0.61	0.545	0.947	11	-1.22	0.224	0.876	8	-2.12	0.034	0.517	-0.18	0.853	0.958	1stExon
cg00060606	C1orf228;TMEM53	339541	1	45140440	-1.01	0.3124	-0.58	0.560242	0.68	69	-0.07	0.945	0.04	0.965279	0.995	2	NA	NA	NA	7	0.51	0.612	0.976	4	0.61	0.544	0.966	-1.07	0.284	0.695	5'UTR
cg00060715	CENPF	1063	1	214779657	0.49	0.6213	0.32	0.746505	0.829	59	-2.01	0.044	-2	0.0462218	0.488	6	-1.39	0.164	0.754	7	-1.96	0.05	0.597	4	-0.65	0.514	0.96	1.8	0.072	0.404	5'UTR
cg00060762	LEO1	123169	15	52264133	-0.53	0.5952	0.05	0.960175	0.975	57	1.84	0.066	1.93	0.0541394	0.515	1	NA	NA	NA	3	0.83	0.407	0.945	6	-0.3	0.766	0.985	-0.55	0.584	0.864	TSS200
cg00060880	WIBG	84305	12	56321627	0.78	0.4349	-0.31	0.756362	0.836	103	0.99	0.324	0.1	0.924108	0.99	8	-0.81	0.418	0.913	13	1.18	0.237	0.883	11	0.39	0.7	0.981	-1.76	0.079	0.421	5'UTR
cg00061059	TECR	9524	19	14640983	-4.78	0	-0.29	0.77004	0.846	106	-0.13	0.894	1.59	0.110957	0.643	4	0.48	0.628	0.96	13	1.15	0.25	0.891	1	NA	NA	NA	0.76	0.448	0.806	Body
cg00061086	RPL36AL;MGAT2	6166	14	50088260	3.25	0.0012	1.55	0.120956	0.205	57	-0.24	0.808	-0.36	0.717588	0.953	0	NA	NA	NA	8	-0.49	0.623	0.978	8	-0.03	0.975	0.998	0	0.999	1	TSS1500
cg00061150	NRBP2	340371	8	144918317	-2.98	0.0029	-0.53	0.598747	0.712	94	-1.34	0.182	-0.64	0.521072	0.903	0	NA	NA	NA	6	-1.94	0.052	0.606	5	-1.13	0.26	0.883	2.8	0.005	0.113	Body
cg00061769	YY1AP1;DAP3	55249	1	155658843	0.31	0.7588	-0.38	0.705475	0.798	118	-0.47	0.638	-0.67	0.506083	0.899	8	-0.57	0.571	0.951	13	-2.05	0.041	0.558	13	0	0.998	1	-1.6	0.11	0.48	TSS200
cg00062245	ITGA2B	3674	17	42462260	0.04	0.9661	0.04	0.966245	0.979	84	0.03	0.978	0.03	0.978124	0.996	1	NA	NA	NA	1	NA	NA	NA	3	-0.25	0.806	0.988	0.11	0.916	0.977	Body
cg00062312	KDM1A	23028	1	23346344	2.93	0.0035	0.08	0.936257	0.96	77	-0.21	0.835	-0.84	0.401843	0.862	2	NA	NA	NA	4	-0.2	0.842	0.993	8	0.43	0.669	0.979	0.37	0.709	0.912	1stExon
cg00062356	OS9	10956	12	58087544	-14.35	0	-6.23	6.11167e-10	0	111	-9.9	0	0.44	0.662124	0.941	23	3.51	0	0.029	31	-3.26	0.001	0.087	35	0.8	0.424	0.939	3.78	0	0.012	TSS200
cg00063066	C6orf173	387103	6	126661328	-3.55	0.0004	-0.77	0.443136	0.573	73	-0.79	0.43	0.04	0.964459	0.995	0	NA	NA	NA	6	-0.16	0.87	0.995	7	1.02	0.31	0.903	5.2	0	0	5'UTR
cg00063077	SLC30A7;EXTL2	148867	1	101360652	-7	0	-1.57	0.115828	0.198	43	0.42	0.676	0.58	0.56185	0.914	0	NA	NA	NA	2	NA	NA	NA	5	-0.86	0.392	0.928	-0.32	0.752	0.929	TSS1500
cg00063174	WDR69	164781	2	228736253	-4	0.0001	-4.04	5.63126e-05	0	49	-1.32	0.186	-1.3	0.193282	0.742	0	NA	NA	NA	3	0.4	0.688	0.983	1	NA	NA	NA	0.33	0.741	0.925	TSS200
cg00063471	TNFAIP8L3	388121	15	51385970	-5.49	0	-5.63	2.119e-08	0	55	-0.1	0.918	-0.31	0.759669	0.961	3	0.11	0.913	0.993	5	0.2	0.845	0.993	5	0.45	0.655	0.979	0.49	0.622	0.881	Body
cg00063567	ERLEC1;LOC100302652;ASB3	27248	2	54014461	-1.01	0.3131	0.98	0.328423	0.457	52	-0.79	0.427	-0.52	0.605874	0.928	2	NA	NA	NA	7	0.8	0.423	0.948	4	-0.4	0.686	0.98	-1.64	0.101	0.464	1stExon
cg00063649	C15orf61	145853	15	67813698	-1.26	0.2062	-1.39	0.163766	0.263	53	-0.37	0.709	-0.39	0.699506	0.95	0	NA	NA	NA	3	1.41	0.16	0.819	6	-1.02	0.308	0.902	1.98	0.048	0.343	1stExon
cg00063744	NEURL3	93082	2	97174026	0.73	0.4685	0.76	0.444514	0.574	60	-0.97	0.333	-0.94	0.349522	0.84	3	-0.39	0.697	0.971	7	-0.56	0.575	0.971	4	-0.46	0.646	0.978	0.11	0.91	0.974	TSS200
cg00063945	TGIF1	7050	18	3450342	-0.35	0.7292	-1.66	0.0964568	0.17	101	1.49	0.136	0.99	0.32165	0.825	6	0.2	0.845	0.987	9	2.16	0.031	0.506	13	1.05	0.296	0.897	-0.1	0.919	0.977	5'UTR
cg00064261	ACTA1	58	1	229570057	-1.34	0.1802	-1.29	0.197528	0.306	69	0.45	0.651	0.49	0.623435	0.933	0	NA	NA	NA	8	2.1	0.036	0.533	4	0.23	0.815	0.989	-0.21	0.83	0.951	TSS1500
cg00064284	YAP1	10413	11	101981184	0.74	0.4573	-3.03	0.00251794	0.006	83	4.76	0	2.68	0.00747657	0.227	20	1.23	0.218	0.809	13	2.78	0.006	0.229	10	1.66	0.097	0.722	1.45	0.148	0.543	TSS200
cg00064347	FYTTD1;KIAA0226	84248	3	197477238	-5.32	0	0.02	0.985667	0.991	80	-1.4	0.162	-0.97	0.332076	0.83	9	-2.44	0.015	0.29	9	0.25	0.804	0.991	3	-1.61	0.109	0.743	0.75	0.455	0.808	Body
cg00064950	SLC2A4	6517	17	7184216	-0.55	0.5791	-0.71	0.478263	0.606	95	-2.21	0.027	-2.35	0.01902	0.347	0	NA	NA	NA	8	-1.25	0.21	0.866	9	-1.63	0.104	0.735	0.28	0.778	0.935	TSS1500
cg00065071	ST7L;CAPZA1	54879	1	113162105	2.61	0.0091	0.2	0.84161	0.897	70	0.99	0.322	0.67	0.505884	0.899	8	0.51	0.608	0.958	9	0.35	0.727	0.986	7	-0.11	0.913	0.995	-1.5	0.133	0.523	TSS200
cg00065215	PAX7	5081	1	18959268	-1.29	0.1968	-1.27	0.203826	0.314	54	-0.06	0.95	0.11	0.915107	0.988	4	0.38	0.702	0.971	3	-0.55	0.583	0.972	5	0.16	0.869	0.993	0.81	0.417	0.789	Body
cg00065408	CACNB3	784	12	49212475	-0.98	0.3275	-2.47	0.0134398	0.03	89	1.72	0.085	0.77	0.441856	0.877	2	NA	NA	NA	4	-0.21	0.835	0.992	7	1.01	0.311	0.904	-0.75	0.456	0.809	TSS200
cg00065570	SLC39A4	55630	8	145641991	-5.18	0	-3.39	0.000714464	0.002	98	0.22	0.825	0.55	0.579676	0.92	0	NA	NA	NA	7	0.8	0.424	0.949	8	-1.04	0.3	0.9	2.06	0.04	0.317	1stExon
cg00065726	FAM43A	131583	3	194406929	-8.95	0	-9.17	1.5056e-19	0	85	-0.79	0.427	-0.84	0.401876	0.862	0	NA	NA	NA	7	-1.44	0.15	0.807	3	-0.84	0.4	0.931	0.76	0.446	0.804	5'UTR
cg00065905	NHLH2	4808	1	116381304	-8.71	0	-8.78	4.67299e-18	0	70	-0.28	0.776	-0.41	0.683681	0.946	1	NA	NA	NA	6	0.73	0.465	0.958	6	-1.18	0.239	0.871	2.65	0.008	0.142	5'UTR
cg00065919	C3orf71;ARIH2	646450	3	48956159	1.46	0.1448	0.66	0.507147	0.632	76	-1.73	0.083	-2.08	0.037964	0.455	0	NA	NA	NA	5	-0.45	0.651	0.981	4	-1.83	0.067	0.652	0.21	0.832	0.952	1stExon
cg00065935	STXBP5L	9515	3	120627088	-7.37	0	-7.49	1.20766e-13	0	69	-1.69	0.091	-1.71	0.087252	0.595	18	-0.74	0.458	0.926	2	NA	NA	NA	5	-1.91	0.056	0.617	0.13	0.899	0.969	1stExon
cg00066198	MPPE1	65258	18	11908695	2.54	0.0112	0.01	0.993689	0.996	72	1.11	0.266	0.86	0.390697	0.856	1	NA	NA	NA	9	0.25	0.799	0.991	7	0.62	0.537	0.965	-1.04	0.299	0.707	TSS200
cg00066468	RPUSD2	27079	15	40861791	-0.49	0.6242	-1.04	0.297591	0.424	83	-0.78	0.437	-0.73	0.466572	0.886	2	NA	NA	NA	7	0.49	0.627	0.978	14	-1.71	0.087	0.7	0.23	0.815	0.946	1stExon
cg00067018	DBX2	440097	12	45445370	-7.2	0	-7.25	6.50474e-13	0	86	-0.26	0.791	-0.3	0.767579	0.963	4	0.81	0.417	0.912	8	1.75	0.081	0.697	5	-0.87	0.382	0.925	-1.9	0.058	0.368	TSS1500
cg00067102	OPN3	23596	1	241803367	1.36	0.1732	-0.08	0.93294	0.958	76	-1.02	0.306	-1.26	0.207172	0.754	5	0.12	0.905	0.992	4	-1.11	0.266	0.897	6	-0.92	0.358	0.92	0.54	0.589	0.867	1stExon
cg00067365	ZNF131	7690	5	43121575	-5.2	0	-2.05	0.0407191	0.08	84	-1.71	0.087	-0.79	0.432233	0.874	10	-0.26	0.794	0.98	9	-0.42	0.674	0.982	9	0.34	0.735	0.983	-0.46	0.645	0.889	TSS200
cg00067414	MTHFD1L	25902	6	151188081	-13.36	0	-13.44	6.77229e-39	0	73	-0.39	0.696	-0.16	0.871553	0.981	11	-0.58	0.563	0.95	8	-0.32	0.752	0.987	8	-0.94	0.349	0.916	1.24	0.215	0.633	Body
cg00067574	RHOQ	23433	2	46770281	-2.13	0.0329	-2.44	0.0149077	0.033	75	-2.06	0.04	-2.18	0.0296367	0.413	1	NA	NA	NA	4	-1.11	0.265	0.897	8	-1.3	0.194	0.838	0.73	0.463	0.812	1stExon
cg00067576	GADD45B	4616	19	2475014	1.14	0.2541	1.33	0.182367	0.287	89	1.62	0.106	1.62	0.106526	0.635	0	NA	NA	NA	11	0.52	0.601	0.974	7	2.61	0.009	0.294	0.75	0.452	0.806	TSS1500
cg00067814	WDR91	29062	7	134896357	-1.09	0.2765	0.09	0.927324	0.954	61	0.58	0.561	1.13	0.259102	0.788	3	0.81	0.419	0.913	3	0.67	0.506	0.963	3	0.46	0.649	0.978	0.01	0.995	0.999	TSS200
cg00068155	CPNE4	131034	3	131754131	-2.39	0.0169	-2.49	0.0130469	0.029	74	-0.16	0.87	-0.15	0.879045	0.982	18	0.03	0.978	0.998	11	0.02	0.986	1	2	NA	NA	NA	-0.81	0.419	0.79	TSS1500
cg00068305	CSNK1G3	1456	5	122847680	-2.96	0.0031	-1.61	0.106614	0.185	40	1.71	0.088	1.61	0.106969	0.635	5	1.25	0.212	0.805	2	NA	NA	NA	1	NA	NA	NA	-1.4	0.163	0.567	TSS200
cg00068377	PRDM16	63976	1	3275180	8.58	0	8.71	7.84116e-18	0	91	-1.03	0.305	-0.99	0.321193	0.825	6	-1.54	0.123	0.7	4	0.2	0.845	0.993	5	0.72	0.472	0.952	-0.95	0.343	0.739	Body
cg00068503	COL9A2	1298	1	40782713	-5.96	0	-6.15	9.87694e-10	0	69	-0.42	0.678	-0.54	0.590402	0.923	0	NA	NA	NA	4	-0.26	0.792	0.991	6	0.35	0.728	0.983	1.67	0.094	0.45	Body
cg00068622	FAM151B	167555	5	79783654	-4.76	0	-1.92	0.0545082	0.104	55	0.47	0.638	0.34	0.736698	0.957	0	NA	NA	NA	2	NA	NA	NA	4	1.6	0.109	0.743	1.55	0.121	0.502	TSS200
cg00069017	NPHP4	261734	1	6051640	-5.6	0	-3.5	0.000482426	0.001	65	-0.72	0.472	-0.03	0.978916	0.996	8	0.2	0.842	0.987	7	-0.3	0.762	0.988	3	-0.42	0.674	0.979	-0.28	0.779	0.935	5'UTR
cg00069242	JUB	84962	14	23450527	-6.81	0	-7.23	8.02308e-13	0	76	-0.15	0.878	-0.29	0.773461	0.964	2	NA	NA	NA	6	0.59	0.557	0.969	8	-0.78	0.434	0.941	-0.35	0.729	0.921	1stExon
cg00069860	RNF220	55182	1	44883227	2.29	0.0222	1.01	0.312814	0.44	75	0.77	0.441	0.55	0.579002	0.92	13	-0.68	0.498	0.936	5	0.49	0.623	0.978	5	0.22	0.824	0.99	-0.61	0.541	0.846	Body
cg00070318	T	6862	6	166581272	-1.6	0.1092	-1.57	0.11739	0.2	60	-0.8	0.424	-0.35	0.723326	0.955	2	NA	NA	NA	6	0.57	0.568	0.97	4	-0.64	0.522	0.962	0.87	0.383	0.769	5'UTR
cg00070680	DGKI	9162	7	137531956	-1.83	0.068	-2.05	0.0409023	0.081	55	-0.41	0.685	-0.65	0.515999	0.902	15	0.02	0.981	0.998	5	-0.55	0.585	0.973	4	-1.02	0.307	0.902	2.07	0.039	0.315	TSS1500
cg00070814	DDX21	9188	10	70715958	1.63	0.1036	2.15	0.0319801	0.065	56	1.18	0.239	1.38	0.167932	0.716	0	NA	NA	NA	4	0.65	0.514	0.964	5	-0.39	0.694	0.98	0.37	0.711	0.912	5'UTR
cg00071442	ESR2	2100	14	64805784	-0.99	0.3214	-1.62	0.106457	0.184	49	-0.36	0.72	-0.39	0.696912	0.949	10	-1.87	0.062	0.556	3	-0.29	0.773	0.989	3	3.25	0.001	0.092	0.61	0.542	0.846	TSS1500
cg00071565	ODC1	4953	2	10588493	-4.45	0	-4.52	6.53289e-06	0	70	-0.17	0.866	-0.15	0.877492	0.982	1	NA	NA	NA	5	0.46	0.643	0.98	4	-0.01	0.994	1	2.51	0.012	0.171	TSS200
cg00071751	KIF20B	9585	10	91461194	-2.53	0.0115	-1.21	0.226553	0.342	63	0.06	0.954	-0.51	0.608971	0.928	1	NA	NA	NA	2	NA	NA	NA	2	NA	NA	NA	0.8	0.424	0.793	TSS200
cg00071950	SLC2A9	56606	4	10020882	-10.21	0	-10.19	1.28191e-23	0	50	-0.33	0.74	-0.26	0.791763	0.967	13	0.66	0.512	0.94	6	-0.22	0.828	0.991	5	1.35	0.176	0.824	1.76	0.078	0.418	Body
cg00071998	MSH5	4439	6	31708121	-0.18	0.8557	-1.93	0.0544209	0.104	145	0.68	0.494	-0.56	0.573218	0.918	4	-0.68	0.497	0.935	5	0.08	0.933	0.997	7	-0.15	0.881	0.994	0.86	0.39	0.772	5'UTR
cg00072099	PPM1K	152926	4	89205891	0.48	0.6293	0.76	0.449947	0.579	33	-0.83	0.404	-0.61	0.540266	0.909	0	NA	NA	NA	0	NA	NA	NA	4	-0.29	0.769	0.986	-0.33	0.742	0.924	TSS200
cg00072216	MXD4	10608	4	2263638	-0.43	0.6654	0.23	0.814323	0.877	81	-1.4	0.161	-1.15	0.248284	0.781	1	NA	NA	NA	7	-0.65	0.515	0.965	9	-0.56	0.574	0.969	-1.04	0.3	0.708	Body
cg00072711	C9orf24	84688	9	34381150	-8.23	0	-8.85	2.40091e-18	0	99	-0.09	0.927	-0.59	0.554389	0.912	0	NA	NA	NA	9	-1.89	0.059	0.629	4	0	0.997	1	1.2	0.229	0.647	Body
cg00072720	CLDN7	1366	17	7165831	-6.95	0	-6.94	5.9252e-12	0	96	0.92	0.36	0.95	0.341418	0.836	0	NA	NA	NA	9	1.86	0.063	0.644	9	0.61	0.539	0.965	1.27	0.203	0.617	TSS200
cg00073010	RAI1	10743	17	17627194	-0.02	0.9831	-1.34	0.180753	0.285	73	-0.36	0.719	-0.79	0.428346	0.872	16	-1.45	0.147	0.732	6	1.32	0.188	0.847	11	0.49	0.627	0.976	-0.56	0.574	0.86	5'UTR
cg00073713	LMTK2	22853	7	97800932	-2.45	0.0145	-2.01	0.0441772	0.086	73	0.2	0.841	0.41	0.680087	0.946	3	1.16	0.248	0.833	6	-0.04	0.967	0.999	6	0.49	0.627	0.976	2	0.045	0.334	Body
cg00073771	OAT	4942	10	126107736	-18.6	0	-18.79	1.12079e-70	0	53	-0.29	0.77	0.07	0.945158	0.992	1	NA	NA	NA	6	-0.16	0.876	0.995	5	-0.19	0.85	0.992	-0.72	0.47	0.815	TSS1500
cg00073780	PKIB	5570	6	122931415	-4.53	0	-4.3	1.85772e-05	0	61	-0.57	0.571	-0.34	0.735371	0.957	6	0.09	0.932	0.995	6	-0.31	0.757	0.988	3	1.17	0.241	0.872	-3.12	0.002	0.061	5'UTR
cg00074184	SLC22A15	55356	1	116519323	-11.11	0	-12.01	9.69762e-32	0	72	0.26	0.793	-0.69	0.492682	0.895	5	0.12	0.904	0.992	5	-0.37	0.708	0.984	3	-1.38	0.168	0.816	1.61	0.108	0.478	1stExon
cg00074379	HAX1	10456	1	154245288	-7.9	0	-0.68	0.495839	0.622	103	-2.81	0.005	-0.65	0.518097	0.903	0	NA	NA	NA	9	0.65	0.514	0.965	14	-0.76	0.446	0.945	0.77	0.44	0.8	Body
cg00074818	CLDN23	137075	8	8560427	-10.7	0	-10.89	1.2763e-26	0	48	-2.58	0.01	-2.55	0.0107463	0.269	0	NA	NA	NA	4	-1.16	0.246	0.888	4	-1.17	0.244	0.874	0.84	0.403	0.782	1stExon
cg00075011	COG4;SF3B3	25839	16	70557093	-5.64	0	-1.26	0.206621	0.318	77	1.52	0.13	2.07	0.0390194	0.458	6	-0.34	0.732	0.973	8	2.68	0.007	0.267	6	1.86	0.062	0.639	-1.17	0.242	0.661	Body
cg00075192	C7orf25	79020	7	42951814	-0.73	0.4672	-0.94	0.346509	0.476	49	-0.67	0.502	-0.7	0.481004	0.891	0	NA	NA	NA	6	0.54	0.589	0.973	4	0.15	0.883	0.994	1.34	0.182	0.589	TSS200
cg00075204	SFXN1	94081	5	174905343	-8.21	0	-6.83	1.21748e-11	0	52	-0.59	0.553	-0.35	0.72319	0.955	2	NA	NA	NA	2	NA	NA	NA	5	-0.43	0.668	0.979	1.61	0.108	0.478	TSS200
cg00075507	SARM1	23098	17	26708226	-2.55	0.0109	-2.34	0.0196274	0.042	100	-0.15	0.878	-0.07	0.945836	0.993	4	-0.47	0.638	0.962	4	-1.44	0.15	0.807	5	1.94	0.052	0.603	-2.23	0.026	0.255	Body
cg00075589	ZNF142;BCS1L	7701	2	219524515	-5.57	0	-1.03	0.304766	0.431	50	0.52	0.602	0.17	0.867502	0.98	2	NA	NA	NA	3	0.58	0.565	0.97	9	-0.18	0.856	0.992	0.64	0.525	0.838	TSS1500
cg00075634	HELT	391723	4	185940595	-2.39	0.0168	-2.41	0.016021	0.035	63	0.3	0.763	0.2	0.84071	0.976	1	NA	NA	NA	3	0.06	0.953	0.999	2	NA	NA	NA	1.87	0.062	0.378	Body
cg00076056	KIAA0513	9764	16	85061228	-2.47	0.0135	-1.49	0.135404	0.225	69	-0.11	0.916	0.14	0.889818	0.984	4	1.15	0.25	0.835	6	-0.25	0.8	0.991	9	-1.43	0.154	0.802	-1.89	0.059	0.371	TSS200
cg00076307	SLC27A6	28965	5	128300967	-6.9	0	-6.9	7.8424e-12	0	54	-0.59	0.558	-0.9	0.368414	0.848	15	-0.95	0.34	0.881	0	NA	NA	NA	2	NA	NA	NA	0	0.996	0.999	TSS1500
cg00076353	TBC1D20	128637	20	442752	-7.38	0	-3.02	0.00256103	0.006	41	0.7	0.484	1.03	0.303727	0.815	2	NA	NA	NA	7	0.88	0.377	0.938	5	-0.18	0.859	0.993	-0.09	0.932	0.982	Body
cg00076497	GRM8	2918	7	126891621	0.48	0.6302	0.1	0.920205	0.95	102	0.94	0.347	1.02	0.306903	0.816	31	0.58	0.56	0.95	7	-1.51	0.132	0.786	4	1.74	0.082	0.686	2.25	0.024	0.247	5'UTR
cg00076645	UBTD2	92181	5	171711562	-2.05	0.0409	-0.71	0.479854	0.607	47	0.28	0.783	0.66	0.508117	0.9	4	1.26	0.209	0.801	4	-0.24	0.807	0.991	5	0.13	0.894	0.995	-0.98	0.327	0.729	TSS1500
cg00077017	FLNB	2317	3	57994273	-5.02	0	-5.19	2.35302e-07	0	63	-0.15	0.881	-0.13	0.894224	0.985	11	0.47	0.642	0.962	7	-0.28	0.776	0.989	6	0.45	0.653	0.978	0.52	0.606	0.872	1stExon
cg00077312	EXD3	54932	9	140311020	-0.57	0.5711	0.47	0.63674	0.743	95	-2.62	0.009	-2.4	0.0163847	0.325	8	0.46	0.644	0.962	8	-4.01	0	0.011	11	-1.88	0.06	0.631	-1	0.319	0.725	5'UTR
cg00078085	OXTR	5021	3	8810592	-1.06	0.2887	-1.01	0.314087	0.442	61	0.29	0.775	0.39	0.698885	0.949	2	NA	NA	NA	6	-0.32	0.747	0.988	8	1.21	0.226	0.861	3.44	0.001	0.028	5'UTR
cg00078194	MDK	4192	11	46402949	-7.23	0	-7.45	1.53469e-13	0	80	-0.86	0.391	-0.99	0.320278	0.824	0	NA	NA	NA	5	-0.79	0.432	0.95	7	-0.35	0.728	0.983	2.02	0.044	0.331	TSS1500
cg00078318	SOX11	6664	2	5837429	-7.79	0	-7.88	6.43709e-15	0	41	1.27	0.203	1.26	0.20834	0.754	0	NA	NA	NA	1	NA	NA	NA	4	1.45	0.147	0.794	-0.39	0.7	0.908	3'UTR
cg00078456	MIB2	142678	1	1564422	-2.79	0.0054	-0.77	0.443498	0.573	92	0.34	0.736	0.71	0.479794	0.891	1	NA	NA	NA	8	2.26	0.024	0.457	12	-0.54	0.588	0.97	1.49	0.137	0.532	Body
cg00078746	GPR68	8111	14	91700401	7.29	0	8	2.47502e-15	0	59	-3.92	0	-3.82	0.00013774	0.019	1	NA	NA	NA	5	-3.51	0	0.047	9	0.37	0.712	0.982	-1.79	0.074	0.41	Body
cg00078940	H2AFY	9555	5	134734932	-5.92	0	-1.84	0.0656644	0.122	51	0.34	0.733	0.18	0.859819	0.979	1	NA	NA	NA	2	NA	NA	NA	1	NA	NA	NA	1.88	0.061	0.375	TSS200
cg00078968	WNT3A	89780	1	228225659	3.94	0.0001	3.93	8.72372e-05	0	84	-1.51	0.131	-1.54	0.124125	0.662	3	-1.43	0.153	0.741	10	-0.87	0.385	0.939	8	0.47	0.639	0.977	3.4	0.001	0.031	Body
cg00079169	THOP1	7064	19	2811669	-5.48	0	-4.61	4.45188e-06	0	84	-4.04	0	-4.11	4.20652e-05	0.008	4	-5.32	0	0	6	-4.78	0	0.001	4	-1.03	0.304	0.901	0.59	0.552	0.851	Body
cg00079216	CHD4	1108	12	6716557	-0.92	0.3562	0.77	0.440696	0.57	84	-0.55	0.585	0.78	0.434191	0.875	3	-2.18	0.03	0.407	7	-1.52	0.128	0.781	9	0.04	0.97	0.998	0.55	0.583	0.863	TSS200
cg00079302	RPS15	6209	19	1439985	-4.77	0	-5.13	3.36668e-07	0	118	-0.35	0.723	-0.35	0.722986	0.955	1	NA	NA	NA	9	-0.82	0.415	0.946	7	-0.51	0.608	0.973	-0.47	0.636	0.886	Body
cg00079563	ARFGAP3	26286	22	43253521	-4.83	0	-4.64	3.86389e-06	0	82	0.43	0.666	0.56	0.576304	0.919	4	0.2	0.842	0.987	5	-0.93	0.351	0.93	6	-1.42	0.157	0.804	0.42	0.674	0.901	TSS200
cg00079638	B2M	567	15	45003652	-0.49	0.6244	0.33	0.741284	0.826	65	4.95	0	4.46	8.90317e-06	0.002	7	7.05	0	0	11	1.1	0.269	0.899	11	-0.29	0.77	0.986	-1.15	0.25	0.666	TSS200
cg00079891	RHBDF1	64285	16	122716	-2.71	0.0068	-1.95	0.0514786	0.099	61	-0.27	0.788	-0.18	0.856627	0.978	0	NA	NA	NA	11	-0.28	0.777	0.989	4	-0.2	0.838	0.991	-0.54	0.591	0.867	TSS200
cg00080059	DIDO1;C20orf11	11083	20	61568856	-1.03	0.3027	0.53	0.595083	0.71	96	0.21	0.835	0.83	0.409235	0.864	7	0.83	0.408	0.91	4	0.47	0.642	0.98	11	-0.3	0.765	0.985	0.02	0.982	0.995	5'UTR
cg00080118	CCHCR1;TCF19	54535	6	31126173	0.85	0.3978	-1.23	0.217057	0.331	109	-0.41	0.685	-1.14	0.256101	0.786	2	NA	NA	NA	9	-1.89	0.059	0.629	6	-1.39	0.166	0.813	1.28	0.202	0.617	TSS1500
cg00080123	GRK6	2870	5	176853446	0.23	0.8186	0.34	0.736665	0.822	70	-1.4	0.161	-1.4	0.162785	0.711	6	-0.18	0.858	0.989	11	-0.93	0.353	0.93	7	-0.83	0.405	0.933	1.91	0.057	0.366	TSS1500
cg00081084	TBCB	1155	19	36612722	-4.21	0	0.73	0.467554	0.596	99	-3.05	0.002	-0.39	0.698213	0.949	1	NA	NA	NA	5	-1.33	0.184	0.844	12	-1.58	0.113	0.749	1.68	0.092	0.447	Body
cg00081347	SGSH	6448	17	78188837	1.97	0.0495	2.58	0.0100198	0.023	80	-1.2	0.232	-1.08	0.279372	0.801	0	NA	NA	NA	10	-1.33	0.185	0.844	6	-0.18	0.858	0.993	0.57	0.571	0.857	Body
cg00081574	EPHA4	2043	2	222437836	-5.77	0	-5.59	2.66646e-08	0	39	1.17	0.243	1.12	0.261875	0.789	4	-0.25	0.806	0.981	4	1.66	0.097	0.732	2	NA	NA	NA	0	0.998	1	TSS1500
cg00081935	TSPAN9	10867	12	3186906	-7.46	0	-6.41	1.99045e-10	0	95	-1.57	0.116	-0.7	0.486001	0.893	8	-0.75	0.453	0.924	5	1.15	0.252	0.892	9	-0.32	0.748	0.983	0.57	0.57	0.856	5'UTR
cg00081975	ABCC3	8714	17	48712370	-0.13	0.8997	-0.1	0.920477	0.95	85	1.31	0.191	1.43	0.153549	0.699	5	-1.06	0.289	0.861	5	1.77	0.077	0.685	10	2.56	0.011	0.316	0.64	0.522	0.836	Body
cg00082235	IFFO1	25900	12	6664536	-21.36	0	-22.48	2.66346e-96	0	84	1.38	0.167	0.43	0.665038	0.942	3	0.51	0.612	0.959	6	-0.47	0.642	0.98	10	0.2	0.843	0.991	-1.05	0.294	0.704	1stExon
cg00082491	BAT4;CSNK2B	7918	6	31633028	-6.02	0	-1.16	0.246239	0.366	140	-2.03	0.043	0.33	0.744402	0.959	1	NA	NA	NA	8	0.07	0.942	0.998	8	0.17	0.868	0.993	-1.75	0.08	0.422	5'UTR
cg00082497	MARCKSL1	65108	1	32802133	-4.05	0.0001	-3.75	0.000186571	0.001	91	-1.7	0.089	-1.44	0.15049	0.696	0	NA	NA	NA	3	-0.85	0.396	0.943	9	-0.42	0.671	0.979	-1.33	0.183	0.59	TSS1500
cg00082664	SFRP2	6423	4	154710796	-3	0.0028	-3.06	0.0022231	0.006	38	2.87	0.004	2.81	0.00506133	0.184	0	NA	NA	NA	0	NA	NA	NA	2	NA	NA	NA	-1.12	0.261	0.676	TSS1500
cg00082874	SLC12A5	57468	20	44660920	-2.71	0.0068	-2.44	0.0146259	0.032	64	-0.68	0.498	-0.28	0.778912	0.965	3	-0.63	0.526	0.943	7	-0.2	0.841	0.993	9	0.38	0.701	0.981	1.89	0.058	0.369	Body
cg00082897	TYMP	1890	22	50967392	-10.89	0	-10.83	2.31054e-26	0	64	0.43	0.668	0.44	0.660072	0.941	1	NA	NA	NA	10	0.28	0.777	0.99	16	-0.31	0.76	0.985	0.64	0.52	0.836	Body
cg00083072	SIPA1	6494	11	65415190	-0.32	0.7517	0.65	0.514607	0.639	143	-1.33	0.182	-0.88	0.378689	0.851	2	NA	NA	NA	24	0.34	0.733	0.986	15	0.26	0.792	0.987	-0.58	0.565	0.854	Body
cg00083194	DNM1L	10059	12	32832920	5.07	0	1.83	0.0673525	0.125	89	0.98	0.329	0.1	0.921501	0.989	5	0.2	0.84	0.987	14	0.02	0.981	1	7	0.42	0.675	0.979	-0.7	0.484	0.82	Body
cg00083206	DDO	8528	6	110721305	2.32	0.0206	2.47	0.0135939	0.03	59	1.74	0.082	1.9	0.0575085	0.526	0	NA	NA	NA	5	1.72	0.087	0.71	10	1.4	0.161	0.807	-0.49	0.626	0.883	Body
cg00083359	EEF1D	1936	8	144676110	0.06	0.9511	0.8	0.423575	0.554	86	-0.25	0.8	-0.15	0.878845	0.982	1	NA	NA	NA	12	-0.51	0.609	0.976	5	0.89	0.374	0.923	1.04	0.296	0.705	5'UTR
cg00083833	NKD1	85407	16	50583273	-12.51	0	-12.83	8.96218e-36	0	54	0.35	0.727	0.4	0.690612	0.948	5	0.1	0.922	0.994	3	1.22	0.224	0.876	7	0.39	0.695	0.981	0.99	0.323	0.726	Body
cg00084435	LRRC14B	389257	5	195276	1.76	0.0784	2.3	0.0218394	0.046	112	-1.85	0.064	-0.42	0.673784	0.944	2	NA	NA	NA	20	0.58	0.562	0.969	21	0.02	0.988	1	2.02	0.044	0.331	Body
cg00084687	GATAD1	57798	7	92076896	-6.23	0	-1.44	0.150532	0.246	69	-0.56	0.577	1.52	0.128901	0.668	2	NA	NA	NA	2	NA	NA	NA	13	0.94	0.347	0.915	-2.41	0.016	0.202	1stExon
cg00084958	PROKR1	10887	2	68882355	2.16	0.0313	2.63	0.0086678	0.02	63	-3.09	0.002	-2.95	0.00324909	0.144	0	NA	NA	NA	7	-2.37	0.018	0.405	1	NA	NA	NA	0.58	0.563	0.855	Body
cg00085029	PRR5L	79899	11	36398393	-6.34	0	-6.09	1.45841e-09	0	60	0.73	0.465	1.3	0.193026	0.742	10	0.79	0.43	0.917	10	2.48	0.013	0.356	6	-0.28	0.779	0.986	-0.23	0.818	0.947	5'UTR
cg00085061	RIPK4	54101	21	43161624	7.31	0	7.79	1.21934e-14	0	94	0.26	0.798	0.3	0.761786	0.961	2	NA	NA	NA	9	0.56	0.577	0.971	11	-0.01	0.993	1	-1.54	0.123	0.506	Body
cg00085122	FBXO2	26232	1	11709018	5.16	0	5.72	1.27761e-08	0	63	0.18	0.855	0.44	0.658235	0.94	0	NA	NA	NA	2	NA	NA	NA	3	-0.97	0.332	0.912	1.44	0.151	0.549	Body
cg00085403	PDE4DIP	9659	1	144932207	-0.95	0.3442	-0.6	0.551239	0.672	69	-0.43	0.667	-0.14	0.889878	0.984	32	-1.69	0.091	0.639	15	0.32	0.747	0.987	0	NA	NA	NA	3.02	0.003	0.074	TSS200
cg00086266	PUSL1;ACAP3	126789	1	1242895	-3.28	0.0011	-2.24	0.0252961	0.053	82	-0.12	0.906	0.15	0.877807	0.982	1	NA	NA	NA	15	0.6	0.546	0.968	8	0.01	0.991	1	3.8	0	0.012	TSS1500
cg00086346	ATCAY	85300	19	3908136	2.99	0.0028	2.98	0.00293904	0.007	94	-1.79	0.074	-1.86	0.0632863	0.538	2	NA	NA	NA	6	-1.58	0.115	0.762	10	-0.64	0.525	0.963	0.77	0.443	0.802	Body
cg00086488	MCF2L	23263	13	113648882	5.03	0	6.28	4.33071e-10	0	72	0.77	0.441	1.77	0.0768928	0.571	16	1.82	0.069	0.577	4	-0.6	0.546	0.968	5	1.72	0.085	0.694	-0.28	0.779	0.935	Body
cg00086493	KLK12	43849	19	51535348	3.06	0.0022	3.05	0.00233713	0.006	58	-1.69	0.091	-1.64	0.101775	0.626	1	NA	NA	NA	2	NA	NA	NA	5	-0.27	0.786	0.986	-1.26	0.207	0.622	Body
cg00086670	AS3MT	57412	10	104629122	-21.75	0	-21.88	5.59245e-92	0	58	-1.39	0.165	-1.4	0.161355	0.709	2	NA	NA	NA	2	NA	NA	NA	6	1.06	0.288	0.894	0.59	0.553	0.851	TSS200
cg00086730	FAM38A	9780	16	88782159	-1.84	0.0667	2	0.0454316	0.089	82	-0.88	0.381	-0.36	0.722518	0.955	8	-0.46	0.645	0.962	3	-0.22	0.825	0.992	5	-0.76	0.449	0.946	0.25	0.806	0.943	Body
cg00086871	TBC1D14	57533	4	6988644	-4.73	0	-1.3	0.193343	0.301	46	0.11	0.911	0.27	0.787046	0.966	10	-0.8	0.424	0.915	10	0.02	0.984	1	2	NA	NA	NA	-0.97	0.335	0.734	Body
cg00087005	CTBP2	1488	10	126848218	-6.2	0	-1.41	0.157681	0.255	58	-0.41	0.681	1.29	0.195856	0.743	14	1.27	0.206	0.798	3	1.62	0.106	0.749	12	-1.37	0.171	0.818	-0.81	0.418	0.79	5'UTR
cg00087098	G3BP2	9908	4	76598919	-1.16	0.2469	-0.57	0.57037	0.688	61	0.26	0.797	0.42	0.671941	0.944	5	0.58	0.564	0.95	4	-0.06	0.956	0.999	5	-0.45	0.656	0.978	0.51	0.609	0.874	TSS1500
cg00087195	MTRR;FASTKD3	4552	5	7869293	-5.48	0	-1.54	0.124167	0.209	81	-2.11	0.035	-1.18	0.238254	0.775	8	-0.13	0.9	0.991	5	0.54	0.591	0.973	11	0.48	0.635	0.977	0.87	0.386	0.77	1stExon
cg00087298	RP9	6100	7	33149137	-6.39	0	-2.77	0.00568565	0.014	74	-0.39	0.695	-0.15	0.881028	0.982	4	1.22	0.221	0.811	8	-0.82	0.413	0.946	9	-0.53	0.596	0.972	-0.14	0.887	0.967	TSS200
cg00087301	SMPD4;FAM128B	55627	2	130939476	-0.63	0.5278	-0.26	0.797839	0.866	47	0.47	0.642	0.58	0.562971	0.915	2	NA	NA	NA	3	-0.45	0.652	0.98	4	0.09	0.927	0.995	-0.32	0.75	0.928	5'UTR
cg00087568	RAB11FIP3	9727	16	560280	3.39	0.0007	5.4	7.89778e-08	0	80	-1.22	0.222	-0.81	0.415704	0.867	8	-0.63	0.528	0.943	9	0.01	0.995	1	14	-1.92	0.055	0.616	-3.94	0	0.008	Body
cg00087735	SLC45A1	50651	1	8390233	4.47	0	5.13	3.21778e-07	0	81	-1.78	0.075	-1.58	0.113433	0.646	0	NA	NA	NA	6	-2.12	0.034	0.52	12	0.49	0.623	0.975	-0.97	0.33	0.73	Body
cg00087799	TICAM1	148022	19	4831891	1.68	0.0925	-0.47	0.637091	0.744	95	0.03	0.978	-1.25	0.211389	0.756	0	NA	NA	NA	10	-1.77	0.077	0.687	13	-0.94	0.349	0.916	-1.63	0.104	0.47	TSS200
cg00087906	MMP2	4313	16	55513415	-2.82	0.0049	-2.81	0.00507948	0.012	41	1.29	0.198	1.3	0.195069	0.743	1	NA	NA	NA	7	0.63	0.53	0.967	1	NA	NA	NA	-2.21	0.027	0.26	1stExon
cg00088026	FBXO21	23014	12	117628347	-3.44	0.0006	-1.63	0.104239	0.181	61	-0.97	0.333	-0.28	0.77619	0.965	1	NA	NA	NA	7	0.64	0.52	0.966	3	0.4	0.687	0.98	0.44	0.662	0.894	TSS200
cg00088227	GCC1	79571	7	127225777	-3.61	0.0003	-3.05	0.00233161	0.006	84	1.15	0.252	1.37	0.170631	0.72	0	NA	NA	NA	9	0.77	0.44	0.951	7	2.06	0.04	0.545	-0.07	0.944	0.987	TSS200
cg00089091	DPP10	57628	2	115919950	-7.47	0	-7.48	1.30355e-13	0	88	-0.88	0.381	-0.8	0.421874	0.869	40	-0.24	0.813	0.981	6	0.08	0.936	0.997	5	-0.49	0.624	0.975	-0.78	0.434	0.798	Body
cg00089101	TMEM131	23505	2	98612552	2.26	0.0241	-0.06	0.949049	0.968	56	1	0.316	-1.5	0.134372	0.675	12	0.13	0.898	0.991	4	-0.72	0.469	0.958	5	-1.56	0.118	0.756	-2.04	0.042	0.324	TSS200
cg00089224	PITX1	5307	5	134369116	-3.01	0.0027	-2.89	0.00395825	0.01	51	-0.3	0.765	-0.24	0.809164	0.97	0	NA	NA	NA	4	-0.43	0.666	0.982	3	-0.33	0.74	0.983	1.58	0.113	0.487	Body
cg00089353	PPM1L	151742	3	160473693	-1.75	0.0804	-0.95	0.343621	0.473	78	-1.71	0.088	-0.83	0.404265	0.863	9	0.16	0.87	0.989	2	NA	NA	NA	9	0.24	0.811	0.989	0.88	0.379	0.768	TSS1500
cg00089372	MEF2D	4209	1	156469964	-6.76	0	-2.13	0.0337132	0.068	107	-4	0	-1.85	0.0646014	0.542	9	-0.13	0.895	0.991	12	-2.78	0.005	0.226	8	0.59	0.556	0.967	-0.51	0.61	0.874	5'UTR
cg00089444	DHRS12	79758	13	52378305	-6.41	0	-2.6	0.00941151	0.022	41	-0.76	0.448	-0.91	0.361075	0.845	2	NA	NA	NA	3	-0.57	0.569	0.97	4	0.32	0.746	0.984	-2.77	0.006	0.118	TSS200
cg00089550	SLC43A1	8501	11	57267181	1.39	0.1648	1.66	0.0980988	0.172	80	-0.33	0.739	-0.29	0.771416	0.964	3	-1.83	0.067	0.573	6	1.15	0.25	0.89	5	-1.55	0.122	0.762	0.21	0.832	0.952	Body
cg00089719	CCNO	10309	5	54527320	6.17	0	5.24	1.83992e-07	0	66	-0.46	0.646	-0.91	0.363327	0.846	0	NA	NA	NA	7	-0.57	0.568	0.97	2	NA	NA	NA	0.65	0.513	0.834	Body
cg00089798	FAM19A2	338811	12	62585204	-0.67	0.5	-1.15	0.250376	0.37	85	0.65	0.517	-1.05	0.295495	0.81	39	-0.8	0.423	0.915	13	-1.18	0.237	0.883	17	1.72	0.085	0.694	1.13	0.26	0.676	5'UTR
cg00090103	ARHGEF2	9181	1	155920763	-0.05	0.9599	-0.79	0.429764	0.56	118	0.26	0.797	-0.12	0.903221	0.986	13	0.37	0.714	0.971	20	0.86	0.392	0.941	9	-0.48	0.631	0.976	-0.33	0.738	0.925	Body
cg00090147	GATA4	2626	8	11562367	-1.46	0.1455	-2.28	0.0229347	0.048	52	-1.62	0.106	-3.39	0.00072986	0.058	6	-2.46	0.014	0.277	4	-1.61	0.109	0.753	12	-0.31	0.76	0.985	2.75	0.006	0.122	5'UTR
cg00090197	TMEM125	128218	1	43738732	3.47	0.0005	4.01	6.31717e-05	0	66	-0.13	0.896	0.08	0.938714	0.992	0	NA	NA	NA	6	1.08	0.279	0.903	7	-1.26	0.206	0.847	1.18	0.24	0.66	Body
cg00090261	RGS22	26166	8	101118548	-10.29	0	-10.27	5.95587e-24	0	109	0.86	0.389	0.25	0.804561	0.97	10	0.06	0.953	0.997	10	-1.51	0.132	0.786	17	1.25	0.21	0.85	-0.38	0.701	0.908	TSS1500
cg00090648	C1orf55	163859	1	226187276	-5.54	0	0.85	0.397138	0.528	89	2	0.045	3.21	0.00133893	0.084	4	2.48	0.013	0.27	11	0.46	0.647	0.98	11	-0.1	0.921	0.995	0.22	0.825	0.949	TSS1500
cg00090731	STIM2	57620	4	26862057	-2.14	0.0328	-2.35	0.0188552	0.041	46	0.58	0.563	0.58	0.56317	0.915	6	2.75	0.006	0.172	5	1.62	0.105	0.749	2	NA	NA	NA	-3.1	0.002	0.064	TSS1500
cg00090764	MORN1	79906	1	2259065	1.48	0.1378	3.45	0.000571599	0.002	105	0.02	0.986	0.43	0.667149	0.942	7	0.86	0.393	0.905	3	-0.32	0.751	0.987	9	0.73	0.463	0.95	1.52	0.129	0.517	Body
cg00090767	MAX	4149	14	65569376	0.23	0.8185	-1.19	0.232335	0.349	56	-1.95	0.051	-2.18	0.0293161	0.411	4	-0.06	0.949	0.997	5	-1.9	0.057	0.625	4	-1.98	0.048	0.588	-0.94	0.346	0.742	TSS200
cg00090800	IL4R	3566	16	27325237	-2.56	0.0104	-1.84	0.0663206	0.123	64	0.88	0.379	1.39	0.164936	0.712	3	0.04	0.969	0.997	5	2.24	0.025	0.464	10	0.03	0.98	0.999	-0.41	0.685	0.903	TSS200
cg00090865	ANO10	55129	3	43663694	-5.35	0	-1.17	0.242033	0.36	54	-0.56	0.575	-0.15	0.879157	0.982	8	-1.29	0.197	0.79	6	0.1	0.918	0.997	6	-0.05	0.962	0.998	-0.9	0.369	0.763	TSS200
cg00091162	BRP44;DCAF6	25874	1	167906284	-4.24	0	-0.46	0.644284	0.75	91	-1.76	0.078	0.17	0.86342	0.979	2	NA	NA	NA	10	-0.7	0.482	0.96	6	0.29	0.769	0.986	0.02	0.986	0.996	TSS1500
cg00091596	ARRDC4	91947	15	98503803	-5.16	0	-5.2	2.21829e-07	0	57	1.15	0.249	1.21	0.226819	0.768	4	1.25	0.21	0.802	5	0.73	0.464	0.958	4	-0.37	0.711	0.982	-1.04	0.299	0.707	TSS200
cg00091633	FSTL1	11167	3	120170383	-15.69	0	-15.68	2.5444e-51	0	62	0.42	0.672	0.45	0.653452	0.939	2	NA	NA	NA	1	NA	NA	NA	3	1.57	0.117	0.756	-0.68	0.494	0.824	TSS1500
cg00091794	GABBR2	9568	9	101472149	-3.47	0.0005	-3.77	0.00016985	0.001	47	-0.84	0.404	-1.15	0.250302	0.783	11	0.02	0.984	0.998	3	-1.51	0.131	0.785	3	-1.05	0.295	0.897	1.55	0.12	0.502	TSS1500
cg00091827	BIN1	274	2	127863656	-13.38	0	-13.82	6.63241e-41	0	56	-0.26	0.796	-0.28	0.779628	0.965	0	NA	NA	NA	4	-0.49	0.626	0.978	1	NA	NA	NA	-0.18	0.859	0.959	Body
cg00092273	FAM91A1	157769	8	124780287	2.19	0.0284	0.18	0.853981	0.906	83	-0.59	0.558	-1.38	0.166628	0.715	4	0.3	0.766	0.978	14	-1.47	0.141	0.795	10	0	0.997	1	1.12	0.263	0.679	TSS1500
cg00092287	NMI	9111	2	152146295	-6.4	0	-6.45	1.47204e-10	0	47	0.71	0.476	0.74	0.462279	0.884	0	NA	NA	NA	6	-0.13	0.899	0.997	9	1.38	0.167	0.815	0.79	0.43	0.796	5'UTR
cg00092389	GTF3C1;KIAA0556	2975	16	27561478	-1.29	0.1967	-0.65	0.513148	0.638	62	-0.01	0.991	0.07	0.946111	0.993	2	NA	NA	NA	5	-0.25	0.803	0.991	10	0.08	0.933	0.996	-0.32	0.748	0.927	TSS1500
cg00092518	PHF11	51131	13	50070550	-12.65	0	-13.82	6.37432e-41	0	69	-0.96	0.34	-0.96	0.339477	0.835	0	NA	NA	NA	6	-0.19	0.846	0.993	4	1.27	0.204	0.845	-0.02	0.985	0.996	Body
cg00092611	WAC	51322	10	28821682	-2.72	0.0066	0.01	0.991102	0.995	47	0.12	0.906	0.2	0.844524	0.976	5	-0.8	0.424	0.915	4	-0.13	0.895	0.996	5	1.22	0.224	0.86	-2.01	0.045	0.332	TSS1500
cg00093058	RHOT2	89941	16	717932	1.39	0.1643	-0.78	0.438143	0.568	83	0.71	0.476	0.21	0.831121	0.974	2	NA	NA	NA	13	0.09	0.926	0.997	16	-0.38	0.704	0.982	-2.62	0.009	0.146	TSS200
cg00093544	SEC14L4	284904	22	30901640	-6.26	0	-6.25	5.30219e-10	0	87	0.39	0.699	0.42	0.671411	0.943	0	NA	NA	NA	8	1.12	0.261	0.894	9	0.06	0.951	0.997	1.13	0.258	0.673	1stExon
cg00093815	LEPROTL1	23484	8	29953478	5.02	0	-1.09	0.275865	0.399	60	-0.24	0.812	-1.49	0.137266	0.678	4	-1.34	0.182	0.774	1	NA	NA	NA	2	NA	NA	NA	-1.17	0.244	0.663	Body
cg00093890	NPNT	255743	4	106817692	-9.1	0	-9.2	1.23413e-19	0	50	-0.27	0.787	-0.27	0.785281	0.966	6	0.47	0.642	0.962	3	-1.19	0.233	0.881	4	-1.23	0.219	0.858	-0.59	0.555	0.851	Body
cg00093900	PPP1R15B	84919	1	204381012	-2.71	0.0067	-1.31	0.190533	0.298	96	-1.58	0.114	-0.8	0.421881	0.869	1	NA	NA	NA	19	-0.69	0.488	0.961	11	-1.05	0.292	0.896	1.49	0.136	0.53	TSS200
cg00094036	THAP2;ZFC3H1	83591	12	72057474	2	0.0461	1.04	0.296762	0.423	98	0.38	0.705	-1.07	0.286223	0.804	5	1.1	0.27	0.851	16	-1.72	0.086	0.708	13	0.73	0.468	0.952	3.03	0.002	0.074	TSS1500
cg00094319	PABPC3	5042	13	25670530	-2.53	0.0115	-2.53	0.0114591	0.026	55	-0.97	0.334	-1.1	0.269432	0.794	0	NA	NA	NA	5	-0.61	0.543	0.968	8	-0.04	0.97	0.998	-0.19	0.85	0.957	1stExon
cg00094739	HRNBP3	146713	17	77179999	-1.12	0.2627	-1.16	0.246854	0.366	90	0.21	0.835	0.1	0.923396	0.989	14	-0.8	0.423	0.914	4	0.4	0.691	0.983	5	-1.21	0.227	0.862	0.13	0.895	0.969	5'UTR
cg00094858	PPFIA3;C19orf73	8541	19	49623089	-2.17	0.03	-1.49	0.135823	0.226	102	-0.4	0.686	-0.22	0.826194	0.973	1	NA	NA	NA	9	-0.3	0.763	0.988	8	0.36	0.72	0.982	2.72	0.007	0.127	5'UTR
cg00094901	BAT5	7920	6	31670595	-2.01	0.0447	-0.35	0.726383	0.814	146	-1.16	0.248	-0.25	0.799994	0.969	2	NA	NA	NA	9	-1.58	0.113	0.76	8	0.21	0.831	0.991	-1.78	0.075	0.411	Body
cg00095027	ADAM22	53616	7	87563525	-3.72	0.0002	-3.48	0.000517608	0.001	96	-0.46	0.648	-0.03	0.973216	0.996	9	-1.23	0.221	0.811	5	-0.21	0.835	0.992	7	-1.06	0.29	0.895	2.34	0.019	0.22	TSS200
cg00095493	ERGIC3	51614	20	34130037	-0.51	0.6082	-1.42	0.15544	0.252	90	2.42	0.016	2.22	0.0263302	0.395	2	NA	NA	NA	7	-0.08	0.94	0.998	9	2.14	0.033	0.51	-2.11	0.035	0.297	Body
cg00095594	NID1	4811	1	236228625	-9.55	0	-9.57	4.33825e-21	0	92	-0.17	0.867	-0.19	0.846869	0.976	7	-0.55	0.582	0.953	6	0.33	0.74	0.987	7	-0.47	0.642	0.977	2.22	0.027	0.257	TSS200
cg00095674	PLEKHO1	51177	1	150122654	0.11	0.9156	0.14	0.887548	0.928	105	1.07	0.286	1.2	0.231982	0.771	2	NA	NA	NA	14	0.62	0.534	0.967	9	-1.26	0.208	0.848	-1.22	0.221	0.637	Body
cg00095678	TMEM136	219902	11	120196371	-8.21	0	-8.31	2.22028e-16	0	39	-0.24	0.811	-0.22	0.828089	0.973	0	NA	NA	NA	5	-1.44	0.151	0.807	4	0.65	0.517	0.961	0.45	0.65	0.891	5'UTR
cg00095976	SLC35F1	222553	6	118228060	-5.86	0	-5.82	7.26185e-09	0	76	-1.63	0.103	-1.49	0.136615	0.678	20	-0.87	0.383	0.9	4	0.25	0.806	0.991	8	-1.72	0.085	0.696	0.95	0.34	0.738	TSS1500
cg00096104	CLYBL	171425	13	100547897	-0.25	0.8033	-0.74	0.459358	0.588	75	0.95	0.341	0.87	0.386004	0.854	9	1.67	0.095	0.648	10	-0.26	0.799	0.991	11	0.26	0.795	0.987	-0.6	0.551	0.851	3'UTR
cg00096440	FBXL16	146330	16	756586	3.98	0.0001	3.93	8.94645e-05	0	86	0.81	0.419	0.73	0.468102	0.887	2	NA	NA	NA	14	0.18	0.86	0.994	14	-0.92	0.357	0.919	-0.24	0.813	0.946	TSS1500
cg00096922	DLX5	1749	7	96654185	-12.39	0	-12.32	3.07449e-33	0	68	-0.96	0.337	-0.79	0.431043	0.873	0	NA	NA	NA	7	-0.66	0.507	0.964	5	0.62	0.533	0.964	-0.85	0.398	0.779	TSS200
cg00097081	CLDND2;ETFB	125875	19	51871073	-2.3	0.0214	-2.23	0.0259857	0.054	62	-0.35	0.727	-0.34	0.732813	0.956	0	NA	NA	NA	4	-1.5	0.134	0.788	3	0.63	0.53	0.964	-0.59	0.555	0.851	Body
cg00097146	SIX3	6496	2	45171818	-0.72	0.4726	-1.09	0.275002	0.398	56	0.69	0.488	0.43	0.670881	0.943	0	NA	NA	NA	2	NA	NA	NA	3	-0.36	0.722	0.982	1.83	0.067	0.395	Body
cg00097177	GOLGA7B	401647	10	99609865	-4.7	0	-4.86	1.31714e-06	0	54	-0.52	0.6	-0.52	0.605728	0.928	1	NA	NA	NA	6	-0.54	0.589	0.973	4	0.13	0.894	0.995	-2.7	0.007	0.13	TSS200
cg00097282	FSCN1	6624	7	5633595	-14.3	0	-14.96	3.65798e-47	0	77	-2.22	0.027	-2.45	0.014276	0.306	3	-1.04	0.299	0.865	5	-2.81	0.005	0.219	9	0.69	0.489	0.955	1.65	0.099	0.461	Body
cg00097536	ZFP36L2;LOC100129726	678	2	43454476	1.26	0.2086	0.4	0.687527	0.784	81	-0.61	0.544	-1.11	0.266981	0.792	6	-0.35	0.73	0.973	16	-0.71	0.481	0.96	20	-0.78	0.435	0.942	-1.67	0.095	0.452	TSS1500
cg00097626	SLC41A1	254428	1	205782249	-3.95	0.0001	-3.96	7.92549e-05	0	69	-0.48	0.631	-0.33	0.740197	0.958	1	NA	NA	NA	9	0.28	0.78	0.99	3	-0.31	0.76	0.985	0.73	0.467	0.814	TSS200
cg00097940	KIAA0226;FYTTD1	9711	3	197476561	-1.95	0.0509	-0.86	0.38985	0.521	82	-1.63	0.104	-1.54	0.12493	0.663	7	0.55	0.582	0.953	11	-1	0.317	0.92	8	-2.17	0.031	0.497	-0.18	0.853	0.958	1stExon
cg00098070	ATP11A	23250	13	113410011	10.89	0	10.11	2.78424e-23	0	69	0.74	0.457	0.21	0.837273	0.975	5	1.36	0.174	0.763	5	-0.35	0.728	0.986	9	-0.27	0.79	0.987	3.75	0	0.014	Body
cg00098112	YAF2	10138	12	42631803	-3.22	0.0013	-1.09	0.276944	0.4	73	0.42	0.675	1.75	0.0798445	0.578	6	1.45	0.148	0.734	8	2.11	0.035	0.527	6	0.74	0.459	0.949	-2.09	0.036	0.305	Body
cg00098239	PNPLA6	10908	19	7599173	-0.34	0.7339	-0.41	0.685299	0.782	78	1.24	0.215	1.25	0.210756	0.756	2	NA	NA	NA	5	0.14	0.89	0.996	2	NA	NA	NA	0.18	0.855	0.958	TSS1500
cg00098280	KIAA1012	22878	18	29523426	1.14	0.2531	0.01	0.99089	0.995	66	1.4	0.163	1.05	0.29517	0.81	7	1.39	0.165	0.755	5	0.43	0.67	0.982	5	-0.41	0.68	0.98	0.17	0.865	0.959	TSS1500
cg00098553	RASA3	22821	13	114897502	-4.81	0	-6.61	5.35219e-11	0	53	-0.82	0.411	-2.09	0.036483	0.45	11	-1.24	0.214	0.806	8	-0.78	0.434	0.951	0	NA	NA	NA	-1.16	0.248	0.665	Body
cg00098718	KIAA1199	57214	15	81072600	1.51	0.1321	1.26	0.208003	0.319	49	-3.08	0.002	-2.91	0.00371046	0.156	7	-1.4	0.162	0.753	2	NA	NA	NA	7	-1.46	0.146	0.792	-2.14	0.032	0.282	5'UTR
cg00098814	MAP2K1	5604	15	66679050	1.97	0.0493	0.26	0.792958	0.863	53	2.6	0.009	2.13	0.0333483	0.433	3	1.51	0.131	0.712	2	NA	NA	NA	10	0.48	0.628	0.976	1.67	0.095	0.452	TSS200
cg00099023	WDR51A	25886	3	52189007	-0.37	0.7133	-0.19	0.853223	0.905	67	1.64	0.101	1.64	0.101345	0.625	5	0.38	0.706	0.972	6	0.44	0.659	0.981	6	0.9	0.368	0.922	4.54	0	0.001	TSS1500
cg00099091	HAGHL;CCDC78	84264	16	776809	-0.36	0.7174	-0.16	0.874299	0.919	86	-0.21	0.834	-0.07	0.942446	0.992	2	NA	NA	NA	14	0.92	0.356	0.931	11	-0.9	0.367	0.922	0.23	0.815	0.946	TSS1500
cg00099393	PTPRN2	5799	7	157361621	1.42	0.1557	1.4	0.160858	0.259	119	0.1	0.924	-0.01	0.990332	0.999	32	-0.31	0.76	0.977	13	0.24	0.809	0.992	6	0.46	0.645	0.978	1.48	0.139	0.531	Body
cg00099427	CCDC19	25790	1	159870134	-4.7	0	-4.15	3.53029e-05	0	91	-0.82	0.413	0.21	0.833519	0.975	5	0.48	0.628	0.96	10	0.44	0.658	0.981	11	0.04	0.967	0.998	1.37	0.171	0.576	TSS1500
cg00099768	KIAA0040	9674	1	175162136	-8.82	0	-8.88	1.88502e-18	0	107	0.81	0.418	0.76	0.450178	0.881	3	-0.69	0.489	0.932	11	1.62	0.105	0.748	5	-0.38	0.704	0.982	-0.11	0.913	0.975	1stExon
cg00099835	CNNM4	26504	2	97427033	-1.99	0.0472	-2.18	0.0293558	0.06	65	-0.6	0.55	-0.63	0.529695	0.906	2	NA	NA	NA	2	NA	NA	NA	5	-1.49	0.136	0.782	-1.08	0.281	0.693	1stExon
cg00099869	PRKG1	5592	10	52751764	-6.36	0	-6.41	1.90648e-10	0	87	-1.86	0.063	-2.09	0.0365114	0.45	46	-1.87	0.061	0.552	5	-2.13	0.033	0.516	4	-0.52	0.603	0.972	-0.23	0.815	0.946	Body
cg00099976	SHISA2	387914	13	26625273	-9.66	0	-9.83	4.17488e-22	0	57	-2.45	0.014	-2.49	0.0128457	0.292	0	NA	NA	NA	4	0.03	0.976	0.999	3	-2.4	0.017	0.387	1.65	0.099	0.46	TSS200
cg00100121	C1orf114	57821	1	169396635	-10.64	0	-11.41	5.95391e-29	0	94	0.03	0.979	-0.74	0.461173	0.884	11	-0.22	0.827	0.984	14	-0.01	0.993	1	11	-1.32	0.186	0.832	1.72	0.086	0.434	1stExon
cg00100399	C7orf57	136288	7	48075844	-2.83	0.0047	-3.13	0.00178875	0.005	59	-1.06	0.288	-1.09	0.277777	0.8	3	0.13	0.893	0.991	3	-1.35	0.178	0.836	5	-0.18	0.855	0.992	-0.18	0.859	0.959	5'UTR
cg00101115	SUPT4H1	6827	17	56429878	-7.29	0	-4.87	1.23984e-06	0	74	-2.85	0.004	-1.34	0.179604	0.728	0	NA	NA	NA	7	-1.61	0.108	0.752	13	-0.6	0.55	0.966	2.46	0.014	0.187	TSS1500
cg00101154	MRPL28	10573	16	420108	2.52	0.0118	3.46	0.000561838	0.002	70	0.15	0.878	0.25	0.803944	0.97	0	NA	NA	NA	12	-1.54	0.124	0.777	8	0.68	0.498	0.958	-3.59	0	0.02	Body
cg00101453	GATSL3	652968	22	30685584	-0.7	0.4861	0.16	0.872131	0.917	87	-0.44	0.663	-0.03	0.977504	0.996	0	NA	NA	NA	10	-0.52	0.603	0.974	8	0.62	0.534	0.964	-1.25	0.211	0.626	1stExon
cg00101729	SLC35D3	340146	6	137243228	-7.77	0	-7.42	1.93151e-13	0	46	-0.9	0.369	0.48	0.628249	0.934	0	NA	NA	NA	4	0.48	0.63	0.978	8	0.22	0.825	0.99	0.75	0.454	0.807	TSS200
cg00101895	SEC63	11231	6	108279135	2.47	0.0137	0.24	0.812893	0.876	65	0.74	0.459	0.19	0.847325	0.977	6	0.73	0.463	0.927	1	NA	NA	NA	6	1.25	0.211	0.851	-1.25	0.211	0.627	1stExon
cg00101986	CLIC4	25932	1	25071756	-0.6	0.5484	0.95	0.344408	0.474	77	-1.06	0.288	-0.58	0.559977	0.914	5	-0.16	0.871	0.99	7	-0.84	0.402	0.945	6	0.59	0.556	0.967	0.44	0.662	0.894	TSS200
cg00102023	ZFP161	7541	18	5295791	-1.83	0.068	-2.37	0.0177011	0.038	68	2.14	0.032	2.01	0.044549	0.482	1	NA	NA	NA	9	2.61	0.009	0.296	6	2.13	0.034	0.515	-2.23	0.026	0.254	TSS200
cg00102714	CD46	4179	1	207925343	2.71	0.0069	1.41	0.157935	0.256	92	0.16	0.87	-0.3	0.764625	0.962	3	-0.95	0.341	0.882	10	-0.58	0.562	0.969	6	-0.28	0.776	0.986	-3.62	0	0.018	TSS200
cg00102996	GADD45G	10912	9	92220617	-6.89	0	-7.06	2.5907e-12	0	37	-0.54	0.587	-0.58	0.564875	0.915	0	NA	NA	NA	3	-0.46	0.645	0.98	5	0.88	0.377	0.924	-0.73	0.465	0.813	Body
cg00103568	KLHL21	9903	1	6659266	-21.38	0	-19.26	7.5393e-74	0	58	-1.6	0.111	-0.93	0.352377	0.841	2	NA	NA	NA	5	0.04	0.972	0.999	5	-0.23	0.815	0.989	0.3	0.762	0.931	Body
cg00103685	FAM164C	79696	14	75536130	-7.33	0	-7.71	2.35083e-14	0	43	1.78	0.075	1.77	0.0774418	0.572	0	NA	NA	NA	6	0.6	0.549	0.968	8	0.03	0.975	0.998	2.37	0.018	0.214	TSS200
cg00103783	MPDU1	9526	17	7487249	-9.74	0	-12.01	9.60379e-32	0	90	0.19	0.848	0.22	0.827619	0.973	3	-0.06	0.951	0.997	7	-0.18	0.855	0.994	28	0.52	0.604	0.972	-2.27	0.024	0.243	Body
cg00103984	DHX29;SKIV2L2	54505	5	54603719	-2.24	0.0256	-0.91	0.36417	0.495	67	-0.27	0.784	0.01	0.99311	0.999	3	0.04	0.969	0.997	3	0.25	0.802	0.991	5	-0.1	0.918	0.995	-0.64	0.519	0.836	TSS200
cg00104131	FAIM	55179	3	138327850	-7.12	0	-7.08	2.29167e-12	0	71	-0.61	0.542	-0.47	0.635232	0.935	1	NA	NA	NA	2	NA	NA	NA	7	0.57	0.567	0.967	1.35	0.178	0.584	5'UTR
cg00105400	FBXO46	23403	19	46216179	-2.69	0.0072	-0.62	0.532125	0.655	89	1.07	0.283	1.71	0.0879816	0.597	4	0.4	0.69	0.97	8	0.99	0.324	0.923	8	1.97	0.049	0.59	-1.59	0.112	0.484	Body
cg00105470	C1orf35	79169	1	228290868	-4.27	0	-0.85	0.392927	0.524	77	-0.89	0.375	-0.11	0.908686	0.987	1	NA	NA	NA	6	-0.98	0.326	0.924	8	-1	0.317	0.907	2.7	0.007	0.129	1stExon
cg00105606	FA2H	79152	16	74808761	-2.11	0.0347	-1.95	0.0510405	0.098	55	3.54	0	3.78	0.000165573	0.021	2	NA	NA	NA	5	4.49	0	0.002	1	NA	NA	NA	1.14	0.256	0.671	TSS200
cg00106074	GXYLT1	283464	12	42538806	-3.62	0.0003	-0.85	0.39796	0.529	74	-1.07	0.285	0.48	0.633802	0.935	6	0.32	0.746	0.975	5	-0.26	0.793	0.991	7	0.29	0.773	0.986	-1.61	0.108	0.477	TSS200
cg00106164	GKAP1	80318	9	86432031	-2.67	0.0076	-4.2	2.81205e-05	0	40	0.48	0.631	0.32	0.750286	0.959	3	-0.37	0.714	0.971	7	1.33	0.184	0.843	6	-0.67	0.5	0.958	0.9	0.367	0.761	5'UTR
cg00106250	NCL	4691	2	232329963	2.43	0.0151	0.87	0.383205	0.514	72	0.33	0.743	0.39	0.694082	0.948	3	0.57	0.569	0.951	3	-0.04	0.965	0.999	4	0.36	0.719	0.982	2.3	0.022	0.233	TSS1500
cg00106420	DIABLO	56616	12	122711188	3.09	0.0021	1.45	0.146228	0.24	69	-0.62	0.533	-1.11	0.267833	0.793	3	-1.28	0.2	0.792	3	-0.18	0.854	0.994	7	-1.09	0.276	0.891	2.19	0.029	0.268	Body
cg00106499	POLD2	5425	7	44163141	-4.44	0	-1.16	0.245859	0.365	65	-0.67	0.501	0.22	0.828164	0.973	1	NA	NA	NA	7	0.04	0.968	0.999	6	1.75	0.08	0.68	-0.1	0.923	0.979	1stExon
cg00106501	VPS18	57617	15	41186668	2.25	0.0247	0.72	0.473623	0.602	85	-1.35	0.177	-1.34	0.181086	0.729	1	NA	NA	NA	3	1.84	0.066	0.654	7	-1.45	0.146	0.793	2.43	0.015	0.196	1stExon
cg00106685	GNL3;PBRM1	26354	3	52720133	-2.61	0.0091	-1.69	0.0907081	0.161	73	0.06	0.954	0.07	0.945835	0.993	1	NA	NA	NA	8	1.35	0.177	0.835	5	-0.92	0.36	0.92	1.08	0.282	0.694	1stExon
cg00106744	ATP5J;GABPA	522	21	27106928	-3.29	0.001	1.28	0.199478	0.309	59	-0.13	0.899	0.14	0.888326	0.984	4	-1.19	0.234	0.822	2	NA	NA	NA	4	1.34	0.18	0.826	-0.01	0.988	0.997	5'UTR
cg00107016	HAP1	9001	17	39890994	-6.41	0	-6.17	9.00559e-10	0	90	-1.38	0.168	-0.76	0.446411	0.879	1	NA	NA	NA	6	-1.2	0.231	0.879	9	-0.84	0.403	0.932	3.64	0	0.018	TSS200
cg00107187	TMEM179	388021	14	105070998	-10.18	0	-10.59	2.64444e-25	0	69	-0.52	0.601	-0.87	0.384782	0.854	5	-1.29	0.196	0.789	8	0.72	0.469	0.958	3	-1.27	0.205	0.846	0.89	0.374	0.765	1stExon
cg00107603	GATAD2A	54815	19	19516022	-4.32	0	-1.03	0.303416	0.43	117	-1.61	0.109	-0.01	0.988596	0.998	17	1.66	0.097	0.653	15	-0.34	0.733	0.986	16	0.09	0.927	0.995	0.55	0.582	0.862	5'UTR
cg00107629	DGKZ	8525	11	46389307	-2.98	0.003	-3.64	0.000278837	0.001	80	0.68	0.496	0.6	0.550983	0.911	0	NA	NA	NA	9	-0.32	0.753	0.987	7	0.96	0.338	0.914	0.05	0.958	0.99	Body
cg00107632	PGM2	55276	4	37828500	1.02	0.3076	-0.61	0.539983	0.662	56	0.72	0.472	-0.06	0.948398	0.993	2	NA	NA	NA	4	-1.12	0.261	0.895	5	1.43	0.154	0.801	1.05	0.293	0.703	Body
cg00108164	ACP1;SH3YL1	52	2	264199	0.44	0.6624	0.55	0.58516	0.701	39	1.53	0.126	1.53	0.125582	0.664	0	NA	NA	NA	6	0.2	0.84	0.993	2	NA	NA	NA	0.81	0.419	0.79	TSS1500
cg00108277	C3orf54	389119	3	49840710	-1.87	0.0616	-1.54	0.123708	0.209	69	-1.83	0.068	-1.35	0.177535	0.726	0	NA	NA	NA	10	-0.52	0.605	0.974	7	-0.11	0.911	0.995	-1.05	0.296	0.704	1stExon
cg00108944	GLIPR1L2	144321	12	75784855	-7.85	0	-7.94	3.98296e-15	0	86	2.48	0.013	2.57	0.0103801	0.264	9	0.45	0.649	0.962	13	1.99	0.046	0.581	10	1.24	0.215	0.853	-1.73	0.083	0.429	TSS200
cg00109274	DGKH	160851	13	42623032	2.26	0.0241	0.78	0.434496	0.565	52	0	0.999	-0.33	0.740923	0.958	4	-0.82	0.411	0.91	1	NA	NA	NA	3	0.01	0.989	1	0.46	0.645	0.889	1stExon
cg00109300	HIVEP2	3097	6	143265806	-7.64	0	-4.47	8.50824e-06	0	54	-2.41	0.016	1.03	0.304785	0.815	4	0.1	0.921	0.993	5	2.2	0.028	0.483	6	0.24	0.811	0.989	-0.96	0.335	0.734	5'UTR
cg00109356	SHISA2	387914	13	26625307	-9.99	0	-10.12	2.69315e-23	0	57	-2.16	0.031	-2.19	0.0289283	0.409	0	NA	NA	NA	4	-0.15	0.885	0.996	3	-1.31	0.192	0.836	1.65	0.099	0.46	TSS200
cg00109551	ATP11A	23250	13	113487346	7.6	0	9.64	2.24384e-21	0	69	0.14	0.89	0.69	0.491738	0.895	5	0.32	0.753	0.976	5	0.83	0.406	0.945	9	0.19	0.849	0.991	3.75	0	0.014	Body
cg00110192	IQCH;AAGAB	64799	15	67547258	-0.23	0.8212	-0.36	0.717868	0.808	57	0.31	0.759	0.23	0.820144	0.973	8	1.23	0.218	0.809	4	-1.12	0.264	0.896	6	1.05	0.294	0.897	1.57	0.116	0.493	1stExon
cg00110609	TFAP4	7023	16	4311799	3.74	0.0002	4.63	3.89288e-06	0	78	0.49	0.624	0.65	0.517405	0.902	1	NA	NA	NA	6	0.73	0.468	0.958	5	0.7	0.481	0.954	0.39	0.695	0.906	Body
cg00110675	DDAH2	23564	6	31698047	-11.8	0	-11.51	2.15657e-29	0	144	-2	0.046	-1.4	0.162052	0.709	0	NA	NA	NA	8	-0.3	0.765	0.989	4	0.17	0.864	0.993	-0.25	0.801	0.942	TSS200
cg00110687	B3GNTL1	146712	17	80989065	-1.55	0.1223	-2.52	0.0118191	0.027	69	-0.34	0.731	-0.35	0.725718	0.955	4	0.99	0.321	0.875	6	1.63	0.104	0.747	4	-2.7	0.007	0.258	1.63	0.104	0.47	Body
cg00110724	SCRIB	23513	8	144885851	-1.16	0.2457	-1.61	0.108013	0.187	98	-2.16	0.031	-2.21	0.0269197	0.398	1	NA	NA	NA	11	-1.71	0.088	0.713	9	-0.08	0.934	0.996	0.87	0.384	0.769	Body
cg00111359	KIF3C	3797	2	26205029	-3.5	0.0005	-4.56	5.45444e-06	0	63	-1.29	0.198	-1.31	0.192002	0.741	5	-1.06	0.29	0.861	5	0.49	0.624	0.978	6	-1.37	0.171	0.818	1.69	0.091	0.444	1stExon
cg00111436	RNF34	80196	12	121837826	0.95	0.3413	0.14	0.888693	0.929	68	0.38	0.704	0.02	0.987218	0.998	2	NA	NA	NA	10	1.2	0.231	0.879	11	0.84	0.4	0.931	2.23	0.026	0.254	TSS200
cg00111503	KCNK9	51305	8	140631116	-2	0.0459	-1.27	0.203017	0.313	95	-2.52	0.012	-2.02	0.0433645	0.477	4	-0.33	0.738	0.974	7	-0.63	0.526	0.966	2	NA	NA	NA	-0.21	0.833	0.952	Body
cg00111613	PLXNA1	5361	3	126748873	-5.11	0	-3.2	0.0013979	0.004	46	-1.81	0.07	-2.03	0.0424653	0.474	2	NA	NA	NA	2	NA	NA	NA	3	-0.83	0.405	0.933	0.71	0.48	0.819	Body
cg00111665	ASB18	401036	2	237120186	0.79	0.4319	0.84	0.398273	0.53	70	-0.61	0.542	-0.88	0.377223	0.851	3	0.85	0.395	0.905	3	-1.75	0.08	0.694	5	1.06	0.291	0.896	4.51	0	0.001	Body
cg00112091	TEAD1	7003	11	12696280	-2.84	0.0045	-1.33	0.182715	0.288	67	-1.62	0.106	-0.57	0.569505	0.917	16	0.03	0.976	0.998	4	0.67	0.505	0.963	10	0.59	0.554	0.967	-1.36	0.174	0.579	1stExon
cg00112465	CCDC48	79825	3	128719999	2	0.0454	1.99	0.0464104	0.09	67	-0.55	0.58	-0.49	0.624655	0.933	3	0.16	0.87	0.989	7	-0.43	0.667	0.981	9	1.24	0.215	0.852	-1.61	0.108	0.477	TSS1500
cg00112685	ELAVL3	1995	19	11591190	-5.69	0	-5.62	2.2332e-08	0	110	0.71	0.475	0.79	0.427645	0.872	3	-0.11	0.915	0.993	9	0.34	0.732	0.986	9	0.8	0.425	0.939	1.58	0.114	0.487	Body
cg00112723	ATG9A;ANKZF1	79065	2	220094626	-5.4	0	-0.8	0.422251	0.553	54	0.32	0.751	0.52	0.606602	0.928	0	NA	NA	NA	2	NA	NA	NA	3	2.11	0.035	0.524	2.97	0.003	0.084	TSS1500
cg00112780	HIST3H2BB;HIST3H2A	128312	1	228645462	-13.67	0	-13.81	6.99654e-41	0	70	0.91	0.362	0.91	0.361833	0.845	0	NA	NA	NA	4	-0.01	0.989	1	7	-0.87	0.382	0.925	-0.76	0.445	0.803	TSS1500
cg00113051	PTPMT1	114971	11	47587410	-0.83	0.4054	-2.54	0.0110424	0.025	105	-0.37	0.712	-0.58	0.562548	0.915	1	NA	NA	NA	5	-1.63	0.104	0.747	6	-1.89	0.059	0.628	-1.11	0.267	0.68	Body
cg00113208	CUL1	8454	7	148395441	0.04	0.9673	-1.2	0.228438	0.345	62	-0.07	0.941	-0.05	0.96045	0.995	8	1.3	0.195	0.788	5	-1.89	0.06	0.632	13	-0.08	0.935	0.996	1.48	0.139	0.531	TSS1500
cg00113554	FAM117A	81558	17	47840835	-9.25	0	-8.31	2.24389e-16	0	80	-3.03	0.002	-1.08	0.27927	0.801	2	NA	NA	NA	5	0.33	0.739	0.987	6	-1.26	0.208	0.848	-1.57	0.118	0.495	Body
cg00114008	PIGV	55650	1	27114423	-1.15	0.2489	0.44	0.658856	0.761	94	-2.62	0.009	-2.81	0.00508993	0.185	1	NA	NA	NA	8	-0.26	0.793	0.991	5	-2.6	0.009	0.297	-4.59	0	0.001	TSS200
cg00114029	DLGAP3	58512	1	35351407	-0.57	0.5669	-0.53	0.593275	0.708	52	-0.8	0.424	-0.77	0.441117	0.877	2	NA	NA	NA	3	-1.03	0.301	0.914	4	-1.03	0.302	0.9	1.47	0.142	0.536	Body
cg00114084	AK2	204	1	33502651	-6.74	0	-0.91	0.365592	0.496	49	-1.99	0.047	-1.55	0.121199	0.658	2	NA	NA	NA	5	-0.99	0.323	0.923	8	0.32	0.746	0.984	0.23	0.819	0.947	TSS200
cg00114312	UNKL	64718	16	1420425	-3.14	0.0017	-1.93	0.0534854	0.102	94	0.01	0.991	0.37	0.707889	0.952	4	0.27	0.786	0.98	11	-0.41	0.68	0.982	9	2.03	0.043	0.562	0.01	0.992	0.998	5'UTR
cg00114383	NFATC2IP	84901	16	28962172	-5.55	0	-1.25	0.212846	0.325	56	-3.14	0.002	-2.12	0.0341848	0.437	1	NA	NA	NA	7	-1.17	0.243	0.886	5	-0.34	0.734	0.983	0.06	0.952	0.988	TSS200
cg00114569	SPTB	6710	14	65239327	1.43	0.1531	2.36	0.0182495	0.039	55	0.61	0.545	1.14	0.252837	0.785	4	1.24	0.216	0.808	4	0.87	0.382	0.939	3	-0.78	0.435	0.942	1.31	0.191	0.6	Body
cg00114944	C6orf115	58527	6	139350067	-3.57	0.0004	-3.6	0.000332376	0.001	54	0.79	0.429	0.89	0.371978	0.849	1	NA	NA	NA	3	0.16	0.871	0.995	3	0.08	0.935	0.996	2.32	0.021	0.228	5'UTR
cg00114963	TBCEL	219899	11	120894690	-9.98	0	-11.38	8.09353e-29	0	44	-0.29	0.769	-0.36	0.718497	0.954	3	-0.31	0.757	0.977	3	-0.32	0.749	0.987	6	-0.63	0.526	0.963	0.25	0.804	0.943	TSS200
cg00115101	THRAP3	9967	1	36689877	-1.6	0.1097	-0.42	0.674778	0.774	64	1.15	0.251	1.06	0.288495	0.805	10	0.64	0.523	0.943	1	NA	NA	NA	3	-0.53	0.598	0.972	-1.59	0.111	0.483	TSS200
cg00115288	EPS8L2	64787	11	705892	-18.95	0	-19.22	1.4158e-73	0	68	1.6	0.109	1.66	0.0978622	0.618	3	0.36	0.721	0.972	8	0.66	0.513	0.964	11	0.98	0.325	0.909	0.66	0.509	0.833	TSS1500
cg00115313	TROVE2;UCHL5	6738	1	193029121	-2.44	0.0148	0.71	0.476737	0.604	80	-3.61	0	-2.77	0.00560125	0.195	3	-1.78	0.075	0.597	14	-2.09	0.036	0.537	9	-0.63	0.528	0.963	0.67	0.504	0.829	5'UTR
cg00115629	RFT1	91869	3	53164619	-6.25	0	-1.15	0.251532	0.372	69	-1.23	0.219	-0.56	0.572586	0.918	4	-0.39	0.693	0.97	9	-0.18	0.858	0.994	7	-0.74	0.457	0.949	1.62	0.104	0.47	TSS200
cg00115654	ADAMTS13	11093	9	136294920	7	0	6.77	1.89446e-11	0	61	0.31	0.755	0.2	0.840394	0.976	3	2.03	0.042	0.473	3	0.5	0.62	0.977	1	NA	NA	NA	-1.34	0.179	0.585	Body
cg00115714	AMD1	262	6	111196112	0.81	0.4208	0.21	0.83725	0.894	62	-0.86	0.392	-1.02	0.306371	0.816	2	NA	NA	NA	8	0.86	0.39	0.941	11	-1.09	0.275	0.89	3.15	0.002	0.058	5'UTR
cg00115980	CR1L	1379	1	207818434	-6.02	0	-6.05	1.88165e-09	0	96	-0.65	0.519	-1.32	0.186434	0.735	8	-1.78	0.076	0.599	5	-0.74	0.458	0.956	7	0.6	0.549	0.966	-0.06	0.955	0.989	TSS200
cg00115984	TOPORS	10210	9	32551741	-10.69	0	-1.92	0.0556569	0.106	107	-1.53	0.126	-1.13	0.257588	0.787	1	NA	NA	NA	5	0.96	0.336	0.927	6	-1.16	0.247	0.875	-0.19	0.846	0.956	Body
cg00116315	TULP1;TEAD3	7287	6	35466268	-9.56	0	-9.42	1.73055e-20	0	85	-0.96	0.339	-0.83	0.407405	0.864	1	NA	NA	NA	5	-0.57	0.568	0.97	7	0.22	0.824	0.99	1.46	0.145	0.539	Body
cg00116412	SLC27A2	11001	15	50474597	-0.96	0.3351	-1.22	0.221553	0.336	49	1.95	0.052	1.79	0.0736665	0.565	7	0.76	0.447	0.922	6	2.87	0.004	0.196	9	-0.01	0.992	1	1.25	0.213	0.63	5'UTR
cg00116463	B9D1	27077	17	19266443	-0.52	0.6064	-0.28	0.776586	0.851	58	0.99	0.321	1.08	0.282269	0.802	4	2.28	0.023	0.361	6	1.23	0.219	0.872	5	1.54	0.123	0.763	-0.69	0.49	0.822	TSS1500
cg00116946	RPL26L1;LOC100268168	51121	5	172387081	-3.41	0.0007	-4.63	3.88851e-06	0	52	1.86	0.062	1.78	0.0754831	0.568	1	NA	NA	NA	4	-1.23	0.22	0.873	3	0.01	0.992	1	0.67	0.501	0.829	Body
cg00117005	DAXX	1616	6	33288995	-4.28	0	-5.24	1.83645e-07	0	117	1.11	0.269	1.11	0.265924	0.791	1	NA	NA	NA	5	0.09	0.929	0.997	4	1.39	0.164	0.812	0.15	0.883	0.966	Body
cg00117018	ZNF251	90987	8	145955983	5.04	0	5.18	2.49046e-07	0	85	0.15	0.879	0.04	0.967115	0.995	0	NA	NA	NA	8	-0.36	0.716	0.985	11	-1.47	0.141	0.786	1.21	0.228	0.645	Body
cg00117172	RUNX3	864	1	25255838	-12.44	0	-12.51	3.49992e-34	0	77	-1.16	0.247	-1.14	0.256295	0.786	3	0.94	0.345	0.885	4	-1.59	0.111	0.757	3	-0.6	0.547	0.966	-1.86	0.063	0.381	Body
cg00117463	C6orf97	80129	6	151815241	0.26	0.7974	0.21	0.832019	0.89	67	-0.84	0.402	-0.92	0.357599	0.844	10	-0.65	0.514	0.94	8	-0.73	0.467	0.958	7	-0.71	0.479	0.954	0.78	0.433	0.798	5'UTR
cg00117600	PIGB	9488	15	55611424	0.73	0.463	-0.47	0.636717	0.743	51	0.07	0.941	-0.41	0.682942	0.946	1	NA	NA	NA	4	0.66	0.509	0.964	7	-0.73	0.468	0.951	-1.77	0.078	0.416	5'UTR
cg00117651	SMC1B;RIBC2	27127	22	45809523	-8.68	0	-8.64	1.43409e-17	0	83	-1.37	0.172	-1.26	0.208056	0.754	5	-1.3	0.195	0.788	6	-0.23	0.815	0.992	5	-1.43	0.153	0.801	3.43	0.001	0.029	TSS200
cg00117913	VPS13B	157680	8	100025388	5.95	0	1.82	0.0682465	0.126	127	1	0.316	-0.62	0.535127	0.907	46	-0.4	0.691	0.97	8	-0.8	0.423	0.948	18	-0.37	0.709	0.982	-1.07	0.285	0.697	TSS200
cg00118365	PCDHGA4;PCDHGB5;PCDHGA6;PCDHGA1;PCDHGA8;PCDHGA5;PCDHGB1;PCDHGB4;PCDHGA3;PCDHGA2;PCDHGA7;PCDHGB2;PCDHGB3	56111	5	140779112	1.51	0.1319	1.41	0.157541	0.255	49	-1.25	0.212	-1.38	0.169137	0.717	4	-1.61	0.108	0.672	2	NA	NA	NA	3	-0.04	0.967	0.998	1.38	0.168	0.573	Body
cg00118442	ATP5C1;KIN	509	10	7830125	4.3	0	1.26	0.209131	0.321	56	0.12	0.902	-0.89	0.372129	0.849	1	NA	NA	NA	3	-1.83	0.067	0.658	5	1.18	0.238	0.87	-1.63	0.104	0.47	1stExon
cg00118468	TMCC2	9911	1	205196936	-4.45	0	-3.5	0.000478309	0.001	84	-1.89	0.059	-0.24	0.808177	0.97	2	NA	NA	NA	6	-0.43	0.668	0.982	9	-0.7	0.484	0.954	0.89	0.375	0.766	TSS200
cg00118684	RNMT;C18orf19	8731	18	13726609	-3.44	0.0006	-1.18	0.237902	0.356	72	-0.22	0.829	0.13	0.898558	0.985	5	1.07	0.284	0.857	4	-0.75	0.451	0.954	6	-0.11	0.911	0.995	-0.05	0.957	0.99	TSS200
cg00119011	GTF2F2	2963	13	45694603	-3.29	0.001	-1.8	0.0725277	0.133	64	0.24	0.813	0.59	0.556587	0.913	5	1.41	0.159	0.749	3	-0.22	0.827	0.991	8	0.8	0.423	0.938	-0.22	0.829	0.951	TSS200
cg00119057	DTNA	1837	18	32073462	-9.16	0	-9.68	1.62899e-21	0	60	-1.07	0.285	-1.2	0.230904	0.771	16	-0.07	0.946	0.996	4	-0.12	0.907	0.997	4	0.48	0.633	0.977	3.11	0.002	0.063	1stExon
cg00119079	LAMP3	27074	3	182880278	-4.73	0	-5.38	8.75423e-08	0	84	0.34	0.733	-0.18	0.854408	0.978	3	1.98	0.048	0.502	12	0.57	0.567	0.97	6	-0.36	0.716	0.982	1.29	0.197	0.61	Body
cg00119117	INSM1	3642	20	20349621	-6.44	0	-6.48	1.25077e-10	0	67	-1.03	0.302	-1.09	0.27589	0.798	0	NA	NA	NA	2	NA	NA	NA	2	NA	NA	NA	1.11	0.266	0.679	1stExon
cg00119181	SNCA	6622	4	90758537	-11.32	0	-11.74	1.7647e-30	0	94	0.06	0.949	-0.23	0.81837	0.972	5	0.16	0.87	0.989	2	NA	NA	NA	5	-1.23	0.219	0.857	-1.23	0.22	0.636	TSS1500
cg00119197	NFKB1	4790	4	103422974	-3.37	0.0008	-0.08	0.936347	0.96	40	-0.98	0.329	-0.78	0.434188	0.875	8	-0.49	0.625	0.96	2	NA	NA	NA	6	-0.59	0.557	0.967	-0.34	0.731	0.922	5'UTR
cg00120210	SEC11A	23478	15	85259593	1.14	0.2535	-0.62	0.53491	0.657	67	1.93	0.054	1.74	0.0812859	0.582	6	3.68	0	0.019	8	1.18	0.237	0.883	10	0.94	0.346	0.915	-3.04	0.002	0.072	1stExon
cg00120254	RPS6KA2	6196	6	166868904	14.69	0	15.8	5.22574e-52	0	72	-3.24	0.001	-3.03	0.0025187	0.123	21	-2.45	0.014	0.283	5	-2.96	0.003	0.166	6	-1.67	0.096	0.72	0.13	0.895	0.969	Body
cg00120998	CENPT;NUTF2	80152	16	67881473	-3.98	0.0001	-3.32	0.000919795	0.002	74	-1.46	0.143	-1.33	0.182306	0.73	3	0.86	0.389	0.904	6	-0.84	0.4	0.944	4	-0.41	0.678	0.98	1.81	0.07	0.399	TSS200
cg00121147	TMEM183A;TMEM183B	92703	1	202976339	1.14	0.2544	-0.31	0.758758	0.838	90	1.49	0.136	1.31	0.191177	0.74	0	NA	NA	NA	5	1.23	0.219	0.872	9	0.49	0.626	0.975	-0.3	0.762	0.931	TSS200
cg00121148	GRAMD1C	54762	3	113603874	3.46	0.0006	1.38	0.166912	0.267	77	1.12	0.263	0.69	0.48783	0.893	10	1.54	0.124	0.701	8	1.59	0.112	0.758	1	NA	NA	NA	0.52	0.605	0.872	Body
cg00121158	KDM4C	23081	9	6757826	5.19	0	0.21	0.832809	0.89	70	2.06	0.04	0.9	0.366195	0.847	24	0.88	0.378	0.899	9	1.36	0.176	0.834	5	-1.04	0.297	0.897	1.6	0.11	0.481	5'UTR
cg00121209	NDUFA3	4696	19	54606151	1.24	0.2167	-0.15	0.880888	0.923	61	0.04	0.965	-0.22	0.825094	0.973	0	NA	NA	NA	4	0.96	0.337	0.927	6	0.26	0.793	0.987	-0.98	0.329	0.73	TSS200
cg00121551	ZNF831	128611	20	57766397	6.98	0	6.65	4.09547e-11	0	78	1.18	0.238	2.22	0.0263997	0.395	4	3.34	0.001	0.046	8	0.19	0.853	0.994	8	1.02	0.31	0.903	2.37	0.018	0.211	1stExon
cg00121634	LRRC34	151827	3	169530027	-13.18	0	-13.94	1.46936e-41	0	89	0.94	0.347	0.62	0.538621	0.908	5	-0.71	0.478	0.93	6	1.36	0.173	0.831	12	1.52	0.128	0.77	1.32	0.188	0.596	Body
cg00121640	ASTN2	23245	9	120176515	-4.66	0	-5.36	9.4636e-08	0	57	-1.75	0.08	-2.18	0.0294613	0.412	23	-2.56	0.011	0.238	5	-1.86	0.063	0.644	3	1.83	0.067	0.653	1.05	0.295	0.704	Body
cg00122215	ARG2	384	14	68086827	-3.08	0.0021	-1.73	0.0847233	0.152	113	-1.13	0.258	-0.59	0.558446	0.913	4	0.14	0.888	0.99	4	-1.01	0.314	0.919	7	-0.49	0.626	0.975	1.64	0.1	0.462	Body
cg00122840	LMBRD2;SKP2	92255	5	36151998	-1.14	0.2535	-1.1	0.272122	0.395	78	-0.41	0.679	-0.36	0.721721	0.954	6	0.69	0.489	0.932	10	-1.4	0.161	0.819	7	0.04	0.969	0.998	0.03	0.977	0.994	1stExon
cg00122941	ARRB2	409	17	4613640	-0.38	0.7006	1.92	0.0553757	0.105	70	-0.31	0.756	0.8	0.422167	0.869	0	NA	NA	NA	8	1.33	0.184	0.843	2	NA	NA	NA	1.03	0.304	0.711	TSS200
cg00123035	RFX5	5993	1	151319538	3.47	0.0005	1.74	0.0816875	0.147	118	1.71	0.087	0.31	0.755601	0.96	2	NA	NA	NA	8	-1.5	0.134	0.787	16	-0.9	0.369	0.923	-0.31	0.756	0.93	5'UTR
cg00123055	SOX17	64321	8	55370951	-6.83	0	-6.78	1.73591e-11	0	69	0.14	0.891	-0.64	0.519038	0.903	0	NA	NA	NA	2	NA	NA	NA	9	-1.72	0.086	0.698	0.17	0.868	0.961	1stExon
cg00123094	IFT140	9742	16	1662131	2.91	0.0037	1.11	0.266729	0.389	90	0	0.999	-0.25	0.802871	0.969	5	1.02	0.307	0.869	7	0.62	0.535	0.967	10	-1.37	0.172	0.819	-0.91	0.361	0.756	TSS200
cg00123324	SAPS2	9701	22	50875752	1.37	0.17	0.86	0.387504	0.519	70	0.21	0.832	0.22	0.824067	0.973	12	-0.17	0.865	0.989	8	-1.09	0.274	0.901	13	1.38	0.168	0.816	-2.38	0.017	0.207	Body
cg00123478	ZNF518B	85460	4	10458165	-12.02	0	-12.38	1.55938e-33	0	50	-0.85	0.393	-1.04	0.296901	0.811	1	NA	NA	NA	1	NA	NA	NA	3	-1.23	0.22	0.858	-1.9	0.057	0.367	5'UTR
cg00123512	TBX6	6911	16	30102919	-4.64	0	-5.44	6.17682e-08	0	75	-0.54	0.591	-0.87	0.384726	0.854	1	NA	NA	NA	5	-0.64	0.525	0.966	10	-0.5	0.615	0.974	-1.54	0.125	0.509	5'UTR
cg00123652	TNRC18	84629	7	5427647	-1.07	0.2867	0	0.996486	0.998	78	-0.12	0.905	0.12	0.902858	0.986	10	-0.51	0.61	0.958	9	-0.25	0.804	0.991	8	0.06	0.95	0.997	-0.61	0.539	0.845	Body
cg00123666	LMO1	4004	11	8284113	-0.49	0.6218	-0.49	0.621951	0.731	58	0.42	0.676	0.46	0.64244	0.937	1	NA	NA	NA	2	NA	NA	NA	6	0.86	0.393	0.929	0.83	0.404	0.783	Body
cg00123800	WSB1	26118	17	25621000	-2.58	0.0101	-1.03	0.301388	0.428	61	1.52	0.129	2.24	0.0249989	0.388	1	NA	NA	NA	13	1.67	0.094	0.727	2	NA	NA	NA	0.21	0.831	0.951	TSS200
cg00124004	CPNE3	8895	8	87527257	-5.83	0	-5.4	7.687e-08	0	62	0.12	0.902	0.19	0.850417	0.977	7	1.04	0.296	0.863	5	-0.4	0.691	0.983	4	-0.34	0.733	0.983	-0.14	0.891	0.968	5'UTR
cg00124011	PRDM2	7799	1	14075958	1.01	0.311	-0.42	0.675507	0.774	43	-1.84	0.065	-1.64	0.100433	0.623	4	-0.21	0.833	0.986	1	NA	NA	NA	4	0.09	0.927	0.995	-1.54	0.123	0.507	1stExon
cg00124375	DDAH2	23564	6	31698218	-15.78	0	-15.58	9.32519e-51	0	144	-0.81	0.415	-0.14	0.888792	0.984	0	NA	NA	NA	8	0.37	0.712	0.985	4	0.22	0.828	0.99	-0.25	0.801	0.942	TSS200
cg00124488	BAT1;SNORD84	10212	6	31509762	1.57	0.1161	1.09	0.275358	0.399	101	-0.79	0.43	-0.86	0.387797	0.855	2	NA	NA	NA	13	-0.58	0.56	0.969	8	-1.6	0.11	0.745	1.27	0.203	0.618	1stExon
cg00124774	DPH2	1802	1	44435563	-4.37	0	-3.97	7.46847e-05	0	70	0.42	0.674	0.72	0.469096	0.887	0	NA	NA	NA	6	0.33	0.743	0.987	5	0.49	0.622	0.975	1.77	0.077	0.414	TSS200
cg00125159	C1orf35	79169	1	228290140	-1.48	0.1395	-2.87	0.00414498	0.01	77	1.35	0.177	1.14	0.255107	0.786	1	NA	NA	NA	6	-0.56	0.573	0.971	8	1.34	0.18	0.826	2.7	0.007	0.129	Body
cg00125349	ZNF205	7755	16	3169794	2.57	0.0102	3.68	0.000239544	0.001	99	-2.91	0.004	-3.04	0.00237622	0.119	1	NA	NA	NA	13	-0.88	0.379	0.939	13	-2.88	0.004	0.19	0.52	0.6	0.871	Body
cg00126034	WNT3	7473	17	44896162	-0.14	0.8882	-0.73	0.465463	0.594	79	0.42	0.676	0.27	0.784612	0.966	3	-0.16	0.871	0.99	3	0.27	0.788	0.99	5	0.67	0.502	0.958	0.3	0.766	0.931	TSS200
cg00126959	ABCC3	8714	17	48712203	1.09	0.2744	0.97	0.332986	0.462	85	1.72	0.085	1.48	0.140003	0.683	5	-1.37	0.17	0.76	5	1.59	0.113	0.76	10	3.56	0	0.045	0.64	0.522	0.836	TSS200
cg00127167	ADAMTS16	170690	5	5140029	-1.97	0.049	-2.12	0.0342945	0.069	69	-0.42	0.674	-0.98	0.329335	0.829	10	-1.11	0.267	0.848	7	0.04	0.968	0.999	6	-0.07	0.947	0.997	1.05	0.295	0.704	TSS1500
cg00127214	BRMS1L	84312	14	36295713	4.1	0	0.86	0.389579	0.521	66	0.62	0.534	0.01	0.991205	0.999	3	0.44	0.657	0.963	3	-0.59	0.553	0.969	2	NA	NA	NA	1.17	0.24	0.66	5'UTR
cg00127424	USP36	57602	17	76836804	-5.91	0	-2.76	0.00583896	0.014	72	1.23	0.221	1.32	0.186691	0.735	5	1.48	0.138	0.722	8	1.52	0.128	0.782	4	1.44	0.15	0.797	0.06	0.953	0.989	5'UTR
cg00127545	TEX264	51368	3	51705085	-2.72	0.0067	-0.25	0.802939	0.87	64	0	0.998	0.1	0.921416	0.989	2	NA	NA	NA	6	0.19	0.849	0.993	2	NA	NA	NA	-0.48	0.632	0.885	TSS200
cg00127591	PRPSAP1	5635	17	74350300	-2.88	0.004	-1.8	0.0717199	0.132	112	0.33	0.738	0.68	0.497774	0.896	5	0.69	0.489	0.932	10	-0.08	0.934	0.997	10	-2.55	0.011	0.319	1.48	0.138	0.534	TSS200
cg00127732	ERF	2077	19	42757846	2.1	0.0359	0.66	0.510609	0.636	96	1.29	0.197	1.2	0.22976	0.77	0	NA	NA	NA	3	1.33	0.185	0.845	7	1.22	0.222	0.86	-1.58	0.113	0.487	Body
cg00127894	MCF2L	23263	13	113623639	-6.48	0	-6.64	4.37639e-11	0	72	0.08	0.937	0.01	0.992968	0.999	16	0.18	0.857	0.988	4	-0.29	0.772	0.989	5	0.61	0.542	0.965	-0.28	0.779	0.935	Body
cg00128171	UBE2QP1	388165	15	85114354	-5.69	0	-6.09	1.44568e-09	0	63	-0.86	0.391	-0.88	0.38023	0.852	0	NA	NA	NA	10	-1.69	0.091	0.721	0	NA	NA	NA	1.52	0.129	0.517	TSS1500
cg00128188	IDI1	3422	10	1095446	-0.46	0.6448	-0.77	0.439323	0.569	73	-0.06	0.954	-0.15	0.878074	0.982	0	NA	NA	NA	4	-0.31	0.758	0.988	5	0.76	0.446	0.945	0.53	0.593	0.868	TSS1500
cg00128353	NEURL	9148	10	105253973	-6.83	0	-7.29	5.09234e-13	0	53	-1.54	0.123	-1.85	0.064925	0.543	4	-1.31	0.19	0.782	4	-0.47	0.638	0.979	2	NA	NA	NA	1.04	0.301	0.709	5'UTR
cg00128702	ADCYAP1	116	18	905156	-4.14	0	-4.19	2.89508e-05	0	90	-1.28	0.202	-1.63	0.104244	0.63	0	NA	NA	NA	6	-0.36	0.72	0.986	8	-2.06	0.04	0.544	0.08	0.934	0.982	5'UTR
cg00128732	PCDH1	5097	5	141258637	-0.66	0.5113	-1.92	0.055418	0.105	47	1.07	0.284	0.68	0.498959	0.897	1	NA	NA	NA	3	0.43	0.667	0.981	3	0.43	0.669	0.979	-0.1	0.918	0.977	TSS1500
cg00128877	MKNK1	8569	1	47070178	-2.91	0.0037	-3.81	0.000146185	0	84	0.76	0.446	0.73	0.466726	0.886	2	NA	NA	NA	9	1.15	0.251	0.891	4	0.9	0.366	0.922	-1.23	0.219	0.636	TSS1500
cg00129196	WDR35	57539	2	20190016	-8.11	0	-9.44	1.43512e-20	0	63	-1.04	0.297	-1.45	0.146722	0.691	6	-2.18	0.03	0.408	7	-0.65	0.513	0.964	3	-0.72	0.473	0.952	-1.82	0.069	0.398	TSS200
cg00129269	ARF5	381	7	127228222	-0.39	0.6961	-2.36	0.0185954	0.04	84	-0.58	0.563	-0.94	0.345009	0.838	0	NA	NA	NA	6	-0.6	0.549	0.968	9	0.14	0.887	0.994	-1.22	0.224	0.64	TSS1500
cg00129556	FRS3;PRICKLE4	10817	6	41748671	-4.04	0.0001	-1.52	0.128322	0.215	81	-0.83	0.409	0.77	0.438672	0.877	2	NA	NA	NA	8	0.67	0.503	0.963	8	-0.19	0.846	0.991	0.87	0.384	0.769	TSS1500
cg00129563	PRDM6	93166	5	122434853	6.2	0	6.12	1.23408e-09	0	41	0.79	0.427	0.81	0.418581	0.868	6	0.19	0.848	0.988	4	-0.95	0.34	0.927	0	NA	NA	NA	-1.18	0.24	0.66	Body
cg00129651	RAPGEFL1	51195	17	38347710	10.01	0	9.36	2.87601e-20	0	130	3.27	0.001	1.97	0.0486455	0.496	7	2.61	0.009	0.218	17	2.75	0.006	0.242	19	0.05	0.963	0.998	0.87	0.383	0.769	Body
cg00129731	FAM46A	55603	6	82462448	0.23	0.8199	-1.02	0.307886	0.435	66	-0.3	0.761	-1.25	0.211671	0.757	12	-1.07	0.283	0.858	3	-2.04	0.041	0.561	7	-0.12	0.903	0.995	0.29	0.77	0.932	TSS200
cg00130039	CDX2	1045	13	28543189	-14.58	0	-15.11	5.15748e-48	0	58	0.66	0.508	0.49	0.621984	0.932	0	NA	NA	NA	5	-0.6	0.548	0.968	6	2.51	0.012	0.338	-1.49	0.137	0.533	5'UTR
cg00130165	EPHA5	2044	4	66536603	-7.33	0	-7.44	1.69123e-13	0	66	0.57	0.568	0.47	0.641653	0.937	18	-0.19	0.849	0.988	7	0.37	0.713	0.985	4	-0.05	0.963	0.998	0.77	0.44	0.801	TSS1500
cg00130275	PRMT3	10196	11	20409780	-0.4	0.6904	-1.91	0.0569097	0.108	43	-0.33	0.744	-0.79	0.428841	0.872	4	0.17	0.864	0.989	4	0.21	0.837	0.993	6	0.95	0.343	0.915	2.08	0.038	0.31	5'UTR
cg00130309	ZNF337	26152	20	25677623	0.88	0.3768	0.58	0.560419	0.68	102	-0.17	0.866	-0.22	0.824248	0.973	2	NA	NA	NA	10	-1.3	0.193	0.853	12	0.17	0.865	0.993	-1.21	0.227	0.644	TSS200
cg00130393	ABLIM2	84448	4	8098876	11.66	0	11.96	1.6164e-31	0	48	-0.94	0.345	-0.75	0.452654	0.881	8	0.02	0.984	0.998	2	NA	NA	NA	1	NA	NA	NA	1.94	0.052	0.354	Body
cg00131372	AFAP1L1	134265	5	148651363	-5.23	0	-5.13	3.2246e-07	0	47	-2.32	0.02	-2.17	0.0301258	0.416	6	-1.96	0.05	0.508	0	NA	NA	NA	8	-1.95	0.051	0.599	0.77	0.443	0.802	TSS200
cg00131618	C5orf42	65250	5	37248984	-14.09	0	-13	1.2642e-36	0	81	-0.15	0.881	0.6	0.549902	0.911	12	-0.15	0.881	0.99	10	1.44	0.151	0.807	10	-0.1	0.919	0.995	0.22	0.824	0.949	5'UTR
cg00131705	C16orf11	146325	16	615073	-1.73	0.0838	-1.63	0.102992	0.179	80	-1.82	0.069	-1.67	0.0956875	0.615	2	NA	NA	NA	10	0.28	0.781	0.99	12	-1.32	0.188	0.833	2.31	0.021	0.232	Body
cg00131871	HGS	9146	17	79662946	-2.63	0.0086	-2.08	0.0375429	0.075	107	-1.92	0.055	-1.7	0.0897169	0.602	4	0.54	0.588	0.953	13	-2.73	0.006	0.249	3	1.91	0.056	0.618	1.24	0.215	0.632	Body
cg00131899	CCDC109B	55013	4	110481302	-4.79	0	-5.66	1.85885e-08	0	53	0.45	0.651	0.38	0.703225	0.95	2	NA	NA	NA	2	NA	NA	NA	5	0.68	0.499	0.958	0.82	0.41	0.787	TSS200
cg00132584	REEP5	7905	5	112257116	4.78	0	1.89	0.0594425	0.112	54	0.96	0.338	0.95	0.343043	0.837	1	NA	NA	NA	3	0.49	0.621	0.977	14	1.35	0.177	0.824	-1.34	0.182	0.589	Body
cg00132616	ARID5B	84159	10	63663140	-1.89	0.0586	-0.53	0.595977	0.71	49	-0.51	0.613	0.15	0.883217	0.983	8	0.48	0.632	0.96	1	NA	NA	NA	6	-1.32	0.186	0.831	1	0.316	0.722	Body
cg00133147	PFDN6;WDR46	10471	6	33256760	-2.42	0.0159	-0.12	0.904019	0.939	116	0.38	0.704	0.56	0.578088	0.919	2	NA	NA	NA	3	0.05	0.957	0.999	3	0	0.997	1	2.4	0.017	0.204	TSS1500
cg00133595	TRIM72;PYDC1	493829	16	31228059	4.28	0	4.13	3.87843e-05	0	75	-2.67	0.008	-2.83	0.00467137	0.177	1	NA	NA	NA	10	-1.1	0.273	0.901	8	-1.09	0.278	0.891	0.44	0.658	0.893	Body
cg00133909	CD276	80381	15	73977201	-4.32	0	-4.85	1.37548e-06	0	59	1.06	0.288	0.85	0.394959	0.858	0	NA	NA	NA	5	1.56	0.118	0.768	0	NA	NA	NA	2.97	0.003	0.084	5'UTR
cg00134028	WIZ	58525	19	15543806	-5.95	0	-3.15	0.00164114	0.004	114	-1.34	0.181	-0.17	0.866177	0.98	5	0.35	0.723	0.973	12	0.24	0.812	0.991	15	-1.87	0.062	0.638	-1.19	0.233	0.651	Body
cg00134776	CLSTN2	64084	3	139653573	-5.83	0	-5.87	5.31866e-09	0	71	0.16	0.875	0.1	0.918583	0.989	19	-0.5	0.618	0.959	2	NA	NA	NA	3	1.18	0.24	0.871	-0.84	0.402	0.782	TSS1500
cg00134812	RABEP2	79874	16	28936721	-5.05	0	-2.89	0.00390483	0.01	56	-0.9	0.369	0.18	0.857622	0.978	3	-1.16	0.247	0.833	7	0.4	0.692	0.983	7	1.86	0.064	0.643	-2.25	0.024	0.247	TSS200
cg00134843	PGS1	9489	17	76374495	-0.8	0.422	-3.17	0.00154027	0.004	72	-2.12	0.034	-2.37	0.0177108	0.336	5	-1.11	0.268	0.849	9	-1.62	0.106	0.749	9	-0.95	0.343	0.915	0.48	0.63	0.885	TSS1500
cg00135038	TNRC18	84629	7	5391419	-6.18	0	-4.61	4.45883e-06	0	78	-1.68	0.093	-1.26	0.206473	0.754	10	-1.77	0.076	0.599	9	-2.03	0.042	0.565	8	0.31	0.756	0.984	-0.61	0.539	0.845	Body
cg00135416	CARD14	79092	17	78172177	4.71	0	5.1	3.86377e-07	0	80	-2.62	0.009	-2.28	0.0224886	0.372	4	-0.95	0.34	0.882	5	-0.29	0.77	0.989	8	-2.45	0.014	0.36	-0.23	0.821	0.947	Body
cg00135852	HOXB9	3219	17	46703646	-10.7	0	-10.86	1.85215e-26	0	91	-1.56	0.118	-1.82	0.0682466	0.552	0	NA	NA	NA	8	-1.57	0.117	0.767	13	-1	0.319	0.907	-0.54	0.59	0.867	1stExon
cg00136192	RANBP3	8498	19	5978423	-2.23	0.0257	-1.34	0.180227	0.285	84	0.74	0.462	0.94	0.345442	0.838	4	1.23	0.217	0.809	5	0.27	0.788	0.99	11	1.12	0.264	0.886	-1.76	0.079	0.418	TSS200
cg00136947	NELL2	4753	12	45270333	-5.75	0	-5.77	9.68788e-09	0	89	-0.88	0.381	-0.95	0.343943	0.837	21	0	0.998	1	6	-0.47	0.638	0.979	7	0.3	0.763	0.985	0.15	0.881	0.966	Body
cg00137156	CMPK2	129607	2	7005942	-2.05	0.041	-1.94	0.0520551	0.1	41	-0.57	0.572	-0.19	0.848062	0.977	2	NA	NA	NA	4	-0.51	0.613	0.976	4	0.08	0.934	0.996	-2.84	0.005	0.105	TSS200
cg00137234	RBM46	166863	4	155703138	-7.1	0	-7.18	1.0694e-12	0	39	-1.21	0.226	-1.21	0.226681	0.768	0	NA	NA	NA	2	NA	NA	NA	2	NA	NA	NA	0.61	0.54	0.846	5'UTR
cg00137385	KIAA0427	9811	18	46288005	0.61	0.5429	1.87	0.0617595	0.116	62	-2.6	0.009	-2.21	0.0269694	0.398	14	-2.16	0.031	0.415	4	-0.14	0.887	0.996	7	-0.95	0.344	0.915	-1.43	0.152	0.55	Body
cg00137491	TUBB	203068	6	30688801	-5.34	0	-1.57	0.116706	0.199	122	-1.85	0.064	0.14	0.886938	0.983	2	NA	NA	NA	5	-0.25	0.805	0.991	6	0.88	0.38	0.924	0.38	0.707	0.91	Body
cg00137585	ZNF174;ZNF434	7727	16	3450828	-1.56	0.1199	-0.86	0.38731	0.518	97	0.41	0.683	0.21	0.834709	0.975	1	NA	NA	NA	5	-0.38	0.707	0.984	5	0.29	0.771	0.986	-1.96	0.05	0.348	TSS1500
cg00137828	C10orf78	119392	10	105881754	-2.32	0.0205	-1.22	0.221793	0.336	49	-2.28	0.023	-1.92	0.0553886	0.519	1	NA	NA	NA	7	-1.73	0.084	0.706	4	-1.02	0.309	0.903	0.96	0.336	0.735	TSS200
cg00138101	HIC1	3090	17	1961109	-5.48	0	-5.76	1.00401e-08	0	77	0.49	0.621	0.4	0.68715	0.947	0	NA	NA	NA	2	NA	NA	NA	8	-0.3	0.761	0.985	-0.42	0.676	0.901	Body
cg00138267	RC3H2	54542	9	125667186	2.59	0.0097	2.15	0.0313679	0.064	50	0.85	0.394	0.86	0.388368	0.855	3	0.75	0.453	0.924	3	-0.85	0.398	0.944	2	NA	NA	NA	1.57	0.116	0.493	5'UTR
cg00138497	EDF1	8721	9	139760673	3.91	0.0001	1.06	0.291564	0.417	93	1.18	0.239	0.7	0.481216	0.891	2	NA	NA	NA	14	0.98	0.329	0.924	12	3.04	0.002	0.143	1.73	0.084	0.43	1stExon
cg00138712	MEIG1	644890	10	15001407	-0.07	0.9407	0.03	0.976844	0.986	57	-1.52	0.128	-1.49	0.135734	0.677	0	NA	NA	NA	6	-1.84	0.065	0.652	6	-0.01	0.996	1	-1.02	0.308	0.714	TSS200
cg00139244	ZEB1;LOC220930	6935	10	31608402	-2.12	0.0342	-2.11	0.0346514	0.07	71	0.08	0.938	0.08	0.938527	0.992	6	0.97	0.332	0.878	5	-0.3	0.763	0.988	4	-0.59	0.553	0.966	-2.44	0.015	0.191	Body
cg00139389	ABCB8	11194	7	150741207	1.39	0.165	-0.26	0.792459	0.862	66	-2.76	0.006	-2.79	0.00529755	0.189	3	-3.53	0	0.028	7	0.7	0.484	0.96	3	-0.91	0.365	0.922	1.4	0.162	0.566	Body
cg00139947	TOP1MT	116447	8	144403371	3.47	0.0005	1.17	0.243679	0.363	83	1.04	0.3	0.4	0.689051	0.947	6	2.13	0.034	0.432	5	-1.51	0.132	0.786	7	0.44	0.66	0.978	1.33	0.184	0.59	Body
cg00140112	DLGAP1	9229	18	3879595	7.44	0	7.92	4.79208e-15	0	121	-1.82	0.068	-0.6	0.549319	0.911	57	-0.33	0.739	0.974	7	-0.81	0.42	0.947	11	-0.33	0.739	0.983	-0.54	0.591	0.867	1stExon
cg00140191	FKBP5	2289	6	35656242	-8.66	0	-8.65	1.30589e-17	0	94	-0.34	0.73	0.09	0.930687	0.99	10	1.23	0.217	0.809	7	-0.93	0.355	0.931	7	2.07	0.039	0.541	0.21	0.836	0.952	5'UTR
cg00140235	EEA1	8411	12	93323273	1.51	0.1308	1.11	0.268669	0.391	52	0.21	0.835	-0.7	0.48105	0.891	9	0.26	0.796	0.98	6	-0.55	0.581	0.972	7	-0.76	0.446	0.945	-1.8	0.073	0.405	TSS200
cg00140494	NFATC1	4772	18	77256015	5.04	0	5.29	1.44165e-07	0	46	0.04	0.969	0.09	0.931297	0.99	6	1.08	0.281	0.857	1	NA	NA	NA	5	-1.76	0.079	0.68	1.91	0.057	0.366	Body
cg00140501	CHMP7	91782	8	23104037	-4.33	0	-0.43	0.666613	0.767	53	-0.66	0.508	-0.91	0.363826	0.846	1	NA	NA	NA	3	-1.35	0.179	0.838	4	0.46	0.643	0.977	-0.82	0.414	0.788	5'UTR
cg00140502	ZNF251	90987	8	145981129	-3.38	0.0007	-1.3	0.195249	0.303	85	-1.52	0.128	-1	0.317146	0.823	0	NA	NA	NA	8	-2.47	0.014	0.358	11	1.22	0.223	0.861	1.21	0.228	0.645	TSS200
cg00140813	TUFM	7284	16	28857836	0.83	0.4087	0.67	0.501042	0.627	56	0.82	0.411	0.74	0.457191	0.883	0	NA	NA	NA	8	0.37	0.714	0.985	3	0.67	0.505	0.958	-1.05	0.292	0.702	TSS200
cg00140842	ERLEC1;LOC100302652;ASB3	27248	2	54014180	-1.47	0.1409	-0.3	0.766646	0.844	52	-1.11	0.269	-0.94	0.349638	0.84	2	NA	NA	NA	7	-1.68	0.093	0.724	4	0.72	0.471	0.952	-1.64	0.101	0.464	1stExon
cg00140910	EPB41L2	2037	6	131384370	-3.23	0.0013	-2.54	0.0112451	0.025	67	0.02	0.988	0.03	0.975156	0.996	12	-0.31	0.755	0.977	3	-0.18	0.856	0.994	6	0.73	0.464	0.95	1.12	0.263	0.679	1stExon
cg00141143	BAT2	7916	6	31587821	-1.84	0.0664	-0.65	0.515122	0.64	137	-0.05	0.959	0.41	0.682378	0.946	2	NA	NA	NA	10	-0.77	0.443	0.952	5	0.13	0.9	0.995	-0.06	0.949	0.988	TSS1500
cg00142257	LHX6	26468	9	124990276	-1.37	0.17	-1.18	0.236996	0.355	51	-0.23	0.819	-0.22	0.829638	0.974	0	NA	NA	NA	3	-0.07	0.943	0.998	3	0.58	0.56	0.967	0.83	0.404	0.783	Body
cg00142624	FBXO21	23014	12	117627897	-0.46	0.6483	-0.28	0.77571	0.85	61	-1.82	0.07	-1.76	0.0780685	0.573	1	NA	NA	NA	7	-2.67	0.008	0.271	3	0.03	0.977	0.998	0.44	0.662	0.894	Body
cg00142670	C6orf154	221424	6	43478496	-4.95	0	-4.59	4.82459e-06	0	90	1.36	0.173	2.26	0.023791	0.38	1	NA	NA	NA	8	2.26	0.024	0.454	10	0.95	0.341	0.914	-1.48	0.139	0.531	TSS200
cg00142759	TBC1D1	23216	4	37979166	-4.63	0	-4.14	3.62705e-05	0	62	-0.51	0.61	-0.03	0.972212	0.996	11	-0.23	0.819	0.982	4	0.03	0.978	0.999	5	0.29	0.775	0.986	0.18	0.853	0.958	Body
cg00142815	TMCC2	9911	1	205238258	5.87	0	6.89	8.41892e-12	0	84	-3.23	0.001	-2.02	0.0439422	0.479	2	NA	NA	NA	6	-1.35	0.177	0.835	9	-0.46	0.648	0.978	0.89	0.375	0.766	Body
cg00142925	APOA1	335	11	116706562	-4.48	0	-4.5	7.20812e-06	0	48	-1.27	0.204	-1.28	0.201956	0.749	1	NA	NA	NA	2	NA	NA	NA	8	-1.52	0.128	0.771	2.51	0.012	0.172	Body
cg00143249	MNX1	3110	7	156798810	19.19	0	19.06	1.68678e-72	0	96	0.59	0.556	0.49	0.621773	0.932	0	NA	NA	NA	2	NA	NA	NA	5	-1.67	0.095	0.716	-1.04	0.298	0.706	Body
cg00143387	GGA2	23062	16	23521605	-1.28	0.2016	-0.35	0.724047	0.813	63	0.9	0.37	1.12	0.263143	0.79	4	0.91	0.364	0.894	6	1.61	0.107	0.751	9	1.2	0.229	0.863	-1.59	0.111	0.484	Body
cg00143623	SLC6A9	6536	1	44495758	-1.52	0.1292	-0.84	0.400945	0.532	70	0.1	0.924	0.49	0.622651	0.932	2	NA	NA	NA	4	-0.38	0.707	0.984	5	0.65	0.514	0.96	1.47	0.142	0.537	5'UTR
cg00143700	RCBTB2	1102	13	49107116	0.77	0.4408	-0.99	0.320227	0.448	80	-0.83	0.404	-0.26	0.792119	0.967	6	1.9	0.058	0.54	12	-1.02	0.308	0.917	19	-0.24	0.812	0.989	-0.86	0.391	0.774	5'UTR
cg00143809	PLXNB2	23654	22	50720552	-11.12	0	-11.87	4.46209e-31	0	71	1.01	0.315	0.99	0.321083	0.825	5	1.61	0.108	0.672	9	-0.15	0.879	0.995	8	-0.22	0.822	0.99	-1.16	0.248	0.665	Body
cg00143998	HIST3H2A;HIST3H2BB	92815	1	228645859	-19.42	0	-19.99	9.94679e-79	0	70	0.87	0.385	0.87	0.385335	0.854	0	NA	NA	NA	7	-0.05	0.959	0.999	4	0.8	0.426	0.939	0.46	0.647	0.89	TSS1500
cg00144186	FJX1	24147	11	35641054	-6.19	0	-6.57	6.84718e-11	0	65	-0.34	0.731	-0.71	0.475639	0.889	0	NA	NA	NA	5	-0.06	0.954	0.999	7	-1.38	0.168	0.816	-0.26	0.792	0.939	1stExon
cg00144335	ZNF718	255403	4	107176	1.23	0.2204	1.49	0.137401	0.228	0	NA	NA	NA	NA	NA	0	NA	NA	NA	0	NA	NA	NA	0	NA	NA	NA	NA	NA	NA	Body
cg00144465	GTF3C1;KIAA0556	2975	16	27561358	-1.3	0.1945	0.48	0.629682	0.738	62	-0.02	0.986	0.17	0.861714	0.979	2	NA	NA	NA	5	0.48	0.632	0.979	10	-0.59	0.552	0.966	-0.32	0.748	0.927	TSS200
cg00144550	LONRF2	164832	2	100937796	-11.17	0	-11.21	5.00076e-28	0	75	-0.65	0.514	-0.68	0.496298	0.896	1	NA	NA	NA	4	-0.64	0.521	0.966	4	-0.48	0.634	0.977	0.74	0.458	0.809	Body
cg00145177	NAT8L	339983	4	2061018	-6.48	0	-6.52	9.50544e-11	0	83	-0.94	0.347	-0.91	0.361778	0.845	0	NA	NA	NA	11	-0.41	0.684	0.982	3	-1.46	0.145	0.79	1.35	0.178	0.584	TSS1500
cg00145253	LHX8	431707	1	75602857	-2.33	0.0198	-2.35	0.0191539	0.041	44	0.18	0.853	0.37	0.710955	0.952	0	NA	NA	NA	2	NA	NA	NA	5	0.21	0.832	0.991	1.12	0.261	0.677	Body
cg00145404	TTYH3	80727	7	2686844	1.97	0.0487	3.18	0.00151324	0.004	69	-0.46	0.648	0.12	0.908378	0.987	5	0.27	0.786	0.98	3	-0.94	0.346	0.929	2	NA	NA	NA	1.28	0.202	0.617	Body
cg00145419	COL4A2	1284	13	110966036	-3.32	0.0009	-3.2	0.0013804	0.004	61	0.16	0.871	0.33	0.742939	0.959	10	-0.39	0.698	0.971	7	-0.28	0.78	0.99	9	1.97	0.049	0.593	0.02	0.987	0.996	Body
cg00145489	IMPA2	3613	18	11980690	-4.35	0	-4.41	1.12458e-05	0	73	-0.46	0.648	-0.47	0.638227	0.936	5	-0.69	0.491	0.933	8	1.51	0.132	0.786	6	-0.53	0.593	0.971	0.33	0.742	0.924	TSS1500
cg00145587	SMAD7	4092	18	46475244	-4.57	0	-3.22	0.00132909	0.004	59	-1.78	0.075	-0.66	0.511384	0.901	2	NA	NA	NA	2	NA	NA	NA	7	-0.57	0.571	0.968	0.13	0.897	0.969	Body
cg00145757	PHLDB1	23187	11	118478637	-1.22	0.2215	-2.69	0.00725414	0.017	70	-0.4	0.69	-0.72	0.470208	0.887	2	NA	NA	NA	8	-0.93	0.355	0.931	9	-0.61	0.545	0.966	-0.23	0.819	0.947	5'UTR
cg00145849	UBE2K	3093	4	39699494	4.86	0	1.28	0.200697	0.31	70	-0.78	0.434	-0.72	0.473173	0.889	4	0.59	0.557	0.95	7	0.14	0.89	0.996	3	-0.1	0.923	0.995	0.76	0.45	0.807	TSS200
cg00145979	EFNA3	1944	1	155057785	1.18	0.2384	-0.01	0.99359	0.996	116	0.51	0.611	-0.6	0.548419	0.911	6	0.29	0.769	0.978	15	-0.32	0.752	0.987	17	-2.35	0.019	0.408	0.64	0.521	0.836	Body
cg00146096	FANCF	2188	11	22647309	-16.72	0	-17.07	9.84847e-60	0	60	-0.56	0.579	-0.42	0.675016	0.944	1	NA	NA	NA	5	-0.32	0.751	0.987	4	-0.03	0.973	0.998	1.68	0.093	0.448	1stExon
cg00146695	C13orf31;CCDC122	144811	13	44453858	-4.83	0	-5.56	3.21164e-08	0	52	0.41	0.684	0.22	0.824272	0.973	4	1.31	0.191	0.784	5	0.34	0.737	0.987	7	-0.26	0.798	0.987	0.38	0.707	0.91	1stExon
cg00146837	MED13	9969	17	60142491	1.9	0.0578	-0.44	0.662944	0.764	74	0.67	0.506	-0.9	0.369665	0.848	5	-0.42	0.672	0.966	7	-0.44	0.663	0.982	15	0.34	0.731	0.983	0.67	0.503	0.829	Body
cg00147286	MTSS1L	92154	16	70713933	-3.53	0.0004	-3.72	0.000209856	0.001	76	0.75	0.451	0.75	0.45533	0.882	4	-0.66	0.511	0.939	7	0.39	0.693	0.983	5	0.21	0.838	0.991	-0.44	0.663	0.894	Body
cg00147339	SNRNP48	154007	6	7590875	-2.45	0.0144	0.91	0.364809	0.495	76	-1.03	0.303	0.31	0.755095	0.96	2	NA	NA	NA	5	-1.11	0.269	0.899	6	1.26	0.208	0.848	0.28	0.781	0.936	Body
cg00147976	PCBP2	5094	12	53846229	3.21	0.0014	0.87	0.384061	0.515	100	0.11	0.912	-0.49	0.621908	0.932	3	-0.27	0.789	0.98	8	-1.1	0.269	0.899	6	-1.27	0.205	0.846	-0.29	0.771	0.932	5'UTR
cg00148286	CTBP1	1487	4	1210066	-3.47	0.0005	0.02	0.983032	0.99	86	-0.06	0.95	0.25	0.801464	0.969	4	1.01	0.313	0.872	7	-0.55	0.58	0.972	8	0.12	0.904	0.995	-0.36	0.717	0.916	Body
cg00148666	MT1X	4501	16	56716117	-1.04	0.2978	-0.31	0.758894	0.838	54	0.03	0.98	0.1	0.917837	0.988	0	NA	NA	NA	3	-0.33	0.741	0.987	4	1.07	0.287	0.894	0.76	0.448	0.806	TSS1500
cg00148862	SNTG2	54221	2	1286394	1.73	0.0834	1.88	0.0597299	0.113	64	-0.09	0.929	-0.04	0.970821	0.996	12	-0.33	0.745	0.975	4	-1.09	0.278	0.903	0	NA	NA	NA	-0.17	0.862	0.959	Body
cg00148881	KIF2C	11004	1	45205414	-2.39	0.0169	0.63	0.526956	0.651	67	-0.31	0.755	0.27	0.790509	0.967	1	NA	NA	NA	6	0.07	0.945	0.998	4	0.32	0.753	0.984	0.63	0.526	0.839	TSS200
cg00148892	GATA6	2627	18	19780878	2.76	0.0059	3.78	0.000164432	0	90	-0.6	0.552	0.75	0.452471	0.881	6	-0.03	0.976	0.998	11	1.03	0.302	0.914	7	-0.4	0.686	0.98	-0.01	0.995	0.999	3'UTR
cg00149397	TPST2	8459	22	26986241	-2.58	0.0101	0.12	0.907022	0.941	70	-0.01	0.993	0.47	0.638732	0.936	7	0.36	0.715	0.972	5	-0.31	0.756	0.987	7	0.63	0.526	0.963	0.29	0.769	0.932	TSS200
cg00149659	C3orf10	55845	3	10157352	-3.41	0.0007	-1.42	0.156712	0.254	76	-0.98	0.326	-0.52	0.603644	0.927	1	NA	NA	NA	6	1.22	0.224	0.876	9	-0.42	0.671	0.979	-0.31	0.758	0.93	1stExon
cg00149830	UCK1	83549	9	134406048	-0.68	0.4939	-5.35	1.03314e-07	0	52	0.69	0.488	0.42	0.674486	0.944	0	NA	NA	NA	2	NA	NA	NA	4	1.03	0.302	0.9	1.04	0.297	0.705	Body
cg00149976	MGLL	11343	3	127541529	-9.22	0	-9.34	3.51486e-20	0	48	-1.37	0.169	-1.66	0.0975668	0.618	3	0.01	0.992	0.999	3	-1.14	0.255	0.893	1	NA	NA	NA	-0.98	0.327	0.729	5'UTR
cg00150500	HCFC1R1;THOC6	54985	16	3073744	-4.65	0	-0.75	0.454641	0.584	97	1.7	0.09	2.01	0.0446968	0.482	1	NA	NA	NA	13	0.35	0.729	0.986	8	2.39	0.017	0.391	-0.71	0.476	0.817	Body
cg00150520	RNF220	55182	1	45082905	-0.18	0.8554	-0.19	0.845802	0.9	75	1.5	0.134	1.51	0.132421	0.673	13	1.83	0.067	0.572	5	1.26	0.209	0.866	5	-0.96	0.335	0.913	-0.61	0.541	0.846	Body
cg00150737	MRPL3	11222	3	131221845	-3.73	0.0002	-0.8	0.423615	0.554	58	-0.84	0.402	-0.77	0.443366	0.878	2	NA	NA	NA	3	-1.04	0.301	0.913	3	-0.53	0.595	0.972	1.13	0.258	0.674	TSS200
cg00150882	AADAT	51166	4	171011502	-18.31	0	-18.42	2.93177e-68	0	41	-0.37	0.712	-0.38	0.705285	0.951	1	NA	NA	NA	2	NA	NA	NA	2	NA	NA	NA	-0.74	0.457	0.809	TSS1500
cg00150989	QRICH2	84074	17	74303935	1.09	0.2761	0.71	0.479324	0.607	117	0.87	0.383	0.53	0.593375	0.924	3	-0.2	0.838	0.986	7	0.66	0.509	0.964	9	-1.18	0.237	0.87	-0.32	0.749	0.927	TSS200
cg00151525	ZFYVE9	9372	1	52608409	-0.62	0.5379	-2.22	0.0264667	0.055	76	0.72	0.473	-0.28	0.779442	0.965	6	1.18	0.237	0.826	6	-0.55	0.581	0.972	10	0.05	0.958	0.998	-1.38	0.166	0.572	5'UTR
cg00151571	MKRN1	23608	7	140179449	-3.29	0.001	-1.54	0.123812	0.209	69	-0.32	0.752	-0.15	0.877097	0.982	3	-0.02	0.984	0.998	4	-0.54	0.588	0.973	8	0.14	0.886	0.994	0.49	0.627	0.883	TSS200
cg00151607	TRAPPC2L;GALNS	51693	16	88923507	-3.58	0.0004	-0.63	0.528206	0.652	78	1.2	0.232	1.66	0.0973936	0.618	0	NA	NA	NA	5	-0.01	0.99	1	3	0.12	0.907	0.995	-0.95	0.34	0.738	1stExon
cg00151768	NFATC1	4772	18	77157760	9.23	0	9.23	9.58531e-20	0	46	0.59	0.557	0.45	0.652241	0.939	6	-0.02	0.982	0.998	1	NA	NA	NA	5	0.36	0.715	0.982	1.91	0.057	0.366	Body
cg00151810	BCAR1	9564	16	75300023	-6.05	0	-2.77	0.00572209	0.014	58	-0.7	0.482	-0.02	0.984333	0.997	2	NA	NA	NA	5	0.88	0.377	0.938	6	-1.33	0.185	0.831	1.09	0.278	0.69	TSS200
cg00152008	DMRTA2	63950	1	50889225	-11.58	0	-11.71	2.4946e-30	0	75	0.46	0.649	0.46	0.644139	0.937	2	NA	NA	NA	5	-0.02	0.985	1	4	1.02	0.307	0.902	0.4	0.688	0.904	TSS200
cg00152041	SLCO4A1	28231	20	61274867	-3.48	0.0005	-3.4	0.000681524	0.002	96	-0.99	0.323	-0.81	0.419232	0.869	4	0.6	0.55	0.948	5	1.68	0.094	0.727	11	-0.39	0.7	0.981	-1.14	0.254	0.669	5'UTR
cg00152175	AMFR	267	16	56459720	-0.68	0.4986	-2.35	0.018814	0.041	56	0.32	0.748	0.3	0.76246	0.962	1	NA	NA	NA	8	0.55	0.584	0.972	5	-0.66	0.511	0.96	-0.75	0.451	0.806	TSS1500
cg00152768	TMEM115	11070	3	50397174	2.45	0.0145	1.77	0.0771832	0.141	63	2.61	0.009	2.46	0.0138906	0.303	1	NA	NA	NA	6	-0.93	0.352	0.93	8	3.67	0	0.034	-0.62	0.532	0.842	TSS1500
cg00152838	TNRC6A	27327	16	24741724	-3.9	0.0001	-0.87	0.386804	0.518	52	0.28	0.779	1.45	0.148587	0.694	7	0.59	0.558	0.95	8	1.28	0.202	0.86	6	0.97	0.331	0.912	0.89	0.375	0.765	Body
cg00153110	SP9	100131390	2	175201062	-5.62	0	-5.68	1.62728e-08	0	46	-1.37	0.172	-1.45	0.147607	0.692	0	NA	NA	NA	3	-1.22	0.223	0.875	4	0.2	0.84	0.991	-0.91	0.363	0.758	Body
cg00153934	LCA5	167691	6	80247286	0.72	0.4703	0.61	0.541912	0.664	56	0.88	0.38	0.89	0.372982	0.849	0	NA	NA	NA	7	1.08	0.279	0.903	3	0.19	0.847	0.991	0.03	0.98	0.994	TSS200
cg00154064	ZNF692	55657	1	249153132	-3.73	0.0002	-1.94	0.05207	0.1	58	-0.97	0.334	-0.33	0.743742	0.959	1	NA	NA	NA	12	-0.03	0.973	0.999	2	NA	NA	NA	0.77	0.441	0.801	TSS200
cg00154333	ARHGAP21	57584	10	25012173	-1.83	0.067	-1.56	0.11955	0.203	58	2.25	0.024	2.23	0.0261289	0.394	7	3.82	0	0.012	2	NA	NA	NA	4	0.31	0.756	0.984	-0.7	0.485	0.82	5'UTR
cg00154357	ZIC4	84107	3	147111280	-10.6	0	-10.97	5.65735e-27	0	60	0.72	0.469	0.41	0.681489	0.946	2	NA	NA	NA	7	1.07	0.286	0.906	4	-0.48	0.63	0.976	-0.41	0.685	0.903	Body
cg00154366	ZNF623	9831	8	144717893	6.39	0	1.22	0.224281	0.34	88	1.78	0.076	1.12	0.26224	0.789	3	0.47	0.642	0.962	8	1.34	0.18	0.839	11	0.23	0.819	0.99	1.19	0.233	0.651	TSS1500
cg00154549	ZNF778	197320	16	89284064	-0.39	0.6942	0.48	0.631081	0.739	77	-0.73	0.468	-0.63	0.527098	0.905	1	NA	NA	NA	9	-1.04	0.3	0.912	11	-0.39	0.7	0.981	2.59	0.01	0.151	TSS200
cg00154968	CDK13	8621	7	39989544	-2.6	0.0094	-0.7	0.481544	0.609	70	-0.66	0.507	-0.44	0.661071	0.941	11	-1.35	0.177	0.767	3	-0.69	0.491	0.961	6	-2.84	0.005	0.202	-1.18	0.236	0.655	TSS1500
cg00155167	VPS13B	157680	8	100025831	-6.62	0	-1.61	0.106784	0.185	127	-2.65	0.008	-0.79	0.432538	0.874	46	0.24	0.812	0.982	8	0.83	0.406	0.945	18	0.82	0.412	0.934	-1.07	0.285	0.697	5'UTR
cg00155429	TPM3	7170	1	154155697	-5.22	0	-0.89	0.3737	0.505	104	-2.04	0.041	-0.52	0.606434	0.928	2	NA	NA	NA	11	0.2	0.838	0.993	6	1.73	0.083	0.69	1.34	0.181	0.587	1stExon
cg00155504	EXOSC10	5394	1	11160113	2.25	0.0247	1.19	0.234947	0.352	69	-0.82	0.411	-0.83	0.406712	0.863	3	0.66	0.509	0.939	4	0.73	0.464	0.957	10	-1.45	0.147	0.794	-0.84	0.403	0.783	TSS200
cg00155526	NPR3	4883	5	32713290	-5.07	0	-5.19	2.42985e-07	0	79	1.64	0.101	1.16	0.24688	0.78	4	0.8	0.426	0.916	10	-0.48	0.632	0.979	6	1.54	0.125	0.767	-1.74	0.083	0.428	Body
cg00155593	ANXA2	302	15	60690279	-4.13	0	-3.35	0.000825931	0.002	60	-0.43	0.664	-0.25	0.80101	0.969	7	-0.28	0.776	0.979	6	0.34	0.738	0.987	3	-0.03	0.973	0.998	0.91	0.363	0.757	TSS200
cg00155609	PRDX2	7001	19	12912527	-22.05	0	-24.2	4.70497e-109	0	97	2.51	0.012	2.24	0.0253919	0.39	2	NA	NA	NA	15	1.19	0.233	0.881	14	3.22	0.001	0.098	-2.58	0.01	0.154	5'UTR
cg00155700	ZKSCAN5	23660	7	99102892	-6.21	0	-1.61	0.106877	0.185	71	-0.31	0.756	0.3	0.762491	0.962	2	NA	NA	NA	8	0.12	0.906	0.997	9	0.17	0.865	0.993	2.38	0.018	0.209	5'UTR
cg00155882	TRAPPC9	83696	8	141110747	3.07	0.0022	1.84	0.0659358	0.123	111	3.07	0.002	2.83	0.00478747	0.179	35	0.66	0.506	0.938	13	2.51	0.012	0.337	4	0.18	0.854	0.992	0.85	0.395	0.777	Body
cg00156072	DDAH1	23576	1	85930813	-0.25	0.805	-1.01	0.311756	0.439	56	-1.06	0.289	-1.02	0.308887	0.817	8	-0.46	0.649	0.962	2	NA	NA	NA	2	NA	NA	NA	-1.35	0.178	0.584	1stExon
cg00156216	APLP2	334	11	129939849	-3.26	0.0011	0.68	0.499455	0.625	61	-2.6	0.01	-1.44	0.150998	0.696	3	-0.7	0.487	0.933	2	NA	NA	NA	7	-0.88	0.379	0.924	-1.3	0.194	0.604	Body
cg00156744	STK10	6793	5	171615663	0.7	0.4861	-0.14	0.889322	0.929	50	-0.49	0.627	-0.84	0.399885	0.861	6	0.37	0.711	0.971	6	-0.81	0.421	0.948	3	-0.55	0.58	0.97	1.13	0.257	0.672	TSS1500
cg00156756	RASGRP2	10235	11	64510843	-2.53	0.0115	-2.51	0.0120979	0.027	147	-0.72	0.469	-0.85	0.393711	0.858	3	-0.18	0.856	0.988	4	0.68	0.495	0.962	15	-1.77	0.077	0.676	-0.2	0.839	0.953	5'UTR
cg00156964	CCDC41;LOC144486	51134	12	94853892	2.31	0.0212	1.47	0.140654	0.232	54	-0.24	0.811	-0.41	0.683027	0.946	4	-1.65	0.099	0.656	3	0.87	0.385	0.94	2	NA	NA	NA	-0.03	0.973	0.993	TSS200
cg00157456	DHODH	1723	16	72042372	-2.94	0.0034	-0.72	0.473095	0.601	70	2.45	0.015	2.93	0.00339838	0.148	1	NA	NA	NA	2	NA	NA	NA	8	4.92	0	0	1.18	0.236	0.656	TSS1500
cg00157572	SIX6	4990	14	60977961	2.14	0.0322	2.2	0.0276728	0.057	44	-0.35	0.729	-0.91	0.364615	0.847	0	NA	NA	NA	1	NA	NA	NA	5	1.12	0.264	0.887	-0.4	0.691	0.904	Body
cg00157796	FNDC1	84624	6	159590231	-5.14	0	-5.17	2.73611e-07	0	83	0.03	0.979	-0.01	0.988879	0.998	9	-0.19	0.849	0.988	5	1.07	0.285	0.906	5	0.52	0.602	0.972	-0.46	0.645	0.889	TSS200
cg00157855	HERPUD2	64224	7	35734423	-3.86	0.0001	-1.91	0.0564062	0.107	53	-0.59	0.554	-0.41	0.678906	0.945	5	-0.12	0.906	0.992	2	NA	NA	NA	5	0.35	0.723	0.982	2.79	0.005	0.113	1stExon
cg00158227	ESPN	83715	1	6514781	11.59	0	11.5	2.31818e-29	0	59	1.62	0.105	1.5	0.13283	0.673	3	-0.19	0.853	0.988	8	0.72	0.471	0.959	7	1.34	0.179	0.826	-1.33	0.183	0.589	Body
cg00158333	IGF2BP1	10642	17	47075855	-10.5	0	-10.49	6.9642e-25	0	87	0.32	0.752	0.32	0.749591	0.959	4	0.44	0.662	0.964	0	NA	NA	NA	5	0.47	0.642	0.977	2.43	0.015	0.194	Body
cg00158683	COL7A1	1294	3	48632625	-5.35	0	-5.5	4.40019e-08	0	80	-1.35	0.176	-1.59	0.111676	0.643	3	-0.67	0.502	0.938	9	-2.62	0.009	0.294	5	0.27	0.784	0.987	0.08	0.938	0.983	TSS200
cg00158789	TBX4	9496	17	59534683	4.78	0	4.64	3.85383e-06	0	79	1.44	0.151	0.14	0.886382	0.983	7	-0.83	0.404	0.909	10	-0.04	0.969	0.999	6	-0.42	0.673	0.979	0.72	0.47	0.814	Body
cg00159100	ELMO1	9844	7	37487633	-8.67	0	-8.66	1.2325e-17	0	66	1.52	0.128	1.47	0.141174	0.684	17	1.62	0.105	0.667	1	NA	NA	NA	2	NA	NA	NA	0.26	0.798	0.94	5'UTR
cg00159212	SLC35A3	23443	1	100435336	-1.84	0.0657	-3.01	0.00268835	0.007	42	0.2	0.845	0.06	0.948317	0.993	1	NA	NA	NA	2	NA	NA	NA	5	-0.73	0.465	0.95	0.39	0.697	0.908	TSS1500
cg00159400	PCNA	5111	20	5100020	-1.79	0.0735	-0.52	0.602342	0.715	51	0.62	0.536	0.78	0.434692	0.875	1	NA	NA	NA	4	-0.4	0.69	0.983	6	1.56	0.119	0.76	-0.2	0.845	0.955	Body
cg00159442	ACO2;PHF5A	50	22	41864973	-0.68	0.4954	0	0.997452	0.999	97	-0.39	0.698	-0.21	0.830713	0.974	6	-1.78	0.075	0.597	11	-0.52	0.6	0.974	16	0.37	0.713	0.982	0.36	0.72	0.917	TSS200
cg00159799	PKN1	5585	19	14552013	7.61	0	9.12	2.3766e-19	0	105	-0.34	0.733	-0.11	0.911446	0.987	7	-1.48	0.14	0.726	9	0.03	0.973	0.999	7	0.15	0.882	0.994	0.2	0.842	0.954	Body
cg00160368	PDE7A	5150	8	66753754	-0.61	0.5398	-2.84	0.00455038	0.011	70	0.47	0.639	0.52	0.601883	0.926	4	-0.77	0.439	0.919	6	1.73	0.084	0.704	4	0.18	0.854	0.992	0.26	0.795	0.939	1stExon
cg00160522	FGFRL1	53834	4	1007062	-4.15	0	-4.29	1.92067e-05	0	95	-1.09	0.276	-1.1	0.273635	0.797	2	NA	NA	NA	7	-0.04	0.967	0.999	5	-1.12	0.265	0.887	-0.67	0.504	0.829	Body
cg00160818	CCHCR1;TCF19	54535	6	31126356	-1.85	0.0648	-1.69	0.0915359	0.162	109	-1.94	0.052	-1.85	0.0641135	0.54	2	NA	NA	NA	9	-1.03	0.305	0.916	6	2.4	0.017	0.385	1.28	0.202	0.617	TSS1500
cg00160853	SUZ12	23512	17	30263770	-2.69	0.0073	-1.72	0.085773	0.154	106	0.67	0.5	0.9	0.369963	0.848	16	-0.06	0.956	0.997	2	NA	NA	NA	8	0.8	0.422	0.938	0.83	0.408	0.785	TSS1500
cg00161024	AFG3L1;CENPBD1	172	16	90039582	-4.86	0	-1.09	0.273745	0.397	62	3.35	0.001	3.9	0.000100275	0.015	3	4.3	0	0.002	10	2.39	0.017	0.395	5	3.04	0.002	0.143	1.29	0.197	0.61	Body
cg00161229	HDAC2	3066	6	114292531	-3.35	0.0008	0.51	0.610737	0.722	43	-0.9	0.368	-0.67	0.502688	0.898	3	-0.51	0.613	0.959	3	-0.69	0.489	0.962	4	0.07	0.942	0.997	1.89	0.059	0.369	TSS200
cg00161367	MTRF1L	54516	6	153323552	-6.82	0	-0.05	0.964026	0.977	54	-0.55	0.581	0.17	0.86432	0.98	0	NA	NA	NA	3	-0.79	0.428	0.95	7	0.07	0.945	0.997	-0.24	0.809	0.944	Body
cg00161482	OSGIN2	734	8	90914590	-2.32	0.0203	0.46	0.648399	0.753	103	-0.73	0.463	-0.28	0.782619	0.965	5	-0.57	0.566	0.951	14	-0.51	0.613	0.976	8	0.33	0.739	0.983	2.81	0.005	0.111	TSS200
cg00161878	KNDC1	85442	10	135015300	12.45	0	12.54	2.62492e-34	0	38	-0.93	0.352	-0.92	0.357697	0.844	2	NA	NA	NA	3	0.19	0.846	0.993	4	-1.38	0.168	0.816	0	0.998	1	Body
cg00161931	MTDH	92140	8	98656567	-9.85	0	-2.79	0.0053678	0.013	102	-1.24	0.215	0.03	0.976117	0.996	7	0.45	0.655	0.963	6	0.72	0.475	0.959	7	-0.34	0.736	0.983	-1.48	0.139	0.534	1stExon
cg00161968	MCCC1	56922	3	182817338	-3.13	0.0018	-6.02	2.26676e-09	0	87	1.11	0.266	0.34	0.733959	0.957	6	-0.35	0.725	0.973	10	0.72	0.473	0.958	14	0.75	0.451	0.946	1.29	0.197	0.608	1stExon
cg00162206	TTL	150465	2	113239913	-3.07	0.0022	-1.75	0.0811546	0.147	59	0.05	0.962	0.43	0.667498	0.942	5	0.37	0.711	0.972	2	NA	NA	NA	2	NA	NA	NA	0.46	0.644	0.889	5'UTR
cg00162231	SLC6A1	6529	3	11035357	-2.36	0.0183	-2.41	0.0161902	0.035	77	-0.2	0.838	-0.59	0.55584	0.913	2	NA	NA	NA	8	0.5	0.617	0.976	3	0.98	0.326	0.909	1.74	0.082	0.424	5'UTR
cg00162348	RNF40;C16orf93	9810	16	30773695	2.18	0.0292	-0.04	0.968184	0.98	82	0.34	0.733	-0.6	0.545722	0.91	3	-0.48	0.629	0.96	12	-0.61	0.542	0.968	13	-0.41	0.685	0.98	0.8	0.425	0.794	5'UTR
cg00162541	C19orf44;CALR3	84167	19	16607016	-0.58	0.5607	1.64	0.101296	0.177	102	-0.49	0.625	0.23	0.821824	0.973	4	0.23	0.815	0.982	10	-0.71	0.479	0.959	8	0.96	0.337	0.914	2.3	0.022	0.233	TSS200
cg00162751	MOSC2	54996	1	220921532	-14.16	0	-14.24	3.65493e-43	0	63	0.68	0.494	0.78	0.438172	0.876	5	-1.58	0.115	0.685	9	0.63	0.527	0.966	9	-0.42	0.674	0.979	-1.14	0.255	0.67	TSS200
cg00162806	VENTX	27287	10	135051929	1.35	0.1778	1.34	0.179719	0.284	37	-0.99	0.32	-1.01	0.31159	0.819	0	NA	NA	NA	4	-0.66	0.511	0.964	5	-0.31	0.754	0.984	0.55	0.58	0.862	Body
cg00163481	FBXO28	23219	1	224302350	1.78	0.076	0.68	0.494779	0.621	67	1.14	0.253	1.12	0.26406	0.79	2	NA	NA	NA	5	1.51	0.131	0.785	5	0.7	0.482	0.954	2.25	0.025	0.248	Body
cg00163784	NFIA	4774	1	61549010	-3	0.0027	-2.89	0.00396661	0.01	77	0.91	0.363	1.22	0.222786	0.765	33	1.84	0.066	0.569	3	-0.14	0.89	0.996	8	1.1	0.272	0.89	-0.42	0.676	0.902	Body
cg00164150	TTC32	130502	2	20101139	-0.85	0.3954	-1.71	0.0869674	0.155	63	-1.07	0.286	-1.28	0.202248	0.749	0	NA	NA	NA	8	-1.06	0.287	0.907	3	-0.67	0.504	0.958	1.64	0.102	0.465	Body
cg00164462	RUNX3	864	1	25234549	1.03	0.3022	0.31	0.757851	0.837	77	-0.52	0.6	-0.95	0.344056	0.837	3	0.67	0.504	0.938	4	-1	0.315	0.919	3	-3.35	0.001	0.074	-1.86	0.063	0.381	Body
cg00164542	ELP2;SLC39A6	55250	18	33709842	1.31	0.1891	1.31	0.191188	0.298	56	-0.57	0.566	-0.6	0.55026	0.911	3	0.55	0.584	0.953	2	NA	NA	NA	8	-2.44	0.015	0.366	-0.28	0.776	0.934	TSS200
cg00164583	ZFPM1	161882	16	88554420	-0.32	0.749	-0.92	0.358087	0.488	75	0.16	0.871	0.05	0.961501	0.995	4	0.6	0.549	0.948	2	NA	NA	NA	5	1.32	0.188	0.833	-0.9	0.37	0.764	Body
cg00164716	RAB5B	5869	12	56367828	-7.93	0	-2.42	0.0158003	0.035	101	-6.04	0	-2.36	0.0183201	0.341	4	-2.41	0.016	0.3	15	-0.49	0.627	0.978	14	-1.5	0.134	0.779	0.74	0.461	0.811	TSS200
cg00164898	MAPK11	5600	22	50709127	-5.54	0	-6.76	2.00347e-11	0	71	-0.21	0.833	-0.24	0.809939	0.971	0	NA	NA	NA	11	0.34	0.732	0.986	8	0.32	0.747	0.984	-0.26	0.797	0.94	TSS1500
cg00164949	C1QL1	10882	17	43037427	5.99	0	5.83	6.90982e-09	0	74	0.09	0.925	0.05	0.958105	0.994	1	NA	NA	NA	9	0.25	0.806	0.991	7	0.11	0.915	0.995	0.77	0.442	0.802	3'UTR
cg00165619	EPHA8	2046	1	22903087	0.8	0.4257	1.31	0.190559	0.298	72	-1.06	0.289	-0.62	0.533565	0.907	3	-0.06	0.952	0.997	5	-0.57	0.568	0.97	5	0.95	0.341	0.915	0.87	0.382	0.769	Body
cg00165639	PERP	64065	6	138428567	-2.98	0.003	-2.4	0.0163495	0.036	45	-1.49	0.137	-0.74	0.457995	0.883	0	NA	NA	NA	5	-0.31	0.756	0.988	1	NA	NA	NA	-0.62	0.534	0.843	1stExon
cg00165888	CENPC1	1060	4	68411268	-2.88	0.0041	-1.7	0.0894249	0.159	53	0.37	0.711	0.45	0.651517	0.939	4	1.28	0.199	0.792	4	-0.26	0.792	0.991	5	-0.35	0.727	0.983	1.18	0.24	0.66	TSS200
cg00166216	FAM43A	131583	3	194407860	-5.05	0	-5.09	4.0789e-07	0	85	-1.53	0.126	-1.53	0.125202	0.663	0	NA	NA	NA	7	-1.15	0.252	0.892	3	-1.23	0.218	0.856	0.76	0.446	0.804	1stExon
cg00166327	PIBF1;DIS3	10464	13	73356072	1.96	0.0497	0.47	0.636946	0.744	102	-0.79	0.429	-1.13	0.257936	0.787	16	-1.32	0.189	0.781	10	0.54	0.59	0.973	18	-1.39	0.165	0.812	-0.31	0.756	0.93	TSS200
cg00166706	KHDRBS1	10657	1	32479264	-0.4	0.689	0.85	0.395046	0.526	103	-0.34	0.733	-0.32	0.747908	0.959	7	-1.49	0.136	0.72	8	0.56	0.578	0.972	8	-0.91	0.365	0.922	1.78	0.075	0.412	TSS1500
cg00166722	C3orf24	115795	3	10149974	1.86	0.0628	1.45	0.146276	0.24	76	-1.06	0.291	-1.34	0.181414	0.729	3	-0.56	0.579	0.952	10	-2.41	0.016	0.384	7	-0.44	0.657	0.978	-0.26	0.796	0.939	TSS200
cg00166741	TMEM184B	25829	22	38668535	-0.27	0.784	0.85	0.394767	0.526	95	0.52	0.606	0.89	0.375894	0.851	8	0.99	0.32	0.874	15	1.33	0.184	0.843	12	0.96	0.338	0.914	-1.12	0.264	0.678	5'UTR
cg00167275	FAM35A;GLUD1	54537	10	88854588	-1.55	0.1223	-0.98	0.326686	0.455	102	2.26	0.024	2.18	0.0297837	0.414	1	NA	NA	NA	1	NA	NA	NA	5	0.82	0.413	0.935	-1.93	0.053	0.357	TSS1500
cg00167504	BLVRA	644	7	43798622	-1.01	0.3134	-1.58	0.114222	0.195	66	-0.65	0.513	-0.79	0.430916	0.873	1	NA	NA	NA	6	0.2	0.845	0.993	7	-0.74	0.461	0.95	-0.88	0.38	0.768	5'UTR
cg00167539	REPIN1	29803	7	150066156	-5.98	0	-1.81	0.0706271	0.13	65	-1.05	0.292	-0.26	0.796709	0.968	1	NA	NA	NA	3	0.25	0.806	0.991	3	-0.01	0.99	1	-1.54	0.124	0.506	5'UTR
cg00167654	WSCD1	23302	17	5973536	-6.01	0	-5.81	7.73067e-09	0	90	-0.77	0.44	-0.6	0.546801	0.91	10	0.22	0.825	0.984	14	-0.33	0.742	0.987	3	2.48	0.013	0.348	-0.71	0.478	0.818	TSS1500
cg00167941	PPFIA1	8500	11	70116446	7.92	0	-0.04	0.966465	0.979	163	5.17	0	-0.11	0.912734	0.988	32	0.5	0.615	0.958	35	-1.49	0.138	0.792	33	0.27	0.789	0.987	2.34	0.02	0.221	TSS1500
cg00168009	C3orf21	152002	3	194980766	-3.85	0.0001	-0.78	0.434503	0.565	102	-0.18	0.859	0.17	0.865752	0.98	8	0.99	0.321	0.875	4	0.36	0.716	0.985	7	-0.18	0.861	0.993	-0.1	0.923	0.979	Body
cg00168191	GNA11	2767	19	3097565	-8.6	0	-8.55	2.94453e-17	0	84	-0.24	0.807	-0.29	0.775678	0.965	4	-0.19	0.847	0.987	10	-0.08	0.936	0.997	10	1.39	0.164	0.812	-0.43	0.666	0.896	Body
cg00168205	CCDC64	92558	12	120524932	-0.44	0.6604	-0.38	0.707324	0.8	67	-1.2	0.231	-1.2	0.231946	0.771	4	-1.16	0.247	0.833	7	-0.19	0.849	0.993	6	0.84	0.403	0.932	0.93	0.353	0.749	Body
cg00168514	PRNP	5621	20	4667753	-13.13	0	-13.53	2.18134e-39	0	59	0.92	0.357	0.81	0.416905	0.868	2	NA	NA	NA	4	1.92	0.055	0.617	5	1.86	0.063	0.642	0.81	0.419	0.79	5'UTR
cg00168785	WDSUB1	151525	2	160142643	-8.5	0	-7.91	5.1704e-15	0	66	-1.87	0.062	-1.15	0.250344	0.783	5	-0.57	0.569	0.952	5	-0.38	0.701	0.984	6	-1.42	0.157	0.804	0.62	0.534	0.843	5'UTR
cg00168815	RPS3A	6189	4	152020645	1.57	0.1163	0.6	0.547713	0.669	77	-0.31	0.753	-0.3	0.762129	0.962	0	NA	NA	NA	9	0.59	0.556	0.969	7	0.24	0.814	0.989	0.16	0.877	0.964	TSS200
cg00169167	TNFSF9	8744	19	6531539	-6.27	0	-6.48	1.27413e-10	0	81	-0.62	0.532	-0.74	0.459821	0.884	0	NA	NA	NA	5	-0.6	0.548	0.968	9	-0.5	0.62	0.975	0.65	0.513	0.835	Body
cg00169175	HACE1	57531	6	105307915	-2.91	0.0036	-1.26	0.209064	0.321	63	-0.8	0.423	-0.25	0.800085	0.969	8	-0.25	0.803	0.981	6	-0.24	0.808	0.991	4	-0.46	0.647	0.978	1.31	0.189	0.597	TSS200
cg00169305	CLGN	1047	4	141348932	-7.15	0	-7.2	9.77438e-13	0	35	-1.27	0.206	-1.31	0.190329	0.739	0	NA	NA	NA	3	-0.88	0.38	0.939	1	NA	NA	NA	1.78	0.075	0.411	TSS200
cg00169373	C3orf18	51161	3	50605269	-11.01	0	-12.15	2.02833e-32	0	60	1.83	0.067	1.62	0.10595	0.634	0	NA	NA	NA	5	0.82	0.413	0.946	6	0.86	0.387	0.927	-0.08	0.935	0.982	TSS200
cg00169633	AMOTL2	51421	3	134093551	-1.2	0.2289	-0.03	0.974297	0.984	50	-1.69	0.09	-1.28	0.201639	0.749	1	NA	NA	NA	6	-1.13	0.258	0.893	4	0.56	0.574	0.969	0.59	0.553	0.851	TSS200
cg00169792	SALL4	57167	20	50418554	-4.6	0	-5.01	6.18029e-07	0	87	0.19	0.851	-0.1	0.919018	0.989	0	NA	NA	NA	7	0.04	0.965	0.999	7	1.03	0.302	0.9	-0.53	0.596	0.869	Body
cg00169917	C10orf46	143384	10	120514287	-3.35	0.0008	-0.46	0.643805	0.749	37	0.51	0.609	1.15	0.249922	0.783	2	NA	NA	NA	4	1.19	0.234	0.881	2	NA	NA	NA	-0.52	0.602	0.873	1stExon
cg00170003	NR2E1	7101	6	108490371	2.97	0.003	3.07	0.00220541	0.006	55	0.66	0.508	0.83	0.407838	0.864	1	NA	NA	NA	5	1.38	0.167	0.825	7	1.58	0.114	0.749	0.99	0.324	0.727	Body
cg00170056	ZNF527	84503	19	37861986	-11.99	0	-14.87	1.18411e-46	0	97	0.6	0.549	-0.2	0.837917	0.976	2	NA	NA	NA	6	-0.46	0.648	0.981	13	-1.43	0.152	0.8	0.95	0.343	0.74	TSS200
cg00170343	ATG7	10533	3	11313890	-3.91	0.0001	0.31	0.754037	0.835	73	-1.33	0.183	-0.02	0.986346	0.998	15	-0.42	0.676	0.967	8	0.64	0.523	0.966	7	1.3	0.194	0.838	-0.91	0.361	0.756	TSS200
cg00170536	C1orf101	257044	1	244624558	-3.84	0.0001	-3.18	0.00148672	0.004	90	-0.44	0.66	-0.07	0.944662	0.992	10	-0.15	0.878	0.99	5	-0.26	0.793	0.991	9	0.97	0.332	0.912	-1.64	0.101	0.464	TSS200
cg00170564	BTBD11	121551	12	107714106	-5.8	0	-6.03	2.10158e-09	0	56	0.11	0.916	-0.1	0.918213	0.989	11	-0.15	0.884	0.99	8	-0.75	0.455	0.955	3	-0.79	0.431	0.941	1.7	0.089	0.439	Body
cg00170973	BCAS3	54828	17	58755074	-4.95	0	-1.2	0.231137	0.348	130	-2.13	0.033	-1.04	0.300738	0.813	34	-2.17	0.03	0.413	9	0.82	0.412	0.945	14	0.21	0.835	0.991	-1.45	0.146	0.54	TSS200
cg00171126	WRB	7485	21	40752522	-7.16	0	-2.06	0.0396693	0.079	79	-1.25	0.213	0.3	0.762998	0.962	2	NA	NA	NA	4	0.37	0.709	0.984	5	0.42	0.678	0.98	0.85	0.398	0.78	Body
cg00171166	C20orf117	140710	20	35444275	-0.06	0.9511	-0.76	0.446591	0.576	92	-1.57	0.116	-2.27	0.0235151	0.377	11	-0.95	0.341	0.882	9	-3.86	0	0.018	9	-1.2	0.232	0.865	0.7	0.482	0.819	Body
cg00171192	CECR7	100130418	22	17518345	-7.93	0	-7.92	4.7188e-15	0	75	-3.17	0.002	-3.16	0.00159491	0.095	3	-0.82	0.41	0.91	3	-2.65	0.008	0.281	9	-1.72	0.087	0.699	0.18	0.853	0.958	Body
cg00171203	SFPQ	6421	1	35657571	0.87	0.3836	-0.74	0.457754	0.587	51	1.05	0.294	0.63	0.528073	0.905	1	NA	NA	NA	6	0.04	0.969	0.999	3	-0.36	0.72	0.982	1.02	0.307	0.714	Body
cg00171421	KCNMA1	3778	10	79396127	-8.05	0	-8.32	1.96048e-16	0	65	1.9	0.058	1.21	0.224967	0.767	15	0.96	0.338	0.881	7	1.29	0.197	0.857	5	1.61	0.108	0.741	-0.44	0.66	0.894	Body
cg00171436	ZCCHC8	55596	12	122985592	2.16	0.031	0.97	0.331178	0.46	69	-0.52	0.602	-0.72	0.472102	0.888	2	NA	NA	NA	5	-2.4	0.016	0.39	6	-1.35	0.178	0.825	1.35	0.177	0.584	TSS200
cg00171565	PKM2	5315	15	72523739	-1	0.317	-3.49	0.00049336	0.001	60	0.39	0.7	-0.54	0.590425	0.923	4	-0.32	0.751	0.976	4	-1.26	0.209	0.866	4	0.8	0.425	0.939	1.08	0.278	0.691	TSS200
cg00171909	SGMS1	259230	10	52385044	-2.39	0.017	-1.27	0.205258	0.316	54	-0.78	0.436	-0.68	0.499422	0.897	18	-0.54	0.59	0.954	3	-0.2	0.844	0.993	3	-0.77	0.441	0.943	-0.82	0.41	0.787	TSS1500
cg00171983	C16orf72	29035	16	9185448	0.03	0.9768	-0.63	0.530405	0.654	52	0.81	0.42	0.64	0.524091	0.904	1	NA	NA	NA	1	NA	NA	NA	2	NA	NA	NA	0.53	0.594	0.868	TSS200
cg00172020	SERP1;EIF2A	27230	3	150264474	5.2	0	2.24	0.0255255	0.053	65	0.87	0.385	0.35	0.724632	0.955	5	0.86	0.388	0.903	3	-0.36	0.717	0.985	3	1.15	0.249	0.876	-1.19	0.235	0.653	TSS200
cg00172270	FMNL3	91010	12	50101356	2.54	0.011	3.28	0.00104998	0.003	90	-0.8	0.422	-0.23	0.816964	0.972	6	0.87	0.385	0.901	4	-0.47	0.638	0.979	7	-0.06	0.951	0.997	0.51	0.611	0.875	TSS200
cg00172330	FAM76A	199870	1	28052294	-3.93	0.0001	-2.06	0.0396571	0.079	96	-1.72	0.085	-1.48	0.140349	0.683	4	-1.33	0.183	0.775	6	0.22	0.824	0.992	5	-1.36	0.175	0.823	1.15	0.249	0.665	TSS200
cg00172408	WDR77;ATP5F1	79084	1	111991531	-2.74	0.0062	-1	0.317564	0.445	60	-0.32	0.748	-0.23	0.8188	0.973	0	NA	NA	NA	5	0.48	0.631	0.979	5	-0.16	0.873	0.993	1.8	0.071	0.404	Body
cg00172597	SUSD4	55061	1	223538379	-2.89	0.0039	-2.71	0.00686646	0.016	66	1.82	0.069	1.9	0.0580964	0.528	5	-0.54	0.589	0.954	7	1.82	0.07	0.665	8	0.73	0.469	0.952	0.84	0.402	0.781	TSS1500
cg00172603	SSBP3	23648	1	54822031	-0.32	0.7458	-1.17	0.240705	0.359	69	-0.5	0.615	-0.63	0.528612	0.905	9	-0.41	0.681	0.969	3	-0.65	0.517	0.965	3	0.53	0.594	0.971	-0.27	0.786	0.938	Body
cg00173010	DAGLB	221955	7	6487342	-4.67	0	-0.97	0.330589	0.46	81	-2.28	0.023	-0.57	0.570064	0.917	4	0.54	0.592	0.954	6	-1.01	0.312	0.918	10	0.76	0.445	0.944	1.21	0.228	0.645	Body
cg00173170	CENPF	1063	1	214779122	1.05	0.2923	0.86	0.390676	0.522	59	-0.83	0.409	-0.8	0.421516	0.869	6	-1.26	0.209	0.801	7	0.06	0.95	0.998	4	-0.12	0.902	0.995	1.8	0.072	0.404	5'UTR
cg00173405	CCNL2;LOC148413	81669	1	1335424	-1.16	0.2461	-1.03	0.303532	0.43	85	-0.22	0.826	-0.16	0.86952	0.981	2	NA	NA	NA	11	0.69	0.491	0.961	10	0.83	0.407	0.933	1.79	0.074	0.41	TSS1500
cg00173435	TCP11L2	255394	12	106696525	-0.32	0.7455	0.2	0.842624	0.898	54	0.05	0.961	0.07	0.94147	0.992	1	NA	NA	NA	6	0.53	0.599	0.974	2	NA	NA	NA	-1.68	0.093	0.448	TSS200
cg00173504	TBX15	6913	1	119530144	-5.75	0	-5.83	6.70115e-09	0	108	2.98	0.003	2.86	0.00429735	0.169	10	1.3	0.193	0.785	12	2.2	0.028	0.488	21	1.33	0.184	0.829	0.65	0.514	0.835	5'UTR
cg00173785	HERC1	8925	15	64126425	-1.97	0.0489	-0.77	0.44331	0.573	71	0.18	0.857	0.85	0.39657	0.859	5	0.49	0.627	0.96	6	1.65	0.099	0.737	5	0	0.996	1	-1.06	0.288	0.699	TSS1500
cg00173787	C1orf66;ISG20L2	51093	1	156698861	-4.81	0	-3.57	0.000370526	0.001	106	-1.44	0.151	-0.98	0.327803	0.828	1	NA	NA	NA	13	-0.73	0.468	0.958	9	0.42	0.678	0.98	0.03	0.978	0.994	1stExon
cg00174421	PNMA2	10687	8	26372472	-5.65	0	-6.02	2.24022e-09	0	53	-1.09	0.275	-1.1	0.271531	0.796	0	NA	NA	NA	6	0.11	0.909	0.997	4	0.31	0.758	0.985	0.17	0.868	0.961	TSS1500
cg00174428	LMX1A	4009	1	165204791	-4.69	0	-4.6	4.63001e-06	0	90	-1.37	0.171	-1.17	0.24367	0.778	8	-0.75	0.452	0.924	7	0.26	0.794	0.991	11	-0.12	0.908	0.995	3.63	0	0.018	Body
cg00174466	ASXL1	171023	20	30945677	-5	0	-2.87	0.00413428	0.01	108	-0.75	0.455	0.76	0.446654	0.879	10	0.16	0.875	0.99	10	0.7	0.486	0.961	7	-0.76	0.446	0.945	-1.77	0.078	0.417	TSS1500
cg00174901	PALM	5064	19	709889	-1.57	0.1163	-1.71	0.0871294	0.156	98	0.12	0.908	0.01	0.988058	0.998	1	NA	NA	NA	10	2.04	0.042	0.561	9	-0.87	0.382	0.925	1.09	0.275	0.687	Body
cg00174918	DIRC2;HSPBAP1	84925	3	122513949	-1.86	0.0637	-0.86	0.392505	0.524	83	-2.22	0.026	-1.95	0.051109	0.504	6	-1.04	0.3	0.865	4	-0.92	0.356	0.931	3	-1.44	0.149	0.796	0.91	0.365	0.76	5'UTR
cg00175573	RALGAPA2	57186	20	20433203	7.11	0	5.3	1.31039e-07	0	79	0.73	0.465	0.14	0.890031	0.984	11	1.45	0.147	0.732	5	-0.56	0.575	0.971	2	NA	NA	NA	0.69	0.493	0.824	Body
cg00175709	CR1	1378	1	207670014	-3.58	0.0004	-3.38	0.000747833	0.002	94	0.97	0.33	0.81	0.416377	0.868	5	-0.54	0.591	0.954	6	1.67	0.095	0.729	8	-1.04	0.297	0.897	0.38	0.707	0.91	Body
cg00175859	PERP	64065	6	138428631	-2.69	0.0072	-2.73	0.00635885	0.015	45	-1.61	0.109	-1.64	0.100656	0.624	0	NA	NA	NA	5	-1.21	0.227	0.878	1	NA	NA	NA	-0.62	0.534	0.843	1stExon
cg00175980	CCDC64	92558	12	120426618	-0.83	0.4076	-0.53	0.597774	0.712	67	-2.08	0.038	-2.07	0.0385749	0.457	4	-1.35	0.179	0.769	7	-0.78	0.434	0.95	6	-0.69	0.492	0.956	0.93	0.353	0.749	TSS1500
cg00176210	ANK1	286	8	41654967	-0.1	0.9218	-0.06	0.949393	0.968	139	0.42	0.673	0.51	0.612841	0.929	25	1.36	0.175	0.765	8	1.12	0.264	0.896	17	-0.86	0.39	0.928	-1.75	0.081	0.423	Body
cg00176863	AMN	81693	14	103396890	1.2	0.2297	0.96	0.337171	0.467	93	0.31	0.756	0.55	0.579753	0.92	0	NA	NA	NA	11	1.98	0.048	0.589	6	-0.36	0.721	0.982	-0.75	0.453	0.807	Body
cg00177013	ARFRP1;ZGPAT	10139	20	62339100	2.64	0.0084	1.54	0.124507	0.21	86	-1.63	0.103	-1.99	0.0466863	0.489	3	-1.6	0.11	0.677	10	-0.98	0.327	0.924	8	-2.18	0.03	0.492	0.73	0.465	0.813	5'UTR
cg00177127	EPHA8	2046	1	22927146	-3.01	0.0026	-2.63	0.00850873	0.02	72	-3.3	0.001	-2.96	0.00312343	0.141	3	-0.94	0.345	0.884	5	-2.97	0.003	0.163	5	-1.11	0.267	0.888	0.87	0.382	0.769	Body
cg00177390	C1orf25;C1orf26	81627	1	185126125	-0.21	0.8333	0.53	0.596295	0.71	66	0.6	0.546	0.62	0.533499	0.907	2	NA	NA	NA	4	1.21	0.227	0.877	7	0.06	0.95	0.997	-1.83	0.067	0.394	TSS200
cg00177451	SALL1	6299	16	51186266	-3.34	0.0009	-3.25	0.00119886	0.003	53	-0.61	0.54	-0.64	0.524924	0.904	0	NA	NA	NA	1	NA	NA	NA	2	NA	NA	NA	0.6	0.551	0.851	TSS1500
cg00177496	BDH1	622	3	197283127	-12.64	0	-13.81	7.60875e-41	0	84	1.25	0.212	1.02	0.306806	0.816	8	0.63	0.527	0.943	8	-0.52	0.605	0.975	11	-0.33	0.743	0.983	0.15	0.884	0.966	TSS1500
cg00177797	LHX4	89884	1	180203837	0.44	0.6624	0.87	0.385104	0.516	72	1.3	0.193	1.45	0.147738	0.692	2	NA	NA	NA	6	0.22	0.823	0.992	6	1.33	0.185	0.831	-0.33	0.744	0.925	Body
cg00177923	LEPROTL1	23484	8	29952655	2.75	0.006	0.07	0.941765	0.964	60	-1.09	0.275	-1.67	0.0941756	0.612	4	-1.12	0.264	0.847	1	NA	NA	NA	2	NA	NA	NA	-1.17	0.244	0.663	TSS1500
cg00178359	MT1E	4493	16	56659460	-16.86	0	-17.44	5.02258e-62	0	54	1.73	0.085	1.7	0.088599	0.599	0	NA	NA	NA	0	NA	NA	NA	4	0.54	0.586	0.97	-0.84	0.4	0.781	TSS200
cg00178429	KLF10	7071	8	103668860	-2.32	0.0205	-3.8	0.000148774	0	86	1.37	0.17	-0.45	0.654943	0.939	0	NA	NA	NA	4	0.45	0.653	0.98	6	-0.06	0.954	0.997	0.13	0.9	0.97	TSS1500
cg00178437	ME2	4200	18	48405279	-4.86	0	-1.6	0.108867	0.188	62	3.88	0	3.42	0.00064862	0.054	3	2.78	0.006	0.162	6	2.96	0.003	0.165	9	2.46	0.014	0.36	-3.74	0	0.014	TSS200
cg00178511	COL7A1	1294	3	48632778	-3.71	0.0002	-3.66	0.000265395	0.001	80	-1.23	0.22	-1.13	0.25899	0.788	3	-0.76	0.449	0.922	9	-1.66	0.097	0.733	5	-0.99	0.324	0.908	0.08	0.938	0.983	TSS200
cg00179070	COL1A1	1277	17	48279007	0.92	0.3583	0.91	0.364986	0.496	84	-1.18	0.237	-1.71	0.0876587	0.596	3	-0.57	0.566	0.951	7	0.01	0.991	1	11	-0.89	0.374	0.923	0.86	0.389	0.772	TSS200
cg00179328	PLCXD2	257068	3	111393448	-3.95	0.0001	-3.08	0.00212375	0.005	67	0.63	0.529	0.94	0.346012	0.838	9	0.02	0.982	0.998	3	3.75	0	0.025	5	0.02	0.988	1	0.49	0.625	0.882	TSS200
cg00179423	VPS28	51160	8	145653749	5.12	0	1.89	0.0588639	0.111	98	-0.38	0.706	-0.82	0.411971	0.866	0	NA	NA	NA	7	-1.89	0.06	0.632	7	-0.78	0.434	0.941	1.63	0.103	0.469	5'UTR
cg00179787	TBC1D1	23216	4	37979303	-3.64	0.0003	-3.11	0.00188785	0.005	62	-1.09	0.276	-0.62	0.534698	0.907	11	-0.32	0.751	0.976	4	-0.44	0.659	0.981	5	0.28	0.776	0.986	0.18	0.853	0.958	Body
cg00180277	IGF2R	3482	6	160389851	1.45	0.1466	-0.26	0.791596	0.862	54	0.16	0.87	0.07	0.942144	0.992	8	0.36	0.721	0.972	7	0.78	0.438	0.951	9	0.04	0.969	0.998	-0.59	0.552	0.851	TSS1500
cg00181054	GPR180	160897	13	95254340	-5.86	0	-7.88	6.4536e-15	0	65	3.02	0.003	2.71	0.00674463	0.216	3	3.96	0	0.008	3	-1.4	0.162	0.821	5	-0.03	0.976	0.998	-0.7	0.486	0.821	Body
cg00181439	HTR1B	3351	6	78172691	-8.16	0	-8.14	8.50915e-16	0	38	-0.9	0.37	-0.95	0.343173	0.837	1	NA	NA	NA	1	NA	NA	NA	5	-0.35	0.725	0.983	-0.45	0.654	0.892	1stExon
cg00181968	FAM163A	148753	1	179712204	-6.58	0	-6.54	8.30024e-11	0	68	-0.24	0.813	-0.21	0.83297	0.975	4	1.11	0.267	0.849	3	-0.12	0.901	0.997	6	1.29	0.196	0.84	-0.79	0.427	0.794	TSS200
cg00182294	KLC2	64837	11	66025139	-1.24	0.2148	-0.34	0.732298	0.819	149	0.36	0.716	0.74	0.459247	0.883	5	0.1	0.922	0.993	10	1.79	0.074	0.679	10	0.1	0.922	0.995	0.6	0.548	0.85	1stExon
cg00182534	NTF3	4908	12	5541234	-6.72	0	-6.77	1.85021e-11	0	66	-0.51	0.612	-0.48	0.627916	0.934	3	-0.19	0.846	0.987	4	0.2	0.838	0.993	6	0.65	0.516	0.961	-0.35	0.725	0.919	TSS200
cg00182727	MMP9	4318	20	44640501	1.5	0.1337	1.62	0.105428	0.183	64	-1.06	0.289	-1.62	0.10627	0.634	0	NA	NA	NA	6	0.66	0.51	0.964	9	-1.28	0.202	0.843	-0.41	0.68	0.902	Body
cg00183107	INPP4B	8821	4	143767118	-0.2	0.8396	-0.73	0.465038	0.593	52	1.8	0.072	1.74	0.0828162	0.585	20	1.84	0.066	0.568	1	NA	NA	NA	0	NA	NA	NA	0.55	0.581	0.862	5'UTR
cg00183186	HTR1B	3351	6	78174065	-5.61	0	-5.6	2.49595e-08	0	38	0.56	0.574	0.56	0.575952	0.919	1	NA	NA	NA	1	NA	NA	NA	5	0.02	0.986	0.999	-0.45	0.654	0.892	TSS1500
cg00183340	FAM72B	653820	1	120838644	-2.1	0.0363	-2.62	0.00885029	0.02	87	-0.72	0.471	-1.43	0.152452	0.698	0	NA	NA	NA	4	-0.59	0.553	0.969	3	-0.72	0.472	0.952	0.32	0.747	0.927	TSS1500
cg00183355	SYNJ1	8867	21	34100294	-2.51	0.012	-0.16	0.870341	0.916	70	-0.7	0.487	-0.32	0.745428	0.959	2	NA	NA	NA	7	-0.01	0.99	1	5	-0.01	0.995	1	0.27	0.788	0.938	TSS200
cg00183415	HKDC1	80201	10	71008388	7.45	0	7.42	1.94876e-13	0	55	-0.44	0.663	-0.53	0.593939	0.924	1	NA	NA	NA	2	NA	NA	NA	1	NA	NA	NA	1.01	0.31	0.717	Body
cg00183804	KIAA0355	9710	19	34746203	-2.38	0.0174	-2.68	0.00736469	0.017	103	0.9	0.367	0.89	0.373556	0.85	9	0.34	0.731	0.973	14	0.56	0.577	0.972	7	-0.58	0.564	0.967	-0.25	0.801	0.942	5'UTR
cg00183916	HS3ST3B1	9953	17	14204936	-4.94	0	-5.38	8.4605e-08	0	52	-1.02	0.308	-1.07	0.285806	0.804	1	NA	NA	NA	2	NA	NA	NA	3	-2.45	0.014	0.363	-0.5	0.617	0.878	1stExon
cg00183957	MRPL43;C10orf2	84545	10	102747175	0.68	0.4972	-0.24	0.811196	0.875	52	-1.02	0.308	-1.08	0.279877	0.801	0	NA	NA	NA	6	-0.17	0.864	0.994	1	NA	NA	NA	-1.92	0.055	0.363	1stExon
cg00184235	TRIB1	10221	8	126442434	-3.92	0.0001	-0.12	0.903698	0.939	72	-0.19	0.848	1.17	0.242377	0.778	1	NA	NA	NA	4	0.43	0.665	0.982	7	-0.54	0.592	0.971	-1.35	0.177	0.584	TSS200
cg00184376	PDX1	3651	13	28499045	9.01	0	8.83	3.03128e-18	0	58	0.54	0.592	0.36	0.719502	0.954	0	NA	NA	NA	3	-0.9	0.369	0.937	7	-0.7	0.482	0.954	-2.02	0.044	0.331	3'UTR
cg00184452	DMRTA2	63950	1	50887477	-1.04	0.298	-0.67	0.503299	0.629	75	1.59	0.113	1.53	0.127379	0.666	2	NA	NA	NA	5	2.37	0.018	0.404	4	-1.27	0.203	0.844	0.4	0.688	0.904	5'UTR
cg00184461	NOTCH1	4851	9	139409725	-2.33	0.0201	-1.95	0.0509148	0.098	89	1	0.316	0.88	0.380476	0.852	11	1.73	0.083	0.618	12	-0.39	0.697	0.983	12	1.67	0.095	0.716	-0.56	0.573	0.859	Body
cg00184732	GLDN	342035	15	51633821	-3.28	0.0011	-3.2	0.0014002	0.004	57	0.47	0.638	0.52	0.600773	0.926	2	NA	NA	NA	3	0.98	0.329	0.924	4	0.63	0.527	0.963	0.28	0.779	0.935	1stExon
cg00184884	SFI1	9814	22	31892343	-0.98	0.3282	-0.09	0.92665	0.954	70	-1.34	0.18	-0.94	0.346147	0.838	9	0.19	0.851	0.988	11	0.19	0.852	0.994	6	0.47	0.637	0.977	0.58	0.561	0.853	5'UTR
cg00185336	ABHD11	83451	7	73153699	-3.21	0.0013	-2.51	0.0121778	0.027	66	-1.28	0.2	-1.06	0.287452	0.805	1	NA	NA	NA	5	-1.61	0.108	0.752	7	-1.62	0.105	0.736	1.23	0.221	0.637	TSS1500
cg00185622	CCDC150	284992	2	197504238	0.19	0.8513	0.23	0.819097	0.881	53	0.85	0.397	0.86	0.389534	0.856	5	0.38	0.704	0.971	2	NA	NA	NA	3	-0.48	0.633	0.977	1.99	0.046	0.339	TSS200
cg00185839	LRDD	55367	11	804954	0.54	0.5901	1	0.318421	0.446	71	0.82	0.412	0.98	0.326268	0.828	2	NA	NA	NA	12	0.27	0.788	0.99	10	-0.28	0.783	0.987	-0.94	0.348	0.744	5'UTR
cg00186034	UFM1	51569	13	38924378	-1.08	0.2807	-0.35	0.725468	0.814	56	1.12	0.261	1.28	0.199385	0.747	1	NA	NA	NA	6	0.47	0.64	0.979	3	0.65	0.515	0.961	-0.54	0.589	0.867	Body
cg00186141	PODXL	5420	7	131241768	-2.62	0.0088	-2.82	0.00487979	0.012	65	1.5	0.135	1.25	0.21125	0.756	5	-0.43	0.668	0.965	5	2.43	0.015	0.377	7	-1.05	0.294	0.897	1.11	0.265	0.678	TSS1500
cg00186383	RFWD3	55159	16	74700943	-5.8	0	-1.89	0.0592674	0.112	59	1.51	0.132	1.63	0.102954	0.629	1	NA	NA	NA	2	NA	NA	NA	2	NA	NA	NA	1.71	0.088	0.437	TSS200
cg00186414	PREP	5550	6	105851244	-1.21	0.2275	-1.49	0.136816	0.227	62	-0.11	0.916	-0.16	0.874789	0.981	8	-2.28	0.023	0.361	4	-1.29	0.196	0.856	5	4.89	0	0.001	-2.38	0.017	0.208	TSS1500
cg00187174	ITPR2	3709	12	26986179	-1.71	0.0878	0.3	0.761415	0.84	98	-0.62	0.537	2.32	0.020287	0.356	29	0.57	0.568	0.951	4	2.47	0.014	0.361	6	-1.04	0.299	0.899	1.42	0.156	0.558	TSS200
cg00187380	HOXC4;HOXC5	3221	12	54427384	-4.56	0	-4.15	3.45355e-05	0	94	-1.34	0.179	-0.35	0.723136	0.955	6	-0.51	0.614	0.959	11	-0.54	0.586	0.973	5	-0.44	0.662	0.978	1.27	0.206	0.62	5'UTR
cg00187414	TBC1D1	23216	4	37892193	-0.28	0.7776	-1.09	0.276903	0.4	62	1.14	0.254	0.57	0.571928	0.918	11	1	0.317	0.873	4	1.79	0.073	0.675	5	-1.81	0.07	0.661	0.18	0.853	0.958	TSS1500
cg00187535	TRAPPC5	126003	19	7747028	0.94	0.3487	0.25	0.804455	0.871	77	2.02	0.044	1.88	0.0609862	0.534	0	NA	NA	NA	4	0.94	0.346	0.928	9	0.85	0.394	0.929	-0.68	0.496	0.825	5'UTR
cg00187606	ACAD9	28976	3	128598469	-5	0	-2.15	0.0315955	0.064	69	-0.54	0.59	-0.23	0.816883	0.972	5	-0.72	0.473	0.93	3	0.98	0.328	0.923	8	0.01	0.991	1	0.99	0.324	0.727	1stExon
cg00187671	SLC38A10	124565	17	79269466	2.9	0.0038	1.78	0.0757247	0.138	105	-0.08	0.938	-0.19	0.850443	0.977	5	0.17	0.861	0.988	16	0.79	0.43	0.95	7	0.04	0.971	0.998	-2.38	0.017	0.208	TSS1500
cg00187933	IDUA	3425	4	996785	3.45	0.0006	2.94	0.00335648	0.008	95	2.88	0.004	2.78	0.00547912	0.193	1	NA	NA	NA	6	2.37	0.018	0.405	5	1.78	0.076	0.675	-1.3	0.193	0.603	Body
cg00188298	C10orf131	387707	10	97667731	1.49	0.1352	1.47	0.140966	0.233	58	1.1	0.273	1.02	0.307156	0.816	3	-0.53	0.596	0.955	1	NA	NA	NA	3	-0.81	0.419	0.937	0.56	0.573	0.858	5'UTR
cg00188378	ANKRD16;FBXO18	54522	10	5932043	1.22	0.222	-0.38	0.703403	0.797	69	0.99	0.325	0.47	0.637815	0.936	0	NA	NA	NA	5	1.13	0.26	0.895	9	0.65	0.514	0.96	0.9	0.37	0.764	TSS200
cg00188746	TMEM51;C1orf126	55092	1	15480258	-1.06	0.2876	-0.31	0.755024	0.835	68	2.1	0.036	2.16	0.0310868	0.421	3	-0.35	0.724	0.973	7	1.76	0.078	0.688	4	-0.34	0.735	0.983	0.89	0.373	0.765	1stExon
cg00188822	PIGT	51604	20	44044780	-4.28	0	-1.83	0.0672267	0.125	71	-1.29	0.198	-0.4	0.691061	0.948	0	NA	NA	NA	9	-0.39	0.695	0.983	4	-0.36	0.721	0.982	1.67	0.096	0.453	5'UTR
cg00189906	FAM91A1	157769	8	124780357	-3.56	0.0004	-0.72	0.47272	0.601	83	-0.81	0.419	0.3	0.762365	0.962	4	0.63	0.528	0.943	14	-0.02	0.982	1	10	0.89	0.372	0.923	1.12	0.263	0.679	TSS1500
cg00190596	ORC6L;VPS35	23594	16	46722642	-1.55	0.1213	-0.77	0.443189	0.573	67	0.22	0.822	0.45	0.653117	0.939	1	NA	NA	NA	7	-0.26	0.795	0.991	6	1.48	0.14	0.786	0.55	0.585	0.865	TSS1500
cg00190674	RYK	6259	3	133969921	-1.4	0.1615	-1.8	0.0717172	0.132	54	-1.37	0.171	-1.36	0.17255	0.722	8	-1.56	0.119	0.693	4	-0.37	0.711	0.984	4	-1.04	0.3	0.899	-0.32	0.748	0.927	TSS1500
cg00191100	ZC3HAV1	56829	7	138794607	-2.15	0.0318	-1.86	0.0624425	0.117	60	0.13	0.9	0.55	0.583057	0.921	9	-0.13	0.894	0.991	3	0.09	0.932	0.997	5	-0.34	0.731	0.983	-0.54	0.588	0.867	TSS200
cg00191629	IRS2	8660	13	110439004	-9.67	0	-9.85	3.41196e-22	0	54	0.33	0.744	0.44	0.663383	0.941	2	NA	NA	NA	6	0.34	0.735	0.986	4	2.25	0.025	0.455	0.89	0.373	0.765	TSS200
cg00191882	CCDC46	201134	17	64188481	-2.85	0.0045	-3.3	0.00098967	0.003	77	0.79	0.43	0.23	0.820618	0.973	24	0.81	0.418	0.913	8	-0.22	0.823	0.992	2	NA	NA	NA	-0.36	0.72	0.917	TSS1500
cg00192136	DBX1	120237	11	20178496	-7.99	0	-8.08	1.36983e-15	0	43	-0.08	0.936	-0.37	0.712299	0.953	1	NA	NA	NA	3	0.1	0.917	0.997	8	1.04	0.297	0.898	0.34	0.738	0.925	Body
cg00192533	GABRB3	2562	15	27017906	-5.45	0	-5.71	1.38413e-08	0	57	0.45	0.656	0.2	0.842192	0.976	13	0.04	0.969	0.997	2	NA	NA	NA	8	-1.07	0.283	0.893	0.3	0.761	0.932	Body
cg00192962	GRAMD1C	54762	3	113557792	-2.04	0.0415	-2.77	0.00564046	0.013	77	-0.02	0.981	-0.16	0.874484	0.981	10	-0.7	0.484	0.932	8	-1.21	0.228	0.878	1	NA	NA	NA	0.52	0.605	0.872	Body
cg00193021	SNCA	6622	4	90758120	-13.25	0	-13.74	1.71385e-40	0	94	0.06	0.95	-0.25	0.802983	0.969	5	-0.54	0.588	0.954	2	NA	NA	NA	5	-0.88	0.381	0.925	-1.23	0.22	0.636	5'UTR
cg00193490	ICAM5	7087	19	10402525	-2.21	0.027	-2.59	0.00977902	0.022	120	-2.17	0.03	-2.74	0.00619618	0.206	2	NA	NA	NA	10	-1.6	0.11	0.756	9	-1.47	0.141	0.787	2.71	0.007	0.127	Body
cg00194126	NR4A2	4929	2	157186312	-2.72	0.0066	-3.06	0.00225084	0.006	75	2.53	0.012	1.84	0.0660929	0.547	1	NA	NA	NA	2	NA	NA	NA	4	2.57	0.01	0.311	1.76	0.078	0.417	Body
cg00194207	NEK8	284086	17	27056055	-2.56	0.0105	-0.49	0.622774	0.732	108	-0.73	0.464	-0.26	0.797428	0.969	3	0.71	0.478	0.93	14	0.46	0.645	0.98	11	1.11	0.265	0.887	-1.97	0.049	0.345	Body
cg00194465	TAF3	83860	10	7860511	-2.19	0.0287	-1.17	0.243332	0.362	60	0.74	0.459	1.01	0.312026	0.819	10	-0.07	0.94	0.996	4	0.53	0.593	0.973	7	0.87	0.386	0.926	-1.65	0.099	0.461	TSS200
cg00194681	WDYHV1	55093	8	124428640	-7.7	0	-1.12	0.262338	0.384	77	-1.41	0.16	0.16	0.873778	0.981	9	-0.4	0.691	0.97	13	-0.6	0.549	0.968	8	1.65	0.1	0.727	0.12	0.903	0.972	TSS1500
cg00195144	DIP2C	22982	10	525946	11.21	0	10.07	4.33885e-23	0	70	-0.55	0.581	-1.09	0.276245	0.799	24	-0.98	0.328	0.877	5	-0.67	0.504	0.963	6	0.09	0.926	0.995	-1.24	0.215	0.632	Body
cg00196167	C7orf55	154791	7	139026058	0.23	0.815	0.48	0.629378	0.738	58	0.88	0.38	0.9	0.3698	0.848	0	NA	NA	NA	4	0.21	0.837	0.993	4	-0.58	0.564	0.967	1.16	0.245	0.665	5'UTR
cg00196414	EVX2	344191	2	176947764	1.47	0.1421	1.44	0.150734	0.246	50	-0.07	0.943	-0.21	0.834004	0.975	2	NA	NA	NA	4	-1.09	0.274	0.902	5	0.72	0.47	0.952	2.61	0.009	0.148	Body
cg00196475	SQSTM1;MGAT4B	8878	5	179233122	2.1	0.0359	0.68	0.496239	0.623	60	1.48	0.14	1.01	0.314419	0.821	3	0.91	0.365	0.894	7	0.16	0.877	0.995	5	0.29	0.775	0.986	0.03	0.975	0.993	TSS1500
cg00196671	DSC2	1824	18	28682229	-3.92	0.0001	-3.94	8.39566e-05	0	67	-1.07	0.285	-1.03	0.301599	0.813	3	0.4	0.689	0.97	3	1.08	0.281	0.904	10	-1.3	0.192	0.836	0.84	0.399	0.78	1stExon
cg00196787	TMEM132E;C17orf102	124842	17	32907132	-3.38	0.0007	-3.5	0.000479115	0.001	63	-0.57	0.567	-1.26	0.206091	0.753	0	NA	NA	NA	8	-2.42	0.016	0.381	3	0.5	0.617	0.975	-0.03	0.977	0.994	TSS1500
cg00196827	ONECUT2	9480	18	55108068	10.8	0	10.47	8.8109e-25	0	54	-1.24	0.215	-1.54	0.124055	0.662	2	NA	NA	NA	3	-1.84	0.066	0.653	2	NA	NA	NA	-0.56	0.576	0.86	Body
cg00196983	CHP2	63928	16	23766648	-6.67	0	-6.55	7.83016e-11	0	66	-1.04	0.297	-0.75	0.455212	0.882	0	NA	NA	NA	4	-1.38	0.167	0.825	1	NA	NA	NA	0.58	0.561	0.853	Body
cg00197381	FAM53C	51307	5	137673669	3.88	0.0001	1.92	0.0556815	0.106	59	0.4	0.69	0.08	0.936498	0.991	0	NA	NA	NA	6	0.69	0.489	0.961	6	0.58	0.564	0.967	0.74	0.46	0.81	5'UTR
cg00197495	PPP1R3C	5507	10	93392836	-18.54	0	-18.58	2.5796e-69	0	48	1.67	0.096	1.68	0.0939446	0.611	0	NA	NA	NA	2	NA	NA	NA	2	NA	NA	NA	-0.66	0.511	0.834	1stExon
cg00197636	IMPAD1	54928	8	57906363	-2.99	0.0028	-2.19	0.0284471	0.059	77	1.98	0.048	2.17	0.0305232	0.418	1	NA	NA	NA	5	2.66	0.008	0.273	7	0.99	0.323	0.908	-0.36	0.721	0.917	1stExon
cg00197681	TBC1D4	9882	13	76056419	-0.74	0.461	-0.67	0.5008	0.627	58	0.06	0.954	0.05	0.958323	0.994	4	1.32	0.185	0.777	5	-0.24	0.81	0.992	7	-0.41	0.682	0.98	1.8	0.072	0.405	TSS200
cg00198436	FAM72B	653820	1	120839380	-2.98	0.003	-2.91	0.0037263	0.009	87	-0.76	0.446	-0.61	0.543573	0.91	0	NA	NA	NA	4	0.38	0.702	0.984	3	-0.58	0.563	0.967	0.32	0.747	0.927	1stExon
cg00199007	SLC17A9	63910	20	61583910	-18.96	0	-18.9	1.84644e-71	0	94	-0.91	0.361	-0.62	0.53676	0.908	0	NA	NA	NA	11	0.25	0.803	0.991	8	-0.1	0.92	0.995	1.53	0.126	0.511	TSS200
cg00199519	MYO15A	51168	17	18023121	3.95	0.0001	2.22	0.0268379	0.056	67	1.8	0.072	-0.66	0.51051	0.9	4	0.63	0.53	0.944	7	-0.64	0.522	0.966	3	0.22	0.829	0.991	-0.86	0.387	0.771	Body
cg00199846	RFXAP	5994	13	37393246	-7.21	0	-4.51	6.97856e-06	0	67	0.88	0.381	0.71	0.474886	0.889	1	NA	NA	NA	4	0.41	0.682	0.982	5	-0.03	0.976	0.998	-1.86	0.063	0.381	TSS200
cg00200289	GRB2	2885	17	73401734	-5.01	0	-0.51	0.610251	0.722	118	-1.08	0.279	0.69	0.493098	0.895	7	0.44	0.659	0.964	11	1.44	0.151	0.808	12	0.83	0.404	0.932	0.54	0.589	0.867	5'UTR
cg00200298	PNRC1	10957	6	89790339	4.79	0	1.34	0.180349	0.285	61	0.85	0.393	0.31	0.754927	0.96	1	NA	NA	NA	9	0.36	0.718	0.985	5	-2.43	0.015	0.371	-0.17	0.864	0.959	TSS200
cg00201185	ZNF664;CCDC92	144348	12	124457418	-3.96	0.0001	-1.19	0.233328	0.35	69	1.38	0.168	1.31	0.189747	0.739	4	0.11	0.915	0.993	4	2.14	0.032	0.514	5	1.17	0.244	0.874	0.59	0.553	0.851	TSS1500
cg00201234	FBLN2	2199	3	13590968	-6.59	0	-6.68	3.29264e-11	0	59	-1.01	0.312	-1.33	0.185008	0.733	5	-0.29	0.773	0.979	7	-0.6	0.55	0.968	4	0.62	0.539	0.965	2.33	0.02	0.223	5'UTR
cg00201445	C3orf59	151963	3	192634310	-0.96	0.3395	-0.88	0.379763	0.511	73	0.07	0.948	0.08	0.937966	0.992	3	1.18	0.239	0.827	5	1.38	0.167	0.825	5	-1.05	0.294	0.897	-0.07	0.948	0.988	Body
cg00201670	UBE2G2	7327	21	46221900	2.46	0.0141	-1.04	0.297333	0.423	52	-1.84	0.066	-2.12	0.0339696	0.436	1	NA	NA	NA	3	-1.36	0.173	0.831	2	NA	NA	NA	-0.02	0.983	0.995	TSS200
cg00202403	ETV4	2118	17	41624089	-1.63	0.1027	-1.75	0.0805545	0.146	99	-0.53	0.596	-0.52	0.60183	0.926	8	1.21	0.227	0.816	7	-2.26	0.024	0.455	10	-0.11	0.909	0.995	4.68	0	0.001	TSS1500
cg00202702	C11orf70	85016	11	101918157	-6.73	0	-8	2.54203e-15	0	80	4.69	0	3.62	0.000304129	0.033	6	2.26	0.024	0.373	8	1.23	0.219	0.872	15	1.86	0.064	0.643	-0.63	0.531	0.842	TSS200
cg00202760	CDT1	81620	16	88871911	-3.69	0.0002	-3.62	0.000303781	0.001	80	0.08	0.933	0.13	0.896587	0.985	2	NA	NA	NA	10	-0.69	0.488	0.961	3	0.92	0.357	0.919	0.5	0.616	0.877	Body
cg00203461	SLC25A16	8034	10	70287181	2.68	0.0075	0.03	0.97861	0.987	52	-1.36	0.175	-2.12	0.0341058	0.437	1	NA	NA	NA	3	0.03	0.977	0.999	7	-2.48	0.013	0.348	0.5	0.617	0.877	5'UTR
cg00203463	COBRA1	25920	9	140150331	5.98	0	2.43	0.0151983	0.033	97	0.78	0.437	-0.39	0.693424	0.948	3	-1.65	0.1	0.658	8	-1.21	0.227	0.878	8	1.85	0.064	0.643	0.98	0.329	0.73	Body
cg00203617	KCTD10;UBE3B	83892	12	109915424	2.39	0.0172	1.16	0.247477	0.367	54	0.75	0.452	0.2	0.842559	0.976	0	NA	NA	NA	3	1.84	0.065	0.653	4	0.97	0.33	0.911	0.05	0.957	0.989	TSS1500
cg00204159	FAM83G;SLC5A10	644815	17	18907454	-10.34	0	-11.46	3.50504e-29	0	62	0.7	0.486	0.41	0.684444	0.947	3	-0.23	0.816	0.982	1	NA	NA	NA	4	-0.39	0.7	0.981	-2.04	0.041	0.324	5'UTR
cg00204465	MYO15B	80022	17	73583945	-5.31	0	-5.46	5.59422e-08	0	124	-0.7	0.481	-1.11	0.26632	0.791	13	-2.12	0.034	0.434	15	-0.53	0.599	0.974	13	-0.6	0.55	0.966	0.01	0.994	0.999	TSS200
cg00204501	TJP1	7082	15	30114651	-3.83	0.0001	-3.94	8.60072e-05	0	47	-1.29	0.197	-1.3	0.192887	0.742	6	-1.62	0.105	0.667	5	0.01	0.994	1	4	-1.02	0.306	0.902	0.06	0.951	0.988	5'UTR
cg00204645	MMP15	4324	16	58060579	-6.94	0	-5.68	1.58805e-08	0	63	-0.3	0.763	-0.06	0.950857	0.993	0	NA	NA	NA	4	-0.14	0.89	0.996	8	0.83	0.406	0.933	-0.13	0.896	0.969	Body
cg00204782	TBX1	6899	22	19753364	12.78	0	12.87	5.82279e-36	0	84	2.07	0.038	2.08	0.0381399	0.456	3	-0.06	0.955	0.997	11	0.87	0.383	0.939	5	-0.83	0.409	0.933	1.94	0.053	0.356	Body
cg00205786	ZNF423	23090	16	49669842	10.92	0	11.88	3.75819e-31	0	74	-2.48	0.013	-1.99	0.0470788	0.491	8	-1.13	0.257	0.841	2	NA	NA	NA	5	0.88	0.38	0.924	-1.4	0.161	0.565	Body
cg00206058	GREB1	9687	2	11750918	7.07	0	7.21	8.68471e-13	0	65	-2.11	0.035	-2.06	0.0396923	0.462	3	-1.4	0.163	0.754	5	-0.02	0.987	1	6	-1.25	0.21	0.85	-1.15	0.248	0.664	Body
cg00206168	LTBP3	4054	11	65308501	1.16	0.2481	1.07	0.28469	0.409	142	2.97	0.003	2.92	0.00350902	0.15	8	1.8	0.072	0.587	19	-0.17	0.865	0.994	29	2.15	0.031	0.502	2.62	0.009	0.145	Body
cg00206407	SRMS	6725	20	62178943	-5.71	0	-5.29	1.43879e-07	0	88	-0.67	0.506	-0.19	0.850508	0.977	0	NA	NA	NA	9	-1.69	0.091	0.721	15	1.17	0.244	0.874	0.11	0.914	0.975	TSS200
cg00207389	DTD1	92675	20	18569003	-5.63	0	-8.68	1.01339e-17	0	85	-0.54	0.59	-0.67	0.502257	0.898	9	-1.37	0.17	0.761	4	-0.42	0.671	0.982	3	0.02	0.983	0.999	0.97	0.334	0.734	Body
cg00207833	NIPA1	123606	15	23085646	-7.71	0	-8.14	8.56851e-16	0	51	2.32	0.02	2.33	0.0200349	0.355	2	NA	NA	NA	2	NA	NA	NA	6	1.43	0.154	0.801	-2.78	0.005	0.116	Body
cg00207865	KCNA2	3737	1	111149644	-5.1	0	-5.28	1.49272e-07	0	70	0.54	0.591	0.07	0.945816	0.993	0	NA	NA	NA	2	NA	NA	NA	7	0.02	0.984	0.999	0.56	0.573	0.859	TSS1500
cg00207926	CARD10	29775	22	37915326	-1.36	0.1739	-0.85	0.395874	0.527	99	-1.18	0.236	-0.71	0.4782	0.89	5	-0.1	0.918	0.993	11	-0.14	0.889	0.996	6	-0.26	0.795	0.987	-1.74	0.081	0.423	TSS200
cg00208412	GOLGA7B	401647	10	99609481	-4.37	0	-4.78	1.92796e-06	0	54	-0.78	0.437	-0.74	0.456436	0.882	1	NA	NA	NA	6	-0.81	0.417	0.947	4	0.13	0.894	0.995	-2.7	0.007	0.13	TSS1500
cg00208461	MTCH2	23788	11	47664272	-3.56	0.0004	-2.87	0.00414758	0.01	108	-0.53	0.594	-0.35	0.723685	0.955	2	NA	NA	NA	15	-0.21	0.833	0.992	5	1.4	0.16	0.807	0	0.999	1	TSS200
cg00208931	PLCL1	5334	2	198669586	-2.32	0.0204	-2.17	0.0304237	0.062	66	-1.6	0.11	-1.58	0.113576	0.646	18	-1.79	0.073	0.592	6	-0.46	0.646	0.98	2	NA	NA	NA	-0.79	0.43	0.796	5'UTR
cg00209038	LHCGR	3973	2	48982683	-2.64	0.0084	-2.63	0.00856437	0.02	55	0.67	0.503	0.57	0.571856	0.918	7	-0.6	0.545	0.947	3	1.21	0.228	0.878	3	-1.36	0.174	0.821	0.85	0.396	0.778	1stExon
cg00209206	IFT140	9742	16	1574816	1.11	0.2679	3.39	0.000729116	0.002	90	-1.61	0.108	-1.36	0.17345	0.722	5	-2.21	0.028	0.394	7	0.03	0.976	0.999	10	0.94	0.349	0.916	-0.91	0.361	0.756	Body
cg00209328	STK38L	23012	12	27397486	-7.41	0	-4.36	1.42112e-05	0	88	-2.87	0.004	-0.9	0.369973	0.848	6	0.05	0.964	0.997	7	0.19	0.851	0.993	5	-0.4	0.686	0.98	-0.65	0.514	0.835	5'UTR
cg00209424	RTN4	57142	2	55277876	-4.23	0	-2.55	0.0107377	0.024	54	-0.98	0.328	-0.8	0.425771	0.871	9	-0.55	0.581	0.953	5	-1.17	0.243	0.886	2	NA	NA	NA	-0.07	0.943	0.986	TSS200
cg00209951	DENND2C	163259	1	115212834	-7.25	0	-6.91	7.33121e-12	0	65	-0.63	0.53	0.09	0.930599	0.99	8	0.57	0.57	0.952	8	0.05	0.964	0.999	9	0.97	0.332	0.912	1.34	0.18	0.585	TSS200
cg00210133	TRABD	80305	22	50632714	-2.49	0.0129	-0.26	0.794078	0.864	73	-2.13	0.034	-1.94	0.0523224	0.508	3	0.64	0.519	0.942	9	-2.64	0.008	0.284	9	-0.5	0.615	0.974	-1.17	0.243	0.662	Body
cg00210144	EIF5A	1984	17	7210280	-1.82	0.0689	1.33	0.184588	0.29	95	-0.24	0.811	-0.38	0.704447	0.951	0	NA	NA	NA	10	0.64	0.525	0.966	7	-1.45	0.148	0.795	-0.3	0.768	0.932	TSS1500
cg00210204	TMEM14B	81853	6	10748101	1.76	0.0779	-0.39	0.695495	0.79	74	0.72	0.473	0.1	0.919595	0.989	6	-0.01	0.994	0.999	5	0.79	0.432	0.95	6	-0.07	0.942	0.997	-0.12	0.902	0.971	5'UTR
cg00211110	ATF1	466	12	51157716	4.26	0	2.74	0.00619443	0.015	89	1.28	0.201	0.73	0.467744	0.887	6	1.82	0.069	0.578	10	0.75	0.455	0.955	10	-1.1	0.272	0.889	1.47	0.143	0.537	TSS200
cg00211609	FAM132A	388581	1	1178039	-1.15	0.2509	-0.74	0.460509	0.589	81	-2.1	0.036	-1.87	0.062243	0.536	2	NA	NA	NA	11	-1.54	0.125	0.778	13	-1.19	0.232	0.865	2.84	0.005	0.106	Body
cg00212909	ZBTB11;LOC100009676	27107	3	101396052	-2.53	0.0116	0.07	0.943237	0.965	77	-1.09	0.277	-0.78	0.435967	0.876	4	-0.47	0.635	0.961	6	0.3	0.764	0.989	17	-0.77	0.443	0.944	1.17	0.242	0.662	TSS200
cg00213080	CYTH3	9265	7	6204521	-0.61	0.5429	0.3	0.767114	0.844	81	0.14	0.892	0.73	0.465762	0.886	11	0.89	0.372	0.897	7	-0.88	0.376	0.938	10	-0.06	0.953	0.997	1.91	0.056	0.367	3'UTR
cg00213123	CYP1A1	1543	15	75019070	-3.32	0.0009	-3.52	0.000440078	0.001	71	-1.47	0.141	-2.06	0.0394686	0.461	0	NA	NA	NA	7	-1.86	0.063	0.644	11	-2.77	0.006	0.228	1.59	0.113	0.486	TSS1500
cg00214056	SMAD7	4092	18	46478384	-2.15	0.0319	-1.08	0.278298	0.402	59	-1.55	0.121	-0.73	0.468036	0.887	2	NA	NA	NA	2	NA	NA	NA	7	-0.64	0.521	0.962	0.13	0.897	0.969	TSS1500
cg00214165	MTRR;FASTKD3	4552	5	7869652	-1.52	0.128	0.54	0.589477	0.705	81	-1.85	0.065	-1.4	0.160664	0.708	8	-0.73	0.464	0.927	5	0.25	0.806	0.991	11	-1.23	0.218	0.856	0.87	0.386	0.77	Body
cg00214294	KLHL5	51088	4	39046192	-1.26	0.2084	-1.23	0.220737	0.335	56	-0.55	0.58	-0.53	0.598914	0.926	3	1.18	0.238	0.827	8	-0.53	0.594	0.973	2	NA	NA	NA	-0.6	0.549	0.85	TSS1500
cg00214855	CCDC90A	63933	6	13813947	-9.84	0	-3.08	0.00212428	0.005	102	2.65	0.008	7.1	2.00266e-12	0	3	8.35	0	0	9	1.54	0.124	0.777	7	5.97	0	0	0.41	0.679	0.902	Body
cg00215801	TAF11;ANKS1A	6882	6	34855797	-2.63	0.0087	-2.73	0.00644573	0.015	76	-0.97	0.331	-0.92	0.355725	0.843	0	NA	NA	NA	9	-0.55	0.581	0.972	7	1.15	0.252	0.878	1.06	0.291	0.701	1stExon
cg00216056	ZC3H15	55854	2	187350710	-1.06	0.2895	-2.38	0.0174062	0.038	111	0.26	0.797	0.34	0.7343	0.957	7	0.99	0.321	0.875	13	1.77	0.077	0.686	22	-0.32	0.752	0.984	-1.55	0.121	0.502	TSS200
cg00216180	RASA3	22821	13	114778713	16.26	0	19.54	1.01682e-75	0	53	-3.39	0.001	-2.12	0.0344893	0.439	11	-1.26	0.208	0.8	8	-1.69	0.091	0.722	0	NA	NA	NA	-1.16	0.248	0.665	Body
cg00216504	CYP51A1	1595	7	91763516	-3.07	0.0021	-3.08	0.00212928	0.005	71	-0.59	0.556	-0.47	0.641558	0.937	2	NA	NA	NA	3	0.01	0.989	1	6	0.41	0.681	0.98	-0.76	0.448	0.805	5'UTR
cg00216523	MFHAS1	9258	8	8751477	0.27	0.7852	-1.8	0.0727038	0.133	54	1.09	0.276	0.42	0.674172	0.944	7	1.01	0.311	0.871	8	0.89	0.373	0.937	2	NA	NA	NA	-1.09	0.275	0.688	TSS1500
cg00216659	SLC39A10	57181	2	196521989	1.05	0.2948	0.25	0.801444	0.869	54	0.58	0.565	0.08	0.933096	0.99	2	NA	NA	NA	4	1.34	0.179	0.839	2	NA	NA	NA	0.05	0.96	0.99	5'UTR
cg00216758	RASSF7;C11orf35	8045	11	560589	-3.63	0.0003	-3.12	0.00181447	0.005	62	0.74	0.462	0.89	0.375752	0.85	0	NA	NA	NA	8	0.22	0.823	0.992	9	-0.84	0.4	0.932	-0.6	0.549	0.851	TSS1500
cg00217444	TMEM33	55161	4	41937297	3.25	0.0012	1.08	0.282029	0.406	60	-0.66	0.507	-0.99	0.322161	0.825	0	NA	NA	NA	3	-0.99	0.323	0.923	8	-0.68	0.499	0.958	1.07	0.286	0.698	5'UTR
cg00217953	SEMA4C	54910	2	97527635	-10.79	0	-10.07	4.32697e-23	0	63	-2.52	0.012	-1.36	0.174569	0.723	1	NA	NA	NA	5	-0.38	0.705	0.984	4	-0.2	0.839	0.991	3.96	0	0.007	Body
cg00218146	KLF13	51621	15	31619396	-5.49	0	-4.88	1.20377e-06	0	42	1.28	0.201	1.86	0.0637934	0.54	5	2.99	0.003	0.108	3	3.2	0.001	0.1	4	1.21	0.225	0.861	-1.92	0.055	0.363	5'UTR
cg00218447	HOXC4;HOXC5	3221	12	54428171	5.47	0	5.16	2.80141e-07	0	94	0.8	0.423	-0.03	0.979099	0.997	6	-0.02	0.981	0.998	11	-0.3	0.761	0.988	5	0.67	0.504	0.958	1.27	0.206	0.62	5'UTR
cg00218631	NUCB2	4925	11	17298064	-3.08	0.0021	-2.04	0.0417892	0.082	54	0.64	0.52	0.93	0.355061	0.843	4	0.08	0.934	0.995	5	0.29	0.773	0.989	4	0.19	0.85	0.991	1.57	0.117	0.494	TSS1500
cg00218649	MGAT1	4245	5	180238208	-0.66	0.5117	-1.37	0.172024	0.274	48	0.47	0.638	0.15	0.882868	0.982	2	NA	NA	NA	4	0.15	0.883	0.996	3	-0.1	0.92	0.995	0.54	0.59	0.867	TSS1500
cg00219169	DIP2C	22982	10	530951	0.97	0.3305	0.98	0.327749	0.457	70	-0.89	0.373	-0.91	0.362212	0.846	24	-1.82	0.069	0.579	5	-0.9	0.366	0.936	6	0.48	0.628	0.976	-1.24	0.215	0.632	Body
cg00219282	FNDC1	84624	6	159654898	1.87	0.0611	1.86	0.0634843	0.119	83	-1.36	0.173	-1.4	0.162332	0.71	9	-1.07	0.285	0.858	5	-0.69	0.492	0.962	5	-0.61	0.541	0.965	-0.46	0.645	0.889	Body
cg00219543	C6orf122;C6orf208	401288	6	170190519	-1.31	0.1917	-1.21	0.225329	0.341	37	1.17	0.244	1.28	0.200909	0.748	1	NA	NA	NA	2	NA	NA	NA	6	-0.71	0.48	0.954	-0.31	0.759	0.931	Body
cg00219716	PPP1R9B	84687	17	48228143	-2.26	0.0242	0.76	0.447543	0.577	83	1.03	0.305	3.87	0.000113753	0.016	5	6.19	0	0	7	-0.23	0.816	0.992	10	3.47	0.001	0.056	0.43	0.664	0.895	TSS1500
cg00219956	ZNF629	23361	16	30794205	2.84	0.0046	1.3	0.195072	0.303	82	2.61	0.009	1.55	0.122285	0.659	2	NA	NA	NA	14	1.61	0.108	0.753	13	0.74	0.458	0.949	1.33	0.182	0.589	Body
cg00220492	C15orf41	84529	15	36871852	-3.65	0.0003	-4.63	3.90162e-06	0	41	1.1	0.271	1.25	0.213322	0.757	6	3.23	0.001	0.061	1	NA	NA	NA	4	2.6	0.009	0.297	2.33	0.02	0.222	1stExon
cg00220517	DNMT3A	1788	2	25563613	-1.2	0.2301	-1.58	0.114973	0.196	62	-0.22	0.824	-0.28	0.78264	0.965	4	-0.68	0.495	0.934	8	-0.93	0.354	0.93	6	-0.17	0.869	0.993	-0.06	0.952	0.988	5'UTR
cg00220955	PLA2G15	23659	16	68279164	-3.23	0.0013	-0.75	0.451121	0.58	70	3.69	0	3.88	0.000108233	0.016	0	NA	NA	NA	4	5.51	0	0	4	-1.08	0.281	0.892	-0.51	0.608	0.873	TSS200
cg00221012	FSCN2	25794	17	79495664	-1.3	0.194	-0.94	0.34985	0.48	107	-3.12	0.002	-2.48	0.0132788	0.297	4	-0.89	0.371	0.897	13	-1.82	0.068	0.661	16	-1.03	0.302	0.9	1.82	0.07	0.399	1stExon
cg00221035	C1GALT1	56913	7	7222342	0.12	0.9032	-0.43	0.670397	0.77	82	0	1	-0.34	0.732391	0.956	2	NA	NA	NA	6	0.11	0.916	0.997	5	-0.57	0.567	0.967	-0.67	0.501	0.828	1stExon
cg00221357	HS6ST1	9394	2	129076651	-1.59	0.1129	-1.38	0.168851	0.27	50	1.19	0.233	1.34	0.18166	0.729	2	NA	NA	NA	4	0.66	0.512	0.964	3	1.1	0.27	0.889	-1.77	0.077	0.414	TSS1500
cg00221394	ZNF10	7556	12	133707523	-8.76	0	-8.74	6.38485e-18	0	44	2.98	0.003	2.97	0.00299701	0.137	4	4.12	0	0.004	2	NA	NA	NA	10	1.59	0.111	0.746	-2.24	0.025	0.25	5'UTR
cg00221494	FARP1	10160	13	98794593	-6.43	0	-6.7	3.03359e-11	0	78	0.53	0.596	0.53	0.593788	0.924	10	3.19	0.001	0.068	4	-2.08	0.038	0.544	11	-1.71	0.088	0.7	-2.17	0.03	0.273	TSS1500
cg00221525	ZNF668;ZNF646	79759	16	31085579	0.22	0.8278	0.42	0.671247	0.771	77	0.71	0.479	0.76	0.446611	0.879	1	NA	NA	NA	7	0.12	0.902	0.997	5	0.02	0.982	0.999	0.2	0.838	0.952	TSS200
cg00221625	DUSP28	285193	2	241499851	3.25	0.0012	1.47	0.140893	0.233	65	-0.35	0.723	-0.47	0.641289	0.937	1	NA	NA	NA	2	NA	NA	NA	5	-0.76	0.448	0.945	-0.74	0.461	0.81	5'UTR
cg00221745	FBXL15;PSD	79176	10	104179478	1.58	0.1142	2.05	0.0407894	0.081	51	-0.09	0.925	-0.06	0.950392	0.993	0	NA	NA	NA	3	-1.1	0.273	0.9	9	0.8	0.426	0.939	-0.52	0.601	0.872	TSS200
cg00221969	NME4	4833	16	447463	-7.95	0	-7.93	4.28801e-15	0	72	0.71	0.478	0.77	0.440728	0.877	2	NA	NA	NA	6	-0.66	0.507	0.963	11	1.86	0.063	0.639	-2.45	0.014	0.191	Body
cg00222291	CDR2	1039	16	22385662	0.27	0.7861	-0.1	0.922758	0.951	53	-0.05	0.957	-0.07	0.947554	0.993	7	-0.07	0.947	0.996	0	NA	NA	NA	5	-0.26	0.793	0.987	0.21	0.836	0.952	5'UTR
cg00222472	PBX1	5087	1	164545783	0.18	0.8578	-0.24	0.807432	0.873	93	1.96	0.05	1.52	0.129052	0.668	23	0.38	0.705	0.972	4	1.68	0.094	0.726	9	-0.32	0.752	0.984	-2.19	0.028	0.267	Body
cg00222601	MAPK9	5601	5	179718685	-3.69	0.0002	-0.26	0.794603	0.864	59	-0.07	0.943	0.94	0.348315	0.839	2	NA	NA	NA	5	0.83	0.404	0.944	6	-0.07	0.941	0.997	-0.17	0.868	0.962	5'UTR
cg00222690	KLHL31	401265	6	53516423	-1.03	0.3015	-1.57	0.117229	0.2	69	0.67	0.506	0.46	0.643663	0.937	2	NA	NA	NA	8	0.65	0.514	0.964	9	1.41	0.159	0.806	0.38	0.701	0.908	Body
cg00222799	ABCG1	9619	21	43655464	0.6	0.5519	0.99	0.321665	0.45	102	-1.72	0.086	-1.43	0.153785	0.699	9	-0.5	0.614	0.958	7	-0.73	0.468	0.958	9	-2.03	0.042	0.559	-1.69	0.091	0.443	Body
cg00222982	EI24	9538	11	125439225	-0.17	0.8623	0.98	0.328971	0.458	50	0.08	0.938	0.01	0.994531	0.999	1	NA	NA	NA	2	NA	NA	NA	2	NA	NA	NA	0.45	0.652	0.892	TSS200
cg00223186	ACBD6	84320	1	180472200	-0.85	0.3954	-0.69	0.492407	0.619	71	1.16	0.247	1.22	0.222762	0.765	11	2.57	0.01	0.237	8	0.72	0.472	0.958	4	-0.08	0.932	0.996	0.2	0.841	0.954	TSS200
cg00223900	BAT5	7920	6	31671154	-6.36	0	-2.06	0.0398437	0.079	146	-2.62	0.009	-0.2	0.840197	0.976	2	NA	NA	NA	9	-1.05	0.294	0.91	8	-0.15	0.88	0.994	-1.78	0.075	0.411	TSS200
cg00223950	UBR4	23352	1	19536222	-1.56	0.12	-1.66	0.0969697	0.17	63	1.94	0.052	1.96	0.0500323	0.501	12	1.13	0.258	0.842	5	1.35	0.176	0.834	9	0.81	0.416	0.936	-0.31	0.757	0.931	Body
cg00224234	GLOD4;RNMTL1	51031	17	685693	3.72	0.0002	-0.2	0.840827	0.896	74	0.33	0.74	-0.15	0.884438	0.983	2	NA	NA	NA	4	0.55	0.579	0.972	9	-0.34	0.73	0.983	2.2	0.028	0.264	TSS200
cg00224299	C1orf135	79000	1	26185997	-0.09	0.9306	-0.15	0.879656	0.923	83	0.1	0.92	0.09	0.931503	0.99	1	NA	NA	NA	7	-1.02	0.309	0.917	5	-0.45	0.651	0.978	2.16	0.031	0.278	TSS200
cg00224563	PCCA	5095	13	100741287	-4.59	0	-2.59	0.00976324	0.022	81	1.73	0.084	2.18	0.0291926	0.411	19	2.19	0.028	0.399	8	-0.05	0.961	0.999	3	-0.11	0.909	0.995	0.2	0.838	0.953	TSS200
cg00224671	LAMC3	10319	9	133884384	-1.79	0.073	-1.97	0.0494263	0.095	52	-1.04	0.299	-1.01	0.313659	0.82	1	NA	NA	NA	4	-0.03	0.977	0.999	3	0.07	0.945	0.997	-2.4	0.016	0.203	TSS200
cg00224911	RASSF6	166824	4	74486142	-2.33	0.0199	-2.3	0.0216888	0.046	68	0.2	0.841	0.25	0.801894	0.97	4	-0.2	0.845	0.987	14	-0.49	0.625	0.978	5	-1.06	0.289	0.895	-0.93	0.354	0.75	Body
cg00225070	MTHFS	10588	15	80189496	-5.62	0	-6.88	8.96477e-12	0	45	0.98	0.329	0.94	0.349718	0.84	1	NA	NA	NA	3	0.41	0.679	0.982	1	NA	NA	NA	1.86	0.064	0.383	TSS200
cg00225553	TAPBP	6892	6	33281505	0.51	0.607	0.39	0.695535	0.79	117	0.9	0.368	0.88	0.379542	0.852	1	NA	NA	NA	4	4.22	0	0.006	4	2.11	0.035	0.522	0.33	0.738	0.925	Body
cg00225576	PAQR5	54852	15	69591355	-5.28	0	-5.15	2.96069e-07	0	43	-1.13	0.259	-1.04	0.298296	0.811	5	-0.64	0.525	0.943	3	-1.13	0.258	0.894	9	-0.2	0.838	0.991	0.21	0.834	0.953	5'UTR
cg00226265	EGFL8	80864	6	32134490	-4.93	0	-5.19	2.42346e-07	0	137	0.42	0.674	0.25	0.799479	0.969	0	NA	NA	NA	6	0.64	0.522	0.966	3	0.46	0.644	0.978	-0.67	0.502	0.829	Body
cg00226306	C20orf111	51526	20	42839587	-4.8	0	-0.32	0.746464	0.829	76	-2.32	0.02	0.14	0.88962	0.984	0	NA	NA	NA	4	-0.4	0.691	0.983	8	-0.12	0.904	0.995	0.09	0.928	0.981	TSS200
cg00226545	IRX3	79191	16	54320225	-12.22	0	-12.07	4.88347e-32	0	48	0.28	0.78	0.34	0.732242	0.956	0	NA	NA	NA	2	NA	NA	NA	4	-0.19	0.853	0.992	1.48	0.14	0.533	5'UTR
cg00226754	TMED2	10959	12	124068984	1.69	0.0918	1.43	0.153014	0.249	70	-0.12	0.906	-0.34	0.736506	0.957	2	NA	NA	NA	10	-0.48	0.633	0.979	9	-1.54	0.123	0.764	2.82	0.005	0.107	TSS200
cg00226931	GAL	51083	11	68452097	-11.08	0	-11.23	3.87116e-28	0	180	0.35	0.729	0.32	0.751302	0.96	1	NA	NA	NA	26	1.15	0.251	0.891	19	0.61	0.545	0.966	1.4	0.161	0.564	1stExon
cg00227490	TMEM41B	440026	11	9336016	-0.62	0.5383	-0.05	0.963652	0.977	69	-0.09	0.928	-0.02	0.986708	0.998	2	NA	NA	NA	10	0.02	0.984	1	3	1.56	0.12	0.76	0.18	0.859	0.959	5'UTR
cg00228390	C6orf123	26238	6	168197667	-8.18	0	-7.99	2.63767e-15	0	0	NA	NA	NA	NA	NA	0	NA	NA	NA	0	NA	NA	NA	0	NA	NA	NA	NA	NA	NA	TSS200
cg00228799	ENDOG	2021	9	131580591	0.29	0.7737	1.11	0.267057	0.389	77	-0.69	0.488	-0.66	0.507652	0.899	0	NA	NA	NA	4	-0.18	0.855	0.994	7	-0.28	0.783	0.987	1.73	0.084	0.43	TSS200
cg00228891	CR1L	1379	1	207818893	-2.4	0.0166	-2.4	0.0166776	0.036	96	1.27	0.204	1.03	0.304174	0.815	8	-0.21	0.835	0.986	5	1.37	0.17	0.829	7	-0.56	0.577	0.97	-0.06	0.955	0.989	Body
cg00229039	CDC42EP4	23580	17	71308211	-5.93	0	-4.28	2.02829e-05	0	77	-1.77	0.077	-0.52	0.605671	0.928	2	NA	NA	NA	7	-0.31	0.759	0.988	9	0.43	0.668	0.979	-2.5	0.012	0.175	TSS200
cg00229232	MAP2K3	5606	17	21187761	-5.14	0	-0.72	0.470139	0.598	120	-1.52	0.128	0.68	0.498416	0.897	5	0.86	0.389	0.903	7	1.15	0.249	0.89	13	-0.17	0.864	0.993	-2.5	0.012	0.175	TSS1500
cg00229245	DCLK2	166614	4	150999547	-5.56	0	-5.46	5.63469e-08	0	69	0.3	0.767	0.23	0.815617	0.972	13	0.65	0.516	0.941	3	1.19	0.236	0.883	6	-1.22	0.223	0.86	-0.34	0.737	0.925	TSS1500
cg00229257	LRRC16A	55604	6	25279741	-2.98	0.0029	-0.97	0.33179	0.461	108	-1.15	0.25	-0.18	0.858062	0.978	13	-0.97	0.334	0.879	5	-0.46	0.644	0.98	6	-0.21	0.838	0.991	1.12	0.261	0.676	5'UTR
cg00229368	EPHB3	2049	3	184279621	-4.72	0	-4.43	1.00696e-05	0	76	0.32	0.75	0.71	0.479517	0.891	2	NA	NA	NA	4	2.43	0.015	0.376	3	0.38	0.701	0.981	2.63	0.008	0.144	1stExon
cg00230302	MTAP	4507	9	21802598	3.26	0.0011	-3.05	0.00233031	0.006	236	-2.71	0.007	-0.37	0.715158	0.953	55	0.83	0.405	0.909	22	-3.39	0.001	0.064	75	0.15	0.879	0.993	-2.11	0.035	0.296	TSS200
cg00230368	IGF2R	3482	6	160389833	3.36	0.0008	1.37	0.171025	0.273	54	-0.29	0.769	-0.41	0.680203	0.946	8	0.15	0.883	0.99	7	-0.81	0.417	0.947	9	-0.88	0.378	0.923	-0.59	0.552	0.851	TSS1500
cg00230502	CCDC60	160777	12	119772381	-5.26	0	-5.3	1.34815e-07	0	67	-0.32	0.749	-0.29	0.768131	0.963	6	0.12	0.906	0.992	5	0.41	0.683	0.982	2	NA	NA	NA	-1.06	0.287	0.698	TSS200
cg00230869	C2orf42	54980	2	70418140	-1.59	0.112	0.75	0.452485	0.582	65	0.04	0.966	0.58	0.559507	0.914	11	0.91	0.365	0.894	8	1.43	0.152	0.81	8	-0.36	0.719	0.982	-0.21	0.83	0.951	1stExon
cg00231006	CDC42SE2	56990	5	130599637	1.14	0.2551	1.48	0.138083	0.229	51	-1.26	0.209	-1.24	0.216195	0.76	4	0.6	0.548	0.948	4	-2.11	0.035	0.526	6	0.27	0.79	0.987	1.34	0.181	0.587	TSS200
cg00231140	ACAA2;SCARNA17	10449	18	47339702	-28.93	0	-33.12	8.17442e-180	0	66	-1.08	0.281	-1.35	0.175843	0.724	1	NA	NA	NA	6	0.16	0.874	0.995	6	-1.08	0.279	0.892	4.59	0	0.001	Body
cg00231405	RHOT1	55288	17	30469333	1.44	0.1498	-1.04	0.298174	0.424	103	1.02	0.306	0.26	0.795293	0.968	7	-0.7	0.482	0.931	9	0.39	0.698	0.983	6	0.78	0.436	0.942	0.01	0.994	0.999	TSS200
cg00231504	SIM1	6492	6	100906448	6.19	0	6.11	1.29724e-09	0	75	2.01	0.044	1.65	0.0991199	0.621	5	1.39	0.166	0.756	13	1.33	0.182	0.843	7	-0.07	0.941	0.997	-0.09	0.931	0.982	Body
cg00231521	ZNF616	90317	19	52643038	-4.08	0	-5.93	3.85603e-09	0	60	0.25	0.801	-0.2	0.839849	0.976	2	NA	NA	NA	6	-1.41	0.159	0.818	9	0.01	0.99	1	0.49	0.628	0.883	1stExon
cg00231920	VPS16;FAM113A	64601	20	2821308	4.2	0	0.02	0.985096	0.991	71	-0.39	0.7	-0.06	0.951346	0.993	3	0.56	0.577	0.952	4	-0.14	0.887	0.996	5	-0.05	0.958	0.998	0.16	0.876	0.964	TSS200
cg00231945	SUMO3	6612	21	46238781	-3.41	0.0007	-4.02	6.23053e-05	0	51	-0.62	0.536	-0.62	0.534776	0.907	1	NA	NA	NA	22	-0.95	0.345	0.928	9	-2.44	0.015	0.366	1.04	0.3	0.708	TSS1500
cg00232387	DIRAS1	148252	19	2717526	5.95	0	5.59	2.71882e-08	0	84	-3.06	0.002	-3.1	0.00200022	0.108	2	NA	NA	NA	8	-1.5	0.135	0.788	7	-2.34	0.019	0.413	0.47	0.641	0.888	Body
cg00232685	NIPSNAP1	8508	22	29977063	-6.13	0	-9.01	6.26522e-19	0	275	0.33	0.739	0.07	0.940737	0.992	3	-0.37	0.709	0.971	8	0.64	0.522	0.966	14	-0.53	0.596	0.972	1.42	0.155	0.556	1stExon
cg00232735	OPCML	4978	11	132934139	-1.7	0.089	-1.82	0.0697129	0.129	84	-0.33	0.738	-0.25	0.805113	0.97	35	0.94	0.345	0.884	5	-0.17	0.868	0.994	1	NA	NA	NA	0.35	0.725	0.919	Body
cg00232827	NEURL1B	54492	5	172096764	2.07	0.0386	1.83	0.0671923	0.125	48	0.62	0.537	0.5	0.616514	0.93	1	NA	NA	NA	4	0.21	0.835	0.992	5	0.42	0.672	0.979	-0.45	0.649	0.891	Body
cg00233779	PMEPA1	56937	20	56227686	16.44	0	17.04	1.54291e-59	0	66	-0.43	0.669	0.05	0.957761	0.994	7	0.12	0.906	0.992	6	-0.39	0.694	0.983	8	0.57	0.57	0.968	1.01	0.312	0.719	Body
cg00234608	C9orf86;LOC100131193	55684	9	139702971	-3.39	0.0007	-1.8	0.0715781	0.132	94	0.74	0.462	0.96	0.339689	0.835	5	0.09	0.927	0.994	11	0.06	0.95	0.998	15	0.58	0.561	0.967	1.63	0.102	0.467	Body
cg00234616	TLX2	3196	2	74740572	4.36	0	4.28	1.95568e-05	0	46	-1.01	0.312	-1.14	0.252849	0.785	0	NA	NA	NA	2	NA	NA	NA	6	-0.69	0.492	0.956	1.06	0.29	0.701	TSS1500
cg00234624	TEX10	54881	9	103114721	4.47	0	0.64	0.522153	0.646	43	0.34	0.733	0.16	0.869014	0.98	3	-1.22	0.221	0.811	6	-0.77	0.439	0.951	0	NA	NA	NA	2.96	0.003	0.083	5'UTR
cg00234691	SV2C	22987	5	75379273	-3.12	0.0018	-3.29	0.00103069	0.003	52	-1.05	0.293	-1.08	0.282059	0.802	10	-1.08	0.279	0.855	2	NA	NA	NA	6	-0.42	0.672	0.979	0.33	0.739	0.924	TSS200
cg00234998	MRGPRE	116534	11	3254324	1.36	0.1752	1.52	0.129907	0.217	63	-1.93	0.054	-1.9	0.0573885	0.526	0	NA	NA	NA	0	NA	NA	NA	3	-2.63	0.009	0.285	1.35	0.176	0.582	TSS1500
cg00235260	ADAMTS17	170691	15	100882250	-10.42	0	-9.65	2.17737e-21	0	70	-2.17	0.03	-1.22	0.223962	0.766	14	-0.63	0.531	0.944	6	-0.2	0.839	0.992	6	-0.05	0.957	0.998	0.41	0.684	0.903	TSS200
cg00235337	TMBIM1;PNKD	64114	2	219157274	-13.29	0	-13.28	4.27647e-38	0	50	-0.36	0.718	-0.25	0.803145	0.969	1	NA	NA	NA	4	-0.45	0.653	0.98	4	-0.62	0.538	0.965	-0.17	0.862	0.959	1stExon
cg00235367	ZIC4	84107	3	147110322	-6.8	0	-7.24	7.22739e-13	0	60	-0.52	0.605	-0.99	0.321573	0.825	2	NA	NA	NA	7	0.12	0.904	0.997	4	-0.9	0.367	0.922	-0.41	0.685	0.903	Body
cg00235645	CASC5	57082	15	40886408	0.26	0.7938	0.22	0.82788	0.887	84	-0.43	0.665	-0.41	0.681019	0.946	8	-1.13	0.26	0.844	12	0.16	0.87	0.995	7	0.33	0.745	0.984	1.67	0.095	0.452	TSS200
cg00235933	ANKRD34B	340120	5	79865808	-8.37	0	-8.92	1.3662e-18	0	51	0.32	0.752	0.45	0.653391	0.939	0	NA	NA	NA	3	-0.21	0.831	0.992	2	NA	NA	NA	-1.99	0.047	0.34	5'UTR
cg00236225	LASS5	91012	12	50561318	-5.61	0	-2.47	0.0137923	0.031	87	-1.53	0.126	0.4	0.691405	0.948	2	NA	NA	NA	9	0.68	0.496	0.962	8	1.19	0.236	0.868	0.17	0.869	0.961	TSS1500
cg00236302	RAP1B	5908	12	69004867	-4.83	0	-1.22	0.22216	0.337	104	-3.55	0	0.35	0.722667	0.955	20	0.17	0.867	0.989	23	-0.17	0.869	0.994	37	0.75	0.452	0.947	-2.55	0.011	0.16	5'UTR
cg00236576	METRNL	284207	17	81039406	-4.76	0	-4.59	4.82792e-06	0	62	0.8	0.425	0.79	0.431206	0.873	1	NA	NA	NA	7	0.39	0.696	0.983	2	NA	NA	NA	1.35	0.176	0.583	Body
cg00236831	ATF7IP	55729	12	14518751	0.96	0.3387	0.49	0.625088	0.734	78	0.7	0.482	0.71	0.478048	0.89	11	0.81	0.419	0.913	7	-0.53	0.595	0.974	12	0.74	0.461	0.95	2.77	0.006	0.117	1stExon
cg00237475	LBXCOR1	390598	15	68118521	5.7	0	5.29	1.4098e-07	0	50	0.1	0.924	-0.77	0.440464	0.877	0	NA	NA	NA	2	NA	NA	NA	4	-0.14	0.89	0.994	0.24	0.81	0.944	Body
cg00237565	NGLY1	55768	3	25824807	0.84	0.3994	-0.74	0.462326	0.591	47	-0.41	0.679	-0.68	0.495552	0.896	2	NA	NA	NA	3	-1.17	0.242	0.885	6	0.87	0.382	0.925	0.84	0.401	0.781	1stExon
cg00238770	C12orf53	196500	12	6809215	-4.37	0	-4.39	1.20605e-05	0	81	-1.11	0.266	-1.19	0.235792	0.773	0	NA	NA	NA	8	-1.01	0.311	0.918	8	-0.43	0.668	0.979	-1.2	0.228	0.645	5'UTR
cg00238848	ARAP1	116985	11	72408252	-4.36	0	-4.41	1.12638e-05	0	120	-3.11	0.002	-2.88	0.00400176	0.163	13	-1.53	0.125	0.703	9	-2.28	0.023	0.444	13	0.37	0.715	0.982	0.17	0.869	0.961	Body
cg00238897	HPCAL1	3241	2	10444450	-8.04	0	-9.14	2.05814e-19	0	72	0.06	0.949	-0.23	0.818236	0.972	7	-0.17	0.864	0.989	9	-1.1	0.272	0.9	3	-0.84	0.401	0.932	0.7	0.484	0.82	5'UTR
cg00238994	TLE6	79816	19	2977310	-0.8	0.4236	-1.58	0.114291	0.196	83	-0.01	0.989	0.1	0.917362	0.988	0	NA	NA	NA	7	0.86	0.389	0.941	10	-1.06	0.288	0.894	-0.57	0.566	0.855	TSS1500
cg00239003	CLPTM1	1209	19	45458398	6.23	0	4.66	3.38435e-06	0	88	-0.76	0.45	-1.07	0.284889	0.804	4	-0.69	0.488	0.933	6	0.13	0.897	0.997	12	-0.5	0.619	0.975	0.17	0.866	0.96	TSS1500
cg00239061	SFRS1	6426	17	56083898	0.51	0.6115	-0.09	0.925695	0.953	71	0.56	0.575	0.18	0.857365	0.978	0	NA	NA	NA	8	-1.32	0.187	0.847	8	1.35	0.176	0.824	-0.39	0.696	0.907	Body
cg00239467	DHX36	170506	3	154042361	3.82	0.0001	-0.08	0.936556	0.96	64	1.63	0.103	0.89	0.374692	0.85	3	1.44	0.151	0.738	3	1.52	0.128	0.782	4	-1.51	0.131	0.774	0.84	0.4	0.781	TSS200
cg00239654	COQ10A	93058	12	56660898	1.45	0.1467	1.49	0.136988	0.227	106	-0.08	0.936	-0.12	0.907653	0.987	4	0.02	0.983	0.998	19	0.14	0.889	0.996	17	-0.41	0.678	0.98	-2.58	0.01	0.153	TSS200
cg00239870	CH25H	9023	10	90967896	-7.3	0	-7.64	3.90889e-14	0	70	-0.98	0.328	-0.65	0.515471	0.902	0	NA	NA	NA	9	-0.84	0.401	0.944	7	0.6	0.549	0.966	0.2	0.843	0.954	TSS1500
cg00240432	TWIST1	7291	7	19157296	-7.35	0	-7.46	1.48492e-13	0	73	0.99	0.322	0.67	0.504247	0.898	5	-0.13	0.896	0.991	7	0.26	0.792	0.991	1	NA	NA	NA	-2.14	0.033	0.284	TSS200
cg00240569	KIF18B	146909	17	43025343	-1.47	0.1427	-1.74	0.0818763	0.148	74	2.15	0.032	2.15	0.0320732	0.427	2	NA	NA	NA	8	-0.5	0.62	0.977	5	1.61	0.107	0.74	1.62	0.105	0.473	TSS1500
cg00240734	SLC35F1	222553	6	118241486	-2.92	0.0036	-2.67	0.00761833	0.018	76	-0.52	0.604	0.19	0.847721	0.977	20	-0.27	0.789	0.98	4	-0.42	0.677	0.982	8	-0.02	0.987	0.999	0.95	0.34	0.738	Body
cg00240809	C16orf68	79091	16	8715546	-2.91	0.0037	-2.1	0.0358776	0.072	56	-0.7	0.481	-0.51	0.609926	0.928	0	NA	NA	NA	2	NA	NA	NA	8	0.13	0.894	0.995	-1.3	0.194	0.604	5'UTR
cg00241355	GAPDH	2597	12	6643629	3.83	0.0001	2.23	0.0260923	0.054	85	2.38	0.018	1.49	0.136242	0.677	1	NA	NA	NA	10	1.87	0.062	0.641	7	0.76	0.45	0.946	-1.62	0.106	0.474	TSS200
cg00241650	ZNF746	155061	7	149171786	5.39	0	1.02	0.307284	0.434	69	-0.21	0.835	-1.19	0.232412	0.771	0	NA	NA	NA	5	-1.63	0.104	0.746	7	-0.89	0.371	0.923	-0.56	0.575	0.86	Body
cg00241663	GATA2	2624	3	128209772	1.66	0.0979	1.63	0.104192	0.181	66	2.95	0.003	2.87	0.00410601	0.165	0	NA	NA	NA	7	1.62	0.105	0.749	6	3.68	0	0.033	-0.19	0.85	0.957	5'UTR
cg00241998	N4BP2;LOC344967	55728	4	40058606	-0.66	0.5084	0.21	0.836842	0.893	75	0.14	0.892	0.44	0.659703	0.941	2	NA	NA	NA	5	0.41	0.678	0.982	9	-0.09	0.931	0.996	1.32	0.188	0.597	1stExon
cg00242147	GPR177	79971	1	68696816	-7.27	0	-6.72	2.62239e-11	0	60	0.22	0.827	0.28	0.776696	0.965	5	2.61	0.009	0.221	3	-0.25	0.802	0.991	5	0.35	0.726	0.983	1.05	0.295	0.704	Body
cg00242478	FAM195B	348262	17	79790735	0.72	0.4695	-0.45	0.650907	0.755	109	-1.63	0.104	-2.06	0.039736	0.462	4	-0.33	0.741	0.975	14	-1.39	0.163	0.822	3	-0.3	0.766	0.985	0.64	0.524	0.838	5'UTR
cg00242627	NTRK1;INSRR	4914	1	156815187	2.07	0.0382	2.01	0.0448156	0.088	107	-0.93	0.353	-1.65	0.0982481	0.619	7	-2.24	0.025	0.38	7	-0.37	0.709	0.984	10	0.51	0.609	0.974	1.51	0.132	0.521	Body
cg00243272	PLXNB2	23654	22	50720468	-11.63	0	-12.14	2.28064e-32	0	71	0.6	0.545	0.59	0.558609	0.913	5	1.39	0.165	0.755	9	-0.41	0.679	0.982	8	-0.14	0.892	0.994	-1.16	0.248	0.665	Body
cg00243313	IRX4	50805	5	1883413	-11.14	0	-11.52	1.84168e-29	0	114	0.84	0.403	0.69	0.490827	0.895	1	NA	NA	NA	15	-0.08	0.94	0.998	9	1.19	0.235	0.867	2.49	0.013	0.178	TSS1500
cg00243480	NPAS3	64067	14	34269416	5.11	0	5.1	3.81346e-07	0	101	1.36	0.175	1.34	0.181008	0.729	34	1.6	0.111	0.678	9	1.47	0.141	0.797	4	-0.26	0.793	0.987	1.3	0.194	0.604	Body
cg00243897	PSMD9	5715	12	122326549	1.47	0.1409	0.81	0.4206	0.551	68	-0.55	0.582	-0.84	0.403603	0.862	5	-0.48	0.631	0.96	13	0.05	0.956	0.999	3	-1.3	0.192	0.836	1.03	0.302	0.71	TSS200
cg00244040	PRKCH	5583	14	61788914	-7.92	0	-8.25	3.60276e-16	0	46	-1.05	0.294	-1.17	0.241109	0.777	10	-0.92	0.356	0.89	3	-0.62	0.536	0.968	6	-1.59	0.112	0.748	2.56	0.011	0.159	1stExon
cg00244267	SEMA6B	10501	19	4558565	2.21	0.0274	3.13	0.00176741	0.005	95	-1.37	0.17	-0.73	0.462741	0.885	2	NA	NA	NA	5	-0.78	0.435	0.951	11	0.19	0.852	0.992	0.29	0.771	0.932	TSS200
cg00244524	C22orf40	150383	22	46646378	-4.53	0	-1.42	0.156298	0.253	85	1.65	0.098	1.81	0.0697544	0.556	2	NA	NA	NA	13	0.46	0.649	0.98	10	0.92	0.356	0.919	0.18	0.854	0.958	TSS200
cg00244634	SCYL2;DEPDC4	55681	12	100661419	2.49	0.0128	2.04	0.0411379	0.081	78	2.6	0.009	2.35	0.0188601	0.346	11	1.42	0.155	0.744	12	-0.91	0.363	0.934	5	-1.78	0.076	0.674	-0.18	0.858	0.959	TSS200
cg00244654	TAF1B	9014	2	9983430	-1.73	0.083	-0.06	0.951502	0.969	65	-0.11	0.915	-0.02	0.987593	0.998	7	-0.16	0.872	0.99	3	0.5	0.615	0.976	11	0.64	0.522	0.962	0.04	0.966	0.991	TSS200
cg00244983	TACC2	10579	10	123872936	2.17	0.0305	1.44	0.149212	0.244	67	-0.06	0.952	-0.23	0.820289	0.973	17	-0.79	0.429	0.917	3	0.2	0.845	0.993	3	0.04	0.968	0.998	1.77	0.077	0.414	Body
cg00245192	MGLL	11343	3	127541455	-10.92	0	-10.98	5.04705e-27	0	48	-1.04	0.3	-1.21	0.225841	0.768	3	0.32	0.75	0.976	3	-1.08	0.281	0.904	1	NA	NA	NA	-0.98	0.327	0.729	5'UTR
cg00245492	FMN2	56776	1	240370865	-0.18	0.858	0.14	0.891647	0.931	90	1.46	0.144	1.37	0.172335	0.721	25	0.63	0.527	0.943	5	1.54	0.124	0.776	7	0.84	0.399	0.931	0.23	0.816	0.946	Body
cg00245635	HS3ST6	64711	16	1968935	-3.08	0.0021	-3.1	0.00197091	0.005	82	-1.64	0.101	-1.71	0.0871076	0.595	1	NA	NA	NA	6	-0.46	0.646	0.98	8	-1.26	0.207	0.848	-0.03	0.974	0.993	TSS1500
cg00245789	TAF5	6877	10	105128183	-0.31	0.7559	-1.06	0.287924	0.413	56	-0.99	0.324	-1.08	0.281509	0.802	1	NA	NA	NA	5	-1.08	0.282	0.904	5	-0.08	0.937	0.996	4.06	0	0.005	1stExon
cg00246041	UPF2	26019	10	12085127	0.47	0.6366	-1.43	0.153395	0.249	61	1.13	0.26	0.72	0.473078	0.888	6	0.59	0.552	0.948	6	-0.24	0.811	0.992	5	-0.82	0.415	0.935	0.22	0.825	0.949	TSS200
cg00246366	TFAP4	7023	16	4321381	0.03	0.977	-0.86	0.388004	0.519	78	-0.09	0.93	-0.27	0.788256	0.967	1	NA	NA	NA	6	0.62	0.535	0.967	5	-0.85	0.393	0.929	0.39	0.695	0.906	Body
cg00246386	EBF4	57593	20	2674548	-1.33	0.1851	-1.69	0.0918945	0.163	72	-0.85	0.393	-0.91	0.362448	0.846	4	-0.41	0.679	0.968	3	-1.07	0.284	0.905	6	-0.39	0.698	0.981	0.65	0.518	0.836	Body
cg00246980	DDX47	51202	12	12966231	-3.89	0.0001	1.25	0.212873	0.325	72	1.49	0.136	1.72	0.0853404	0.591	1	NA	NA	NA	8	1.35	0.177	0.835	7	0.09	0.928	0.995	-0.54	0.592	0.868	TSS200
cg00247020	DHX30	22907	3	47844655	2.21	0.0274	0.45	0.655502	0.758	77	-0.68	0.497	-0.96	0.338816	0.834	9	-1.01	0.313	0.872	11	0.63	0.529	0.966	8	-0.2	0.843	0.991	0.97	0.332	0.733	5'UTR
cg00247489	CR2	1380	1	207628182	-3.91	0.0001	-3.91	9.55277e-05	0	94	-0.07	0.946	-0.08	0.937049	0.991	0	NA	NA	NA	9	-0.06	0.953	0.999	2	NA	NA	NA	0.99	0.321	0.725	Body
cg00248174	RET	5979	10	43600239	4.26	0	4.15	3.45845e-05	0	76	0.78	0.434	0.88	0.381053	0.852	14	-0.6	0.548	0.948	9	2.73	0.006	0.25	5	0.66	0.507	0.958	6.28	0	0	Body
cg00248795	RTCD1	8634	1	100731936	-6.27	0	-0.97	0.329795	0.459	44	-0.85	0.396	-0.52	0.602091	0.926	2	NA	NA	NA	2	NA	NA	NA	1	NA	NA	NA	1.59	0.113	0.486	1stExon
cg00248875	SLC38A10	124565	17	79256144	1.16	0.246	2.38	0.0172325	0.037	105	-3.85	0	-3.77	0.000169193	0.022	5	-5.13	0	0	16	-1.16	0.248	0.889	7	-0.93	0.351	0.917	-2.38	0.017	0.208	Body
cg00249030	ADC	113451	1	33546871	-1.48	0.1386	-1.87	0.0623064	0.117	76	0.06	0.951	-0.13	0.893181	0.984	0	NA	NA	NA	12	-0.34	0.734	0.986	5	-1.05	0.294	0.897	0.45	0.649	0.891	1stExon
cg00249181	BLOC1S3;TRAPPC6A	388552	19	45682354	2.03	0.0426	0.42	0.677047	0.775	85	-1.85	0.065	-2.09	0.0366239	0.45	1	NA	NA	NA	11	-1.14	0.254	0.892	9	-1.28	0.2	0.842	0.71	0.475	0.816	5'UTR
cg00249383	DNASE1L2	1775	16	2287763	12.71	0	12.97	1.72259e-36	0	94	0.57	0.567	0.57	0.568853	0.917	1	NA	NA	NA	7	0.76	0.449	0.953	12	-1.26	0.209	0.849	-1.7	0.09	0.442	Body
cg00249511	SCT	6343	11	627152	-6.42	0	-6.46	1.44964e-10	0	66	-0.35	0.727	-0.32	0.745515	0.959	0	NA	NA	NA	8	0.89	0.371	0.937	8	-1.12	0.262	0.886	-0.4	0.692	0.905	5'UTR
cg00249632	WHSC1	7468	4	1872469	1.11	0.2669	1.12	0.262109	0.384	86	0.04	0.965	0.01	0.99407	0.999	18	1.26	0.208	0.8	23	-1.27	0.204	0.863	7	-0.38	0.706	0.981	-0.98	0.329	0.73	TSS1500
cg00250524	GINS2	51659	16	85722685	-1.38	0.1668	0.06	0.953463	0.971	69	-0.77	0.444	-0.4	0.692065	0.948	2	NA	NA	NA	6	-1.1	0.27	0.899	7	1.41	0.158	0.805	3.29	0.001	0.041	TSS200
cg00251250	IRF2BP2	359948	1	234746546	-4.86	0	-2.22	0.0265782	0.055	91	-1.25	0.212	-0.25	0.803288	0.969	1	NA	NA	NA	12	-0.68	0.497	0.962	9	-0.07	0.944	0.997	0.62	0.535	0.844	TSS1500
cg00251271	SPSB3;NUBP2	90864	16	1832493	-1.5	0.1335	-0.41	0.679483	0.778	85	0.24	0.81	0.72	0.472632	0.888	3	2.1	0.036	0.441	9	1.33	0.183	0.843	14	0.77	0.442	0.943	-0.49	0.627	0.883	5'UTR
cg00251536	KIF2C	11004	1	45205438	-1.51	0.13	-0.06	0.949091	0.968	67	0.31	0.755	0.6	0.551856	0.911	1	NA	NA	NA	6	-0.29	0.771	0.989	4	0.41	0.684	0.98	0.63	0.526	0.839	TSS200
cg00251610	EBF1	1879	5	158527817	-3.22	0.0013	-3.62	0.000302094	0.001	47	-0.67	0.503	-0.67	0.502587	0.898	8	0.37	0.709	0.971	3	0.59	0.553	0.969	3	0.33	0.743	0.983	0.11	0.914	0.975	TSS1500
cg00251618	PRSS33	260429	16	2835624	-0.85	0.3928	-0.92	0.359786	0.49	92	-1.1	0.271	-1.3	0.192602	0.741	0	NA	NA	NA	11	-1.44	0.15	0.807	13	0.45	0.653	0.979	2.86	0.004	0.101	Body
cg00251705	ZDHHC5	25921	11	57434686	-5.26	0	-3.53	0.000426664	0.001	82	-0.95	0.341	-0.81	0.416075	0.868	2	NA	NA	NA	7	0.34	0.733	0.986	5	-0.28	0.776	0.986	0.49	0.625	0.882	TSS1500
cg00251738	PHTF2;TMEM60	57157	7	77428046	2.37	0.0177	0.58	0.562797	0.682	90	0.9	0.366	0.96	0.33973	0.835	11	1.84	0.065	0.566	4	0.35	0.725	0.986	8	-0.16	0.871	0.993	-0.84	0.399	0.779	TSS200
cg00252282	NTF3	4908	12	5542736	-6.54	0	-6.57	6.94044e-11	0	66	-1.94	0.053	-1.91	0.0559342	0.52	3	-2.1	0.036	0.446	4	0.73	0.463	0.957	6	1.75	0.081	0.683	-0.35	0.725	0.919	Body
cg00252332	KLF5	688	13	73633178	1.33	0.1829	0.18	0.854115	0.906	100	-0.65	0.514	-1.49	0.137571	0.679	7	0.33	0.741	0.975	17	-1.45	0.148	0.804	10	-0.16	0.869	0.993	0.18	0.856	0.958	5'UTR
cg00252594	ANKRD9	122416	14	102974737	-14.1	0	-13.57	1.30495e-39	0	89	-1.96	0.05	-1.7	0.089062	0.6	0	NA	NA	NA	5	0.05	0.958	0.999	8	-1.1	0.27	0.889	0.94	0.346	0.742	5'UTR
cg00252616	PCGF3	10336	4	698303	-3.47	0.0005	-1.85	0.0643435	0.12	81	-0.87	0.387	-0.82	0.41278	0.866	9	-0.3	0.762	0.978	7	-0.48	0.63	0.978	2	NA	NA	NA	1.55	0.122	0.504	TSS1500
cg00252654	ZNF566	84924	19	36980732	-8.87	0	-10.13	2.25551e-23	0	95	0.54	0.591	0.46	0.642763	0.937	3	3.34	0.001	0.046	5	-0.93	0.355	0.931	6	-0.57	0.571	0.968	-0.37	0.715	0.915	TSS1500
cg00252696	ZCCHC17;SNRNP40	51538	1	31769601	-0.56	0.578	-0.13	0.897905	0.935	107	-0.63	0.526	-0.53	0.59759	0.925	4	-0.68	0.494	0.934	11	0.39	0.699	0.983	5	-0.58	0.56	0.967	1.35	0.177	0.584	TSS1500
cg00252701	CDC73	79577	1	193091045	-1.16	0.2447	-0.78	0.43742	0.567	79	-0.64	0.519	-0.5	0.620047	0.932	11	-0.84	0.399	0.907	13	0.31	0.754	0.987	4	-1.83	0.067	0.652	1.34	0.18	0.586	TSS200
cg00253204	NCOR1	9611	17	16118700	2.06	0.0394	-0.72	0.469325	0.598	61	2.02	0.044	2	0.0460734	0.487	14	1.07	0.285	0.858	4	1.51	0.132	0.786	5	-0.55	0.586	0.97	-2.07	0.039	0.314	1stExon
cg00253339	MVP	9961	16	29855911	0.89	0.3714	2.77	0.00573895	0.014	74	-1.54	0.124	-0.63	0.527014	0.904	3	-2.68	0.007	0.194	6	1.77	0.077	0.686	0	NA	NA	NA	0.64	0.525	0.838	Body
cg00254079	TES	26136	7	115850376	-10.57	0	-10.9	1.21956e-26	0	75	-1.49	0.135	-1.37	0.171601	0.72	2	NA	NA	NA	6	-1.06	0.287	0.906	3	-0.99	0.32	0.908	1.89	0.059	0.369	TSS1500
cg00254133	NTSR1	4923	20	61340542	-6.08	0	-6.2	7.13796e-10	0	97	-1.65	0.1	-1.91	0.0566941	0.523	9	-1.96	0.051	0.511	6	-0.96	0.337	0.927	11	0.32	0.748	0.983	0.91	0.362	0.757	5'UTR
cg00254258	PRDM16	63976	1	3105189	5.27	0	5.58	2.84366e-08	0	91	-0.1	0.916	-0.02	0.98543	0.998	6	-0.31	0.76	0.977	4	-0.35	0.728	0.986	5	2.54	0.011	0.323	-0.95	0.343	0.739	Body
cg00254532	CLK2	1196	1	155243310	-1.18	0.2371	1.41	0.157478	0.255	112	-2.22	0.026	-1.17	0.243829	0.778	2	NA	NA	NA	10	-0.56	0.573	0.971	9	-0.89	0.375	0.924	-1.99	0.046	0.339	TSS200
cg00254681	PRRT1	80863	6	32118457	8.18	0	7.65	3.62451e-14	0	139	0.71	0.476	-0.07	0.943632	0.992	0	NA	NA	NA	4	-0.05	0.96	0.999	5	-0.57	0.566	0.968	-0.89	0.373	0.766	Body
cg00254802	CPPED1	55313	16	12897478	-20.86	0	-21.19	4.0842e-87	0	81	2.57	0.01	2.64	0.00837941	0.24	5	1.79	0.073	0.591	4	-1.17	0.24	0.884	1	NA	NA	NA	-0.97	0.33	0.731	Body
cg00255142	NEU1	4758	6	31830812	-16.52	0	-18.5	7.85185e-69	0	144	1.03	0.301	0.67	0.499943	0.897	0	NA	NA	NA	9	0.57	0.572	0.971	6	2.69	0.007	0.263	2.3	0.022	0.233	TSS200
cg00255368	ESRRG	2104	1	217310887	3.99	0.0001	2.9	0.0038064	0.009	75	1.92	0.055	2.02	0.043124	0.476	23	1.52	0.128	0.707	5	2.41	0.016	0.386	5	1.84	0.066	0.649	0.55	0.585	0.864	5'UTR
cg00255719	SMAP1	60682	6	71377386	0.23	0.8162	0.37	0.710104	0.802	76	-0.56	0.574	-0.54	0.589419	0.922	8	0.05	0.958	0.997	5	1.05	0.293	0.91	5	1.93	0.054	0.611	-3.12	0.002	0.061	TSS200
cg00255821	CYP4X1	260293	1	47489413	-0.94	0.3458	-0.73	0.463763	0.592	85	1.09	0.274	1.27	0.204247	0.751	5	0.38	0.706	0.972	11	1.55	0.123	0.775	4	2.23	0.026	0.468	0.01	0.995	0.999	1stExon
cg00255837	WNT2B	7482	1	113009082	-3.18	0.0015	-2.12	0.0344227	0.069	68	-0.66	0.506	0.07	0.941267	0.992	6	-0.65	0.513	0.94	5	0.03	0.979	0.999	6	0.22	0.829	0.99	0.04	0.967	0.991	TSS1500
cg00255889	ATP8A2	51761	13	26586288	-3.05	0.0023	-2.84	0.00461847	0.011	75	-1.58	0.115	-1.52	0.12983	0.669	15	-2.34	0.019	0.333	4	1.89	0.059	0.629	2	NA	NA	NA	-0.48	0.628	0.884	Body
cg00255925	TLR5	7100	1	223316634	-0.9	0.3667	0.45	0.654566	0.758	63	-1.63	0.103	-1.64	0.10022	0.623	5	-1.38	0.167	0.757	7	-0.18	0.855	0.994	6	-1.1	0.27	0.889	-1.1	0.27	0.683	TSS200
cg00256166	KLHL25	64410	15	86338428	2.87	0.0041	-0.12	0.905658	0.94	69	0.68	0.497	-0.91	0.3627	0.846	6	-1.52	0.13	0.709	6	-1.02	0.308	0.917	13	-0.22	0.825	0.99	-1.75	0.081	0.423	TSS1500
cg00256231	TBC1D16	125058	17	77916733	1.09	0.2767	-0.21	0.833036	0.891	87	2.8	0.005	2.52	0.0119542	0.283	11	2.69	0.007	0.19	2	NA	NA	NA	6	-0.4	0.69	0.98	-0.49	0.626	0.883	Body
cg00256281	PMM1	5372	22	41985642	-5.96	0	-8.08	1.34489e-15	0	97	-0.11	0.913	-0.5	0.615392	0.93	2	NA	NA	NA	8	-0.98	0.326	0.924	17	-0.05	0.96	0.998	-3.1	0.002	0.064	Body
cg00256374	NDUFS7	374291	19	1383699	0.62	0.5367	1.1	0.271877	0.395	114	0.34	0.734	0.28	0.778539	0.965	1	NA	NA	NA	11	0.19	0.85	0.993	6	-0.33	0.744	0.983	0.51	0.611	0.875	TSS200
cg00256485	LPCAT1	79888	5	1494980	-5.24	0	-5.2	2.30738e-07	0	119	-0.56	0.574	-0.34	0.736317	0.957	7	-0.18	0.855	0.988	14	-2.05	0.04	0.555	9	-0.78	0.436	0.942	-0.4	0.686	0.903	Body
cg00256785	CHFR	55743	12	133464357	-31.45	0	-33.08	1.67388e-179	0	57	0.78	0.433	0.77	0.439503	0.877	9	0.01	0.989	0.999	0	NA	NA	NA	7	0.3	0.766	0.985	-0.06	0.954	0.989	TSS200
cg00257202	MXD4	10608	4	2263672	-1.86	0.0633	-1.34	0.181678	0.286	81	1.5	0.133	1.79	0.0731331	0.564	1	NA	NA	NA	7	1.77	0.076	0.684	9	0.57	0.569	0.968	-1.04	0.3	0.708	1stExon
cg00257271	C5orf39;LOC153684	389289	5	43040885	-8.64	0	-8.25	3.53391e-16	0	80	-0.83	0.406	-0.44	0.659274	0.94	1	NA	NA	NA	11	-0.41	0.682	0.982	4	-1	0.318	0.907	0.59	0.552	0.851	TSS1500
cg00257296	MSI1	4440	12	120799373	6.97	0	6.94	6.07335e-12	0	68	-0.01	0.99	-0.02	0.982238	0.997	3	0.69	0.487	0.933	5	0.65	0.513	0.964	5	-1.44	0.151	0.799	1.37	0.171	0.575	Body
cg00257542	C18orf25	147339	18	43753531	3.1	0.002	1.57	0.115629	0.197	46	-0.57	0.571	-0.7	0.481846	0.891	5	0.59	0.556	0.949	5	-0.38	0.701	0.984	2	NA	NA	NA	-0.14	0.89	0.967	TSS1500
cg00258132	ESD	2098	13	47371412	-10.33	0	-7.81	1.06431e-14	0	50	0.46	0.649	0.74	0.460779	0.884	1	NA	NA	NA	5	-0.16	0.87	0.995	5	2.99	0.003	0.156	-0.05	0.959	0.99	TSS200
cg00258694	CEP135	9662	4	56815070	0.42	0.6777	0.94	0.348807	0.479	72	-3.1	0.002	-2.97	0.00304882	0.138	5	-1.03	0.303	0.867	6	-2.68	0.007	0.268	5	-0.94	0.349	0.916	-0.83	0.406	0.784	1stExon
cg00258976	ZNF778	197320	16	89283889	-2.77	0.0056	0.22	0.823553	0.884	77	-1.42	0.155	-1.11	0.265578	0.791	1	NA	NA	NA	9	-0.3	0.766	0.989	11	-0.8	0.421	0.938	2.59	0.01	0.151	TSS1500
cg00259480	MED25	81857	19	50321415	2.26	0.0237	0.16	0.871898	0.917	92	-1.44	0.15	-1.97	0.0487174	0.496	2	NA	NA	NA	10	-2.32	0.021	0.427	12	-2.23	0.026	0.462	0.41	0.684	0.903	TSS200
cg00259618	C12orf42	374470	12	103889655	-3.7	0.0002	-3.97	7.48979e-05	0	59	1.45	0.147	1.05	0.294263	0.809	12	0.37	0.708	0.971	5	1.75	0.08	0.692	8	-0.52	0.6	0.972	2.41	0.016	0.202	5'UTR
cg00259755	PWWP2B	170394	10	134209763	-3.87	0.0001	-3.8	0.00014927	0	35	-2.1	0.036	-2.05	0.0409658	0.467	0	NA	NA	NA	3	-0.17	0.864	0.994	4	-1.34	0.181	0.826	-0.87	0.383	0.769	TSS1500
cg00259785	ZNF599	148103	19	35263967	-10.85	0	-11.89	3.51983e-31	0	98	0.33	0.744	0.22	0.825934	0.973	3	-1	0.319	0.874	8	0.25	0.799	0.991	7	-0.52	0.602	0.972	1.08	0.28	0.692	1stExon
cg00259882	FADD	8772	11	70049130	-6.56	0	-1.63	0.103894	0.181	161	-4.19	0	-0.81	0.417288	0.868	5	-0.23	0.817	0.982	29	-0.63	0.532	0.967	30	0.48	0.629	0.976	2.04	0.041	0.324	TSS200
cg00259887	EBAG9	9166	8	110551965	-4.46	0	-0.4	0.685746	0.783	73	0.66	0.511	1.12	0.261418	0.789	2	NA	NA	NA	4	0.88	0.379	0.939	4	1.21	0.225	0.861	1.16	0.245	0.665	TSS1500
cg00259966	TRIM47	91107	17	73873924	-5.51	0	-4.81	1.69849e-06	0	124	-1.71	0.087	-0.62	0.53656	0.908	1	NA	NA	NA	14	-1.21	0.227	0.877	16	0.2	0.842	0.991	2.58	0.01	0.154	Body
cg00260028	GPR133	283383	12	131606990	6.33	0	6.65	4.02662e-11	0	61	0.35	0.726	0.92	0.355649	0.843	7	1.03	0.303	0.867	3	0.14	0.892	0.996	4	0.92	0.358	0.92	1.19	0.233	0.651	Body
cg00260114	CAST	831	5	95998495	1.01	0.3144	-0.19	0.846464	0.9	69	-1.11	0.266	-1.14	0.254502	0.785	19	-1.58	0.115	0.686	6	-1.03	0.303	0.915	2	NA	NA	NA	-1.26	0.209	0.625	Body
cg00260647	PRR3;GNL1	80742	6	30524003	-3.9	0.0001	-2.24	0.0250795	0.052	120	-1.6	0.11	-0.63	0.525598	0.904	0	NA	NA	NA	3	1.26	0.208	0.866	6	-0.81	0.415	0.936	-1.27	0.205	0.62	TSS1500
cg00260655	FRAT2	23401	10	99094743	-0.15	0.8777	-0.37	0.708417	0.801	55	-0.31	0.754	-0.38	0.707401	0.951	0	NA	NA	NA	4	0.17	0.868	0.994	1	NA	NA	NA	1.05	0.296	0.705	TSS1500
cg00260914	SIRT7	51547	17	79875458	-1.8	0.0718	-2.12	0.0340472	0.069	109	-2	0.046	-2.09	0.0369787	0.451	2	NA	NA	NA	14	-1.54	0.125	0.778	15	-1.92	0.056	0.617	1.52	0.13	0.518	Body
cg00260919	NUFIP1;KIAA1704	26747	13	45563807	1.73	0.0834	-1.57	0.115839	0.198	64	1.04	0.299	0.71	0.476712	0.89	4	-0.74	0.458	0.925	3	0.61	0.541	0.968	4	0.9	0.37	0.923	1.23	0.219	0.635	TSS200
cg00261252	PAQR3	152559	4	79860706	-1.25	0.2116	-0.15	0.880335	0.923	52	0.44	0.657	0.28	0.782085	0.965	2	NA	NA	NA	3	2.15	0.032	0.511	5	-0.93	0.355	0.919	-0.83	0.406	0.784	TSS200
cg00261534	KLF6	1316	10	3826854	2.23	0.026	0.97	0.33086	0.46	48	1.58	0.115	1.15	0.251634	0.784	0	NA	NA	NA	3	-0.04	0.97	0.999	3	0.51	0.612	0.974	-0.28	0.776	0.934	Body
cg00261552	CREBL2	1389	12	12764894	0.37	0.7093	1.48	0.138947	0.23	76	-0.57	0.568	-0.59	0.556228	0.913	3	-0.34	0.732	0.973	5	-0.58	0.561	0.969	4	-1.39	0.166	0.813	-0.06	0.955	0.989	1stExon
cg00261665	NUDT16	131870	3	131101138	-5.38	0	-7.99	2.76379e-15	0	58	0.3	0.766	0.22	0.826539	0.973	0	NA	NA	NA	1	NA	NA	NA	5	-0.13	0.895	0.995	0.63	0.532	0.842	Body
cg00261781	MATN3	4148	2	20212517	-3.31	0.001	-3.36	0.000804833	0.002	59	0.57	0.565	0.53	0.597668	0.925	3	-0.81	0.419	0.913	8	0.82	0.412	0.946	6	-1.34	0.18	0.826	-2.53	0.012	0.167	TSS200
cg00262031	NDRG4	65009	16	58498574	-10.66	0	-10.42	1.44523e-24	0	55	-0.94	0.347	-0.9	0.369022	0.848	2	NA	NA	NA	2	NA	NA	NA	5	1.47	0.142	0.787	0.04	0.968	0.992	TSS200
cg00262122	FDFT1	2222	8	11665843	-6.18	0	-3.15	0.00167417	0.004	52	-0.55	0.58	1.04	0.299558	0.812	5	1.18	0.237	0.826	4	0.15	0.88	0.996	14	1.23	0.218	0.856	0.58	0.561	0.853	Body
cg00262280	CREB3L2	64764	7	137687055	-3.94	0.0001	-5.01	6.06992e-07	0	52	0.94	0.346	0.36	0.720017	0.954	5	-0.02	0.986	0.998	1	NA	NA	NA	7	-0.15	0.878	0.993	1.07	0.283	0.694	TSS1500
cg00262344	PSMA8	143471	18	23713741	-16.62	0	-16.66	3.71983e-57	0	87	1.01	0.311	1.11	0.265757	0.791	6	0.91	0.365	0.894	9	0.79	0.428	0.95	6	-0.18	0.855	0.992	-0.07	0.946	0.987	TSS200
cg00262368	NUP107	57122	12	69081084	4.28	0	0.15	0.878519	0.922	103	6.35	0	2.78	0.00544135	0.192	26	0.71	0.479	0.931	34	0.35	0.724	0.986	39	2.13	0.034	0.516	-0.16	0.874	0.963	Body
cg00262415	PUSL1;ACAP3	126789	1	1242732	-3.61	0.0003	-1.53	0.125971	0.212	82	-2.2	0.028	-1.73	0.0838625	0.587	1	NA	NA	NA	15	-1.53	0.125	0.778	8	-0.57	0.57	0.968	3.8	0	0.012	TSS1500
cg00262621	MMP23B	8510	1	1566374	-3.43	0.0006	-3.18	0.00152796	0.004	91	-0.17	0.868	0.09	0.926032	0.99	0	NA	NA	NA	5	1.48	0.139	0.794	11	-0.2	0.845	0.991	0.42	0.673	0.9	TSS1500
cg00262776	PLBD1	79887	12	14720726	-13.78	0	-14.25	3.11517e-43	0	74	1.55	0.121	1.46	0.143879	0.688	8	1.33	0.183	0.775	6	-0.06	0.949	0.998	10	2.74	0.006	0.24	-0.5	0.614	0.876	1stExon
cg00263307	NF1	4763	17	29672336	2.38	0.0176	-0.53	0.59423	0.709	114	-4.61	0	-4.58	5.02894e-06	0.001	29	-4.28	0	0.003	6	-1.03	0.302	0.914	7	-1.41	0.16	0.807	-3.02	0.003	0.075	Body
cg00263584	VAPA	9218	18	9913505	-7.86	0	-0.85	0.393888	0.525	69	-1.02	0.309	-0.61	0.53999	0.908	3	-0.39	0.698	0.971	9	-0.52	0.6	0.974	3	0.07	0.942	0.997	0.29	0.775	0.933	TSS1500
cg00263650	PKD1	5310	16	2159464	-0.82	0.414	0.71	0.47575	0.603	88	-0.66	0.507	0.2	0.839733	0.976	4	0.53	0.596	0.955	7	0.08	0.933	0.997	8	1.3	0.192	0.836	-0.72	0.472	0.816	Body
cg00263760	VAX1	11023	10	118897366	-12.65	0	-12.66	6.03812e-35	0	42	-2.42	0.016	-2.49	0.0129741	0.294	0	NA	NA	NA	3	-1.62	0.105	0.748	2	NA	NA	NA	0.38	0.701	0.908	1stExon
cg00264208	NAGA	4668	22	42466584	-2.93	0.0035	-4.72	2.53613e-06	0	98	-0.83	0.406	-1.07	0.283978	0.803	0	NA	NA	NA	9	-0.77	0.443	0.952	7	-0.87	0.386	0.927	2.04	0.041	0.323	1stExon
cg00264346	STARD3	10948	17	37793307	-6.92	0	-3.72	0.000203638	0.001	132	-2.68	0.007	1.54	0.123623	0.661	11	-0.16	0.872	0.99	27	3.62	0	0.036	38	0.08	0.939	0.996	2.06	0.039	0.316	TSS200
cg00264380	ME2	4200	18	48405387	-0.9	0.3666	0.3	0.76399	0.842	62	3.51	0	3.34	0.000860032	0.064	3	0.69	0.493	0.934	6	3.28	0.001	0.084	9	1.69	0.091	0.707	-3.74	0	0.014	TSS200
cg00264467	Magmas	51025	16	4401424	-1.35	0.1763	-1.5	0.133836	0.223	77	0.73	0.468	0.73	0.468135	0.887	2	NA	NA	NA	1	NA	NA	NA	3	-0.41	0.682	0.98	1.79	0.074	0.41	TSS200
cg00264591	IRX4	50805	5	1883514	-10.39	0	-10.56	3.52841e-25	0	114	0.99	0.322	1.06	0.291362	0.807	1	NA	NA	NA	15	0.25	0.805	0.991	9	1.76	0.079	0.678	2.49	0.013	0.178	TSS1500
cg00265212	KDM5A;CCDC77	5927	12	498607	5.1	0	1.73	0.0842573	0.151	71	1.77	0.077	0.26	0.79469	0.968	8	-0.22	0.828	0.984	6	-0.16	0.877	0.995	4	-0.08	0.936	0.996	-1.62	0.106	0.474	5'UTR
cg00265317	ST3GAL2	6483	16	70472993	-1.36	0.1739	-0.09	0.925717	0.953	84	-1.8	0.071	-1.6	0.110926	0.643	6	-0.53	0.597	0.955	7	-0.61	0.544	0.968	9	-1.15	0.249	0.876	0.41	0.682	0.904	TSS200
cg00265415	B3GALNT2	148789	1	235667507	-0.01	0.9903	-0.89	0.371982	0.503	101	-0.04	0.97	-0.41	0.682529	0.946	2	NA	NA	NA	5	1.04	0.299	0.912	11	-0.43	0.671	0.979	-1.67	0.095	0.452	1stExon
cg00265442	43351	23176	5	132113386	1.48	0.1389	0.43	0.664808	0.766	64	-1.11	0.266	-1.55	0.120818	0.657	2	NA	NA	NA	5	-1.12	0.262	0.895	6	-0.78	0.438	0.942	0.23	0.816	0.946	5'UTR
cg00265578	TP53I13	90313	17	27895564	-10.64	0	-11.64	5.21655e-30	0	112	-0.19	0.852	-0.22	0.827208	0.973	1	NA	NA	NA	17	0.09	0.928	0.997	9	-0.33	0.741	0.983	0.47	0.642	0.888	TSS200
cg00265783	OSBPL7	114881	17	45891043	2.23	0.0262	4.5	7.26815e-06	0	93	-2.92	0.004	-1.99	0.0462388	0.488	2	NA	NA	NA	7	-2.44	0.015	0.37	9	-0.39	0.695	0.981	-1.85	0.064	0.385	Body
cg00265788	CARD10	29775	22	37912254	1.78	0.0747	2.75	0.00604771	0.014	99	-1.6	0.109	-0.8	0.426138	0.871	5	-1.52	0.128	0.707	11	0.68	0.499	0.962	6	-1.47	0.141	0.787	-1.74	0.081	0.423	Body
cg00265863	XKR8	55113	1	28286348	-27.2	0	-28.26	1.76694e-140	0	87	0.6	0.548	0.51	0.609295	0.928	0	NA	NA	NA	7	0.2	0.845	0.993	4	-0.91	0.361	0.921	1.46	0.144	0.538	TSS200
cg00266286	NPR3	4883	5	32713723	-4.77	0	-4.89	1.1327e-06	0	79	2.14	0.032	1.63	0.102948	0.629	4	1.41	0.158	0.747	10	0.17	0.865	0.994	6	1.05	0.293	0.896	-1.74	0.083	0.428	Body
cg00266322	FADS6	283985	17	72889549	-13.04	0	-13.29	3.96973e-38	0	102	0.8	0.426	0.56	0.577786	0.919	2	NA	NA	NA	9	0.48	0.633	0.979	3	-0.29	0.769	0.986	1.69	0.091	0.444	1stExon
cg00266715	HS3ST3B1	9953	17	14204362	-3.54	0.0004	-3.62	0.000303215	0.001	52	-1.95	0.051	-1.95	0.0509638	0.504	1	NA	NA	NA	2	NA	NA	NA	3	-2.18	0.03	0.492	-0.5	0.617	0.878	TSS200
cg00267054	VPS54	51542	2	64246689	-3.92	0.0001	0.32	0.7467	0.829	70	-2.81	0.005	-2.51	0.0121781	0.285	11	0.02	0.987	0.998	12	-1.41	0.158	0.817	7	-0.34	0.733	0.983	0.13	0.893	0.968	TSS1500
cg00267373	TBL3	10607	16	2024786	0	0.9977	-0.12	0.907289	0.941	83	-0.57	0.567	-0.61	0.544794	0.91	5	-1.23	0.218	0.81	4	-1.67	0.096	0.731	9	-0.13	0.896	0.995	-0.77	0.444	0.803	Body
cg00267713	EFNA3	1944	1	155053851	2.24	0.025	2.61	0.00901701	0.021	116	-0.57	0.572	-0.29	0.768088	0.963	6	0.69	0.493	0.934	15	0.29	0.774	0.989	17	0.23	0.818	0.99	0.64	0.521	0.836	Body
cg00267746	GNAS	2778	20	57463984	0.24	0.8126	-1.79	0.0731524	0.134	71	-0.47	0.641	-1.79	0.0743893	0.566	4	-2.19	0.029	0.401	5	-1.31	0.189	0.848	5	-1.18	0.238	0.87	0.56	0.577	0.86	3'UTR
cg00267751	MSX1	4487	4	4861618	-6.04	0	-6.51	1.02888e-10	0	59	-0.06	0.951	-0.41	0.684145	0.947	0	NA	NA	NA	3	-0.19	0.846	0.993	7	-0.09	0.932	0.996	-1.6	0.111	0.483	5'UTR
cg00268185	MYLK	4638	3	123602768	-6.75	0	-6.73	2.46256e-11	0	95	-2.24	0.025	-2.24	0.0253626	0.39	47	-2.95	0.003	0.116	4	-0.69	0.492	0.962	5	0.98	0.326	0.91	0.7	0.485	0.82	5'UTR
cg00268338	HECTD2;LOC100188947	143279	10	93169495	-3.68	0.0002	-4.3	1.79817e-05	0	51	-1.59	0.112	-1.64	0.101875	0.626	4	-0.74	0.46	0.926	1	NA	NA	NA	2	NA	NA	NA	0.72	0.469	0.814	TSS1500
cg00268518	NADSYN1	55191	11	71164106	-5.08	0	-0.43	0.670828	0.77	164	-1.36	0.173	1.16	0.24673	0.78	4	0.44	0.658	0.963	16	0.26	0.793	0.99	15	0.4	0.689	0.98	1.23	0.218	0.634	TSS200
cg00268840	ALX4	60529	11	44332653	8.85	0	8.87	2.13908e-18	0	54	-0.48	0.629	-0.43	0.666508	0.942	3	-0.48	0.633	0.961	5	0.45	0.65	0.981	8	-0.49	0.628	0.976	0.69	0.489	0.823	TSS1500
cg00269115	C1orf213;ZNF436	148898	1	23695530	1.56	0.1183	0.94	0.346646	0.477	74	1.07	0.283	0.73	0.468053	0.887	1	NA	NA	NA	7	-0.86	0.388	0.941	5	1.25	0.21	0.85	2.31	0.021	0.23	5'UTR
cg00269416	C16orf63	123811	16	15982627	-2.78	0.0056	-3.77	0.000167166	0	40	-0.54	0.588	-0.62	0.534226	0.907	2	NA	NA	NA	5	0.06	0.954	0.999	6	0.57	0.568	0.968	1.48	0.139	0.532	TSS200
cg00269553	PXDNL	137902	8	52321814	-1.92	0.0546	-2.27	0.0234252	0.049	111	0.12	0.907	-0.4	0.692555	0.948	33	-1.47	0.141	0.726	12	-1.6	0.111	0.757	3	-1.04	0.299	0.899	2.47	0.014	0.186	Body
cg00270093	FCGRT	2217	19	50027944	8.05	0	10.12	2.69583e-23	0	104	-2.29	0.022	-1.72	0.0847802	0.59	4	-0.21	0.831	0.985	13	-0.41	0.681	0.982	10	-1.19	0.235	0.867	-0.17	0.868	0.961	Body
cg00270291	MLKL	197259	16	74734230	-2.16	0.0309	-1.05	0.294396	0.42	57	2.01	0.044	2.12	0.0341957	0.437	0	NA	NA	NA	2	NA	NA	NA	2	NA	NA	NA	1.59	0.112	0.486	5'UTR
cg00270311	CD2BP2	10421	16	30366760	2.48	0.0131	0.26	0.796196	0.865	76	0.08	0.934	-0.65	0.514434	0.901	0	NA	NA	NA	8	-1.04	0.298	0.911	1	NA	NA	NA	-0.5	0.62	0.88	TSS1500
cg00270497	RIPPLY2	134701	6	84562908	-11.12	0	-11.15	9.35159e-28	0	49	0.77	0.444	0.77	0.444154	0.878	1	NA	NA	NA	5	1.63	0.104	0.747	4	-0.24	0.809	0.989	-0.41	0.685	0.903	TSS200
cg00270594	DDX21	9188	10	70716161	0.3	0.7614	0.65	0.513211	0.638	56	0.86	0.388	1.02	0.306838	0.816	0	NA	NA	NA	4	-0.52	0.604	0.975	5	0.27	0.788	0.987	0.37	0.711	0.912	Body
cg00270625	CPT1B;CHKB-CPT1B	1375	22	51017019	8.09	0	8.31	2.0829e-16	0	63	-0.73	0.466	-0.74	0.460559	0.884	0	NA	NA	NA	10	-0.69	0.488	0.961	10	0.31	0.758	0.984	0.79	0.429	0.796	1stExon
cg00271154	ZC3H6	376940	2	113033418	0.09	0.9311	0.08	0.934863	0.959	58	-2.96	0.003	-2.97	0.00301589	0.138	3	-2.15	0.032	0.42	6	-3.39	0.001	0.064	3	-0.57	0.566	0.968	-2.75	0.006	0.121	5'UTR
cg00271633	RAB11A	8766	15	66162152	-6.6	0	-0.32	0.751199	0.832	58	-3.34	0.001	-0.89	0.371858	0.849	5	0.39	0.696	0.971	6	-0.29	0.769	0.989	6	-0.04	0.97	0.998	-2.25	0.024	0.247	Body
cg00273068	EMILIN3	90187	20	39995747	-4.59	0	-4.6	4.51154e-06	0	69	0.25	0.804	0.3	0.766092	0.962	1	NA	NA	NA	11	-0.2	0.844	0.993	14	0.59	0.558	0.967	4.15	0	0.004	TSS1500
cg00273340	CCDC88B	283234	11	64112444	1.59	0.1122	2.01	0.0451083	0.088	122	-1.33	0.183	-0.91	0.362009	0.845	3	-2.07	0.039	0.457	15	0.53	0.595	0.974	11	0.13	0.899	0.995	0.99	0.321	0.725	Body
cg00273449	C2orf65	130951	2	74875268	-20.68	0	-20.82	1.59036e-84	0	53	-0.01	0.996	-0.3	0.763792	0.962	5	-0.3	0.764	0.978	4	0.16	0.876	0.995	2	NA	NA	NA	2.15	0.031	0.28	TSS200
cg00274365	TELO2	9894	16	1550495	2.43	0.0151	1.23	0.219663	0.334	90	0.34	0.731	0.19	0.852291	0.978	2	NA	NA	NA	11	-0.94	0.349	0.93	5	-0.43	0.669	0.979	0.64	0.524	0.838	Body
cg00275232	ZNF296	162979	19	45579541	-6.78	0	-6.08	1.51144e-09	0	87	0.35	0.724	0.58	0.561697	0.914	2	NA	NA	NA	12	0.78	0.437	0.951	10	-0.52	0.606	0.973	-0.04	0.966	0.991	1stExon
cg00275626	COL4A2	1284	13	111109140	6.4	0	6.86	1.01522e-11	0	61	-2.2	0.028	-1.73	0.0846789	0.589	10	-3.29	0.001	0.053	7	-0.52	0.603	0.974	9	0.63	0.531	0.964	0.02	0.987	0.996	Body
cg00275962	POLR1C;YIPF3	9533	6	43484808	-5.48	0	0.13	0.897358	0.935	89	-3.65	0	-1.41	0.158553	0.706	2	NA	NA	NA	10	-0.04	0.971	0.999	10	-1.26	0.207	0.848	1.49	0.136	0.53	1stExon
cg00276214	ALDH3B2	222	11	67432882	-0.42	0.6723	0.18	0.853798	0.905	161	-0.64	0.522	0.63	0.527362	0.905	4	0.69	0.487	0.933	11	2.37	0.018	0.405	14	-0.51	0.609	0.974	1.42	0.156	0.559	Body
cg00276788	RYR1	6261	19	38993232	-2.5	0.0125	-0.41	0.682968	0.78	108	-5.38	0	-2.65	0.00821753	0.238	15	-0.06	0.951	0.997	10	-0.88	0.38	0.939	12	-0.66	0.508	0.959	3.39	0.001	0.032	Body
cg00277753	GPR123	84435	10	134918927	6.02	0	5.95	3.2866e-09	0	39	2	0.046	1.95	0.0509748	0.504	3	-0.16	0.874	0.99	2	NA	NA	NA	3	-0.17	0.867	0.993	1.35	0.178	0.584	Body
cg00278028	MN1	4330	22	28196834	-10.32	0	-10.12	2.58651e-23	0	256	-0.81	0.416	-0.6	0.549461	0.911	2	NA	NA	NA	6	-0.77	0.441	0.952	9	0.89	0.374	0.924	0.15	0.878	0.964	5'UTR
cg00278107	SLC12A7	10723	5	1061253	3.07	0.0022	2.07	0.0387473	0.077	131	-2.29	0.022	-3.23	0.00124747	0.08	12	-0.62	0.533	0.945	14	-1.58	0.114	0.761	13	0.23	0.818	0.99	1.32	0.186	0.593	Body
cg00278131	RNASEH2B	79621	13	51483857	-2.3	0.0214	-3.4	0.000690601	0.002	51	-0.52	0.606	-0.61	0.539677	0.908	4	0.23	0.816	0.982	4	-0.97	0.332	0.925	0	NA	NA	NA	-1.01	0.314	0.721	TSS200
cg00278547	HOXD3	3232	2	177037212	4.02	0.0001	3.89	0.000106853	0	52	-0.14	0.89	-0.21	0.836914	0.976	2	NA	NA	NA	6	-1.34	0.18	0.84	8	-1.88	0.061	0.634	1.71	0.087	0.437	3'UTR
cg00278692	BTAF1	9044	10	93683737	1.19	0.2339	2.25	0.0246797	0.052	51	-1.69	0.09	-1.92	0.0554946	0.519	3	-0.38	0.703	0.971	8	-1.05	0.295	0.91	3	-2.33	0.02	0.42	-0.42	0.678	0.902	5'UTR
cg00279406	ITPKB	3707	1	226924739	-13.19	0	-14.71	8.91405e-46	0	96	-0.87	0.385	-1.09	0.274275	0.797	4	0.05	0.961	0.997	5	-2.37	0.018	0.402	4	-1.03	0.305	0.902	0.71	0.476	0.816	Body
cg00279773	GLI3	2737	7	42005790	13.58	0	14.53	9.23878e-45	0	55	-0.3	0.764	0.25	0.800875	0.969	12	0.23	0.817	0.982	0	NA	NA	NA	8	-0.32	0.747	0.983	1.37	0.172	0.577	Body
cg00280163	ZNF622	90441	5	16466296	1.92	0.0555	0.69	0.492482	0.619	86	-0.9	0.368	-1.05	0.292296	0.808	5	-0.74	0.458	0.926	12	-0.48	0.632	0.979	7	0.7	0.483	0.955	-0.52	0.603	0.873	TSS1500
cg00280548	STOX1	219736	10	70587131	-1.88	0.0602	-1.79	0.0743092	0.136	57	2.37	0.018	2.43	0.0150812	0.314	4	2.53	0.011	0.249	4	0.81	0.42	0.947	4	0.04	0.972	0.998	1.02	0.306	0.713	TSS200
cg00280761	DGCR14	8220	22	19132003	-1.59	0.1116	-2.82	0.0049099	0.012	93	-0.36	0.722	-0.59	0.553471	0.912	0	NA	NA	NA	3	-0.25	0.8	0.991	11	0.19	0.85	0.992	-0.02	0.984	0.996	Body
cg00280922	C14orf43	91748	14	74226427	3.77	0.0002	1.61	0.107056	0.185	57	-0.7	0.482	-1.13	0.258827	0.787	10	-0.21	0.834	0.986	9	-0.64	0.521	0.966	5	2.2	0.028	0.479	0.63	0.53	0.841	5'UTR
cg00281152	TBRG1	84897	11	124492711	-5.63	0	-0.52	0.599863	0.713	42	0.13	0.893	-0.18	0.854505	0.978	0	NA	NA	NA	1	NA	NA	NA	6	0.34	0.732	0.983	-1.84	0.066	0.392	TSS200
cg00281600	ZNF767	79970	7	149322071	-1.37	0.1717	-0.79	0.427945	0.558	73	-0.34	0.735	-0.21	0.832005	0.974	3	0.19	0.853	0.988	2	NA	NA	NA	3	-0.29	0.773	0.986	-0.45	0.652	0.892	TSS200
cg00281842	PCDHGA4;PCDHGA12;PCDHGA11;PCDHGA9;PCDHGA1;PCDHGB1;PCDHGC3;PCDHGB6;PCDHGB3;PCDHGB7;PCDHGA6;PCDHGA8;PCDHGA10;PCDHGA5;PCDHGB4;PCDHGA3;PCDHGA2;PCDHGA7;PCDHGB2;PCDHGB5	56111	5	140855562	-1.45	0.1476	-1.69	0.0916064	0.162	49	2.7	0.007	2.43	0.0150564	0.314	4	2.26	0.024	0.373	2	NA	NA	NA	3	0.72	0.469	0.952	1.38	0.168	0.573	Body
cg00281967	BAT4;CSNK2B	7918	6	31632951	5.83	0	1.1	0.270727	0.394	140	1.95	0.052	-0.35	0.727372	0.956	1	NA	NA	NA	8	-2.04	0.041	0.561	8	-0.15	0.883	0.994	-1.75	0.08	0.422	5'UTR
cg00282244	CLDN15	24146	7	100876136	-2.74	0.0062	-0.17	0.867344	0.914	71	-0.42	0.675	-0.46	0.64737	0.938	0	NA	NA	NA	5	-0.45	0.652	0.98	4	0.1	0.92	0.995	-0.33	0.739	0.925	Body
cg00282347	CHD5	26038	1	6241040	-1.19	0.2336	-1.06	0.289717	0.415	61	-0.88	0.378	-0.76	0.446467	0.879	7	1.49	0.137	0.721	9	-0.04	0.97	0.999	6	1.19	0.235	0.868	3.9	0	0.009	TSS1500
cg00282683	UBE3C	9690	7	156931995	0.83	0.404	-2.4	0.0164206	0.036	99	1.85	0.065	1.58	0.11355	0.646	7	0.94	0.349	0.885	2	NA	NA	NA	8	0.54	0.591	0.971	0.13	0.896	0.969	1stExon
cg00282731	EVPL	2125	17	74018510	-1.42	0.1562	-0.51	0.613509	0.725	125	-1.02	0.31	0.51	0.610984	0.929	4	1.51	0.132	0.714	16	-0.87	0.384	0.94	10	1.14	0.256	0.881	-0.88	0.377	0.766	Body
cg00283046	ITGB1BP3	27231	19	3942223	4.24	0	4.42	1.06231e-05	0	95	-0.59	0.552	-0.62	0.53345	0.907	2	NA	NA	NA	2	NA	NA	NA	10	-0.52	0.603	0.972	-1.3	0.194	0.605	Body
cg00283284	MED10	84246	5	6378638	-5.2	0	-2.75	0.00595487	0.014	73	-0.9	0.37	-0.66	0.511581	0.901	1	NA	NA	NA	5	0.55	0.585	0.973	5	-1.23	0.22	0.858	0.94	0.346	0.743	1stExon
cg00283472	DCHS1	8642	11	6651988	1.49	0.1361	1.78	0.0754138	0.138	49	1	0.316	1.22	0.221936	0.764	0	NA	NA	NA	5	0.47	0.635	0.979	5	1.63	0.103	0.732	0.01	0.991	0.998	Body
cg00283576	KCNQ1	3784	11	2465351	-2.15	0.0318	-2.04	0.0418623	0.082	80	-1.72	0.086	-1.63	0.10399	0.63	19	-0.51	0.608	0.958	9	-2.08	0.038	0.544	6	-0.19	0.847	0.991	-2.36	0.018	0.214	TSS1500
cg00284005	PIGN;KIAA1468	23556	18	59855122	4.5	0	-0.37	0.709954	0.802	51	-0.51	0.61	-1.05	0.294457	0.809	3	-2.5	0.012	0.262	3	0.33	0.741	0.987	2	NA	NA	NA	-1.82	0.069	0.397	TSS1500
cg00284153	C10orf125	282969	10	135171713	-10.24	0	-9.75	8.212e-22	0	36	-1.22	0.222	-1.15	0.248688	0.782	0	NA	NA	NA	5	-0.29	0.774	0.989	4	-1.38	0.166	0.814	0.43	0.666	0.896	TSS200
cg00284173	FKBP1B	2281	2	24273093	-20.53	0	-21.57	8.85359e-90	0	47	0.77	0.441	0.71	0.477119	0.89	1	NA	NA	NA	4	1.19	0.235	0.882	5	0.48	0.628	0.976	0.22	0.823	0.949	Body
cg00284438	RNF169	254225	11	74460557	4.19	0	1.22	0.223324	0.338	93	1.65	0.099	-0.68	0.495927	0.896	7	-1.48	0.138	0.722	9	-0.89	0.375	0.938	11	-0.87	0.385	0.926	-0.46	0.644	0.889	Body
cg00285026	TMEM159;DNAH3	57146	16	21169867	-1.85	0.0641	-1.18	0.236454	0.354	41	-1.32	0.188	-1.04	0.297462	0.811	2	NA	NA	NA	6	-1.14	0.254	0.892	2	NA	NA	NA	0.61	0.541	0.846	TSS200
cg00285314	NFATC3	4775	16	68119255	-1.89	0.0593	-0.16	0.875628	0.92	77	-1.96	0.05	-1.78	0.0750359	0.568	5	-1.99	0.047	0.493	6	0.08	0.934	0.997	5	-0.99	0.323	0.908	0.25	0.804	0.943	TSS200
cg00285363	TAPBP	6892	6	33281498	1.17	0.2432	0.57	0.568065	0.686	117	1.1	0.272	1	0.318486	0.824	1	NA	NA	NA	4	2.74	0.006	0.246	4	1.36	0.174	0.821	0.33	0.738	0.925	Body
cg00286125	HSPB6	126393	19	36246906	-9.76	0	-9.66	1.89732e-21	0	93	-0.45	0.656	-0.11	0.913347	0.988	0	NA	NA	NA	10	0.28	0.783	0.99	8	0.38	0.704	0.982	-0.75	0.452	0.807	Body
cg00286450	DGKH	160851	13	42622831	-2.99	0.0028	-2.39	0.0170744	0.037	52	-1.34	0.181	-1.19	0.232998	0.772	4	-0.53	0.596	0.955	1	NA	NA	NA	3	-1.31	0.189	0.834	0.46	0.645	0.889	TSS200
cg00286701	C7orf27	221927	7	2583402	-6.54	0	-2.15	0.0321109	0.065	70	-1.5	0.133	0.17	0.861124	0.979	1	NA	NA	NA	6	0.87	0.383	0.939	8	-0.13	0.901	0.995	-1.1	0.272	0.687	Body
cg00286878	MEST;MESTIT1	4232	7	130131633	0.8	0.4265	0.92	0.356112	0.486	52	-2.18	0.03	-2.1	0.0356302	0.445	1	NA	NA	NA	1	NA	NA	NA	0	NA	NA	NA	-0.72	0.472	0.815	TSS1500
cg00286984	HRASLS5	117245	11	63258779	-10.04	0	-9.99	9.19046e-23	0	115	1.99	0.047	2.09	0.036704	0.45	4	1.42	0.155	0.743	6	1.98	0.048	0.589	8	0.61	0.543	0.965	-0.06	0.95	0.988	TSS200
cg00287312	PCDH8	5100	13	53420425	-8.54	0	-8.71	8.4194e-18	0	43	0.37	0.715	0.25	0.804069	0.97	0	NA	NA	NA	2	NA	NA	NA	3	0.29	0.774	0.986	0.24	0.81	0.944	1stExon
cg00287737	GAK	2580	4	894070	1.58	0.114	0.77	0.441745	0.572	91	-0.16	0.877	-0.18	0.860772	0.979	2	NA	NA	NA	7	-1.29	0.196	0.856	5	1.13	0.26	0.884	-0.41	0.683	0.904	Body
cg00287829	GRIN2A	2903	16	10276375	-10.91	0	-10.83	2.42552e-26	0	64	-0.8	0.421	-0.49	0.624304	0.933	9	0.18	0.855	0.988	5	0.3	0.763	0.988	1	NA	NA	NA	1.27	0.204	0.619	TSS1500
cg00287831	POLR2H	5437	3	184081167	2.71	0.0068	1.61	0.107451	0.186	74	2.39	0.017	2.03	0.0423331	0.474	1	NA	NA	NA	5	1.2	0.23	0.879	3	0.8	0.425	0.939	1.81	0.07	0.4	TSS200
cg00288050	MAST1	22983	19	12949727	-3.29	0.001	-4.02	6.02486e-05	0	99	-0.02	0.98	-0.68	0.499296	0.897	6	1.68	0.092	0.64	14	-0.33	0.743	0.987	17	0.31	0.755	0.984	0.43	0.666	0.896	Body
cg00288155	PNPLA8	50640	7	108166582	-4.46	0	-2.04	0.0418158	0.082	106	-0.41	0.679	0.15	0.883977	0.983	6	-0.03	0.974	0.997	6	1.46	0.145	0.801	7	-0.75	0.455	0.948	0.89	0.371	0.764	5'UTR
cg00288327	HOXA1	3198	7	27135566	-9.38	0	-9.63	2.54465e-21	0	63	-1.93	0.054	-1.95	0.0512065	0.505	0	NA	NA	NA	2	NA	NA	NA	4	-0.23	0.817	0.99	2.08	0.038	0.311	5'UTR
cg00288562	TRA2A	29896	7	23571645	-11.59	0	-12.38	1.52431e-33	0	69	0.99	0.321	0.89	0.372326	0.849	2	NA	NA	NA	6	1.06	0.291	0.909	20	0.49	0.627	0.976	-0.1	0.924	0.979	5'UTR
cg00288824	ATP10A	57194	15	26108663	-11.86	0	-12.25	6.22775e-33	0	60	1.82	0.069	1.42	0.157089	0.704	5	-0.17	0.867	0.989	4	0.58	0.565	0.97	1	NA	NA	NA	-0.7	0.486	0.82	TSS1500
cg00289081	MIAT	440823	22	27053470	-1.35	0.1757	-1.29	0.19586	0.304	62	-0.69	0.488	-0.6	0.546135	0.91	1	NA	NA	NA	9	0.31	0.753	0.987	5	0.61	0.54	0.965	-1.37	0.17	0.575	TSS200
cg00289084	MAVS	57506	20	3828030	-0.34	0.7345	-1.38	0.16657	0.267	70	-0.62	0.532	-0.86	0.391797	0.857	1	NA	NA	NA	9	-0.96	0.337	0.927	5	-0.22	0.825	0.99	0.5	0.615	0.877	5'UTR
cg00289125	LAPTM4A	9741	2	20251812	-5.02	0	-1.97	0.0488129	0.094	60	-0.3	0.766	1.06	0.291466	0.807	2	NA	NA	NA	11	1.02	0.31	0.918	8	-1.78	0.076	0.675	-0.81	0.421	0.791	TSS200
cg00289429	ABCC8	6833	11	17498619	-2.32	0.0206	-2.38	0.0176526	0.038	52	-1.74	0.082	-1.96	0.04992	0.501	3	-0.97	0.334	0.879	4	-1.57	0.116	0.765	3	-1.41	0.159	0.806	0.88	0.377	0.766	TSS200
cg00289546	ACADL	33	2	211089678	-8.49	0	-8.49	4.90765e-17	0	53	0.95	0.343	0.94	0.34487	0.838	2	NA	NA	NA	4	2.38	0.017	0.397	3	1.96	0.05	0.595	0.6	0.55	0.851	Body
cg00289762	HNRNPM	4670	19	8550540	-1.3	0.1935	0.39	0.698384	0.793	81	-2.86	0.004	-1.83	0.0669797	0.549	5	-3.94	0	0.008	7	-0.13	0.896	0.997	8	-5.85	0	0	0.92	0.359	0.754	Body
cg00290483	SDK2	54549	17	71639029	1.4	0.1629	1.53	0.12697	0.213	84	-0.3	0.764	0.18	0.858219	0.978	10	0.93	0.351	0.887	2	NA	NA	NA	11	-1.52	0.128	0.77	-1.98	0.048	0.344	Body
cg00290506	CNIH3	149111	1	224804226	-4.19	0	-4.29	1.89325e-05	0	85	-0.56	0.574	-0.68	0.496149	0.896	18	-1.7	0.088	0.631	5	0.68	0.496	0.962	4	-0.29	0.771	0.986	0.54	0.589	0.867	1stExon
cg00290924	ANKRD26	22852	10	27389534	-0.43	0.6668	0.35	0.726862	0.815	47	-0.08	0.933	-0.11	0.915296	0.988	3	-0.3	0.761	0.977	2	NA	NA	NA	10	0.24	0.807	0.988	-0.11	0.916	0.976	TSS200
cg00290974	SBF2	81846	11	10316461	-1.78	0.0748	-2.11	0.0350709	0.07	69	0.58	0.56	0.53	0.593376	0.924	17	-1.02	0.308	0.87	3	0.61	0.539	0.968	10	-1.63	0.104	0.735	-0.96	0.335	0.734	TSS1500
cg00291316	RP1L1	94137	8	10469891	6.57	0	6.92	6.8132e-12	0	48	-0.65	0.518	-0.43	0.666629	0.942	1	NA	NA	NA	3	-0.9	0.367	0.936	3	-1.21	0.226	0.861	1.07	0.287	0.697	Body
cg00291877	SNRPA1	6627	15	101835933	-0.36	0.7168	-0.77	0.443525	0.573	55	0.92	0.358	0.84	0.400537	0.861	2	NA	NA	NA	3	1.32	0.188	0.847	7	-0.56	0.578	0.969	0.75	0.451	0.806	TSS1500
cg00291981	BSN	8927	3	49591748	-3.96	0.0001	-3.69	0.000231819	0.001	76	-0.41	0.681	-0.31	0.756115	0.96	6	-1.34	0.181	0.772	10	-0.35	0.725	0.986	8	-0.07	0.948	0.997	1.79	0.074	0.409	TSS200
cg00292047	HIPK3	10114	11	33279899	4.19	0	2.68	0.0075431	0.018	63	0.83	0.405	-0.26	0.792231	0.967	8	0.13	0.897	0.991	8	-0.98	0.328	0.923	6	0.17	0.869	0.993	-0.36	0.721	0.917	5'UTR
cg00292135	C7orf13;RNF32	129790	7	156433068	-25.55	0	-26.9	9.58477e-130	0	100	1.29	0.196	1.19	0.233685	0.772	45	0.52	0.604	0.957	5	0.67	0.503	0.964	3	0.95	0.344	0.915	-1.49	0.136	0.53	Body
cg00292435	CKS2	1164	9	91925643	1.38	0.1687	-0.63	0.528068	0.652	43	-0.2	0.842	-0.44	0.65915	0.94	1	NA	NA	NA	4	-0.82	0.413	0.946	5	0.29	0.775	0.986	-0.65	0.517	0.835	TSS1500
cg00292513	IQSEC3	440073	12	248296	-8.25	0	-8.31	2.16529e-16	0	61	0.03	0.979	-0.17	0.865135	0.98	2	NA	NA	NA	3	0.94	0.346	0.928	2	NA	NA	NA	1.05	0.292	0.702	Body
cg00292664	HK1	3098	10	71078354	-3.38	0.0007	-3.2	0.00139826	0.004	60	0.06	0.956	0.22	0.825231	0.973	2	NA	NA	NA	1	NA	NA	NA	3	-0.03	0.975	0.998	1.26	0.207	0.622	Body
cg00292857	RNF139	11236	8	125486958	-6.15	0	-1.44	0.149709	0.245	75	-0.57	0.571	0.26	0.793824	0.968	0	NA	NA	NA	6	-0.5	0.615	0.976	6	-0.53	0.598	0.972	1.11	0.268	0.681	TSS200
cg00292986	SLC9A2	6549	2	103236105	-2.25	0.0244	-2.19	0.0284769	0.059	58	0.44	0.662	0.58	0.560431	0.914	6	1	0.318	0.874	4	1.59	0.112	0.758	5	-0.25	0.804	0.988	-0.11	0.909	0.973	TSS200
cg00293409	LRRC33	375387	3	196366669	-4.26	0	-4.36	1.38198e-05	0	97	-0.64	0.524	-0.69	0.489768	0.894	0	NA	NA	NA	5	-1.37	0.171	0.829	5	0.3	0.761	0.985	2.96	0.003	0.083	5'UTR
cg00293936	POMC	5443	2	25391505	-7.74	0	-7.77	1.45405e-14	0	59	-1.03	0.304	-1.05	0.292506	0.808	0	NA	NA	NA	9	0.28	0.777	0.989	6	-0.42	0.671	0.979	0.73	0.466	0.813	5'UTR
cg00294096	ST6GALNAC5	81849	1	77333749	-8.7	0	-8.67	1.13631e-17	0	58	-0.31	0.753	-0.28	0.780486	0.965	7	-1.01	0.311	0.871	3	0.42	0.676	0.982	6	-0.49	0.624	0.975	0.98	0.327	0.729	Body
cg00294419	UBE2E2	7325	3	23244681	-4.77	0	-5.56	3.18118e-08	0	61	0.04	0.964	-0.34	0.734603	0.957	12	0.17	0.866	0.989	3	-0.87	0.382	0.939	1	NA	NA	NA	-0.71	0.479	0.819	TSS200
cg00294658	LPCAT3	10162	12	7126344	0.1	0.9203	-2.2	0.0276254	0.057	81	0.72	0.472	-0.41	0.681497	0.946	2	NA	NA	NA	4	-0.39	0.695	0.983	18	-0.28	0.781	0.987	2.6	0.009	0.15	TSS1500
cg00294823	TMEM60;PHTF2	85025	7	77427724	-6.2	0	-1.63	0.102827	0.179	82	-0.38	0.704	-0.36	0.722509	0.955	0	NA	NA	NA	7	-1.78	0.075	0.679	5	1.36	0.173	0.821	0.44	0.662	0.894	1stExon
cg00294898	NMD3	51068	3	160939446	-5.53	0	-1.71	0.0867931	0.155	70	-1.01	0.314	-0.12	0.906284	0.986	12	-0.26	0.793	0.98	5	0.18	0.856	0.994	5	-0.59	0.553	0.966	1.39	0.165	0.571	5'UTR
cg00295572	TP73	7161	1	3568236	5.73	0	5.91	4.14644e-09	0	74	-0.06	0.952	-0.03	0.979361	0.997	9	0.7	0.483	0.932	4	-0.77	0.442	0.952	2	NA	NA	NA	-1.12	0.263	0.678	TSS1500
cg00295835	ZW10	9183	11	113644563	0.39	0.6977	-0.77	0.439055	0.569	47	0.47	0.639	0.64	0.519974	0.903	0	NA	NA	NA	10	0.72	0.472	0.958	0	NA	NA	NA	1.77	0.076	0.413	TSS200
cg00295887	ZNF252;C8orf77	286101	8	146228807	2.15	0.0319	-0.29	0.774222	0.85	75	-1.05	0.293	-1.44	0.151379	0.697	2	NA	NA	NA	19	-0.84	0.401	0.944	4	-2.28	0.023	0.442	2.27	0.023	0.241	TSS1500
cg00295948	GGTA1	2681	9	124261807	5.74	0	5.66	1.78934e-08	0	52	0.31	0.757	0.24	0.807177	0.97	1	NA	NA	NA	7	-0.4	0.686	0.983	5	0.88	0.38	0.924	0.66	0.512	0.835	Body
cg00296079	F11R	50848	1	160990978	-3.63	0.0003	-1.61	0.108381	0.187	100	-0.31	0.754	2.12	0.0337801	0.435	5	3.07	0.002	0.09	12	2.24	0.025	0.465	15	-0.28	0.783	0.987	1.17	0.243	0.662	1stExon
cg00296189	CHRAC1	54108	8	141520896	-11.84	0	-1.81	0.0697387	0.129	94	-1.3	0.193	0.62	0.533213	0.907	0	NA	NA	NA	12	0.6	0.547	0.968	22	0.96	0.339	0.914	1.18	0.236	0.656	TSS1500
cg00296279	FAM53B	9679	10	126432988	-0.45	0.6504	-0.77	0.439635	0.569	56	0.76	0.445	0.73	0.466021	0.886	6	-0.55	0.585	0.953	1	NA	NA	NA	0	NA	NA	NA	-0.31	0.754	0.93	TSS200
cg00296291	PHF17	79960	4	129733887	1.77	0.0762	0.62	0.536136	0.659	54	-1.89	0.059	-1.99	0.0467589	0.489	3	-1.4	0.161	0.753	1	NA	NA	NA	5	-0.79	0.432	0.941	0.55	0.582	0.862	5'UTR
cg00296378	ADCY6	112	12	49177153	-2.2	0.0282	-2.12	0.0339465	0.068	89	0.38	0.704	0.5	0.620192	0.932	0	NA	NA	NA	6	0.97	0.334	0.926	8	-0.45	0.656	0.978	-1.79	0.073	0.408	1stExon
cg00296458	TMEM82	388595	1	16070763	-2.35	0.0189	-2.28	0.022769	0.048	78	0.17	0.863	0.4	0.687937	0.947	1	NA	NA	NA	4	-1	0.319	0.921	3	0.67	0.505	0.958	0.23	0.818	0.947	Body
cg00296938	P4HTM;WDR6	54681	3	49044463	-1.79	0.0744	0.01	0.994002	0.997	74	-0.3	0.761	0.03	0.975462	0.996	3	-1.08	0.281	0.857	5	1.52	0.13	0.784	10	-1	0.316	0.906	-0.92	0.357	0.752	3'UTR
cg00297737	MTERFD1;PTDSS1	51001	8	97273749	6.28	0	1.49	0.135576	0.225	99	0.45	0.652	-0.36	0.72102	0.954	3	0.13	0.896	0.991	9	-0.38	0.706	0.984	8	0.08	0.933	0.996	0.58	0.563	0.855	5'UTR
cg00297767	HMGN1	3150	21	40721426	3.73	0.0002	1.86	0.0627798	0.118	79	-0.03	0.978	-0.75	0.456246	0.882	0	NA	NA	NA	5	-1.23	0.218	0.871	6	0.21	0.831	0.991	1.54	0.124	0.507	TSS1500
cg00297832	MIB2	142678	1	1565541	1.97	0.0492	2.87	0.0041125	0.01	92	0.63	0.527	0.76	0.447547	0.879	1	NA	NA	NA	8	2.04	0.041	0.561	12	-1.12	0.265	0.887	1.49	0.137	0.532	Body
cg00297876	NAPSA	9476	19	50861774	-0.14	0.8924	-0.13	0.899438	0.936	77	-0.53	0.595	-0.53	0.596232	0.925	0	NA	NA	NA	6	-0.81	0.42	0.947	3	0.97	0.334	0.912	0	1	1	3'UTR
cg00297950	GSTM3	2947	1	110282525	-12.08	0	-12.64	8.16782e-35	0	69	1.6	0.109	1.1	0.272856	0.796	0	NA	NA	NA	10	-0.12	0.902	0.997	11	1.91	0.056	0.618	-0.52	0.605	0.872	Body
cg00298020	ORC1L;PRPF38A	4998	1	52870154	-3.66	0.0003	-0.77	0.443618	0.573	72	-0.76	0.445	0.15	0.87735	0.982	3	0.07	0.942	0.996	6	-0.49	0.623	0.978	5	0.36	0.721	0.982	1.63	0.103	0.468	TSS200
cg00298065	ZNF274	10782	19	58715577	6.5	0	6.33	3.3245e-10	0	81	3.41	0.001	3.25	0.00118972	0.078	2	NA	NA	NA	9	0.78	0.436	0.951	15	1.42	0.157	0.803	1.45	0.148	0.543	Body
cg00298153	C21orf33	8209	21	45553170	-6.74	0	-1.65	0.0997433	0.175	58	-4.12	0	-3.55	0.000402636	0.039	0	NA	NA	NA	6	0.33	0.744	0.987	8	-5.21	0	0	1.03	0.302	0.71	TSS1500
cg00298405	CELSR1	9620	22	46835192	12.97	0	14.15	1.02944e-42	0	84	-0.83	0.409	-0.69	0.49208	0.895	14	-1.07	0.286	0.858	10	-0.48	0.634	0.979	12	-0.17	0.863	0.993	-2.01	0.045	0.333	Body
cg00298481	BDNF	627	11	27722063	-3.34	0.0009	-3.39	0.000711609	0.002	66	0.11	0.914	0.1	0.918378	0.989	5	0.22	0.826	0.984	6	-1.12	0.264	0.895	6	0.15	0.878	0.993	0.04	0.97	0.992	Body
cg00298532	CLSTN1	22883	1	9790325	-0.01	0.9946	-0.35	0.723601	0.812	84	-1.42	0.156	-1.43	0.154052	0.7	7	1.05	0.294	0.862	8	-0.82	0.414	0.946	6	-5.29	0	0	-2.06	0.04	0.317	3'UTR
cg00298675	ALMS1	7840	2	73612788	-1.72	0.0865	-0.66	0.506346	0.632	48	-2.61	0.009	-2.47	0.0137081	0.301	7	-1.45	0.148	0.735	4	-2.11	0.035	0.526	2	NA	NA	NA	1.12	0.262	0.677	TSS200
cg00298796	OXR1	55074	8	107670358	1.04	0.2991	0.01	0.988204	0.993	83	1.61	0.108	1.33	0.182944	0.731	31	1.23	0.221	0.811	5	0.62	0.537	0.967	12	0.65	0.516	0.961	1.03	0.302	0.71	1stExon
cg00299047	AMH	268	19	2252069	17.06	0	16.85	2.28646e-58	0	90	1.15	0.251	1.14	0.252929	0.785	0	NA	NA	NA	11	0.96	0.335	0.926	11	1.19	0.235	0.867	1.6	0.11	0.48	3'UTR
cg00299052	STT3A	3703	11	125462660	0.89	0.3759	0.28	0.775946	0.851	52	-0.18	0.857	-0.15	0.880917	0.982	1	NA	NA	NA	1	NA	NA	NA	1	NA	NA	NA	0.53	0.599	0.871	TSS200
cg00299257	AGRN	375790	1	956217	-3.66	0.0003	-2.24	0.0253831	0.053	77	-0.99	0.322	-0.53	0.59469	0.924	2	NA	NA	NA	9	0.36	0.719	0.986	10	1.2	0.229	0.863	1.76	0.079	0.418	Body
cg00299418	THAP11;CENPT	57215	16	67875971	-2.99	0.0029	-1.29	0.197439	0.306	73	-1.09	0.278	-0.84	0.398534	0.86	0	NA	NA	NA	6	-0.56	0.578	0.972	7	-0.98	0.325	0.909	0.26	0.796	0.94	TSS1500
cg00299767	ZNF219	51222	14	21560917	4.17	0	3.84	0.000126912	0	60	0.17	0.868	0.06	0.952319	0.993	0	NA	NA	NA	8	0.8	0.422	0.948	3	-1.78	0.075	0.671	0.06	0.954	0.989	Body
cg00300039	INPP5B	3633	1	38397432	-3.48	0.0005	0.7	0.482645	0.61	54	-1.28	0.202	-0.03	0.978748	0.996	3	-0.26	0.799	0.981	4	-0.74	0.459	0.956	5	0.22	0.829	0.99	-0.01	0.991	0.998	Body
cg00300090	SETMAR	6419	3	4345167	0.82	0.4141	0.93	0.353143	0.483	70	2.18	0.03	2.18	0.0295205	0.413	3	1.08	0.28	0.856	6	1.98	0.048	0.589	12	1.38	0.168	0.816	-2.77	0.006	0.117	1stExon
cg00300859	NARS	4677	18	55289375	3.83	0.0001	0.35	0.726615	0.814	53	2.33	0.02	1.71	0.0871387	0.595	1	NA	NA	NA	6	2.17	0.03	0.5	2	NA	NA	NA	-1.42	0.155	0.556	TSS200
cg00300908	C15orf27	123591	15	76484102	-2.19	0.0287	-1.97	0.0495965	0.096	61	-1.52	0.13	-1.19	0.234365	0.772	6	-1.15	0.25	0.835	2	NA	NA	NA	8	-1.25	0.213	0.852	4.24	0	0.003	Body
cg00301159	C3orf55	152078	3	157260788	-12.54	0	-12.56	2.08385e-34	0	68	2.35	0.019	2.41	0.0159653	0.322	10	1.95	0.051	0.513	2	NA	NA	NA	7	-0.08	0.939	0.996	4.24	0	0.003	TSS1500
cg00301172	SPTBN4;BLVRB	57731	19	40971832	0.53	0.5952	0.5	0.617599	0.728	85	-0.22	0.823	-0.28	0.78036	0.965	7	-0.01	0.99	0.999	7	-0.34	0.731	0.986	10	0.13	0.9	0.995	2.22	0.027	0.257	TSS1500
cg00301192	HDLBP	3069	2	242179299	-2.11	0.0348	-2.29	0.0223219	0.047	73	-0.34	0.734	-0.36	0.717053	0.953	14	0.6	0.552	0.948	12	-0.97	0.334	0.926	4	0.5	0.618	0.975	-0.63	0.526	0.838	Body
cg00301601	USP16	10600	21	30397148	1.89	0.0587	1.94	0.0521169	0.1	54	1.29	0.197	1.29	0.197159	0.745	0	NA	NA	NA	6	0.52	0.603	0.974	3	0.88	0.38	0.924	0.66	0.509	0.833	5'UTR
cg00301679	AGAP3	116988	7	150817013	-6.3	0	-4.39	1.23575e-05	0	71	-1.77	0.077	-1.65	0.0982615	0.619	2	NA	NA	NA	6	-1.09	0.276	0.902	7	-0.44	0.657	0.978	-0.36	0.718	0.916	Body
cg00301775	PRKAA1	5562	5	40798454	-5.13	0	-0.53	0.598553	0.712	85	-2.26	0.024	-0.02	0.987495	0.998	4	-0.05	0.959	0.997	7	0.78	0.434	0.951	10	0.07	0.947	0.997	0.29	0.77	0.932	TSS200
cg00302793	PPP3CA	5530	4	102268125	2.48	0.0133	0.68	0.494035	0.621	52	0.61	0.544	0.8	0.424385	0.871	7	0.01	0.989	0.999	6	-0.07	0.948	0.998	3	1.56	0.119	0.758	2.53	0.011	0.166	1stExon
cg00303541	GRM2	2912	3	51741280	-3.75	0.0002	-4.05	5.45065e-05	0	63	0.5	0.617	0.38	0.705655	0.951	1	NA	NA	NA	5	0.52	0.602	0.974	1	NA	NA	NA	0.27	0.788	0.938	5'UTR
cg00303548	HS6ST3	266722	13	96742413	-3.18	0.0015	-3.23	0.00127206	0.003	73	-1.29	0.198	-1.15	0.250698	0.783	22	-1.19	0.234	0.822	3	-0.71	0.48	0.96	3	0.04	0.966	0.998	0.97	0.334	0.734	TSS1500
cg00303723	MPV17L2	84769	19	18304398	-0.22	0.8298	-0.68	0.499046	0.625	109	-0.73	0.465	-0.81	0.417241	0.868	0	NA	NA	NA	12	-1.07	0.287	0.906	13	0.05	0.957	0.998	2.63	0.009	0.145	Body
cg00303776	FBXW4	6468	10	103454253	3.2	0.0014	1.27	0.203181	0.313	47	-0.37	0.713	-0.89	0.371433	0.848	1	NA	NA	NA	4	0.32	0.751	0.987	2	NA	NA	NA	-0.37	0.714	0.914	1stExon
cg00304072	SECISBP2L	9728	15	49338551	-0.04	0.9696	0.34	0.7308	0.818	43	-0.1	0.92	0.02	0.981776	0.997	0	NA	NA	NA	5	0.47	0.636	0.979	2	NA	NA	NA	1	0.316	0.722	1stExon
cg00304185	SOX8	30812	16	1033074	0.21	0.8304	0.34	0.732008	0.819	97	-0.18	0.855	0.01	0.994902	0.999	0	NA	NA	NA	7	-0.72	0.472	0.958	3	1.37	0.172	0.819	1.21	0.227	0.644	Body
cg00304288	TRIM39;HCG18	56658	6	30294170	5.58	0	0.46	0.645382	0.75	113	0.36	0.721	-0.76	0.444989	0.878	0	NA	NA	NA	4	0.92	0.357	0.931	4	1.04	0.298	0.899	0.99	0.321	0.725	TSS1500
cg00304646	ATXN2L	11273	16	28835277	-4.42	0	-1.75	0.0800232	0.145	55	-0.04	0.971	1.52	0.12785	0.666	0	NA	NA	NA	2	NA	NA	NA	9	1.26	0.209	0.849	0.01	0.989	0.997	Body
cg00304673	CYP4V2	285440	4	187112763	-0.03	0.975	-0.18	0.859834	0.909	74	1.77	0.078	1.78	0.075067	0.568	2	NA	NA	NA	9	1.79	0.074	0.677	4	0	0.996	1	-1.79	0.074	0.408	1stExon
cg00304959	LMNA	4000	1	156105901	-0.87	0.3844	-0.71	0.478483	0.606	115	0.34	0.734	0.44	0.65878	0.94	7	1.6	0.11	0.677	19	-0.93	0.35	0.93	6	-0.69	0.488	0.955	1.13	0.257	0.672	Body
cg00305188	SLC45A3	85414	1	205649794	-2.6	0.0095	-2.86	0.00423138	0.01	71	0.62	0.534	0.24	0.813616	0.972	1	NA	NA	NA	3	-0.24	0.814	0.992	15	0.59	0.553	0.967	1.87	0.062	0.378	TSS200
cg00305320	MPV17L	255027	16	15489563	-18.81	0	-19.16	3.59317e-73	0	45	-1.02	0.306	-1.03	0.30388	0.814	0	NA	NA	NA	1	NA	NA	NA	7	-1.12	0.262	0.886	1.68	0.093	0.449	TSS200
cg00305374	F3	2152	1	95007543	-3.59	0.0003	-3.72	0.00020675	0.001	66	-0.53	0.598	-0.63	0.529014	0.905	1	NA	NA	NA	5	-0.81	0.421	0.948	7	0.69	0.491	0.956	-0.6	0.548	0.85	TSS200
cg00306090	VPS16;FAM113A	64601	20	2820742	-4.42	0	-3.64	0.000286681	0.001	71	-0.37	0.715	-0.49	0.626707	0.933	3	-1.82	0.068	0.576	4	1.04	0.297	0.911	5	-0.64	0.525	0.963	0.16	0.876	0.964	TSS1500
cg00306350	MTMR9	66036	8	11142685	2.9	0.0038	-2.56	0.0104718	0.024	50	2.29	0.022	0.63	0.525864	0.904	0	NA	NA	NA	3	3.94	0	0.014	4	-0.49	0.624	0.975	-0.9	0.369	0.763	Body
cg00306421	RIOK3	8780	18	21033656	0.23	0.8163	-1.2	0.229777	0.346	74	-0.76	0.45	-1.18	0.23655	0.774	5	-0.17	0.864	0.989	6	-1.7	0.09	0.719	5	-0.91	0.362	0.921	2.14	0.033	0.285	Body
cg00306426	SFRS11	9295	1	70687415	-1.12	0.2625	-0.59	0.554457	0.675	39	1.43	0.152	1.37	0.172146	0.721	3	2.67	0.008	0.197	5	0.55	0.581	0.972	4	1.28	0.202	0.844	-0.16	0.87	0.962	Body
cg00306532	MORN1;RER1	79906	1	2323029	0.11	0.9119	-0.52	0.601141	0.714	105	-0.5	0.619	-0.64	0.52265	0.903	7	0.48	0.628	0.96	3	-0.72	0.469	0.958	9	-0.5	0.619	0.975	1.52	0.129	0.517	TSS200
cg00306607	CNST;TFB2M	163882	1	246729875	0.08	0.9382	0.01	0.991663	0.995	124	1.84	0.066	1.84	0.0661772	0.547	7	1.12	0.264	0.846	13	0.49	0.628	0.978	7	1.93	0.054	0.612	-1.08	0.281	0.693	5'UTR
cg00306721	BSCL2	26580	11	62477480	-13.24	0	-14.33	1.19917e-43	0	110	-1.54	0.124	-1.55	0.120692	0.657	1	NA	NA	NA	8	0.6	0.547	0.968	11	-1.57	0.118	0.756	-1.16	0.245	0.665	TSS1500
cg00306905	TIAL1	7073	10	121356070	-2.02	0.0435	-1.87	0.0611551	0.115	40	-2.7	0.007	-2.66	0.00790074	0.233	6	-2.94	0.003	0.119	1	NA	NA	NA	2	NA	NA	NA	0.79	0.43	0.796	1stExon
cg00307073	CAPZA2	830	7	116502428	3.57	0.0004	-0.38	0.705464	0.798	74	0.11	0.916	-1.19	0.234735	0.773	11	-1.41	0.16	0.75	11	0.36	0.719	0.986	5	-0.49	0.623	0.975	3.4	0.001	0.031	TSS200
cg00307214	GALNTL1	57452	14	69726319	-5.13	0	-5.52	4.011e-08	0	89	-0.58	0.559	-0.7	0.481959	0.891	2	NA	NA	NA	3	0.34	0.731	0.986	4	-0.42	0.672	0.979	-1.16	0.247	0.666	TSS1500
cg00307266	RNASEN;C5orf22	29102	5	31532303	0.01	0.991	-1.45	0.148573	0.243	85	-0.58	0.565	-0.8	0.423837	0.87	17	-0.07	0.946	0.996	6	-1.69	0.091	0.722	3	0.48	0.634	0.977	-0.34	0.733	0.922	TSS200
cg00308065	CCDC92	80212	12	124422135	5.7	0	5.62	2.2733e-08	0	71	-0.23	0.817	-0.3	0.76106	0.961	3	-1.79	0.073	0.592	7	0.99	0.323	0.923	5	-1.62	0.105	0.737	-0.52	0.602	0.872	Body
cg00308133	GAMT	2593	19	1401118	-8.07	0	-8.37	1.38695e-16	0	115	-1.91	0.056	-1.87	0.0622216	0.536	0	NA	NA	NA	6	-0.67	0.502	0.963	10	-1.38	0.168	0.816	-1.38	0.168	0.574	Body
cg00308159	MN1	4330	22	28198591	-3.07	0.0022	-3.09	0.002032	0.005	256	0.03	0.974	0.03	0.975771	0.996	2	NA	NA	NA	6	0.4	0.691	0.983	9	0.17	0.865	0.993	0.15	0.878	0.964	TSS1500
cg00308185	BRDT	676	1	92414910	-11.47	0	-11.44	4.53929e-29	0	58	-1.93	0.054	-1.74	0.081799	0.583	3	0.23	0.816	0.982	3	-2.24	0.025	0.465	4	-2.09	0.037	0.53	2.38	0.018	0.209	TSS200
cg00308344	TESC	54997	12	117536531	-5.99	0	-6.16	9.5282e-10	0	57	-0.16	0.875	-0.34	0.732585	0.956	2	NA	NA	NA	2	NA	NA	NA	7	-0.55	0.584	0.97	-0.82	0.41	0.787	Body
cg00308439	CAV1	857	7	116165563	-2.22	0.0263	-2.28	0.0228401	0.048	74	-1.17	0.241	-1.44	0.150582	0.696	4	-0.83	0.407	0.91	9	-1.68	0.093	0.725	8	-1.21	0.228	0.863	-0.32	0.751	0.928	Body
cg00309178	EXO1	9156	1	242011396	-2.8	0.0052	-1.08	0.278534	0.402	76	-0.79	0.432	-0.59	0.55814	0.913	2	NA	NA	NA	7	-0.57	0.571	0.971	8	-1.6	0.11	0.744	2.33	0.02	0.223	TSS1500
cg00309204	C17orf61	254863	17	7307432	-2.4	0.0165	-0.07	0.942217	0.964	96	0.96	0.337	1.1	0.27201	0.796	0	NA	NA	NA	1	NA	NA	NA	7	0.13	0.893	0.994	-1.08	0.279	0.691	TSS200
cg00310215	SALL1	6299	16	51185346	-9.43	0	-9.56	4.77117e-21	0	53	-0.04	0.965	-0.02	0.982801	0.997	0	NA	NA	NA	1	NA	NA	NA	2	NA	NA	NA	0.6	0.551	0.851	TSS1500
cg00310855	C11orf2;TM7SF2	56912	11	64879153	0.6	0.5504	-0.32	0.747325	0.83	72	0.37	0.713	0.22	0.828968	0.974	2	NA	NA	NA	7	-1.62	0.106	0.749	3	-0.91	0.362	0.921	-0.98	0.328	0.73	3'UTR
cg00310968	SPAG17	200162	1	118727904	-6.05	0	-6.01	2.28154e-09	0	95	0.05	0.96	0.11	0.913791	0.988	15	-1.47	0.143	0.728	4	0.27	0.786	0.99	5	0.42	0.672	0.979	2.78	0.006	0.116	TSS200
cg00311035	C7orf41	222166	7	30176168	-15.76	0	-15.71	1.69757e-51	0	65	1.05	0.294	1.25	0.210469	0.756	0	NA	NA	NA	2	NA	NA	NA	10	-0.1	0.923	0.995	0.08	0.935	0.982	Body
cg00311046	KIN;ATP5C1	22944	10	7830420	-5.74	0	-1.67	0.0959141	0.169	56	-1.26	0.207	-0.15	0.879637	0.982	3	1.11	0.269	0.85	5	0.03	0.978	0.999	2	NA	NA	NA	-1.72	0.085	0.434	TSS1500
cg00311133	SNX21	90203	20	44469518	-4.14	0	-0.19	0.85085	0.903	63	-1.03	0.304	0.45	0.653258	0.939	1	NA	NA	NA	4	0.31	0.753	0.987	7	0.19	0.847	0.991	-1.76	0.078	0.417	3'UTR
cg00311303	OBSCN	84033	1	228399562	5.73	0	6.4	2.12911e-10	0	76	-0.39	0.694	-0.29	0.769352	0.963	9	-0.23	0.816	0.982	6	0.02	0.982	1	4	1	0.317	0.907	0.52	0.603	0.872	Body
cg00311307	RCAN3	11123	1	24829359	-1.51	0.1309	-1.08	0.280181	0.404	78	-0.42	0.674	-0.19	0.851594	0.978	0	NA	NA	NA	7	0.43	0.669	0.982	7	0.41	0.682	0.98	-0.78	0.433	0.798	TSS200
cg00311654	HMHA1	23526	19	1067147	-0.49	0.6255	-0.87	0.385327	0.516	108	0.04	0.968	0.04	0.971882	0.996	3	-1.88	0.06	0.547	11	0.66	0.51	0.964	21	-0.85	0.396	0.93	0.36	0.722	0.918	TSS200
cg00311984	PLEC1;PARP10	5339	8	145051668	1.9	0.0573	2.29	0.0224502	0.047	99	-2.94	0.003	-2.79	0.00534914	0.19	3	-3.49	0	0.031	4	-2.1	0.036	0.536	4	-0.37	0.708	0.981	-0.17	0.863	0.959	TSS1500
cg00312553	C5orf52	100190949	5	157098553	-6.91	0	-7.01	3.5276e-12	0	38	1.2	0.228	1.17	0.243978	0.778	0	NA	NA	NA	1	NA	NA	NA	2	NA	NA	NA	-0.89	0.372	0.765	TSS200
cg00312919	STARD3NL	83930	7	38217710	-7.74	0	-9.54	5.82543e-21	0	51	1.23	0.22	1.13	0.257539	0.787	0	NA	NA	NA	2	NA	NA	NA	7	0.91	0.364	0.922	-0.9	0.371	0.764	TSS1500
cg00313185	MSTO1	55154	1	155579895	3.88	0.0001	0.43	0.666263	0.767	120	1.16	0.248	-0.16	0.874282	0.981	18	0.67	0.505	0.938	5	1.26	0.207	0.866	16	-1	0.319	0.907	-1.04	0.298	0.706	TSS200
cg00313219	KIAA2026	158358	9	6007206	-8.43	0	-1.38	0.16732	0.268	77	-3.09	0.002	-1.33	0.184872	0.733	7	-1.06	0.291	0.861	4	-1.78	0.074	0.679	7	0.72	0.472	0.952	-0.12	0.901	0.97	1stExon
cg00313401	LOXL1	4016	15	74219948	-6.52	0	-6.91	7.01626e-12	0	63	-0.92	0.358	-1.47	0.140506	0.683	0	NA	NA	NA	5	-1.68	0.092	0.724	6	-0.77	0.444	0.944	-0.13	0.899	0.969	1stExon
cg00313642	PCYT1A	5130	3	196014711	1.89	0.0592	-0.65	0.513721	0.638	99	-0.27	0.789	-0.77	0.439071	0.877	7	-2.84	0.005	0.144	8	2.02	0.043	0.568	8	-0.45	0.654	0.978	-0.84	0.4	0.78	TSS200
cg00313722	C19orf6	91304	19	1009949	-0.4	0.6896	-0.28	0.77785	0.852	106	-3.87	0	-3.86	0.000117058	0.017	2	NA	NA	NA	14	-2.97	0.003	0.164	8	0.64	0.524	0.962	-0.44	0.657	0.892	3'UTR
cg00313865	PCNT	5116	21	47824075	-0.16	0.8699	0.23	0.818348	0.88	41	-3.76	0	-3.72	0.000208287	0.025	5	-3.02	0.003	0.1	6	-3.89	0	0.017	8	-3.33	0.001	0.079	1.03	0.304	0.711	Body
cg00313914	NAV1	89796	1	201618901	-2.29	0.0223	-0.65	0.515121	0.64	95	0.38	0.707	2.03	0.0421989	0.473	17	0.57	0.57	0.952	7	1.5	0.135	0.788	7	-0.39	0.694	0.981	-1.46	0.145	0.539	Body
cg00313973	PGAM1	5223	10	99186293	4.32	0	0.73	0.464779	0.593	55	0.11	0.912	-0.74	0.461294	0.884	0	NA	NA	NA	4	1.07	0.286	0.906	4	-1.93	0.053	0.607	2.35	0.019	0.216	Body
cg00314018	CDC25B	994	20	3776260	1.53	0.1261	0.31	0.759448	0.839	71	0.38	0.707	-0.24	0.811596	0.971	4	-0.01	0.993	0.999	8	0.7	0.483	0.96	2	NA	NA	NA	3.06	0.002	0.069	TSS200
cg00314230	C21orf2	755	21	45759016	-0.87	0.3856	0.44	0.660633	0.762	57	0.67	0.503	0.91	0.360904	0.845	2	NA	NA	NA	9	1.06	0.289	0.907	6	0.69	0.487	0.955	0.21	0.836	0.952	1stExon
cg00314240	EPHX4	253152	1	92495877	-11.29	0	-11.74	1.80894e-30	0	56	0.34	0.738	0.13	0.896135	0.985	1	NA	NA	NA	4	-0.41	0.682	0.982	6	3.06	0.002	0.137	1.05	0.292	0.702	Body
cg00314427	FOSB	2354	19	45976120	-0.99	0.3206	-0.93	0.350606	0.481	84	-0.26	0.799	-0.17	0.868948	0.98	0	NA	NA	NA	7	-0.81	0.417	0.947	6	1.3	0.193	0.837	1.07	0.284	0.695	Body
cg00314966	FOXF1	2294	16	86544346	-3.3	0.001	-3.22	0.00130378	0.003	57	-1.04	0.3	-1.05	0.293325	0.808	1	NA	NA	NA	3	-0.47	0.642	0.98	6	1.24	0.214	0.852	-1.14	0.253	0.669	1stExon
cg00315056	DUSP4	1846	8	29209030	-1.81	0.0704	-3.34	0.000867376	0.002	56	-0.16	0.875	-1.2	0.230598	0.771	1	NA	NA	NA	1	NA	NA	NA	6	-1	0.32	0.908	-0.6	0.549	0.851	TSS1500
cg00315606	HNRNPA2B1	3181	7	26239563	-2.54	0.0112	0.52	0.606127	0.719	52	1.06	0.291	2.04	0.041464	0.469	4	2.15	0.031	0.419	6	1.13	0.26	0.895	14	1.29	0.196	0.839	1.59	0.113	0.486	Body
cg00316223	ANO7	50636	2	242148936	-0.62	0.5381	-0.38	0.701341	0.795	75	1.08	0.281	1.06	0.290647	0.807	1	NA	NA	NA	5	0.84	0.403	0.945	14	1.06	0.289	0.895	-0.4	0.689	0.904	Body
cg00316420	KIAA0664	23277	17	2593957	0.66	0.5091	2.41	0.0162096	0.035	54	0.05	0.96	0.26	0.791284	0.967	2	NA	NA	NA	2	NA	NA	NA	4	0.95	0.343	0.914	1.22	0.222	0.637	Body
cg00316677	G3BP1	10146	5	151151425	-3	0.0027	-0.42	0.676262	0.775	39	-1.32	0.186	0.46	0.647928	0.938	2	NA	NA	NA	3	0.12	0.903	0.997	4	1.15	0.252	0.878	1.05	0.294	0.703	TSS200
cg00316777	CA2	760	8	86376489	-2.89	0.004	-2.77	0.00567997	0.014	64	0.16	0.874	0.32	0.748443	0.959	1	NA	NA	NA	3	0.19	0.846	0.993	5	-0.37	0.715	0.982	1.58	0.114	0.487	Body
cg00316828	BANP	54971	16	87985026	-0.16	0.8761	0.63	0.528608	0.652	51	0.86	0.387	1	0.318854	0.824	3	0.81	0.417	0.913	6	0.78	0.437	0.951	3	1.62	0.105	0.737	2.01	0.044	0.331	TSS200
cg00317648	ANKRD50	57182	4	125633640	-1.94	0.0525	-2.15	0.0313449	0.064	52	-1.76	0.079	-1.8	0.0726536	0.563	2	NA	NA	NA	6	-1.74	0.082	0.7	3	-0.86	0.39	0.928	-0.61	0.54	0.846	5'UTR
cg00317680	MTERFD1;PTDSS1	51001	8	97274070	-2.06	0.0398	0.29	0.769202	0.846	99	-1.84	0.066	-1.49	0.135778	0.677	3	-0.69	0.492	0.933	9	-0.65	0.517	0.965	8	0.44	0.659	0.978	0.58	0.563	0.855	TSS1500
cg00317886	MCF2L	23263	13	113751564	17.11	0	17.82	2.02316e-64	0	72	-0.75	0.452	-0.47	0.639823	0.936	16	1.14	0.256	0.84	4	-0.64	0.523	0.966	5	-0.84	0.401	0.932	-0.28	0.779	0.935	3'UTR
cg00318084	S1PR2	9294	19	10335510	-2.54	0.0112	-1.57	0.117265	0.2	119	-5.22	0	-4.6	4.53104e-06	0.001	2	NA	NA	NA	15	-4.34	0	0.004	10	-3.39	0.001	0.068	-1.35	0.176	0.582	Body
cg00318320	BOK	666	2	242498098	-11.35	0	-11.49	2.61869e-29	0	70	-0.1	0.918	-0.15	0.884051	0.983	1	NA	NA	NA	8	-0.34	0.736	0.986	4	0.06	0.95	0.997	-1.98	0.048	0.342	TSS200
cg00318519	VIT	5212	2	37035707	0.01	0.994	0.31	0.752988	0.834	53	-1.06	0.29	-1.24	0.213458	0.757	0	NA	NA	NA	2	NA	NA	NA	6	-1.75	0.081	0.684	0.54	0.59	0.867	Body
cg00318573	CHRNA4	1137	20	61993118	0.07	0.9441	0.07	0.944012	0.965	95	0.18	0.858	0.17	0.861105	0.979	2	NA	NA	NA	7	-0.07	0.945	0.998	8	1.86	0.063	0.639	2.2	0.028	0.262	TSS1500
cg00318608	DST	667	6	56708174	-5.67	0	-5.29	1.41635e-07	0	113	0.41	0.682	0.6	0.549129	0.911	41	0.9	0.368	0.896	4	0.8	0.424	0.949	10	-0.47	0.639	0.977	-2.03	0.043	0.328	Body
cg00318618	MCM4;PRKDC	4173	8	48872865	-4.76	0	-0.09	0.931731	0.957	95	-1.42	0.156	-1.02	0.309086	0.817	1	NA	NA	NA	9	0.92	0.358	0.932	10	-0.91	0.365	0.922	1.56	0.12	0.501	TSS1500
cg00318766	DEPDC1	55635	1	68962907	-2.67	0.0076	-2.55	0.0107239	0.024	52	-2.35	0.019	-2.29	0.0221014	0.37	0	NA	NA	NA	3	-0.11	0.91	0.997	7	-0.85	0.393	0.929	-1.04	0.296	0.705	TSS200
cg00318796	FAM19A1	407738	3	68057025	-0.43	0.6671	-0.43	0.667126	0.767	72	1.28	0.202	1.3	0.194836	0.743	17	1.01	0.313	0.871	9	0.19	0.848	0.993	2	NA	NA	NA	1.06	0.288	0.699	Body
cg00318799	FBF1	85302	17	73937186	-0.36	0.7201	0.9	0.367262	0.498	124	-1.36	0.174	-0.43	0.663771	0.942	6	1.55	0.122	0.697	12	-1	0.315	0.919	12	-0.36	0.716	0.982	-0.89	0.375	0.766	TSS200
cg00318865	ACVR1B	91	12	52345896	-3.84	0.0001	-5.65	1.90017e-08	0	103	-0.32	0.746	-1.14	0.254404	0.785	6	1.35	0.177	0.767	13	-1.74	0.083	0.701	12	-1.2	0.229	0.863	-0.58	0.564	0.855	Body
cg00319168	HOXD13	3239	2	176958174	-14.3	0	-14.37	7.23918e-44	0	49	1.12	0.264	1.14	0.254553	0.785	0	NA	NA	NA	4	-0.43	0.666	0.981	3	-0.44	0.66	0.978	-0.5	0.619	0.879	1stExon
cg00319359	PPFIA1	8500	11	70116639	-17.66	0	-3.1	0.00197461	0.005	163	-10.64	0	-0.8	0.423367	0.87	32	0.09	0.925	0.994	35	-1.88	0.061	0.635	33	0.61	0.54	0.965	2.34	0.02	0.221	TSS200
cg00319395	RPAIN;NUP88	84268	17	5323036	-4.56	0	-0.76	0.447103	0.577	70	-0.5	0.616	-0.16	0.872587	0.981	0	NA	NA	NA	6	0.29	0.772	0.989	6	-0.29	0.77	0.986	1.3	0.194	0.604	Body
cg00319545	ASTN1	460	1	177133737	-5.14	0	-5.29	1.37449e-07	0	88	-0.26	0.794	-0.5	0.614359	0.93	16	-0.67	0.503	0.938	5	0.61	0.544	0.968	9	-1.14	0.254	0.879	-0.54	0.59	0.867	1stExon
cg00319567	TDRD3	81550	13	60971258	2	0.0452	0.11	0.910681	0.943	78	0.45	0.654	0.1	0.921452	0.989	8	-0.05	0.963	0.997	5	1.25	0.212	0.867	4	-0.78	0.437	0.942	-0.26	0.797	0.94	5'UTR
cg00319761	PKMYT1	9088	16	3030447	-2.67	0.0076	-2.15	0.0314274	0.064	100	-0.88	0.377	-0.79	0.428411	0.872	0	NA	NA	NA	10	1.41	0.159	0.818	9	-1.14	0.254	0.879	2.46	0.014	0.187	1stExon
cg00319912	FBXO17	115290	19	39441002	-0.73	0.4657	1.33	0.183477	0.289	114	-1.79	0.073	0.32	0.74814	0.959	3	0.15	0.881	0.99	13	1	0.32	0.921	17	-0.33	0.745	0.984	3.64	0	0.018	5'UTR
cg00320027	PABPC1	26986	8	101734560	-7.57	0	-0.86	0.388188	0.519	105	-0.51	0.611	2.06	0.0391149	0.459	5	-0.53	0.595	0.955	5	0.94	0.345	0.928	10	1.33	0.183	0.828	-0.45	0.655	0.893	TSS1500
cg00320159	SLC9A8	23315	20	48429251	-1.55	0.1219	-1.16	0.247777	0.367	96	-0.7	0.484	-0.39	0.697349	0.949	6	-1.4	0.162	0.753	10	-0.31	0.757	0.988	11	1.43	0.154	0.802	1	0.318	0.723	1stExon
cg00320243	RAB3A	5864	19	18314691	0.6	0.5508	-0.53	0.595799	0.71	109	2.71	0.007	2.16	0.031075	0.421	2	NA	NA	NA	13	0.59	0.558	0.969	12	2.83	0.005	0.208	-0.73	0.467	0.814	5'UTR
cg00320645	EIF4EBP2	1979	10	72163720	-0.54	0.5859	-0.62	0.532207	0.655	66	4.14	0	4.15	3.5129e-05	0.007	4	2.77	0.006	0.166	10	3.99	0	0.012	4	-0.56	0.573	0.969	-1.32	0.188	0.597	TSS200
cg00321065	RLF	6018	1	40627063	-2.26	0.0237	-0.71	0.478872	0.606	74	-2	0.046	-0.98	0.326383	0.827	1	NA	NA	NA	9	-1.42	0.156	0.814	7	0.79	0.427	0.94	0.73	0.467	0.814	5'UTR
cg00321082	AATK	9625	17	79133264	4.63	0	4.88	1.2062e-06	0	104	-0.87	0.384	-0.51	0.611309	0.929	4	0.03	0.977	0.998	8	0.28	0.781	0.99	11	2.08	0.038	0.536	1	0.319	0.724	Body
cg00321709	CYP2E1	1571	10	135341933	-5.08	0	-5.26	1.6181e-07	0	33	2.36	0.019	2.36	0.0183655	0.341	0	NA	NA	NA	3	-0.48	0.629	0.978	4	0.98	0.327	0.91	0.27	0.789	0.938	Body
cg00321867	SPEN	23013	1	16260963	-1.25	0.2101	-1.15	0.249853	0.37	78	-4.55	0	-4.53	6.29967e-06	0.002	7	-4.18	0	0.004	3	-4.43	0	0.003	4	-3.73	0	0.029	-1.31	0.192	0.601	Body
cg00321931	HMGB2	3148	4	174255552	1.81	0.0706	-0.31	0.758353	0.838	59	0.92	0.359	0.98	0.325531	0.827	0	NA	NA	NA	5	0.5	0.615	0.976	6	0.9	0.367	0.922	1.12	0.264	0.678	TSS1500
cg00322667	COASY	80347	17	40714165	-5.56	0	-6.92	6.70445e-12	0	107	5.69	0	5.6	2.58983e-08	0	1	NA	NA	NA	9	4.28	0	0.005	5	2.86	0.004	0.196	-2.85	0.004	0.103	5'UTR
cg00322698	NFYA;LOC221442	4800	6	41069048	-0.65	0.5188	0.65	0.518129	0.642	75	-1.21	0.228	-0.59	0.555037	0.912	3	0.26	0.797	0.981	9	-0.35	0.729	0.986	12	0.99	0.322	0.908	-1.25	0.211	0.626	3'UTR
cg00322942	HELQ;MRPS18C	113510	4	84377076	-1.72	0.0853	-0.48	0.631147	0.739	41	0.88	0.381	0.83	0.408047	0.864	3	2.13	0.033	0.432	0	NA	NA	NA	0	NA	NA	NA	-0.41	0.683	0.904	TSS200
cg00322946	COMMD3	23412	10	22605631	2.21	0.0273	-1.12	0.263818	0.386	61	1.7	0.089	1.38	0.167785	0.716	0	NA	NA	NA	2	NA	NA	NA	3	-0.11	0.911	0.995	-0.59	0.553	0.851	Body
cg00323266	RAB10	10890	2	26256363	1.67	0.0954	0.41	0.684098	0.781	62	-1.17	0.244	-1.31	0.189618	0.739	5	1.11	0.265	0.848	7	-1.93	0.053	0.611	4	-0.72	0.472	0.952	-0.03	0.978	0.994	TSS1500
cg00323305	THRB	7068	3	24537182	-1.76	0.0787	-1.99	0.0467311	0.091	48	-0.56	0.572	-0.61	0.544769	0.91	18	0.24	0.808	0.981	3	-0.54	0.587	0.973	2	NA	NA	NA	1.78	0.076	0.413	TSS1500
cg00323359	KIF18B	146909	17	43025178	-2.15	0.0316	-2.71	0.00674045	0.016	74	0.42	0.674	0.41	0.68119	0.946	2	NA	NA	NA	8	-0.09	0.929	0.997	5	0.63	0.527	0.963	1.62	0.105	0.473	TSS200
cg00323448	DYM	54808	18	46987093	-0.33	0.7384	-0.1	0.924078	0.952	69	-0.1	0.919	-0.06	0.950569	0.993	14	1.1	0.273	0.852	5	0.07	0.944	0.998	2	NA	NA	NA	0.33	0.739	0.924	TSS200
cg00323631	EIF4E	1977	4	99850368	2.4	0.0166	0.21	0.830234	0.889	47	2.31	0.021	2.32	0.0203138	0.356	0	NA	NA	NA	1	NA	NA	NA	2	NA	NA	NA	-0.5	0.615	0.876	5'UTR
cg00323695	DLL3	10683	19	39989978	-7.14	0	-6.71	2.68797e-11	0	105	-3.13	0.002	-1.99	0.0465961	0.489	1	NA	NA	NA	8	-1.52	0.128	0.782	12	-0.3	0.767	0.985	2.08	0.037	0.309	Body
cg00324693	FAM113A;VPS16	64773	20	2821357	-0.76	0.4503	-0.42	0.674728	0.774	71	-0.74	0.457	-0.76	0.447903	0.88	0	NA	NA	NA	7	-1.61	0.108	0.753	4	0.12	0.908	0.995	0.23	0.814	0.946	TSS200
cg00324733	NUCB2	4925	11	17298347	-1.52	0.1286	-1.34	0.180287	0.285	54	-0.79	0.429	-0.74	0.459639	0.884	4	-0.81	0.415	0.912	5	-1.07	0.287	0.906	4	0.5	0.615	0.974	1.57	0.117	0.494	5'UTR
cg00325599	TRANK1	9881	3	36986513	-3.82	0.0001	-3.99	6.89246e-05	0	57	1.09	0.278	1.07	0.285024	0.804	3	0.77	0.444	0.921	1	NA	NA	NA	2	NA	NA	NA	0.77	0.443	0.802	1stExon
cg00326131	RTKN	6242	2	74668477	-13.52	0	-13.08	4.5625e-37	0	47	-0.67	0.5	-0.44	0.661452	0.941	0	NA	NA	NA	3	0.01	0.989	1	3	-1.68	0.093	0.713	-0.23	0.815	0.946	Body
cg00326958	HNRNPF	3185	10	43892075	-5.01	0	-9.19	1.28695e-19	0	72	0.47	0.639	0.52	0.599788	0.926	2	NA	NA	NA	9	0.97	0.334	0.925	2	NA	NA	NA	-1.2	0.231	0.649	5'UTR
cg00327072	NEURL1B	54492	5	172110477	-0.56	0.5761	-1.13	0.256619	0.377	48	1.26	0.209	1.03	0.301034	0.813	1	NA	NA	NA	4	-0.08	0.94	0.998	5	0.75	0.452	0.947	-0.45	0.649	0.891	Body
cg00327506	LYPLA1	10434	8	55014641	-5.66	0	-2.05	0.0409652	0.081	79	-1.36	0.174	-0.37	0.710224	0.952	1	NA	NA	NA	6	0.16	0.872	0.995	3	0.77	0.442	0.943	1.43	0.152	0.55	TSS200
cg00327537	MOBKL1B	55233	2	74406064	-2.3	0.0215	-1.09	0.273722	0.397	43	-1.25	0.211	-1	0.315179	0.822	2	NA	NA	NA	6	-0.61	0.541	0.968	3	-0.78	0.433	0.941	1.89	0.06	0.371	TSS200
cg00328051	DIO3;MIR1247	1735	14	102026812	-7.19	0	-7.18	1.11162e-12	0	60	-0.24	0.809	-0.21	0.83374	0.975	0	NA	NA	NA	1	NA	NA	NA	5	-0.74	0.459	0.949	2.01	0.045	0.334	TSS1500
cg00328058	PLEKHN1;KLHL17	84069	1	901062	-5.8	0	-4.81	1.70397e-06	0	72	-1.49	0.137	-1.17	0.242765	0.778	2	NA	NA	NA	12	-0.71	0.479	0.959	5	-3.97	0	0.014	0.2	0.844	0.954	TSS1500
cg00328075	DLC1	10395	8	12989417	-14.02	0	-14.99	2.25084e-47	0	49	-1.32	0.188	-1.45	0.14741	0.692	9	-1.11	0.265	0.848	2	NA	NA	NA	4	-0.94	0.348	0.916	1.44	0.15	0.547	Body
cg00328227	C1orf59	113802	1	109204325	-28.01	0	-27.05	5.75914e-131	0	65	0.26	0.793	0.38	0.70361	0.95	0	NA	NA	NA	3	1	0.316	0.92	2	NA	NA	NA	0.17	0.868	0.961	TSS200
cg00328418	C17orf97	400566	17	260286	-1.76	0.0785	0.11	0.914243	0.946	66	-0.61	0.544	0.2	0.844065	0.976	0	NA	NA	NA	5	-0.18	0.855	0.994	0	NA	NA	NA	-0.41	0.679	0.902	1stExon
cg00328900	VCAN	1462	5	82769097	-3.64	0.0003	-3.84	0.00012652	0	57	1.13	0.258	0.8	0.421308	0.869	3	-0.43	0.668	0.965	3	-0.13	0.9	0.997	1	NA	NA	NA	0.8	0.426	0.794	5'UTR
cg00328901	SAPS3	55291	11	68228071	-8.27	0	-2.36	0.0183842	0.04	186	-2.86	0.004	0.52	0.603002	0.927	37	0.13	0.896	0.991	16	-0.6	0.547	0.968	22	1.83	0.068	0.655	-1.78	0.075	0.411	TSS200
cg00328972	NADK	65220	1	1710237	-4.46	0	-1.55	0.120196	0.204	111	-1.98	0.048	-1.62	0.105498	0.633	2	NA	NA	NA	7	-0.49	0.624	0.978	10	-0.48	0.628	0.976	1.02	0.307	0.714	TSS1500
cg00329039	UNC5C	8633	4	96470053	-4.19	0	-4.36	1.37154e-05	0	56	-0.18	0.858	0.04	0.967749	0.995	7	-0.36	0.72	0.972	1	NA	NA	NA	5	0.23	0.82	0.99	0.41	0.684	0.903	5'UTR
cg00329154	EBF3	253738	10	131762598	-2.61	0.0091	-2.61	0.00913251	0.021	34	1.19	0.233	1.2	0.232108	0.771	4	1.64	0.1	0.659	2	NA	NA	NA	4	0.15	0.879	0.993	-0.88	0.378	0.767	TSS1500
cg00329270	KY	339855	3	134369919	-5.01	0	-4.9	1.0649e-06	0	48	-0.3	0.761	-0.32	0.752034	0.96	1	NA	NA	NA	1	NA	NA	NA	2	NA	NA	NA	-0.48	0.629	0.884	TSS200
cg00329300	TSTD1	100131187	1	161008462	-24.63	0	-24.78	2.16865e-113	0	99	0.47	0.638	1.24	0.216233	0.76	1	NA	NA	NA	10	0.77	0.443	0.952	17	0.13	0.896	0.995	-1.57	0.118	0.495	Body
cg00329447	PLEC1	5339	8	145028170	1.63	0.1044	1.74	0.0817129	0.147	99	-0.69	0.491	-0.66	0.51143	0.901	3	-0.59	0.555	0.949	4	-1.47	0.142	0.798	4	-0.5	0.615	0.974	-0.17	0.863	0.959	Body
cg00329618	DTX1	1840	12	113515439	5.41	0	5.42	6.958e-08	0	64	-1.26	0.208	-0.97	0.331352	0.83	2	NA	NA	NA	4	-0.99	0.325	0.923	5	1.26	0.208	0.848	-0.48	0.634	0.885	Body
cg00329748	CAMTA1	23261	1	7765245	-8.13	0	-5.49	4.74983e-08	0	90	-0.96	0.339	-0.75	0.456123	0.882	27	-1.62	0.105	0.667	4	-0.21	0.836	0.992	2	NA	NA	NA	5.03	0	0	Body
cg00330170	MEGF8	1954	19	42830596	-4.16	0	-4.32	1.69856e-05	0	95	-0.8	0.425	-0.83	0.406926	0.863	3	-0.35	0.727	0.973	4	1.57	0.117	0.766	6	-1.29	0.196	0.84	-0.93	0.352	0.748	Body
cg00330464	RRAS	6237	19	50143474	-0.27	0.7884	1.33	0.183455	0.289	98	-0.15	0.883	0.6	0.546808	0.91	1	NA	NA	NA	9	0.31	0.758	0.988	10	0.91	0.361	0.921	1.04	0.3	0.708	TSS200
cg00330502	CTDSP1	58190	2	219264282	-2.83	0.0047	-1.65	0.0999113	0.175	50	-0.96	0.338	-0.95	0.344042	0.837	0	NA	NA	NA	3	0.12	0.906	0.997	7	-1.14	0.255	0.879	-1.47	0.142	0.537	TSS1500
cg00330888	EPAS1	2034	2	46524148	-0.74	0.4604	-0.77	0.441413	0.571	79	-0.55	0.581	-0.56	0.5731	0.918	4	-0.79	0.432	0.917	7	-0.6	0.549	0.968	4	0.28	0.783	0.987	-1.06	0.291	0.702	TSS1500
cg00330936	NUBP1	4682	16	10837683	-6.84	0	-0.75	0.454043	0.583	72	-2.57	0.01	-1.11	0.265578	0.791	1	NA	NA	NA	5	-0.02	0.984	1	8	0	0.998	1	-0.4	0.69	0.904	TSS200
cg00331096	FOXA2	3170	20	22564947	-3.76	0.0002	-4.08	4.74504e-05	0	78	0.04	0.971	-0.23	0.821556	0.973	1	NA	NA	NA	6	-2.17	0.03	0.495	6	-0.42	0.672	0.979	-0.04	0.97	0.992	5'UTR
cg00331343	NCK1	4690	3	136581031	2.55	0.0108	1.27	0.203559	0.314	74	1.29	0.197	1.11	0.266026	0.791	8	0.07	0.948	0.996	5	0.69	0.488	0.961	8	0.76	0.449	0.946	0.71	0.48	0.819	TSS200
cg00331501	C5orf42	65250	5	37209440	1.48	0.1387	0.06	0.95226	0.97	81	0.38	0.703	-0.13	0.898124	0.985	12	-0.84	0.401	0.908	10	-0.19	0.85	0.993	10	-1.46	0.145	0.79	0.22	0.824	0.949	Body
cg00331508	GEFT	115557	12	58003965	2.5	0.0124	1.92	0.0549686	0.105	112	0.93	0.352	-1.8	0.0718087	0.561	12	-1.03	0.301	0.866	26	-0.2	0.839	0.993	32	0.3	0.763	0.985	-0.06	0.952	0.988	5'UTR
cg00331845	GPR123	84435	10	134942441	-0.09	0.9288	-0.07	0.945672	0.966	39	-0.79	0.432	-0.78	0.43842	0.876	3	-0.74	0.46	0.926	2	NA	NA	NA	3	-0.01	0.99	1	1.35	0.178	0.584	Body
cg00332021	psiTPTE22	387590	22	17083412	-14.68	0	-15.01	1.73177e-47	0	64	1.38	0.167	1.26	0.208205	0.754	4	1.73	0.084	0.62	5	2.09	0.036	0.537	1	NA	NA	NA	0.3	0.761	0.932	Body
cg00332153	BANK1	55024	4	102712010	-13.55	0	-13.69	3.11424e-40	0	60	2.07	0.039	2.1	0.0362615	0.449	15	1.62	0.105	0.667	3	0.72	0.474	0.959	6	1.92	0.055	0.613	-2.1	0.036	0.3	5'UTR
cg00332212	OCIAD2	132299	4	48908696	-19.53	0	-19.87	6.18944e-78	0	69	1.68	0.092	1.61	0.107481	0.637	5	-0.51	0.61	0.958	5	-0.76	0.448	0.954	5	1.11	0.265	0.887	-2.21	0.028	0.262	1stExon
cg00332249	CALCA	796	11	14995258	-4.81	0	-4.82	1.56672e-06	0	50	0.92	0.356	0.64	0.524564	0.904	1	NA	NA	NA	2	NA	NA	NA	3	-0.84	0.402	0.932	1.78	0.076	0.413	TSS1500
cg00332307	PRM2	5620	16	11370064	-1.47	0.1414	-1.35	0.178781	0.283	87	-1.62	0.105	-0.23	0.821735	0.973	0	NA	NA	NA	8	-1.49	0.135	0.789	9	-0.52	0.602	0.972	-0.47	0.642	0.888	1stExon
cg00332575	EIF3D	8664	22	36925175	6.68	0	2.39	0.0168069	0.037	91	0.48	0.629	-0.65	0.516347	0.902	3	0.61	0.543	0.946	8	-0.47	0.637	0.979	9	-0.63	0.53	0.964	-0.06	0.95	0.988	1stExon
cg00332745	NOL3	8996	16	67208247	-2.02	0.044	-2.84	0.00458943	0.011	69	0.48	0.63	0.41	0.685377	0.947	0	NA	NA	NA	11	-0.68	0.498	0.962	8	1.69	0.091	0.708	-0.66	0.508	0.833	Body
cg00332877	PEX6	5190	6	42947071	-9.46	0	-9.13	2.20238e-19	0	85	0.08	0.933	0.67	0.503724	0.898	1	NA	NA	NA	9	2.42	0.015	0.378	11	-0.52	0.605	0.973	2.36	0.018	0.214	TSS200
cg00332951	DIP2C	22982	10	518470	5.08	0	7.52	9.67899e-14	0	70	-1.71	0.088	-1.13	0.256918	0.786	24	-1.13	0.261	0.844	5	-0.21	0.835	0.992	6	-1.31	0.19	0.835	-1.24	0.215	0.632	Body
cg00333034	VWA5B2	90113	3	183948058	-3.65	0.0003	-3.59	0.000346875	0.001	73	-2.11	0.035	-2.03	0.0423332	0.473	1	NA	NA	NA	6	-0.88	0.377	0.938	4	-0.21	0.83	0.991	2.96	0.003	0.084	TSS1500
cg00333226	VWC2	375567	7	49813763	-8.71	0	-8.77	5.05075e-18	0	83	-2.42	0.015	-2.62	0.00897796	0.247	8	-3.03	0.003	0.1	11	-1.65	0.1	0.739	2	NA	NA	NA	3.14	0.002	0.059	5'UTR
cg00333315	C19orf10	56005	19	4670412	-0.26	0.7987	0.46	0.642233	0.748	95	1.52	0.129	1.59	0.113084	0.645	3	1.2	0.229	0.817	12	2.13	0.033	0.517	6	-0.32	0.752	0.984	2.37	0.018	0.21	5'UTR
cg00334257	TERF2	7014	16	69419950	-6.16	0	-2.04	0.0419914	0.083	90	-0.83	0.406	-0.77	0.43931	0.877	5	0.02	0.986	0.998	8	-1.38	0.167	0.825	13	-0.22	0.822	0.99	1.9	0.058	0.367	TSS200
cg00334370	HEXA;C15orf34	3073	15	72668350	-13.06	0	-14.43	3.23828e-44	0	60	1.07	0.287	0.78	0.438166	0.876	1	NA	NA	NA	1	NA	NA	NA	4	0.06	0.954	0.997	-0.5	0.62	0.88	1stExon
cg00334542	MOSPD3	64598	7	100209784	4.88	0	1.36	0.174167	0.277	69	1.28	0.199	0.31	0.758193	0.961	1	NA	NA	NA	8	0.19	0.852	0.993	4	-0.37	0.712	0.982	0.25	0.803	0.942	TSS1500
cg00334798	P2RY2	5029	11	72929553	-7.06	0	-6.23	6.10659e-10	0	108	-1.12	0.263	-0.47	0.640758	0.936	2	NA	NA	NA	11	-0.47	0.639	0.979	10	-0.26	0.796	0.987	0.33	0.74	0.924	5'UTR
cg00334820	ERI2;LOC81691	112479	16	20817669	-1.04	0.3005	-0.57	0.571055	0.689	50	0.3	0.765	0.37	0.709735	0.952	3	1.57	0.118	0.69	0	NA	NA	NA	5	0.2	0.838	0.991	0.82	0.41	0.787	Body
cg00335633	C19orf48	84798	19	51308339	-1.78	0.0758	-0.64	0.521655	0.646	58	-0.11	0.909	0.23	0.818725	0.973	0	NA	NA	NA	5	-0.08	0.937	0.997	3	0.53	0.596	0.972	-0.13	0.894	0.969	TSS1500
cg00335712	ATOH1	474	4	94749865	-0.72	0.4705	-0.62	0.533223	0.656	46	0.53	0.593	0.3	0.767016	0.963	0	NA	NA	NA	1	NA	NA	NA	3	-1.95	0.051	0.599	0.35	0.723	0.918	TSS1500
cg00336291	CHCHD6	84303	3	126668519	-2.52	0.012	0.29	0.768503	0.845	48	1.58	0.115	1.3	0.192545	0.741	4	-0.37	0.711	0.972	1	NA	NA	NA	2	NA	NA	NA	0.47	0.639	0.887	Body
cg00336669	FGF23	8074	12	4479842	1.47	0.1422	1.69	0.0918845	0.163	75	0.46	0.646	1.17	0.240787	0.777	2	NA	NA	NA	8	0.74	0.46	0.956	12	0.4	0.687	0.98	0.98	0.329	0.73	Body
cg00336800	APC2	10297	19	1450386	2.89	0.0039	1.69	0.0917375	0.163	118	-1.2	0.23	-0.88	0.377827	0.851	2	NA	NA	NA	10	-1	0.318	0.92	8	-0.85	0.395	0.929	-0.14	0.889	0.967	5'UTR
cg00337053	DAG1	1605	3	49507545	-1.59	0.1118	1	0.315592	0.443	75	-1.08	0.282	-1.06	0.287814	0.805	8	-1.81	0.071	0.586	12	-0.15	0.88	0.996	3	-0.67	0.503	0.958	0.13	0.893	0.968	TSS200
cg00337968	KIAA1549	57670	7	138554377	9.39	0	9.75	8.1537e-22	0	59	-2.94	0.003	-2.9	0.00381978	0.159	7	-2.12	0.034	0.434	10	-0.69	0.49	0.961	5	-1.06	0.292	0.896	-1.47	0.141	0.535	Body
cg00338080	SRRM3	222183	7	75889659	-4.15	0	-3.46	0.000557275	0.002	86	-0.83	0.409	-0.12	0.90738	0.987	3	0.6	0.551	0.948	7	-0.13	0.895	0.996	4	-0.61	0.541	0.965	-0.41	0.683	0.903	Body
cg00338116	EPSTI1	94240	13	43566313	-9.41	0	-9.81	4.76311e-22	0	46	-0.78	0.434	-0.93	0.353643	0.842	4	-0.34	0.733	0.973	2	NA	NA	NA	5	-1.25	0.21	0.85	-0.03	0.975	0.993	5'UTR
cg00338122	ZBTB2	57621	6	151711850	-0.2	0.8437	0.18	0.853566	0.905	66	0.51	0.607	0.65	0.51476	0.902	3	1.09	0.275	0.853	8	0.97	0.335	0.926	10	-0.75	0.455	0.948	0.49	0.627	0.883	5'UTR
cg00338229	OPA3	80207	19	46088275	-5.06	0	-1.98	0.0482056	0.093	93	-2.76	0.006	-1.63	0.104309	0.631	8	0.26	0.798	0.981	9	0.31	0.76	0.988	4	-0.26	0.794	0.987	-1.51	0.131	0.521	TSS200
cg00338359	KIAA1586	57691	6	56911402	-11.23	0	-11.01	4.02402e-27	0	109	-1.18	0.236	-0.95	0.340307	0.835	0	NA	NA	NA	5	-0.15	0.881	0.996	5	-0.82	0.413	0.935	0.94	0.345	0.742	1stExon
cg00338735	RASL11B	65997	4	53728038	-9.1	0	-8.95	1.02848e-18	0	60	-0.36	0.717	0.01	0.989649	0.998	0	NA	NA	NA	3	1.86	0.063	0.644	6	1.42	0.156	0.803	-0.79	0.427	0.794	TSS1500
cg00338749	MUC6	4588	11	1036677	-6.59	0	-6.43	1.76478e-10	0	76	-0.24	0.814	0.02	0.985841	0.998	2	NA	NA	NA	6	-0.16	0.875	0.995	12	0.02	0.988	1	0.82	0.413	0.787	1stExon
cg00338893	MRPS33	51650	7	140714614	-8.17	0	-8.76	5.3709e-18	0	75	-1.26	0.206	-1.21	0.22501	0.767	2	NA	NA	NA	7	-1.66	0.097	0.733	6	-0.32	0.748	0.983	0.36	0.715	0.915	5'UTR
cg00338928	ZFP36L2;LOC100129726	678	2	43454817	-2.21	0.0275	-2.5	0.0124119	0.028	81	1.38	0.169	1.23	0.217156	0.76	6	0.51	0.61	0.958	16	0.97	0.331	0.925	20	-0.31	0.76	0.985	-1.67	0.095	0.452	TSS1500
cg00339441	RBM20	282996	10	112431849	0.49	0.6237	0.49	0.625923	0.735	64	-0.89	0.374	-0.89	0.374517	0.85	7	-1.5	0.135	0.718	4	0.66	0.511	0.964	3	-1.6	0.11	0.744	0.51	0.61	0.874	Body
cg00339488	DCHS2	54798	4	155254194	8.25	0	8.04	1.89649e-15	0	40	0.62	0.537	0.55	0.584768	0.921	8	1.5	0.134	0.716	3	-1.27	0.203	0.862	3	0.44	0.661	0.978	0.6	0.55	0.85	Body
cg00339556	43170	441061	5	16180048	-4.35	0	-4.59	4.86421e-06	0	89	0.7	0.483	0.14	0.891142	0.984	14	0.14	0.886	0.99	10	1.07	0.284	0.906	11	-0.64	0.519	0.962	2.28	0.022	0.238	TSS200
cg00340161	PRKD2	25865	19	47207574	-2.89	0.004	-0.29	0.770731	0.847	79	-1.84	0.066	-0.97	0.333987	0.832	2	NA	NA	NA	10	0.75	0.452	0.954	6	-0.64	0.52	0.962	-1.2	0.232	0.65	Body
cg00340658	TBC1D14	57533	4	6988698	2.84	0.0046	-1.03	0.304415	0.431	46	0.14	0.886	-0.02	0.985729	0.998	10	0.49	0.626	0.96	10	-1.31	0.191	0.852	2	NA	NA	NA	-0.97	0.335	0.734	Body
cg00340921	PNPLA6	10908	19	7600526	-1.99	0.0463	-1.92	0.0550711	0.105	78	-0.62	0.534	-0.52	0.600114	0.926	2	NA	NA	NA	5	-0.37	0.71	0.984	2	NA	NA	NA	0.18	0.855	0.958	Body
cg00341606	SREBF1	6720	17	17740405	-7.89	0	-9.09	3.27365e-19	0	71	0.57	0.571	0.42	0.673922	0.944	3	0.59	0.555	0.949	11	-0.02	0.983	1	15	-0.57	0.566	0.967	-0.22	0.825	0.949	TSS200
cg00341885	FSD1	79187	19	4323034	3.43	0.0006	3.28	0.00104789	0.003	96	-0.21	0.832	-0.54	0.592076	0.923	1	NA	NA	NA	3	-2.59	0.01	0.302	11	0.42	0.675	0.979	1.44	0.151	0.549	Body
cg00341915	CASC2;RAB11FIP2	255082	10	119806516	-0.9	0.3674	0.26	0.795838	0.865	37	-0.67	0.502	-0.36	0.717561	0.953	2	NA	NA	NA	3	-0.72	0.469	0.958	5	0.71	0.479	0.954	-0.04	0.967	0.992	Body
cg00341950	BRSK2	9024	11	1431735	0.45	0.6531	0.67	0.506022	0.631	82	-4.16	0	-3.78	0.000166002	0.021	1	NA	NA	NA	3	-2.97	0.003	0.163	6	-1.77	0.076	0.676	1.16	0.248	0.665	Body
cg00341980	PRKACB	5567	1	84544220	-5.44	0	-5.87	5.29229e-09	0	81	-1.52	0.129	-1.62	0.105351	0.633	5	-0.56	0.572	0.952	34	-1.63	0.103	0.744	1	NA	NA	NA	-1.74	0.082	0.424	Body
cg00342743	VDAC2	7417	10	76970673	-4.52	0	-1.63	0.102703	0.179	80	0.51	0.608	0.88	0.379642	0.852	2	NA	NA	NA	2	NA	NA	NA	10	-0.78	0.433	0.941	-2.56	0.01	0.158	5'UTR
cg00343022	ACAA1	30	3	38178135	2.28	0.0227	-0.09	0.9275	0.954	56	-0.54	0.591	-1.25	0.212566	0.757	3	-1.43	0.153	0.741	9	0.67	0.502	0.963	4	-0.93	0.353	0.918	-0.92	0.356	0.752	Body
cg00343092	TSPO	706	22	43547974	-11.53	0	-12.37	1.67347e-33	0	75	-2.39	0.017	-2.46	0.0140316	0.304	1	NA	NA	NA	8	-2.53	0.012	0.332	5	-0.28	0.776	0.986	-0.01	0.995	0.999	5'UTR
cg00343217	ARIH1	25820	15	72767332	0.03	0.9741	0.37	0.707945	0.8	58	1.16	0.247	1.31	0.189315	0.738	4	1.16	0.246	0.833	0	NA	NA	NA	3	-0.44	0.658	0.978	-0.93	0.354	0.75	1stExon
cg00343240	YWHAE	7531	17	1303009	1.98	0.0479	-0.53	0.594774	0.709	77	0.95	0.34	0.89	0.372682	0.849	14	1.42	0.155	0.743	5	0.1	0.924	0.997	9	-0.7	0.487	0.955	0.09	0.927	0.981	Body
cg00343633	GRIA4	2893	11	105481306	-1.73	0.0843	-1.8	0.0727628	0.134	65	-0.13	0.894	-0.23	0.819859	0.973	14	-0.1	0.918	0.993	5	-0.17	0.868	0.994	3	-0.17	0.862	0.993	1.45	0.148	0.543	5'UTR
cg00344260	NELL2	4753	12	45270406	-5.09	0	-5.13	3.2244e-07	0	89	-0.22	0.825	-0.36	0.719624	0.954	21	-0.35	0.723	0.973	6	-0.32	0.748	0.988	7	0.28	0.779	0.986	0.15	0.881	0.966	Body
cg00344719	CTDP1	9150	18	77474091	-7.77	0	-2.35	0.0190027	0.041	39	-2.44	0.015	-1.67	0.0957152	0.615	3	-1.97	0.049	0.506	3	-0.69	0.493	0.962	7	-1.67	0.096	0.72	1.14	0.253	0.669	Body
cg00344801	TTC38	55020	22	46685728	-0.24	0.81	0.79	0.430289	0.56	84	0.78	0.437	0.66	0.511341	0.901	1	NA	NA	NA	10	-0.33	0.743	0.987	13	0.11	0.913	0.995	1.02	0.307	0.714	Body
cg00345094	NME6	10201	3	48342834	-6.29	0	-6.26	4.98815e-10	0	79	2.07	0.039	2.26	0.0239849	0.381	1	NA	NA	NA	3	0.35	0.726	0.986	11	2.59	0.01	0.301	3.36	0.001	0.034	5'UTR
cg00345862	LECT1	11061	13	53313845	-5.85	0	-5.9	4.48158e-09	0	43	1.12	0.263	0.94	0.348526	0.839	0	NA	NA	NA	3	-0.48	0.63	0.978	1	NA	NA	NA	0.47	0.64	0.888	1stExon
cg00346009	VSIG10	54621	12	118541298	-1.81	0.0706	-2.61	0.00926153	0.021	63	0.54	0.588	0.28	0.780012	0.965	4	0.02	0.987	0.998	7	0.73	0.464	0.957	4	0.29	0.775	0.986	-0.4	0.688	0.904	Body
cg00346208	VWA5B1	127731	1	20669905	-1.33	0.1821	-1.33	0.183945	0.289	72	2.73	0.006	2.72	0.00659299	0.213	6	3.02	0.003	0.102	1	NA	NA	NA	7	0.95	0.34	0.914	1.22	0.222	0.638	Body
cg00346256	C3	718	19	6707507	4.7	0	4.69	2.93413e-06	0	79	-0.44	0.658	-0.39	0.698872	0.949	5	0.7	0.484	0.932	7	-2.55	0.011	0.32	6	-2.52	0.012	0.332	1.16	0.247	0.666	Body
cg00346434	CACNB1	782	17	37353248	-3.7	0.0002	-0.96	0.338375	0.468	131	-0.64	0.522	4.33	1.5914e-05	0.004	3	0.71	0.476	0.93	14	1.86	0.063	0.645	10	0.52	0.602	0.972	-0.46	0.643	0.888	Body
cg00346501	TMEM82	388595	1	16073336	-1.65	0.0989	-1.6	0.110406	0.19	78	0.57	0.569	0.74	0.459322	0.883	1	NA	NA	NA	4	-1.54	0.123	0.776	3	-0.48	0.63	0.976	0.23	0.818	0.947	Body
cg00346556	EPS8	2059	12	15942191	-0.19	0.8491	-0.31	0.757483	0.837	78	-0.58	0.56	-0.65	0.517164	0.902	15	-0.77	0.444	0.921	9	0.06	0.952	0.999	3	0.32	0.746	0.984	-0.66	0.509	0.834	5'UTR
cg00347026	DPP9	91039	19	4723897	-2.32	0.0206	-1.63	0.103524	0.18	96	0.69	0.493	0.75	0.451898	0.881	6	-0.1	0.921	0.993	13	0.02	0.982	1	8	-0.93	0.354	0.919	-0.73	0.466	0.813	TSS200
cg00347198	GALR2	8811	17	74073419	5.08	0	4.81	1.69935e-06	0	122	0.77	0.442	0.31	0.758674	0.961	0	NA	NA	NA	13	1.78	0.076	0.683	13	-1.74	0.081	0.685	1.44	0.149	0.545	Body
cg00347563	GIPC2	54810	1	78511600	-15.83	0	-15.86	2.10105e-52	0	65	-0.64	0.525	-0.62	0.537172	0.908	17	-0.09	0.929	0.994	19	-0.2	0.844	0.993	7	0.45	0.652	0.978	-1.65	0.1	0.462	1stExon
cg00347620	TBX3	6926	12	115109730	-5.39	0	-5.47	5.19094e-08	0	44	-0.11	0.914	-0.15	0.878849	0.982	3	0.88	0.382	0.9	3	-0.19	0.851	0.993	4	-1.45	0.146	0.793	-1.39	0.165	0.571	Body
cg00347904	SCUBE3	222663	6	35182508	-9.49	0	-9.97	1.03979e-22	0	75	-0.11	0.909	-0.4	0.691002	0.948	4	-0.09	0.926	0.994	10	1.19	0.235	0.882	8	-2.75	0.006	0.238	1.32	0.188	0.597	Body
cg00347938	CCND1	595	11	69469113	-2.42	0.0155	-1.77	0.0768146	0.14	167	-2.61	0.009	-1.9	0.0575645	0.526	12	-2.19	0.028	0.4	34	-0.87	0.383	0.939	43	0.23	0.817	0.99	0.72	0.473	0.815	3'UTR
cg00348389	TRIM72	493829	16	31235706	-0.11	0.9103	-0.07	0.941835	0.964	75	0.87	0.385	0.91	0.364518	0.847	1	NA	NA	NA	10	0.38	0.707	0.984	8	1.09	0.275	0.89	0.44	0.658	0.893	Body
cg00348623	CRAMP1L	57585	16	1676043	0.54	0.5876	-1.2	0.231917	0.349	88	0.34	0.733	0.44	0.661821	0.941	3	0.31	0.759	0.977	5	0.94	0.346	0.928	14	0.81	0.415	0.936	0.3	0.762	0.931	Body
cg00348771	MGST3	4259	1	165599927	-2.06	0.0395	0.35	0.728079	0.816	85	-3.35	0.001	-2.1	0.0355333	0.444	3	-1.12	0.263	0.846	8	-4.05	0	0.01	11	1.11	0.269	0.888	0.41	0.68	0.902	TSS1500
cg00348900	CCDC102A	92922	16	57562452	9.58	0	10.86	1.79376e-26	0	61	-0.87	0.382	-0.87	0.386828	0.855	2	NA	NA	NA	4	-0.12	0.905	0.997	4	-0.63	0.526	0.963	1.47	0.142	0.536	Body
cg00349050	C22orf41	644186	22	51001330	-0.93	0.3519	-0.52	0.603968	0.717	64	-0.72	0.474	-0.73	0.466271	0.886	1	NA	NA	NA	10	-1.82	0.069	0.664	14	-0.35	0.727	0.983	2.29	0.022	0.235	TSS200
cg00349599	COPS3	8533	17	17184369	6.52	0	2.12	0.0342667	0.069	66	2.64	0.008	2.37	0.017705	0.336	2	NA	NA	NA	4	1.19	0.232	0.88	6	0.94	0.346	0.915	0.58	0.56	0.853	Body
cg00350003	KCNJ12	3768	17	21280591	-6.83	0	-7.87	6.70336e-15	0	119	0.15	0.883	-0.86	0.389359	0.856	6	0.65	0.513	0.94	10	-1.26	0.209	0.866	10	-0.37	0.714	0.982	0.86	0.392	0.775	5'UTR
cg00350060	RNF216	54476	7	5821305	-2.63	0.0087	0.18	0.854271	0.906	79	3.35	0.001	3.88	0.000109458	0.016	17	2.68	0.008	0.195	5	1.69	0.092	0.724	8	-0.33	0.738	0.983	1.59	0.111	0.483	TSS200
cg00350247	AP1B1	162	22	29784694	4.28	0	0.65	0.51311	0.638	277	1.74	0.083	0.94	0.348235	0.839	10	1.25	0.21	0.802	12	0.6	0.546	0.968	9	0.75	0.455	0.948	-0.68	0.495	0.824	TSS200
cg00350371	NOP56;MIR1292	10528	20	2633324	-2.75	0.006	0.23	0.819379	0.881	69	0.86	0.39	0.91	0.36409	0.846	0	NA	NA	NA	2	NA	NA	NA	5	0.5	0.618	0.975	-0.32	0.753	0.929	Body
cg00350441	FAM192A;RSPRY1	80011	16	57220262	-8.17	0	-1.57	0.116735	0.199	60	0.09	0.932	0.44	0.660682	0.941	3	-0.82	0.411	0.91	5	0.03	0.973	0.999	7	1.21	0.225	0.861	-1.49	0.136	0.53	TSS1500
cg00350652	WDR47	22911	1	109584526	-1.69	0.0911	-0.12	0.908153	0.942	71	-0.32	0.751	-0.1	0.922783	0.989	6	0	0.996	0.999	9	0.13	0.895	0.996	5	0.43	0.665	0.979	0.04	0.965	0.991	1stExon
cg00350702	ERGIC3	51614	20	34129927	1.25	0.2126	-0.32	0.746637	0.829	90	0.6	0.546	0.09	0.932068	0.99	2	NA	NA	NA	7	-1.67	0.095	0.729	9	0.36	0.716	0.982	-2.11	0.035	0.297	1stExon
cg00350942	GRIN1	2902	9	140034073	0.94	0.3493	0.85	0.397569	0.529	95	-1	0.316	-1.17	0.242224	0.777	3	-0.49	0.624	0.959	10	-0.36	0.719	0.986	10	-1.63	0.103	0.733	-1.75	0.081	0.423	1stExon
cg00351011	LASS4	79603	19	8274460	-17.86	0	-18.62	1.3668e-69	0	75	0.69	0.493	0.13	0.895602	0.985	8	1.02	0.309	0.87	10	-0.95	0.343	0.927	8	-0.97	0.333	0.912	0.86	0.391	0.774	5'UTR
cg00351210	CRTC3	64784	15	91073794	-1.97	0.0489	-1.24	0.214179	0.327	74	-3.12	0.002	-2.68	0.00743729	0.227	6	-1.86	0.064	0.56	10	-1.36	0.175	0.834	8	-1.33	0.185	0.831	-1.74	0.081	0.423	Body
cg00351681	HERC4	26091	10	69834952	-2.35	0.0187	-0.18	0.856681	0.907	61	-0.38	0.702	0.14	0.888889	0.984	7	0.14	0.888	0.99	5	-0.13	0.896	0.997	3	0.2	0.838	0.991	-1.8	0.071	0.404	1stExon
cg00351930	ZEB1;LOC220930	6935	10	31607699	-3.32	0.0009	-3.27	0.00108535	0.003	71	-0.03	0.978	-0.04	0.970948	0.996	6	0.28	0.779	0.979	5	-0.49	0.625	0.978	4	-0.67	0.505	0.958	-2.44	0.015	0.191	TSS200
cg00352195	RNF40;C16orf93	9810	16	30773975	-2.9	0.0038	0.32	0.752495	0.833	82	-1.87	0.061	-0.58	0.559077	0.913	3	-0.58	0.563	0.95	12	-0.68	0.499	0.962	13	-0.03	0.979	0.999	0.8	0.425	0.794	Body
cg00352349	PRKRA;MIR548N;DFNB59	8575	2	179316347	-3.18	0.0015	-4.95	8.29917e-07	0	56	1.4	0.162	0.91	0.36315	0.846	4	1.27	0.205	0.798	7	0.59	0.552	0.969	5	-0.59	0.554	0.967	-2.06	0.04	0.317	TSS1500
cg00352417	FAM43A	131583	3	194408901	-7.21	0	-7.37	2.80277e-13	0	85	-1.52	0.128	-1.56	0.120135	0.656	0	NA	NA	NA	7	-1.3	0.194	0.854	3	-1.19	0.234	0.866	0.76	0.446	0.804	3'UTR
cg00352532	DUSP11	8446	2	74007064	-1.46	0.1435	-0.96	0.336519	0.466	48	0.58	0.565	0.64	0.521145	0.903	0	NA	NA	NA	3	2.49	0.013	0.35	2	NA	NA	NA	-0.54	0.591	0.867	1stExon
cg00353411	REEP6;PCSK4	92840	19	1490432	-1.02	0.3097	-0.88	0.378277	0.509	117	0.63	0.531	0.6	0.546822	0.91	2	NA	NA	NA	6	-0.47	0.638	0.979	9	0.93	0.352	0.917	-0.83	0.406	0.784	TSS1500
cg00353422	DNAJC28	54943	21	34863790	-1.58	0.1149	-1.48	0.138333	0.229	66	-0.35	0.723	-0.3	0.763793	0.962	0	NA	NA	NA	8	-0.81	0.416	0.946	4	0.25	0.804	0.988	2.53	0.011	0.166	5'UTR
cg00353571	RASIP1	54922	19	49238653	-1.5	0.1326	-1.07	0.286093	0.411	97	0.18	0.86	0.24	0.813361	0.972	1	NA	NA	NA	10	0.62	0.536	0.967	5	0.01	0.99	1	-1.02	0.307	0.714	Body
cg00353675	EP400NL	347918	12	132601362	7.42	0	5.02	5.82858e-07	0	68	-1.03	0.301	-2.71	0.00688775	0.219	2	NA	NA	NA	7	-1.21	0.227	0.878	6	-1.69	0.092	0.711	-0.62	0.536	0.844	Body
cg00353773	CXCL12	6387	10	44880708	-4.15	0	-4.46	8.9197e-06	0	65	2	0.046	1.95	0.0510247	0.504	7	1.34	0.179	0.769	3	1.17	0.243	0.885	7	0.49	0.626	0.976	-1.53	0.126	0.512	TSS200
cg00353844	PRDM16	63976	1	3275283	9.57	0	10.43	1.23955e-24	0	91	-1.16	0.246	-1.01	0.312339	0.82	6	-1.67	0.095	0.646	4	-0.37	0.712	0.985	5	1.28	0.199	0.842	-0.95	0.343	0.739	Body
cg00354179	KIAA1614	57710	1	180881480	-8.1	0	-8.17	6.53308e-16	0	65	-0.11	0.916	-0.09	0.927897	0.99	2	NA	NA	NA	9	-1.13	0.26	0.895	9	-0.38	0.706	0.981	-0.36	0.716	0.915	TSS1500
cg00354258	ZIM2	23619	19	57306738	2.56	0.0106	2.62	0.00899857	0.021	77	0.28	0.783	0.44	0.660425	0.941	4	0.56	0.574	0.952	5	-0.62	0.532	0.967	8	-0.66	0.508	0.958	3.15	0.002	0.058	Body
cg00354941	OCIAD1	54940	4	48833206	-1.4	0.1608	-2.17	0.0301737	0.062	72	-0.64	0.521	-0.76	0.447427	0.879	4	0.15	0.877	0.99	6	-1.87	0.062	0.639	6	0.03	0.974	0.998	-1.13	0.259	0.674	TSS200
cg00355089	TLCD1	116238	17	27053983	1.37	0.1716	-0.24	0.813991	0.877	105	1.73	0.084	1.09	0.277871	0.8	1	NA	NA	NA	13	0.09	0.93	0.997	13	2.05	0.041	0.55	3.11	0.002	0.063	TSS200
cg00355281	NPY	4852	7	24323767	-6.05	0	-6.17	9.10529e-10	0	71	-1.1	0.274	-1.2	0.231536	0.771	0	NA	NA	NA	3	-0.7	0.484	0.96	6	-0.38	0.704	0.982	2.68	0.007	0.135	TSS200
cg00355389	CLSTN2	64084	3	139653431	-4.14	0	-4.14	3.62212e-05	0	71	-0.02	0.987	-0.01	0.988704	0.998	19	-0.34	0.735	0.974	2	NA	NA	NA	3	-0.01	0.993	1	-0.84	0.402	0.782	TSS1500
cg00355613	TNXB	7148	6	32064956	6.06	0	6.11	1.29193e-09	0	139	-1.83	0.068	-1.65	0.0983082	0.619	2	NA	NA	NA	6	-0.59	0.558	0.969	3	1.29	0.196	0.839	-0.27	0.789	0.937	Body
cg00355673	ATXN3	4287	14	92573075	1.17	0.2407	1.18	0.239291	0.357	60	0.28	0.78	0.27	0.790148	0.967	0	NA	NA	NA	2	NA	NA	NA	7	0.13	0.9	0.995	0.66	0.506	0.832	TSS200
cg00355678	PCSK4	54760	19	1483413	8.33	0	7.65	3.52204e-14	0	117	-3.28	0.001	-3.21	0.00137423	0.085	0	NA	NA	NA	8	-1.75	0.08	0.693	8	-2.9	0.004	0.184	-1.79	0.074	0.41	Body
cg00355794	SNORA26;KIAA0114	677810	4	53578633	1.41	0.1578	1.48	0.138739	0.23	58	-0.55	0.582	-0.62	0.535786	0.908	0	NA	NA	NA	5	-0.39	0.698	0.983	6	-0.99	0.323	0.908	1.4	0.162	0.565	TSS1500
cg00355802	DUSP4	1846	8	29208983	-1.07	0.285	-0.28	0.779939	0.854	56	-0.46	0.648	0.14	0.885294	0.983	1	NA	NA	NA	1	NA	NA	NA	6	-0.43	0.668	0.979	-0.6	0.549	0.851	TSS1500
cg00355909	CMTM3	123920	16	66638320	-13.11	0	-13.39	1.15385e-38	0	63	1.04	0.298	1	0.319344	0.824	1	NA	NA	NA	3	-0.31	0.754	0.987	1	NA	NA	NA	-0.44	0.659	0.893	5'UTR
cg00355992	ZNF214;NLRP14	7761	11	7041570	-20.09	0	-20.95	2.25471e-85	0	54	0.56	0.572	0.34	0.733507	0.957	0	NA	NA	NA	3	1.81	0.07	0.666	5	-1.21	0.227	0.862	-1.92	0.055	0.363	5'UTR
cg00356183	PRKAR1B	5575	7	751833	2.93	0.0035	2.46	0.0139367	0.031	67	1.04	0.298	0.79	0.428165	0.872	5	-0.51	0.611	0.958	4	0.05	0.961	0.999	8	0.15	0.878	0.993	-1.07	0.287	0.697	5'UTR
cg00356213	STOML2	30968	9	35103430	-6.15	0	-1.32	0.186987	0.293	89	2.03	0.042	3.21	0.00136346	0.085	1	NA	NA	NA	7	0.2	0.845	0.993	9	5.22	0	0	1.41	0.16	0.563	TSS1500
cg00356361	NFATC1	4772	18	77286260	5.05	0	6.76	1.93686e-11	0	46	-1.44	0.149	-0.71	0.475457	0.889	6	-0.84	0.402	0.908	1	NA	NA	NA	5	-1.95	0.051	0.599	1.91	0.057	0.366	Body
cg00356769	IGF2BP3	10643	7	23455115	6.84	0	6.61	5.30822e-11	0	71	-0.95	0.344	-1.11	0.266037	0.791	13	-0.75	0.453	0.924	18	-0.65	0.515	0.965	8	0.09	0.925	0.995	6.28	0	0	Body
cg00356811	TNFAIP8L1	126282	19	4639239	-2.07	0.0383	-0.6	0.546042	0.667	95	-0.64	0.525	-0.45	0.655892	0.94	1	NA	NA	NA	6	-0.72	0.473	0.958	12	-0.56	0.576	0.969	0.81	0.416	0.788	TSS1500
cg00356818	MTRF1L	54516	6	153324278	-5.1	0	-0.16	0.874897	0.919	54	-0.48	0.632	0.05	0.961635	0.995	0	NA	NA	NA	3	-0.95	0.344	0.928	7	-0.21	0.837	0.991	-0.24	0.809	0.944	TSS1500
cg00357238	POT1	25913	7	124570053	-4.19	0	-3.07	0.00216436	0.006	70	-0.28	0.782	-0.06	0.950314	0.993	3	0	0.998	1	7	-0.48	0.634	0.979	2	NA	NA	NA	1.07	0.283	0.694	TSS200
cg00357368	GNG5;SPATA1	2787	1	84972303	-1.54	0.1247	-0.61	0.542924	0.665	78	0.6	0.547	0.75	0.450743	0.881	1	NA	NA	NA	2	NA	NA	NA	2	NA	NA	NA	0.62	0.537	0.845	TSS200
cg00357593	DDX39	10212	19	14530417	2.22	0.0266	0.8	0.42255	0.553	101	0.53	0.594	0.34	0.732503	0.956	2	NA	NA	NA	13	1.41	0.158	0.816	8	-0.68	0.495	0.957	1.27	0.203	0.618	TSS1500
cg00357610	ANKRD50	57182	4	125633704	-0.39	0.6933	-1.84	0.0662815	0.123	52	-1.24	0.215	-1.59	0.11214	0.644	2	NA	NA	NA	6	-1.34	0.18	0.84	3	-1.47	0.143	0.788	-0.61	0.54	0.846	5'UTR
cg00357671	NCOR2	9612	12	124809516	1.3	0.1937	1.6	0.109106	0.188	73	-3.54	0	-3.52	0.00044588	0.042	13	-4.25	0	0.003	4	-1.58	0.115	0.762	5	-0.31	0.755	0.984	1.33	0.182	0.589	3'UTR
cg00358220	MYL12A	10627	18	3247473	-8.22	0	-7.79	1.25558e-14	0	101	0.23	0.82	1.08	0.278531	0.8	0	NA	NA	NA	6	0.78	0.438	0.951	14	1.25	0.213	0.852	0.8	0.421	0.791	TSS200
cg00358442	DPY19L2P4	442523	7	89747958	0.07	0.9417	-0.07	0.945896	0.966	78	-0.77	0.441	-1.04	0.297401	0.811	1	NA	NA	NA	8	-1.95	0.051	0.601	8	-1.65	0.099	0.726	-0.61	0.54	0.845	TSS1500
cg00358451	ZNF672	79894	1	249141919	1.59	0.113	3.12	0.00183888	0.005	58	0.62	0.533	0.88	0.38038	0.852	0	NA	NA	NA	2	NA	NA	NA	13	1.75	0.08	0.682	0.31	0.755	0.93	Body
cg00358611	FGF3	2248	11	69633659	-5.84	0	-6.17	8.89348e-10	0	164	0.49	0.627	-0.19	0.847701	0.977	2	NA	NA	NA	9	2.56	0.011	0.318	22	0.39	0.699	0.981	5.06	0	0	1stExon
cg00358695	RABAC1	10567	19	42463363	-6.13	0	-5.44	6.11793e-08	0	95	-1.37	0.171	-1.39	0.163562	0.711	1	NA	NA	NA	6	-0.87	0.386	0.94	7	-0.57	0.571	0.968	0.3	0.767	0.932	Body
cg00358880	LHX9	56956	1	197885105	-1.38	0.1688	-1.43	0.152755	0.249	47	-0.48	0.633	-0.57	0.569053	0.917	0	NA	NA	NA	2	NA	NA	NA	4	1.54	0.125	0.766	0.62	0.535	0.843	TSS1500
cg00358927	FAM168A	23201	11	73309264	-1.84	0.0663	-0.61	0.54219	0.664	117	-0.51	0.607	0.12	0.902552	0.986	13	0.77	0.439	0.919	12	-0.76	0.444	0.953	17	1.34	0.181	0.826	0.81	0.417	0.789	TSS200
cg00359285	TNK2	10188	3	195599248	-5.94	0	-5.01	6.0495e-07	0	95	-0.9	0.369	-0.6	0.549671	0.911	3	-0.78	0.437	0.918	11	0.66	0.508	0.964	6	-0.93	0.355	0.919	0.38	0.705	0.909	Body
cg00359325	USP4	7375	3	49377419	4.08	0	-0.41	0.682551	0.78	77	1.51	0.13	0.77	0.440606	0.877	6	-0.78	0.437	0.918	10	0.02	0.982	1	8	-0.66	0.509	0.959	-0.94	0.348	0.744	1stExon
cg00359511	APOB48R	55911	16	28509413	4.74	0	4.97	7.64967e-07	0	51	-3.78	0	-3.05	0.00229733	0.117	1	NA	NA	NA	4	-4.05	0	0.01	5	-1.1	0.273	0.89	-0.62	0.538	0.845	Body
cg00359868	WRB	7485	21	40752339	5.04	0	0.44	0.66285	0.764	79	0.8	0.425	-0.54	0.587137	0.922	2	NA	NA	NA	4	-0.82	0.413	0.946	5	0.8	0.422	0.938	0.85	0.398	0.78	1stExon
cg00359911	MYH11	4629	16	15951230	-3.07	0.0022	-3.07	0.0021856	0.006	42	-1.07	0.284	-1.07	0.283217	0.803	7	-1.07	0.283	0.858	5	-0.47	0.637	0.979	4	-1.61	0.108	0.742	1.79	0.074	0.409	TSS1500
cg00360072	HDAC4	9759	2	240322717	-5.52	0	-2.47	0.0134978	0.03	66	1.09	0.276	0.61	0.543711	0.91	13	0.22	0.824	0.983	5	-0.38	0.705	0.984	5	1.5	0.133	0.777	0.39	0.698	0.908	TSS200
cg00360362	HMGCR	3156	5	74633527	-0.55	0.5804	-1.21	0.226231	0.342	47	-0.9	0.368	-1.01	0.312452	0.82	1	NA	NA	NA	3	0.03	0.977	0.999	9	-1.17	0.243	0.873	0.4	0.687	0.903	5'UTR
cg00360468	PRMT10	90826	4	148605329	-4.17	0	-1.73	0.0838642	0.151	42	-0.63	0.529	0.46	0.647419	0.938	0	NA	NA	NA	4	-0.09	0.93	0.997	3	-0.1	0.924	0.995	-0.35	0.723	0.918	TSS200
cg00360600	FAM82A1	151393	2	38152299	-7.86	0	-8.42	8.64437e-17	0	58	-0.46	0.645	-0.67	0.50584	0.899	4	-0.02	0.985	0.998	3	-0.51	0.609	0.975	6	0.63	0.532	0.964	0.7	0.485	0.82	TSS200
cg00360718	CUEDC2	79004	10	104192479	6.01	0	2.24	0.0250007	0.052	51	-0.24	0.814	-0.38	0.704755	0.951	1	NA	NA	NA	8	0.08	0.934	0.997	3	0.02	0.982	0.999	-0.68	0.494	0.824	TSS200
cg00360794	LTK	4058	15	41803850	-3	0.0028	-3.07	0.00216536	0.006	83	0.5	0.618	0.49	0.625662	0.933	1	NA	NA	NA	15	-0.62	0.535	0.967	10	1.95	0.052	0.601	1.64	0.102	0.465	Body
cg00361562	BOLL	66037	2	198649771	-0.33	0.7418	-0.38	0.703979	0.797	54	1.08	0.28	1.02	0.308673	0.817	2	NA	NA	NA	6	1.51	0.131	0.786	8	0.03	0.976	0.998	2.03	0.043	0.328	5'UTR
cg00361639	TMEM9B	56674	11	8986506	2.58	0.01	0.97	0.331373	0.46	71	0.8	0.425	0.49	0.626318	0.933	2	NA	NA	NA	6	-0.04	0.966	0.999	5	1.16	0.245	0.874	-1.47	0.143	0.536	TSS1500
cg00362263	PDCL3	79031	2	101179803	3.94	0.0001	1.45	0.146476	0.24	75	0.8	0.426	-0.15	0.88409	0.983	1	NA	NA	NA	2	NA	NA	NA	4	-0.4	0.691	0.98	0.56	0.575	0.86	Body
cg00362906	MLL	4297	11	118305799	2.29	0.0221	1.03	0.303505	0.43	70	-0.7	0.482	-1.25	0.210933	0.756	3	-0.56	0.576	0.952	9	-2.66	0.008	0.274	9	0.27	0.787	0.987	1.04	0.3	0.708	TSS1500
cg00362959	ARHGAP26	23092	5	142150831	-1.56	0.1194	-2.74	0.00615826	0.015	57	-1.71	0.088	-1.89	0.0589637	0.529	24	-2.14	0.033	0.429	4	-0.68	0.495	0.962	7	-0.8	0.424	0.939	0.48	0.629	0.884	Body
cg00363465	ZNF764	92595	16	30569976	1.41	0.1596	-0.86	0.391531	0.523	82	2.71	0.007	1.97	0.0493001	0.499	1	NA	NA	NA	5	-1.6	0.11	0.755	13	-0.12	0.907	0.995	0.56	0.576	0.86	TSS1500
cg00363811	BTRC	8945	10	103113695	-7.54	0	-1.09	0.276344	0.4	49	-0.45	0.65	0.15	0.876909	0.982	3	0.96	0.339	0.881	2	NA	NA	NA	3	0.9	0.369	0.923	-2.3	0.021	0.232	TSS200
cg00363813	IFFO1	25900	12	6664872	-16.8	0	-17.54	1.15337e-62	0	84	1.37	0.171	0.58	0.562134	0.914	3	0.66	0.511	0.939	6	0.32	0.746	0.987	10	0.16	0.87	0.993	-1.05	0.294	0.704	1stExon
cg00364357	SNX22	79856	15	64443650	-5.79	0	-5.61	2.48211e-08	0	60	-1.19	0.236	-1.03	0.304661	0.815	2	NA	NA	NA	9	0.55	0.583	0.972	5	-0.61	0.541	0.965	-0.33	0.741	0.924	TSS1500
cg00364611	KCNK13	56659	14	90528870	-3.35	0.0008	-3.46	0.000563815	0.002	50	-1.91	0.056	-2.09	0.0370822	0.452	1	NA	NA	NA	3	-0.87	0.384	0.94	2	NA	NA	NA	-2.25	0.025	0.249	1stExon
cg00365505	REPIN1	29803	7	150066001	-4.6	0	-3.01	0.00264596	0.007	65	-1.62	0.106	-1.27	0.203407	0.75	1	NA	NA	NA	3	-0.19	0.853	0.994	3	-0.03	0.977	0.998	-1.54	0.124	0.506	5'UTR
cg00365524	HTR6	3362	1	19992771	10.77	0	10.75	5.59168e-26	0	70	-2.55	0.011	-2.04	0.0414187	0.469	0	NA	NA	NA	5	-0.4	0.688	0.983	6	-2.99	0.003	0.156	0.81	0.417	0.789	1stExon
cg00365963	TFIP11	24144	22	26895362	-6.2	0	0.03	0.978669	0.987	69	-0.19	0.848	0.1	0.919101	0.989	3	0.43	0.667	0.965	8	0	0.996	1	3	0.16	0.874	0.993	-1.93	0.054	0.358	Body
cg00365989	SEC14L2	23541	22	30819400	0.77	0.4396	-0.33	0.744274	0.828	85	1.26	0.209	0.73	0.466629	0.886	2	NA	NA	NA	11	0.77	0.439	0.951	9	0.44	0.661	0.978	-0.3	0.765	0.932	3'UTR
cg00366237	SEC22A	26984	3	122920704	-0.88	0.3771	0.07	0.947167	0.967	89	-2.3	0.022	-2.22	0.0263185	0.395	4	-1.72	0.085	0.624	6	-1.7	0.089	0.716	3	-1.77	0.078	0.677	0.27	0.788	0.938	TSS200
cg00366352	NTN4	59277	12	96184415	-1.05	0.2942	-0.46	0.643136	0.749	73	-1.68	0.093	-0.47	0.637009	0.936	12	-0.57	0.57	0.951	15	-0.58	0.56	0.969	10	0.12	0.901	0.995	0.59	0.557	0.852	1stExon
cg00366505	ZC3H18	124245	16	88636230	-3.34	0.0008	-2.78	0.00547675	0.013	76	-0.3	0.765	-0.2	0.838488	0.976	5	0.41	0.685	0.969	5	0.18	0.858	0.994	6	0.15	0.88	0.993	-0.47	0.639	0.887	TSS1500
cg00366814	HK2	3099	2	75061219	-4.82	0	-4.52	6.67943e-06	0	53	-0.52	0.603	-0.34	0.73293	0.956	3	-1.08	0.279	0.856	1	NA	NA	NA	7	-0.57	0.568	0.967	-0.5	0.616	0.877	1stExon
cg00366818	ARMC4	55130	10	28287879	-5	0	-4.96	7.86497e-07	0	53	-0.63	0.528	-0.77	0.443668	0.878	6	-0.46	0.646	0.962	2	NA	NA	NA	1	NA	NA	NA	0.92	0.359	0.754	5'UTR
cg00366837	JUNB	3726	19	12900860	-1.69	0.0905	-1.35	0.178695	0.283	97	0.57	0.57	0.72	0.469153	0.887	0	NA	NA	NA	14	1.9	0.057	0.624	17	-0.5	0.616	0.975	-0.95	0.341	0.739	TSS1500
cg00366850	SIX2	10736	2	45232417	6.81	0	6.39	2.28487e-10	0	56	1.2	0.23	0.98	0.329256	0.829	0	NA	NA	NA	2	NA	NA	NA	3	0.91	0.362	0.921	1.45	0.148	0.543	3'UTR
cg00366917	MBP	4155	18	74845154	-4.29	0	-3.4	0.000699926	0.002	49	1.01	0.314	1.53	0.126528	0.665	7	-0.63	0.53	0.944	3	-1.62	0.106	0.748	6	1.21	0.227	0.862	0.59	0.554	0.851	TSS1500
cg00366934	MYB	4602	6	135503837	-2.63	0.0087	-2.41	0.016101	0.035	58	0.75	0.456	1.25	0.211153	0.756	0	NA	NA	NA	7	1.6	0.109	0.754	5	1.98	0.047	0.585	0.35	0.729	0.921	Body
cg00367327	PARVB	29780	22	44419885	-12.64	0	-14.26	2.69545e-43	0	65	-1.25	0.212	-1.37	0.17127	0.72	2	NA	NA	NA	6	-1.67	0.096	0.731	5	-1.34	0.18	0.826	-0.05	0.963	0.991	Body
cg00367424	HCCA2	81532	11	1673835	-3.27	0.0011	-0.43	0.668188	0.768	80	0.77	0.441	1.6	0.109363	0.64	2	NA	NA	NA	8	1.39	0.166	0.824	1	NA	NA	NA	0.82	0.412	0.787	Body
cg00367438	TMUB1	83590	7	150780797	-2.23	0.0256	0.06	0.949191	0.968	66	-0.41	0.681	-0.21	0.831999	0.974	0	NA	NA	NA	5	-0.15	0.879	0.995	7	0.93	0.352	0.917	0.45	0.65	0.891	TSS200
cg00367463	BEST4	266675	1	45249899	-12.82	0	-13.04	7.25301e-37	0	67	-1.48	0.138	-1.53	0.125117	0.663	1	NA	NA	NA	5	-1.26	0.209	0.866	3	-1.29	0.198	0.84	0.9	0.367	0.761	Body
cg00367488	STEAP3	55240	2	120020686	4.33	0	3.38	0.000738782	0.002	45	0.74	0.461	0.61	0.542633	0.909	0	NA	NA	NA	4	0.61	0.539	0.967	0	NA	NA	NA	0.8	0.426	0.794	Body
cg00367497	NR2F2;MIR1469	7026	15	96875716	-3.1	0.002	-2.43	0.0153495	0.034	41	-1.77	0.077	-1.6	0.109785	0.641	0	NA	NA	NA	3	-1.59	0.112	0.758	2	NA	NA	NA	1.31	0.189	0.597	TSS200
cg00367532	SEMA7A	8482	15	74703141	-2.47	0.0137	-2.35	0.0189185	0.041	69	0.32	0.749	0.47	0.642001	0.937	1	NA	NA	NA	10	0.33	0.738	0.987	5	0.34	0.736	0.983	0.17	0.867	0.961	Body
cg00367615	C13orf33	84935	13	31480979	-7.52	0	-7.59	5.57129e-14	0	51	-0.5	0.618	-0.54	0.587585	0.922	1	NA	NA	NA	3	1.55	0.121	0.773	2	NA	NA	NA	1.54	0.125	0.508	Body
cg00367659	CCT6B;ZNF830	10693	17	33288544	-1.48	0.14	-1.97	0.0493595	0.095	64	-0.28	0.782	-0.5	0.619124	0.931	2	NA	NA	NA	5	0.11	0.914	0.997	5	0.27	0.787	0.987	0.17	0.862	0.959	TSS200
cg00368059	GSTO2	119391	10	106034747	-12.28	0	-12.98	1.5716e-36	0	48	1.76	0.079	1.63	0.103606	0.629	1	NA	NA	NA	3	-0.4	0.689	0.983	4	1.21	0.226	0.861	0.02	0.982	0.995	Body
cg00368415	SNX27	81609	1	151584398	5.69	0	1.37	0.171077	0.273	113	2.19	0.029	0.55	0.581664	0.92	13	0.71	0.48	0.931	17	-0.28	0.778	0.99	11	1.8	0.071	0.664	-0.04	0.968	0.992	TSS1500
cg00368565	RGS19;OPRL1	10287	20	62711129	-2.63	0.0086	-2.43	0.0151797	0.033	70	-0.36	0.722	-0.09	0.928298	0.99	2	NA	NA	NA	6	-0.07	0.943	0.998	8	-0.14	0.885	0.994	1.07	0.286	0.697	5'UTR
cg00368989	GTF2A2	2958	15	59949771	-2.71	0.0068	0.21	0.834431	0.892	64	0.69	0.489	0.98	0.328755	0.829	2	NA	NA	NA	5	-0.22	0.826	0.992	7	0.53	0.599	0.972	-1.27	0.204	0.619	TSS200
cg00369061	NFRKB	4798	11	129765581	-2.26	0.0237	-0.76	0.446572	0.576	60	1.52	0.129	1.93	0.053187	0.511	1	NA	NA	NA	4	1.6	0.11	0.755	7	1.31	0.191	0.836	-0.56	0.575	0.86	TSS200
cg00369151	PIP4K2A	5305	10	23002323	-1.33	0.1848	-0.18	0.85675	0.907	61	1.01	0.312	1.02	0.306296	0.816	7	0.85	0.394	0.905	6	0.97	0.331	0.925	0	NA	NA	NA	1.06	0.288	0.698	Body
cg00369241	IFITM5	387733	11	299588	-8.13	0	-8.08	1.35901e-15	0	58	2.48	0.013	2.41	0.0159071	0.322	0	NA	NA	NA	8	0.44	0.657	0.981	8	1.41	0.159	0.806	-2.16	0.031	0.277	TSS200
cg00369414	CACNA1H	8912	16	1244824	4.9	0	4.94	8.60567e-07	0	96	-3.79	0	-3.75	0.000182942	0.023	4	-0.04	0.969	0.997	3	-2.14	0.032	0.514	4	-0.13	0.895	0.995	-1.99	0.047	0.34	Body
cg00369716	PPRC1	23082	10	103892708	2.3	0.0216	-0.47	0.635488	0.742	48	-0.42	0.677	-0.82	0.413067	0.866	1	NA	NA	NA	3	-0.37	0.714	0.985	5	-0.99	0.321	0.908	-0.14	0.892	0.968	TSS200
cg00369908	ING4	51147	12	6772357	0.22	0.8263	-0.22	0.82554	0.885	81	-0.5	0.62	-0.8	0.426216	0.871	4	0.51	0.61	0.958	6	0.31	0.76	0.988	6	0.32	0.752	0.984	-1.37	0.169	0.575	TSS200
cg00370047	BRSK2	9024	11	1481436	2.88	0.0041	3.01	0.00268912	0.007	82	0.83	0.405	1.1	0.271077	0.795	1	NA	NA	NA	3	0.24	0.812	0.991	6	2.22	0.027	0.471	1.16	0.248	0.665	Body
cg00370293	CCL28	56477	5	43397113	-13.38	0	-13.63	6.66419e-40	0	91	-0.24	0.814	-0.02	0.980612	0.997	2	NA	NA	NA	11	-0.66	0.507	0.963	7	-0.83	0.409	0.933	-2.86	0.004	0.101	Body
cg00370303	FBRSL1	57666	12	133066056	-0.14	0.8896	-0.69	0.490564	0.617	64	-0.99	0.324	-0.95	0.339805	0.835	3	0.15	0.883	0.99	8	-0.59	0.553	0.969	5	-1.35	0.178	0.825	-0.47	0.641	0.887	TSS1500
cg00370926	TRAPPC1;CNTROB	58485	17	7835519	-6.3	0	-1.84	0.0654647	0.122	90	0.81	0.418	0.93	0.350242	0.84	0	NA	NA	NA	5	1.02	0.307	0.916	11	0.5	0.62	0.975	-1.88	0.06	0.373	TSS1500
cg00371107	ARID1A	8289	1	27023736	-5.29	0	-0.23	0.818415	0.88	97	0.98	0.325	0.1	0.91676	0.988	8	2.68	0.007	0.194	9	-1.19	0.233	0.881	4	0.2	0.84	0.991	-2.22	0.026	0.257	1stExon
cg00371570	ZFP36L2	678	2	43452360	-12.18	0	-11.55	1.37869e-29	0	81	0.41	0.679	0.87	0.385032	0.854	6	-1.47	0.141	0.726	16	1.87	0.062	0.639	20	-0.71	0.479	0.954	-1.67	0.095	0.452	Body
cg00371627	PTPN12	5782	7	77167295	-1.23	0.2197	0.37	0.708616	0.801	84	0.7	0.482	0.9	0.366367	0.847	15	1.27	0.204	0.796	2	NA	NA	NA	9	1.33	0.184	0.83	-2.18	0.029	0.269	TSS200
cg00371891	DPP9	91039	19	4723959	-0.68	0.494	-2.01	0.0450519	0.088	96	1.16	0.246	1.08	0.281383	0.801	6	1.84	0.066	0.57	13	0.61	0.543	0.968	8	0.14	0.889	0.994	-0.73	0.466	0.813	TSS200
cg00371926	NARS	4677	18	55289231	2.17	0.0303	-0.85	0.39811	0.529	53	1.2	0.231	0.69	0.487739	0.893	1	NA	NA	NA	6	1.38	0.167	0.825	2	NA	NA	NA	-1.42	0.155	0.556	TSS200
cg00372278	ELF2	1998	4	140004289	3.26	0.0011	0.43	0.664944	0.766	53	-1.86	0.064	-1.61	0.107152	0.636	7	-2.06	0.04	0.462	5	-0.37	0.71	0.984	1	NA	NA	NA	0.64	0.524	0.838	Body
cg00372354	KIAA1310	55683	2	97304187	-3.54	0.0004	-1.74	0.0818268	0.148	61	0.53	0.598	1.19	0.235229	0.773	6	0.01	0.991	0.999	5	-0.05	0.959	0.999	7	-0.04	0.968	0.998	-0.18	0.859	0.959	TSS200
cg00372375	MFHAS1	9258	8	8749343	-7.85	0	-6.72	2.56158e-11	0	54	0.41	0.679	0.93	0.351921	0.841	7	-0.04	0.97	0.997	8	0.28	0.776	0.989	2	NA	NA	NA	-1.09	0.275	0.688	1stExon
cg00372610	C19orf36;MOBKL2A	113177	19	2096731	-1.24	0.2164	-0.08	0.933334	0.958	105	1.07	0.284	1.16	0.245978	0.78	0	NA	NA	NA	12	1.34	0.181	0.841	8	0.22	0.829	0.99	0.3	0.766	0.931	TSS200
cg00372669	NDST2	8509	10	75571033	-5.46	0	-1.09	0.27763	0.401	88	-0.67	0.503	-0.01	0.989743	0.998	2	NA	NA	NA	6	-0.16	0.876	0.995	3	-0.51	0.613	0.974	-0.19	0.852	0.957	5'UTR
cg00373120	RUFY1	80230	5	179004757	1.67	0.0961	0.94	0.349595	0.48	65	-0.85	0.397	-1.08	0.281505	0.802	4	-0.04	0.972	0.997	2	NA	NA	NA	5	-2.27	0.023	0.447	-1.67	0.096	0.453	Body
cg00373131	CCDC18;TMED5	343099	1	93646396	-4.4	0	-2.07	0.0386677	0.077	68	-1.37	0.17	0.03	0.977467	0.996	2	NA	NA	NA	10	0.57	0.566	0.97	1	NA	NA	NA	-0.78	0.434	0.799	1stExon
cg00373275	PRSS42	339906	3	46875226	0.12	0.9073	0.16	0.874542	0.919	64	0.47	0.636	0.49	0.626239	0.933	0	NA	NA	NA	1	NA	NA	NA	4	0.58	0.561	0.967	0.24	0.811	0.945	Body
cg00373279	ILF3;LOC147727	3609	19	10765277	-1.44	0.1515	-1.87	0.0614373	0.115	122	-0.59	0.558	-0.73	0.467617	0.886	6	-1.18	0.238	0.827	19	0.61	0.545	0.968	13	-0.2	0.838	0.991	0.53	0.599	0.871	5'UTR
cg00373397	FAM19A5	25817	22	49146166	15.58	0	16.18	2.61037e-54	0	65	0.88	0.377	1.07	0.285697	0.804	16	1.55	0.122	0.698	6	0.79	0.428	0.949	8	1.22	0.222	0.86	0.8	0.422	0.791	3'UTR
cg00373643	PCIF1	63935	20	44563418	3.52	0.0005	1.61	0.108671	0.187	63	0.49	0.625	-0.03	0.977964	0.996	1	NA	NA	NA	7	-0.09	0.929	0.997	5	0.28	0.776	0.986	-3.17	0.002	0.054	5'UTR
cg00373967	MAP3K10	4294	19	40711980	-1.21	0.2268	2.08	0.0379736	0.076	88	-5.91	0	-3.83	0.000135381	0.019	1	NA	NA	NA	4	-3.51	0	0.047	7	-2.56	0.011	0.314	1.94	0.053	0.355	Body
cg00374015	PLXNA1	5361	3	126737226	-2.98	0.0029	0.46	0.647157	0.752	46	0.24	0.81	-0.07	0.942537	0.992	2	NA	NA	NA	2	NA	NA	NA	3	1.27	0.205	0.846	0.71	0.48	0.819	Body
cg00374224	OTX1	5013	2	63277274	-2.19	0.0289	-1.67	0.095536	0.168	71	-0.76	0.446	-0.69	0.488792	0.894	0	NA	NA	NA	11	0.22	0.827	0.992	6	-1.09	0.278	0.891	0.51	0.608	0.872	TSS1500
cg00374298	LSM5	23658	7	32530017	-0.98	0.3273	1.03	0.303407	0.43	72	-0.78	0.438	-0.36	0.715183	0.953	1	NA	NA	NA	8	0.79	0.428	0.949	6	-0.68	0.499	0.958	-0.53	0.599	0.871	Body
cg00374333	AP1S3	130340	2	224702156	-4.08	0	-2.75	0.00602816	0.014	95	0.04	0.97	-0.28	0.782848	0.965	1	NA	NA	NA	4	-0.92	0.356	0.931	2	NA	NA	NA	1.13	0.26	0.675	Body
cg00374377	PROCA1	147011	17	27038186	-3.64	0.0003	-4.76	2.09627e-06	0	104	2.99	0.003	2.3	0.0216955	0.368	2	NA	NA	NA	14	3.22	0.001	0.095	10	3.51	0	0.051	-0.1	0.92	0.978	Body
cg00374546	IFT140	9742	16	1574590	2.28	0.0229	4.15	3.5243e-05	0	90	-0.29	0.771	-0.09	0.931094	0.99	5	0.38	0.701	0.971	7	-0.51	0.611	0.976	10	1	0.318	0.907	-0.91	0.361	0.756	Body
cg00374596	PPP1CA	5499	11	67169070	-3.75	0.0002	0.75	0.454557	0.584	145	-2.69	0.007	-0.74	0.460443	0.884	5	-1.84	0.066	0.569	20	-0.37	0.708	0.984	17	0.49	0.623	0.975	1.44	0.15	0.546	Body
cg00374688	ZNF295	49854	21	43431365	-0.67	0.5025	-1.06	0.290926	0.416	97	-1.87	0.061	-1.91	0.0561931	0.521	2	NA	NA	NA	4	-0.92	0.359	0.933	4	-0.1	0.918	0.995	-1.56	0.118	0.496	TSS1500
cg00374839	ALX4	60529	11	44332454	5.97	0	5.98	2.74483e-09	0	54	-1.06	0.288	-1.03	0.304066	0.815	3	-1.08	0.282	0.857	5	0.1	0.922	0.997	8	-0.83	0.406	0.933	0.69	0.489	0.823	TSS1500
cg00374927	FAIM	55179	3	138328184	-9.39	0	-7.78	1.35015e-14	0	71	-0.27	0.791	0.2	0.84004	0.976	1	NA	NA	NA	2	NA	NA	NA	7	0.47	0.635	0.977	1.35	0.178	0.584	5'UTR
cg00375031	INTS8	55656	8	95835718	3.95	0.0001	-1.1	0.270849	0.394	96	1.5	0.133	0.37	0.708768	0.952	3	-0.08	0.939	0.996	9	-0.23	0.82	0.992	9	1.15	0.252	0.878	-0.35	0.726	0.919	1stExon
cg00375157	ZNF771	51333	16	30418874	0.97	0.3303	-0.38	0.700986	0.795	76	0.52	0.601	-0.07	0.941287	0.992	1	NA	NA	NA	3	-0.15	0.88	0.996	12	0.08	0.94	0.997	-0.01	0.991	0.998	1stExon
cg00375250	OLFML2A	169611	9	127539738	-9.42	0	-9.67	1.67913e-21	0	44	-2.08	0.038	-2.15	0.0320817	0.427	2	NA	NA	NA	4	-1.61	0.107	0.752	3	-0.96	0.336	0.913	-0.15	0.884	0.966	Body
cg00375444	LMF1	64788	16	923658	11	0	12.36	1.93632e-33	0	97	-2.62	0.009	-2.33	0.0200025	0.354	8	-2.38	0.018	0.316	3	1.08	0.282	0.904	11	0.13	0.893	0.995	-0.89	0.374	0.765	Body
cg00375691	EMX2OS	196047	10	119296942	8.11	0	7.81	1.05474e-14	0	42	-1.36	0.173	-1.4	0.161041	0.709	2	NA	NA	NA	0	NA	NA	NA	2	NA	NA	NA	-2.2	0.028	0.262	Body
cg00375983	TAS1R2	80834	1	19181390	-0.99	0.321	-0.83	0.408184	0.539	58	-4.77	0	-4.34	1.54075e-05	0.004	0	NA	NA	NA	3	-1.34	0.179	0.839	5	-3.25	0.001	0.093	-1.07	0.283	0.695	Body
cg00376019	TMEM110	375346	3	52931306	-2.99	0.0028	-1.73	0.0840783	0.151	73	0.71	0.475	0.61	0.543214	0.909	4	0.91	0.361	0.892	2	NA	NA	NA	7	-0.91	0.362	0.921	-0.8	0.424	0.792	1stExon
cg00376129	PTPRG	5793	3	61547524	-5.21	0	-5.64	2.02268e-08	0	163	-0.45	0.656	-0.2	0.838002	0.976	38	1.52	0.128	0.707	6	-0.73	0.468	0.958	2	NA	NA	NA	-0.9	0.368	0.762	1stExon
cg00376283	ABCB9	23457	12	123451042	-3.65	0.0003	-2.42	0.0156009	0.034	66	-1.91	0.056	-1.36	0.17545	0.724	6	-0.47	0.641	0.962	7	-1.65	0.1	0.738	6	0.04	0.966	0.998	0.38	0.701	0.908	5'UTR
cg00376544	FBXO39	162517	17	6679348	2.22	0.0264	1.63	0.102594	0.179	88	1.42	0.155	0.44	0.660691	0.941	1	NA	NA	NA	8	0.31	0.753	0.987	7	1.6	0.109	0.744	0.74	0.462	0.811	TSS1500
cg00376654	UMOD	7369	16	20360497	-0.43	0.6673	-0.37	0.711327	0.803	54	-1.77	0.076	-1.75	0.0807352	0.58	1	NA	NA	NA	6	0.01	0.994	1	3	-0.97	0.332	0.912	-0.75	0.452	0.806	Body
cg00376735	LPPR2	64748	19	11473212	4.84	0	5.43	6.45006e-08	0	112	-0.13	0.896	0.04	0.965418	0.995	1	NA	NA	NA	10	-0.09	0.926	0.997	9	0.16	0.876	0.993	0.36	0.718	0.916	Body
cg00376785	DNAJC2	27000	7	102985038	3	0.0027	-0.26	0.798497	0.867	53	1.82	0.069	0.47	0.641758	0.937	2	NA	NA	NA	7	1.27	0.205	0.864	3	-0.04	0.965	0.998	0.41	0.679	0.903	1stExon
cg00377133	MYL12A	10627	18	3247815	-7.56	0	-5.89	4.775e-09	0	101	1.05	0.294	2.49	0.0128857	0.292	0	NA	NA	NA	6	1.61	0.108	0.752	14	2.14	0.032	0.507	0.8	0.421	0.791	1stExon
cg00377169	TYSND1	219743	10	71905957	-0.86	0.3872	-1.71	0.0872224	0.156	60	-1.94	0.053	-1.98	0.0484162	0.495	1	NA	NA	NA	8	-0.92	0.357	0.932	4	-0.81	0.415	0.936	-1.13	0.257	0.672	1stExon
cg00377301	GALNT9	50614	12	132834252	5.34	0	5.69	1.50036e-08	0	75	-0.59	0.553	0.05	0.959185	0.994	4	1.11	0.265	0.847	5	-0.26	0.797	0.991	4	-1.06	0.287	0.894	0.12	0.904	0.971	Body
cg00377695	DSCAML1	57453	11	117667189	-2.79	0.0054	-3.33	0.00088771	0.002	71	-1.88	0.061	-1.77	0.0765506	0.57	10	-1.38	0.169	0.759	5	0.37	0.713	0.985	2	NA	NA	NA	-0.61	0.541	0.846	Body
cg00377757	TIMP2	7077	17	76921538	-2.85	0.0044	-3.1	0.00197658	0.005	73	-0.52	0.605	-0.66	0.507408	0.899	6	-0.02	0.985	0.998	6	-0.46	0.645	0.98	7	-0.13	0.895	0.995	1.44	0.149	0.545	TSS200
cg00377849	TMEM188	255919	16	50058938	-4.7	0	-0.1	0.921499	0.95	56	-0.16	0.871	0.72	0.469744	0.887	0	NA	NA	NA	1	NA	NA	NA	7	1.24	0.217	0.854	1.75	0.08	0.422	TSS1500
cg00378144	LYPD6B	130576	2	149895643	-7.22	0	-6.97	4.88065e-12	0	49	-0.09	0.931	0.48	0.63055	0.934	9	-0.12	0.903	0.991	0	NA	NA	NA	2	NA	NA	NA	-0.18	0.858	0.959	5'UTR
cg00378218	SCARF1	8578	17	1546841	1.72	0.0848	1.59	0.111196	0.191	79	1.29	0.198	1.24	0.213555	0.757	0	NA	NA	NA	3	1.63	0.104	0.747	7	0.56	0.579	0.97	1.39	0.164	0.571	Body
cg00378510	LINGO3	645191	19	2291020	2.22	0.0269	2.01	0.0449662	0.088	85	1.01	0.315	1.03	0.301652	0.813	3	0.6	0.552	0.948	9	0.44	0.659	0.981	11	1.17	0.243	0.873	-0.47	0.636	0.886	Body
cg00378730	CHAT	1103	10	50822650	-1.7	0.0891	-1.74	0.0816697	0.147	40	0.67	0.505	0.47	0.640951	0.937	4	-0.68	0.499	0.936	6	-0.16	0.871	0.995	3	0.83	0.404	0.932	1.82	0.07	0.399	Body
cg00379080	EPS8	2059	12	15942595	0.02	0.981	-0.7	0.482618	0.61	78	1.04	0.298	0.66	0.507654	0.899	15	-0.71	0.475	0.931	9	1.22	0.223	0.875	3	-1.87	0.061	0.635	-0.66	0.509	0.834	TSS200
cg00379107	BANP	54971	16	87984838	-1.15	0.2518	0.31	0.760111	0.839	51	-1.06	0.287	-0.83	0.407596	0.864	3	0.44	0.658	0.964	6	-1.4	0.161	0.819	3	0.8	0.422	0.938	2.01	0.044	0.331	TSS200
cg00379302	PNKD;AAMP	25953	2	219134963	2.87	0.0041	1.08	0.278102	0.402	50	-0.94	0.348	-1.31	0.191506	0.74	3	-1.32	0.186	0.778	4	-0.3	0.763	0.988	3	0.06	0.952	0.997	2.62	0.009	0.145	TSS200
cg00379348	DUS3L	56931	19	5790806	-1.66	0.098	-2.16	0.0309305	0.063	82	-0.85	0.395	-0.96	0.339214	0.834	0	NA	NA	NA	12	-0.67	0.506	0.963	7	-0.59	0.554	0.967	1.02	0.309	0.715	Body
cg00379648	RFX4	5992	12	106979451	-0.29	0.7718	-0.35	0.727852	0.815	52	2.16	0.031	2.12	0.0342384	0.437	8	0.89	0.374	0.897	3	2.06	0.039	0.551	7	0.42	0.676	0.979	5.24	0	0	Body
cg00379836	AKT1S1	84335	19	50372937	-3.16	0.0016	-0.38	0.707249	0.8	92	-0.16	0.87	0.34	0.736126	0.957	1	NA	NA	NA	12	-0.46	0.648	0.981	8	0.39	0.697	0.981	0.85	0.395	0.777	3'UTR
cg00380150	EIF4ENIF1	56478	22	31885763	-6.75	0	-2.06	0.0399225	0.079	64	-3.16	0.002	-2.07	0.0389777	0.458	9	-1.48	0.14	0.725	6	0.65	0.515	0.965	6	0.53	0.598	0.972	0.06	0.951	0.988	TSS1500
cg00380172	SASH1	23328	6	148663585	-2.74	0.0061	-1.26	0.206323	0.317	72	-0.33	0.739	1.09	0.277731	0.8	23	1.41	0.16	0.75	4	-0.93	0.353	0.93	7	2.42	0.015	0.374	-0.11	0.912	0.974	TSS200
cg00380338	SNORA76	677842	17	62223598	0.56	0.576	0.52	0.602918	0.716	72	-0.28	0.779	-0.38	0.700694	0.95	0	NA	NA	NA	2	NA	NA	NA	2	NA	NA	NA	2.62	0.009	0.145	TSS200
cg00380464	LTV1	84946	6	144164650	1.88	0.0604	-2.38	0.0176549	0.038	60	1.4	0.161	0.04	0.96792	0.995	1	NA	NA	NA	9	-0.7	0.485	0.961	5	-0.07	0.946	0.997	1.29	0.198	0.611	Body
cg00380725	CAST	831	5	95997859	-3.83	0.0001	-4	6.6944e-05	0	69	-0.7	0.485	-0.7	0.486825	0.893	19	-0.91	0.361	0.892	6	-0.58	0.56	0.969	2	NA	NA	NA	-1.26	0.209	0.625	TSS200
cg00380835	SHANK1	50944	19	51165752	7.12	0	7.06	2.54118e-12	0	64	-1.22	0.221	-0.86	0.392054	0.857	2	NA	NA	NA	4	-0.53	0.597	0.974	4	-1.85	0.065	0.648	0.06	0.956	0.989	Body
cg00381076	C18orf54	162681	18	51884797	1.11	0.2662	-0.36	0.717288	0.808	53	-0.57	0.571	-0.81	0.416774	0.868	1	NA	NA	NA	3	1.43	0.154	0.812	3	-1.19	0.235	0.867	1	0.316	0.721	TSS1500
cg00381179	AMOTL2	51421	3	134093562	-0.94	0.3496	-0.33	0.743265	0.827	50	-0.99	0.324	-0.76	0.446204	0.879	1	NA	NA	NA	6	0.26	0.794	0.991	4	1.34	0.181	0.827	0.59	0.553	0.851	TSS200
cg00381330	PYGB	5834	20	25228575	-0.86	0.3886	-0.54	0.591478	0.706	96	1.09	0.277	1.08	0.280777	0.801	5	2.09	0.037	0.446	9	1.36	0.175	0.833	6	0.43	0.667	0.979	1.02	0.307	0.714	TSS200
cg00381411	RBM24	221662	6	17282065	-6.82	0	-6.52	9.7687e-11	0	75	-0.46	0.649	0.07	0.947276	0.993	1	NA	NA	NA	1	NA	NA	NA	5	1.3	0.195	0.839	-0.38	0.701	0.908	TSS1500
cg00381570	KIAA0947	23379	5	5422619	4.67	0	0.11	0.914121	0.946	63	-0.59	0.558	-1.2	0.229443	0.77	8	-0.48	0.632	0.96	6	-1.04	0.301	0.913	12	0.05	0.963	0.998	-1.87	0.062	0.378	TSS200
cg00381604	WASH5P	375690	1	29435	0.71	0.477	0.71	0.475203	0.603	55	1.02	0.31	1.01	0.311737	0.819	0	NA	NA	NA	1	NA	NA	NA	0	NA	NA	NA	1.67	0.096	0.453	TSS200
cg00381974	ST8SIA5	29906	18	44260357	4.27	0	4.22	2.62084e-05	0	46	-2.31	0.021	-2.28	0.0225489	0.373	0	NA	NA	NA	4	-3.08	0.002	0.129	3	0	0.997	1	0.78	0.437	0.8	Body
cg00382190	DARS	1615	2	136742926	2.11	0.0354	0.75	0.455902	0.585	63	-1.77	0.077	-2.13	0.0331269	0.432	2	NA	NA	NA	2	NA	NA	NA	5	-2.85	0.004	0.2	-0.81	0.418	0.789	Body
cg00382227	PDIA2	64714	16	334557	-1.64	0.1019	-1.43	0.153109	0.249	66	-1.19	0.234	-0.89	0.3735	0.85	0	NA	NA	NA	11	-0.92	0.359	0.933	8	0.75	0.456	0.948	0.53	0.599	0.871	Body
cg00382515	MRPL44	65080	2	224822229	0.47	0.64	1.8	0.07195	0.132	87	0.7	0.483	0.47	0.636658	0.936	3	0.83	0.409	0.91	4	-0.04	0.968	0.999	1	NA	NA	NA	0.83	0.406	0.784	1stExon
cg00382944	PCSK9	255738	1	55505532	-3.87	0.0001	-3.85	0.000122358	0	51	0.08	0.937	0.2	0.839337	0.976	2	NA	NA	NA	1	NA	NA	NA	8	-0.52	0.601	0.972	0.1	0.918	0.977	1stExon
cg00383178	NOP2	4839	12	6677670	-2.88	0.004	-2.34	0.0192928	0.041	84	-0.86	0.39	-0.52	0.6021	0.926	1	NA	NA	NA	7	1.81	0.07	0.666	9	0.32	0.748	0.984	-0.48	0.63	0.885	TSS200
cg00383290	C1orf31	388753	1	234509457	-2.71	0.0069	-0.22	0.823462	0.884	84	1.83	0.068	2.63	0.00868277	0.243	0	NA	NA	NA	5	3.76	0	0.024	5	0.98	0.326	0.91	1.44	0.149	0.545	1stExon
cg00383598	HSPBP1	23640	19	55790889	-7.14	0	-2.68	0.00740827	0.017	81	-2.94	0.003	-1.62	0.105734	0.633	4	-1.44	0.151	0.738	5	0.65	0.514	0.965	10	-1.67	0.095	0.716	0.48	0.632	0.885	Body
cg00383909	WDR6	11180	3	49044727	0	0.9983	2.06	0.0392248	0.078	74	-2.51	0.012	-2.34	0.0196105	0.352	1	NA	NA	NA	4	-2.44	0.015	0.372	11	-1.6	0.109	0.743	-2.4	0.016	0.203	1stExon
cg00384539	PRDM14	63978	8	70983567	-2.59	0.0096	-3.02	0.00259607	0.007	63	-0.09	0.932	-0.7	0.484883	0.893	2	NA	NA	NA	4	-0.61	0.544	0.968	4	1.19	0.235	0.868	0.85	0.397	0.779	TSS200
cg00384577	ITPKC;ADCK4	80271	19	41223078	-3.91	0.0001	-0.19	0.846018	0.9	87	-2.25	0.025	-1.08	0.281002	0.801	6	-1.37	0.169	0.759	16	-0.82	0.415	0.946	5	-0.14	0.89	0.994	0.09	0.926	0.98	1stExon
cg00384707	SYT3	84258	19	51128576	7.54	0	7.67	3.16251e-14	0	65	-1.72	0.086	-1.5	0.134152	0.675	1	NA	NA	NA	4	-0.35	0.725	0.986	6	-0.68	0.499	0.958	0.9	0.366	0.761	Body
cg00385063	TMEM50B	757	21	34852302	-3.32	0.0009	-0.85	0.397458	0.529	69	-0.85	0.396	-0.41	0.684794	0.947	3	-0.52	0.602	0.956	7	-0.69	0.489	0.962	5	2.42	0.016	0.377	-0.55	0.586	0.865	TSS200
cg00385471	RAB37	326624	17	72733521	-1.77	0.0776	-1.92	0.0554113	0.105	101	-2.09	0.037	-2.63	0.00874615	0.244	3	-0.73	0.468	0.928	8	-2.16	0.031	0.506	8	-1.75	0.08	0.68	1.31	0.189	0.597	Body
cg00385769	C6orf47	57827	6	31628440	-1.41	0.1591	-2.47	0.0136637	0.03	139	0.87	0.383	0.63	0.530595	0.906	0	NA	NA	NA	8	-1.14	0.255	0.893	9	0.34	0.732	0.983	-0.88	0.38	0.768	5'UTR
cg00385906	MAN1A2	10905	1	117910225	1.64	0.1004	1.61	0.107561	0.186	84	-0.4	0.692	-0.52	0.60303	0.927	10	0.55	0.583	0.953	6	-0.67	0.502	0.963	6	0.28	0.783	0.987	0.37	0.708	0.911	5'UTR
cg00386034	SLC29A1	2030	6	44191288	-4.55	0	-0.57	0.569915	0.688	89	-3.68	0	0.26	0.792991	0.967	4	1.19	0.236	0.825	11	0.58	0.564	0.969	13	0.97	0.334	0.912	3.38	0.001	0.032	TSS200
cg00386338	EFNA4	1945	1	155036189	1.16	0.2477	0.41	0.678908	0.777	113	-0.13	0.897	-0.54	0.589198	0.922	0	NA	NA	NA	15	0.03	0.978	0.999	22	0.17	0.865	0.993	0.85	0.398	0.779	TSS200
cg00386408	TGFBI	7045	5	135364970	-8.7	0	-9.24	8.09647e-20	0	35	-1.02	0.307	-0.91	0.361499	0.845	1	NA	NA	NA	1	NA	NA	NA	3	0.13	0.898	0.995	-0.23	0.817	0.946	Body
cg00386551	FGF12	2257	3	192126244	3.99	0.0001	3.79	0.000158613	0	84	-0.56	0.575	-0.6	0.545314	0.91	35	-1.51	0.132	0.714	4	-0.17	0.866	0.994	4	-1.45	0.146	0.793	0.47	0.637	0.886	5'UTR
cg00386581	UBXN1	51035	11	62446121	-3.44	0.0006	-0.91	0.364354	0.495	108	0.22	0.823	0.27	0.790248	0.967	0	NA	NA	NA	12	0.28	0.781	0.99	11	0.98	0.325	0.909	-1.99	0.047	0.34	Body
cg00386663	FAM195A	84331	16	692659	-6.31	0	-6.91	7.03674e-12	0	82	-1.7	0.089	-1.87	0.0615899	0.535	3	-0.09	0.927	0.994	12	0	1	1	12	-1.81	0.071	0.661	-0.5	0.619	0.879	Body
cg00387170	FOXP4	116113	6	41514002	-5.33	0	-2	0.0452962	0.088	79	-1.29	0.196	0.27	0.785414	0.966	4	-1.2	0.23	0.819	13	0.24	0.809	0.991	8	0.32	0.749	0.984	0.33	0.739	0.925	TSS200
cg00387323	ZNF12	7559	7	6746715	-9.53	0	-3.92	9.08961e-05	0	79	-2.08	0.037	1.53	0.126143	0.664	1	NA	NA	NA	2	NA	NA	NA	6	1.25	0.21	0.85	0.12	0.905	0.972	TSS200
cg00387704	LEPREL1	55214	3	189838376	-6.61	0	-6.78	1.68462e-11	0	81	-0.62	0.533	-0.76	0.447158	0.879	15	-0.71	0.476	0.93	5	-0.47	0.636	0.979	5	-1.33	0.182	0.828	-0.52	0.606	0.872	5'UTR
cg00387771	HELLS	3070	10	96305117	-2.68	0.0074	-2.25	0.0247518	0.052	51	-1.57	0.118	-1.06	0.288413	0.805	2	NA	NA	NA	5	-0.24	0.813	0.992	3	0.22	0.826	0.99	0.38	0.701	0.908	TSS1500
cg00388521	CPEB3;MARCH5	22849	10	94050649	1	0.3161	-1	0.316998	0.445	58	1.25	0.213	1.46	0.143795	0.688	6	-0.1	0.921	0.993	3	0.49	0.621	0.977	3	1.36	0.175	0.823	-0.05	0.96	0.99	5'UTR
cg00388605	PKN2	5586	1	89150448	0.55	0.5856	0.87	0.382799	0.514	36	-1.84	0.066	-1.8	0.0723253	0.562	2	NA	NA	NA	1	NA	NA	NA	4	-0.09	0.93	0.995	0.35	0.729	0.921	Body
cg00388812	OSR2	116039	8	99961376	4.08	0	3.35	0.00084057	0.002	96	0.79	0.429	-0.57	0.566707	0.916	1	NA	NA	NA	5	-2.81	0.005	0.217	11	0.5	0.619	0.975	-0.87	0.385	0.769	Body
cg00388897	KLHL35	283212	11	75136655	4.99	0	5.46	5.46584e-08	0	81	-2.99	0.003	-2.72	0.00657557	0.213	1	NA	NA	NA	8	-4.14	0	0.007	8	0.2	0.841	0.991	3.62	0	0.018	Body
cg00389176	TGFB1	7040	19	41859014	-3.67	0.0003	-2.83	0.00473892	0.011	94	-0.92	0.358	-0.69	0.490907	0.895	6	-1.03	0.302	0.867	10	0.09	0.932	0.997	6	-0.52	0.602	0.972	-2.27	0.023	0.242	5'UTR
cg00389406	OBSL1	23363	2	220432815	12.45	0	14.44	2.9774e-44	0	47	-1.14	0.254	-0.53	0.595584	0.925	0	NA	NA	NA	3	-0.66	0.508	0.964	1	NA	NA	NA	0.59	0.555	0.851	Body
cg00389515	SGSM3	27352	22	40766657	-5.97	0	-3.66	0.000257477	0.001	94	1.5	0.135	2.32	0.0202888	0.356	4	0.7	0.485	0.932	10	0.31	0.759	0.988	9	-0.93	0.351	0.917	-1.21	0.226	0.641	5'UTR
cg00389713	SRF	6722	6	43138877	2.38	0.0172	0.65	0.51739	0.642	91	-0.75	0.456	-1.95	0.0509628	0.504	4	-2.03	0.043	0.475	7	0.33	0.744	0.987	5	-1.36	0.174	0.822	0.26	0.795	0.939	TSS200
cg00389976	KLHL14	57565	18	30350977	-5.65	0	-5.74	1.12334e-08	0	72	-1.32	0.187	-1.42	0.157085	0.704	7	-0.78	0.433	0.917	3	-0.43	0.669	0.982	8	0.12	0.908	0.995	-0.58	0.561	0.853	5'UTR
cg00390143	GALNT9	50614	12	132842539	7.43	0	7.99	2.72455e-15	0	75	0.14	0.892	1.1	0.269681	0.794	4	2.33	0.02	0.34	5	0.6	0.546	0.968	4	0.99	0.321	0.908	0.12	0.904	0.971	Body
cg00390596	POLR1B	84172	2	113300193	-2.68	0.0075	-1	0.319267	0.447	58	0.09	0.929	0.91	0.360625	0.845	2	NA	NA	NA	5	0.02	0.984	1	4	0.5	0.62	0.975	1.61	0.108	0.477	1stExon
cg00390682	ARMC9	80210	2	232063187	0.54	0.5898	-0.24	0.807859	0.873	75	-0.24	0.808	-0.4	0.687291	0.947	4	0.02	0.986	0.998	5	-1.32	0.188	0.847	5	0.6	0.547	0.966	-2.74	0.006	0.123	TSS200
cg00390769	MTERF	7978	7	91510198	-18.92	0	-19.33	2.77727e-74	0	75	-1.53	0.125	-0.67	0.501458	0.897	7	-0.94	0.346	0.884	4	2.41	0.016	0.383	4	-2.07	0.039	0.539	1.68	0.094	0.449	TSS200
cg00390775	PRUNE2	158471	9	79521282	-2	0.0452	-2.3	0.0215024	0.046	59	-0.49	0.626	-0.37	0.709388	0.952	6	-1.12	0.263	0.846	2	NA	NA	NA	3	-0.83	0.404	0.933	-1.09	0.277	0.689	TSS1500
cg00390945	FBXL15	79176	10	104181505	-1.14	0.2555	-0.44	0.660268	0.762	51	-1.33	0.184	-1.26	0.207593	0.754	0	NA	NA	NA	3	-0.59	0.553	0.969	9	-1.04	0.3	0.9	-0.52	0.601	0.872	Body
cg00391030	PARP11	57097	12	3948063	4.08	0	2.31	0.021248	0.045	83	2.17	0.03	0.83	0.405739	0.863	8	-0.57	0.571	0.951	8	0.56	0.575	0.971	13	0.81	0.416	0.936	0.54	0.587	0.866	Body
cg00391229	SAPS2	9701	22	50845326	-5.46	0	-1.59	0.112525	0.193	70	-0.3	0.763	-0.37	0.713498	0.953	12	-1.1	0.272	0.852	8	0.91	0.364	0.935	13	-1.14	0.253	0.878	-2.38	0.017	0.207	Body
cg00391481	FAM91A1	157769	8	124780911	-3.25	0.0012	-0.19	0.850937	0.903	83	-0.48	0.628	0.69	0.490175	0.894	4	-1.37	0.172	0.762	14	0.13	0.898	0.997	10	1.6	0.111	0.746	1.12	0.263	0.679	1stExon
cg00392156	PDE6B	5158	4	647194	3.07	0.0022	3.64	0.000279409	0.001	71	-0.74	0.458	-0.63	0.530397	0.906	6	-0.68	0.495	0.934	6	-0.4	0.686	0.983	10	-1.6	0.11	0.744	-0.5	0.618	0.878	5'UTR
cg00392242	ARRDC4	91947	15	98503878	-3.47	0.0005	-3.13	0.00179607	0.005	57	-0.76	0.45	-0.4	0.688137	0.947	4	0.42	0.677	0.967	5	0.93	0.353	0.93	4	-0.64	0.519	0.962	-1.04	0.299	0.707	TSS200
cg00392377	SLC17A7	57030	19	49939882	0.4	0.6879	0.4	0.692429	0.788	100	-0.66	0.507	-0.67	0.502608	0.898	1	NA	NA	NA	13	-1.25	0.213	0.868	9	1.38	0.169	0.816	3.31	0.001	0.038	Body
cg00392832	IQCB1;EAF2	9657	3	121553985	0.76	0.4451	-0.06	0.94853	0.968	56	0.41	0.683	0.41	0.678631	0.945	2	NA	NA	NA	1	NA	NA	NA	7	-0.74	0.46	0.95	1.27	0.205	0.62	TSS200
cg00392914	HSBP1	3281	16	83841513	-0.37	0.7104	-2.67	0.00770021	0.018	66	0	0.998	-0.19	0.852553	0.978	2	NA	NA	NA	7	-0.11	0.911	0.997	11	0.14	0.886	0.994	-0.66	0.512	0.834	TSS200
cg00392943	JUND	3727	19	18391301	0.93	0.3524	0.01	0.995006	0.997	105	1.11	0.266	0.82	0.414341	0.867	1	NA	NA	NA	19	-0.91	0.364	0.935	10	-0.15	0.878	0.993	0.72	0.472	0.816	1stExon
cg00393279	ACTR6	64431	12	100594767	-1.46	0.1458	-1.14	0.256203	0.377	77	-0.01	0.995	0.06	0.953956	0.994	6	-0.45	0.651	0.962	6	-0.33	0.74	0.987	16	-0.2	0.842	0.991	-1.68	0.093	0.448	Body
cg00393417	C16orf68	79091	16	8715627	-3.97	0.0001	-2.16	0.0311012	0.063	56	-0.57	0.565	-0.19	0.852083	0.978	0	NA	NA	NA	2	NA	NA	NA	8	-0.03	0.974	0.998	-1.3	0.194	0.604	5'UTR
cg00393585	C4orf39;TRIM61	152756	4	165878091	-15.38	0	-15.5	2.79347e-50	0	43	0	0.997	-0.06	0.949342	0.993	0	NA	NA	NA	4	-0.34	0.732	0.986	4	0.1	0.918	0.995	2.39	0.017	0.205	TSS200
cg00393798	STK33	65975	11	8615694	-14.18	0	-14.42	3.58154e-44	0	66	-0.71	0.477	-1.21	0.227056	0.768	5	-1.26	0.209	0.801	3	-1.2	0.23	0.879	3	0.12	0.901	0.995	0.49	0.627	0.883	TSS200
cg00394021	SLC26A2	1836	5	149340950	-9.18	0	-9.27	6.44389e-20	0	47	-0.95	0.341	-0.91	0.361055	0.845	1	NA	NA	NA	2	NA	NA	NA	4	0.79	0.43	0.94	2.91	0.004	0.092	5'UTR
cg00394040	IL10RA	3587	11	117856785	-2.62	0.0088	-2.82	0.00481345	0.012	67	-0.96	0.336	-1.02	0.307085	0.816	1	NA	NA	NA	7	-0.25	0.804	0.991	3	-0.37	0.711	0.982	0.34	0.733	0.923	TSS1500
cg00394153	CCDC82;JRKL	79780	11	96122958	-5.5	0	-4.02	6.08517e-05	0	60	-1.54	0.123	-1.2	0.231813	0.771	3	-0.75	0.454	0.925	9	-1.27	0.203	0.862	8	-0.1	0.92	0.995	2.82	0.005	0.107	5'UTR
cg00394358	NRG2	9542	5	139283681	-2	0.0456	-2.23	0.0261369	0.054	55	-0.66	0.512	-0.83	0.409234	0.864	7	0.3	0.766	0.978	2	NA	NA	NA	5	-0.97	0.33	0.911	-0.71	0.479	0.819	Body
cg00394494	SCN9A	6335	2	167232645	-6.7	0	-6.69	3.12039e-11	0	60	-0.2	0.844	-0.13	0.895427	0.985	5	0.1	0.923	0.994	2	NA	NA	NA	4	-1.26	0.209	0.849	0.47	0.641	0.888	TSS200
cg00394658	PTPRJ	5795	11	48001669	-0.87	0.3852	-0.34	0.730655	0.818	113	0.23	0.816	0.36	0.719452	0.954	16	0.8	0.427	0.916	13	0.33	0.743	0.987	6	-1.17	0.242	0.873	2.24	0.025	0.252	TSS1500
cg00394712	NUDT17	200035	1	145589534	-0.57	0.5666	-0.34	0.730842	0.818	67	-0.66	0.512	-0.54	0.591473	0.923	0	NA	NA	NA	6	-0.59	0.555	0.969	5	-0.47	0.637	0.977	0.99	0.323	0.726	TSS200
cg00394725	TRIM74;TRIM73	378108	7	75024729	-2.62	0.0088	-2.62	0.00888522	0.02	63	-0.64	0.525	-0.62	0.537819	0.908	0	NA	NA	NA	0	NA	NA	NA	9	-0.47	0.639	0.977	0.93	0.355	0.751	TSS200
cg00394793	TLE3	7090	15	70391374	-4.04	0.0001	-3.49	0.000504055	0.001	49	-1.53	0.127	-1.36	0.175292	0.724	1	NA	NA	NA	2	NA	NA	NA	1	NA	NA	NA	0.06	0.954	0.989	TSS1500
cg00394830	PAN2	9924	12	56727915	-4.24	0	-2.37	0.0178058	0.039	108	-1.58	0.115	0	0.999409	1	5	0.52	0.605	0.957	13	0.05	0.961	0.999	21	-0.19	0.85	0.992	-1.24	0.216	0.632	TSS1500
cg00395262	CCDC39	339829	3	180397750	-1.91	0.0558	-1.37	0.171927	0.274	78	-2	0.046	-1.26	0.206523	0.754	7	-0.78	0.434	0.917	17	-1.05	0.295	0.91	4	-0.96	0.338	0.914	0.38	0.707	0.91	TSS1500
cg00395632	MAPK11	5600	22	50709221	-0.28	0.7763	-0.41	0.682733	0.78	71	1.46	0.144	1.46	0.145014	0.689	0	NA	NA	NA	11	1.24	0.214	0.869	8	-0.31	0.76	0.985	-0.26	0.797	0.94	TSS1500
cg00395795	DNAJB1	3337	19	14629244	-2.15	0.0318	1.13	0.257272	0.378	103	0.34	0.73	0.94	0.346901	0.838	3	1.62	0.104	0.666	3	-0.2	0.841	0.993	13	1.52	0.129	0.772	-0.02	0.985	0.996	TSS200
cg00396059	FAM49B	51571	8	130952075	-4.49	0	-0.55	0.58235	0.699	90	0.37	0.714	0.98	0.326261	0.828	9	0.35	0.729	0.973	6	1.58	0.113	0.76	9	0.26	0.798	0.987	0.84	0.4	0.781	TSS200
cg00396163	DNAH6	1768	2	84743584	-3.29	0.001	-3.35	0.000835054	0.002	82	-0.86	0.391	-0.86	0.391116	0.857	14	-1.36	0.173	0.763	2	NA	NA	NA	9	-1.09	0.274	0.889	1.12	0.263	0.678	5'UTR
cg00396230	EPHB2	2048	1	23037116	-1.43	0.1531	-1.41	0.159771	0.258	79	-0.2	0.839	-0.19	0.848156	0.977	11	-0.25	0.804	0.981	5	-0.31	0.754	0.987	3	-0.01	0.991	1	3.02	0.003	0.075	TSS1500
cg00396407	ACBD3	64746	1	226374726	-1.58	0.1154	0.37	0.714229	0.805	97	-0.41	0.682	-0.06	0.954966	0.994	10	-0.66	0.509	0.939	12	0.68	0.498	0.962	16	0.06	0.95	0.997	0.86	0.391	0.774	TSS1500
cg00396520	PCBP1	5093	2	70314546	-6.37	0	-1.68	0.0929688	0.165	65	-2.29	0.022	-1.02	0.306288	0.816	0	NA	NA	NA	6	0.16	0.875	0.995	6	0.72	0.469	0.952	-0.23	0.818	0.946	TSS200
cg00396625	EPHX1	2052	1	225997836	-0.63	0.5315	0.86	0.389165	0.52	89	0.81	0.42	1.08	0.27982	0.801	3	0.57	0.569	0.952	12	0.93	0.352	0.93	9	0.94	0.348	0.916	-0.46	0.643	0.888	1stExon
cg00396667	PITX1	5307	5	134364387	0.8	0.4258	0.75	0.455219	0.584	51	1.44	0.15	1.42	0.156177	0.703	0	NA	NA	NA	4	-0.05	0.96	0.999	3	-0.04	0.972	0.998	1.58	0.113	0.487	3'UTR
cg00396677	HIPK3	10114	11	33278679	-5.28	0	-1.6	0.110176	0.19	63	-4.24	0	-1.83	0.0668225	0.549	8	-0.96	0.335	0.879	8	-2.17	0.03	0.497	6	-0.71	0.479	0.954	-0.36	0.721	0.917	TSS1500
cg00396687	ELL3	80237	15	44069062	-7.17	0	-8.42	8.93285e-17	0	56	0.25	0.799	0.26	0.797964	0.969	0	NA	NA	NA	5	0.24	0.807	0.991	1	NA	NA	NA	-1.51	0.131	0.521	1stExon
cg00396991	HSPA6	3310	1	161494029	2.14	0.0327	2.59	0.00981373	0.022	92	-1.17	0.24	-0.5	0.613818	0.929	0	NA	NA	NA	10	-0.18	0.86	0.994	3	-0.22	0.826	0.99	1.05	0.295	0.704	TSS200
cg00397144	CCDC41;LOC144486	51134	12	94853586	-2.83	0.0047	-2.85	0.004365	0.011	54	0.1	0.918	0.12	0.906602	0.986	4	-0.04	0.966	0.997	3	-0.57	0.57	0.97	2	NA	NA	NA	-0.03	0.973	0.993	1stExon
cg00397283	ICAM3;RAVER1	3385	19	10444479	3.14	0.0017	2.37	0.0178602	0.039	121	0.66	0.507	-0.12	0.905197	0.986	0	NA	NA	NA	10	0.04	0.966	0.999	15	0	0.999	1	-1.28	0.202	0.617	3'UTR
cg00397324	MX1	4599	21	42798594	-15.47	0	-15.64	4.50465e-51	0	95	0.68	0.497	0.73	0.463872	0.885	2	NA	NA	NA	5	-1.27	0.204	0.863	40	1.01	0.315	0.906	-1.4	0.162	0.566	5'UTR
cg00397635	ZYG11A	440590	1	53309162	-19.49	0	-19.43	5.48399e-75	0	69	-1.11	0.267	-0.88	0.381245	0.852	3	0.7	0.481	0.932	2	NA	NA	NA	8	-0.48	0.628	0.976	3.59	0	0.02	Body
cg00397673	RAX	30062	18	56940418	-6.5	0	-6.73	2.4122e-11	0	53	3.09	0.002	3.05	0.00235592	0.119	0	NA	NA	NA	3	2.5	0.012	0.344	2	NA	NA	NA	1.22	0.223	0.64	1stExon
cg00397740	PPOX	5498	1	161136321	2.33	0.0198	-1.04	0.300208	0.427	95	2.92	0.004	0.93	0.354472	0.842	4	-0.5	0.617	0.959	9	1.28	0.201	0.86	17	0.37	0.709	0.982	0.42	0.677	0.902	1stExon
cg00397851	ZNF304	57343	19	57862484	-20.03	0	-22.45	4.40787e-96	0	76	0.17	0.863	0.15	0.884517	0.983	0	NA	NA	NA	8	1.38	0.167	0.826	6	-1.43	0.154	0.802	0.7	0.487	0.821	TSS200
cg00397986	GATA4	2626	8	11561593	-6.7	0	-7.81	1.10409e-14	0	52	-2.83	0.005	-4.93	9.20117e-07	0	6	-2.92	0.004	0.124	4	-2.05	0.041	0.558	12	-0.69	0.492	0.956	2.75	0.006	0.122	TSS200
cg00398130	STMN2	11075	8	80525764	-4.28	0	-4.36	1.39467e-05	0	81	0.54	0.587	0.19	0.853026	0.978	3	0.86	0.392	0.905	10	-0.84	0.404	0.944	11	0.91	0.364	0.922	-1.32	0.187	0.594	Body
cg00399115	DCUN1D3;LYRM1	123879	16	20911682	-0.96	0.3379	-0.55	0.579587	0.696	49	0.58	0.56	0.68	0.493523	0.895	1	NA	NA	NA	0	NA	NA	NA	3	1.04	0.298	0.898	1.8	0.072	0.405	TSS200
cg00399139	AP3B1	8546	5	77590708	0.69	0.4912	1.74	0.0815511	0.147	69	1.11	0.267	0.96	0.336182	0.833	8	-0.41	0.679	0.968	3	-0.37	0.713	0.985	2	NA	NA	NA	1.11	0.267	0.68	TSS200
cg00399483	DCC	1630	18	49868378	-3.49	0.0005	-3.59	0.000337062	0.001	76	-0.24	0.808	-0.27	0.786228	0.966	29	0.2	0.841	0.987	6	-0.99	0.324	0.923	4	3.29	0.001	0.085	1.86	0.064	0.383	Body
cg00399510	COMMD10	51397	5	115420814	-0.74	0.4607	0.54	0.589518	0.705	52	0.45	0.651	0.46	0.646621	0.938	8	0.26	0.798	0.981	4	0.24	0.811	0.992	5	0.95	0.343	0.914	-1.6	0.109	0.478	Body
cg00399938	ZDHHC8	29801	22	20118646	-6.15	0	-5.3	1.32049e-07	0	89	-0.11	0.91	0.25	0.800288	0.969	3	0.13	0.899	0.991	17	0.23	0.821	0.992	11	-0.23	0.817	0.989	-0.01	0.995	0.999	TSS1500
cg00400102	CAPRIN2	65981	12	30907366	-3.72	0.0002	-2.67	0.00759834	0.018	80	-0.93	0.351	-0.02	0.980605	0.997	3	0.88	0.376	0.898	4	0.11	0.914	0.997	9	-0.31	0.759	0.985	-0.64	0.522	0.837	5'UTR
cg00400183	C19orf76;CPT1C	199800	19	50194224	8.01	0	8.5	4.70416e-17	0	95	-1.13	0.26	-0.98	0.32646	0.827	1	NA	NA	NA	8	-1.64	0.102	0.743	8	1.56	0.12	0.76	-0.13	0.896	0.969	3'UTR
cg00400262	SPIRE2	84501	16	89917074	14.46	0	15.23	1.06832e-48	0	67	-0.22	0.827	0.19	0.851729	0.978	2	NA	NA	NA	12	0.12	0.903	0.997	10	0.07	0.944	0.997	-1.22	0.224	0.64	Body
cg00400263	C20orf177;PPP1R3D	63939	20	58514201	-3.34	0.0009	-2.61	0.0092221	0.021	81	-1.76	0.078	-1.22	0.223691	0.766	2	NA	NA	NA	5	-0.41	0.684	0.982	7	-2.62	0.009	0.291	1.4	0.162	0.565	TSS1500
cg00400334	ATOH8	84913	2	85981962	-5.12	0	-5.13	3.33495e-07	0	73	-1.02	0.306	-1.17	0.243329	0.778	3	-0.57	0.57	0.952	10	-0.57	0.571	0.971	7	-1	0.318	0.907	-1.46	0.144	0.537	1stExon
cg00400632	SMC3	9126	10	112327281	-4.38	0	-0.83	0.406144	0.537	61	-0.76	0.446	0	0.998346	1	0	NA	NA	NA	4	-1.44	0.15	0.807	5	2.39	0.017	0.388	-0.49	0.623	0.881	TSS200
cg00400810	MAPKBP1	23005	15	42066822	-2.76	0.0059	-2.23	0.0260788	0.054	76	2.42	0.016	2.43	0.0153775	0.317	1	NA	NA	NA	5	3.2	0.001	0.1	5	-0.67	0.503	0.958	2.55	0.011	0.16	5'UTR
cg00400832	DLX5	1749	7	96650323	4.75	0	4.32	1.6318e-05	0	68	0.37	0.715	-0.33	0.744902	0.959	0	NA	NA	NA	7	0.72	0.474	0.959	5	1.15	0.251	0.878	-0.85	0.398	0.779	Body
cg00400948	GABRD	2563	1	1959442	2.08	0.0377	2.06	0.0396843	0.079	112	-2.27	0.023	-1.99	0.0468403	0.49	0	NA	NA	NA	8	-2.25	0.025	0.459	8	-0.53	0.595	0.971	-0.38	0.706	0.91	Body
cg00401032	PNPLA6	10908	19	7615600	1.83	0.0675	2.82	0.00481894	0.012	78	0.25	0.799	0.48	0.633089	0.935	2	NA	NA	NA	5	0.52	0.601	0.974	2	NA	NA	NA	0.18	0.855	0.958	Body
cg00401552	PRSS33	260429	16	2835710	0.34	0.7321	0.33	0.744176	0.828	92	-1.03	0.304	-1.09	0.2757	0.798	0	NA	NA	NA	11	-0.04	0.965	0.999	13	-0.31	0.753	0.984	2.86	0.004	0.101	Body
cg00401745	ARHGEF4	50649	2	131673963	14.28	0	14.12	1.57112e-42	0	65	-0.74	0.461	-0.8	0.422094	0.869	7	-2.22	0.027	0.388	2	NA	NA	NA	6	1.96	0.05	0.595	-1.5	0.133	0.524	TSS1500
cg00401761	MYO7B	4648	2	128381877	5.08	0	5.15	3.02818e-07	0	46	-0.63	0.528	-0.59	0.554021	0.912	5	0.05	0.959	0.997	4	-0.36	0.721	0.986	3	-0.99	0.321	0.908	1.24	0.216	0.632	Body
cg00401880	TRA2A	29896	7	23570884	-16.41	0	-16.78	6.32236e-58	0	69	0.14	0.885	0.17	0.867213	0.98	2	NA	NA	NA	6	1.08	0.28	0.903	20	-0.42	0.674	0.979	-0.1	0.924	0.979	Body
cg00402069	POLR3G;MBLAC2	10622	5	89770788	1.23	0.2182	1.25	0.210844	0.323	53	0.74	0.458	0.74	0.458546	0.883	5	0.91	0.361	0.893	3	0.75	0.452	0.954	3	1.99	0.047	0.581	0.65	0.517	0.835	5'UTR
cg00402172	NFATC3	4775	16	68118754	-1.1	0.2721	-2.45	0.0144319	0.032	77	0.2	0.839	0.1	0.9237	0.99	5	1.21	0.225	0.814	6	-0.8	0.426	0.949	5	1.13	0.259	0.883	0.25	0.804	0.943	TSS1500
cg00402516	MBD3	53615	19	1580504	-1.06	0.2888	-0.98	0.325148	0.454	115	-0.61	0.539	-0.61	0.541703	0.909	2	NA	NA	NA	9	-1.13	0.258	0.894	8	-1.66	0.098	0.724	-1.96	0.05	0.347	Body
cg00402617	YWHAZ	7534	8	101962843	-6.35	0	-0.67	0.501412	0.627	98	-0.06	0.951	1.74	0.0818864	0.583	4	0.29	0.771	0.978	6	0.38	0.702	0.984	4	0.97	0.334	0.912	-0.63	0.526	0.838	5'UTR
cg00402812	TMEM167B	56900	1	109633307	-5.11	0	0.65	0.514456	0.639	68	-0.3	0.764	0.97	0.330117	0.83	0	NA	NA	NA	8	-0.46	0.649	0.98	8	1.53	0.125	0.767	-0.7	0.482	0.819	TSS200
cg00403457	PTPN12	5782	7	77166947	0.39	0.6963	-0.29	0.7688	0.846	84	0.16	0.876	0.07	0.940482	0.992	15	1.04	0.298	0.864	2	NA	NA	NA	9	0.66	0.509	0.959	-2.18	0.029	0.269	TSS1500
cg00403955	LITAF	9516	16	11680241	-10.99	0	-11.64	4.96225e-30	0	90	-0.49	0.624	-0.39	0.695848	0.949	16	-0.49	0.626	0.96	14	1.08	0.281	0.904	6	1.04	0.3	0.899	-1	0.32	0.725	5'UTR
cg00404177	FAF1	11124	1	51425685	-0.26	0.7937	1.13	0.258877	0.38	94	1.09	0.277	0.86	0.387269	0.855	24	-0.52	0.605	0.957	9	1.26	0.208	0.866	6	0.54	0.589	0.971	-0.74	0.458	0.809	1stExon
cg00404788	APBA1	320	9	72132173	6.27	0	6.58	6.5738e-11	0	49	-0.18	0.856	-0.07	0.945053	0.992	9	0.8	0.422	0.914	3	-0.94	0.35	0.93	6	-4.07	0	0.01	1.96	0.05	0.348	5'UTR
cg00405060	ADCY9	115	16	4016306	7.35	0	6.06	1.76204e-09	0	95	0.25	0.802	0.49	0.627529	0.934	10	0.81	0.417	0.913	6	1.01	0.315	0.919	7	-0.08	0.937	0.996	-1.95	0.051	0.351	Body
cg00405152	PRKD2	25865	19	47217237	-4.22	0	-3.82	0.000139744	0	79	0.42	0.672	0.71	0.478136	0.89	2	NA	NA	NA	10	-0.23	0.818	0.992	6	-1.01	0.313	0.905	-1.2	0.232	0.65	Body
cg00405198	TFAP2A	7020	6	10419885	4.4	0	3.54	0.000409302	0.001	74	-0.5	0.617	-1.31	0.190378	0.739	3	-0.36	0.723	0.973	8	-1.44	0.15	0.807	2	NA	NA	NA	-0.41	0.68	0.902	TSS200
cg00405356	LRP3	4037	19	33698126	21.45	0	22.24	1.45162e-94	0	104	-0.43	0.666	-0.7	0.48661	0.893	3	-0.52	0.606	0.957	14	-1.15	0.252	0.891	15	-0.81	0.417	0.936	0.96	0.336	0.734	Body
cg00405843	SMO	6608	7	128828575	-18.42	0	-18.51	7.26644e-69	0	67	-1.65	0.098	-1.58	0.113953	0.647	1	NA	NA	NA	6	-0.13	0.895	0.996	8	-1.21	0.225	0.86	1.96	0.05	0.348	TSS200
cg00406022	C6orf25	80739	6	31691696	-3.27	0.0011	-3.45	0.000573384	0.002	146	0.26	0.798	-0.1	0.918584	0.989	0	NA	NA	NA	6	1.12	0.264	0.895	8	-0.68	0.496	0.957	1.2	0.232	0.65	Body
cg00406338	NPEPL1	79716	20	57267528	-8.65	0	-8.27	2.95029e-16	0	70	-0.77	0.442	-0.24	0.81046	0.971	2	NA	NA	NA	6	0.53	0.593	0.973	6	-0.32	0.749	0.984	-0.97	0.333	0.733	TSS1500
cg00406621	BOLA2;GIYD2;SULT1A4;GIYD1;BOLA2B;SULT1A3	552900	16	29466731	1.09	0.2768	0.82	0.414663	0.546	76	-0.77	0.44	-0.94	0.346128	0.838	0	NA	NA	NA	0	NA	NA	NA	5	-0.47	0.639	0.977	1.07	0.286	0.697	TSS1500
cg00406826	COQ7	10229	16	19079282	2.74	0.0062	0.34	0.730946	0.818	58	-0.25	0.804	-0.24	0.811196	0.971	2	NA	NA	NA	4	-1.24	0.215	0.869	3	-1.17	0.244	0.874	-0.38	0.701	0.908	Body
cg00407245	EPS8L1	54869	19	55598874	2.82	0.0048	3.12	0.00185156	0.005	77	1.83	0.068	2.12	0.0343907	0.438	1	NA	NA	NA	8	2.64	0.008	0.283	9	0.71	0.477	0.954	-1.32	0.186	0.594	Body
cg00407457	MLLT4;C6orf124	4301	6	168227261	-6.24	0	-3.65	0.00027016	0.001	62	-0.8	0.425	-0.22	0.828634	0.974	12	0.6	0.552	0.948	6	-0.22	0.822	0.992	6	0.24	0.811	0.989	-3.62	0	0.018	TSS1500
cg00407729	PRKG1	5592	10	52751144	-4.73	0	-4.75	2.18983e-06	0	87	-1.01	0.311	-1.13	0.259782	0.788	46	-3.3	0.001	0.051	5	-0.42	0.677	0.982	4	-0.62	0.534	0.964	-0.23	0.815	0.946	1stExon
cg00408026	RBPMS2	348093	15	65067696	-6.48	0	-6.46	1.42242e-10	0	67	-0.99	0.321	-0.98	0.325273	0.827	1	NA	NA	NA	5	-0.06	0.95	0.998	5	-1.35	0.177	0.825	-0.64	0.521	0.836	1stExon
cg00408285	KIAA0182	23199	16	85670262	-1.55	0.1203	-1.72	0.0848885	0.152	68	-1.98	0.048	-1.99	0.0471871	0.491	4	-0.28	0.779	0.979	8	-2.79	0.005	0.223	8	0.55	0.585	0.97	-0.81	0.418	0.79	5'UTR
cg00408597	SWAP70	23075	11	9685941	0.2	0.8423	-1.27	0.204997	0.316	64	2.02	0.044	2.05	0.0405588	0.465	8	1.17	0.244	0.83	9	0.52	0.606	0.975	7	1.39	0.166	0.814	0.01	0.991	0.998	Body
cg00409521	CHORDC1	26973	11	89956229	-0.71	0.4748	-0.44	0.656869	0.759	58	-1.62	0.106	-1.54	0.123645	0.661	1	NA	NA	NA	9	-1.11	0.269	0.899	3	0.37	0.712	0.982	-0.52	0.603	0.872	5'UTR
cg00410199	BCAT2	587	19	49298567	4.21	0	4.91	1.02389e-06	0	97	-1.22	0.224	-1.08	0.282297	0.802	4	-1.2	0.228	0.817	8	-1.95	0.052	0.603	6	0.12	0.902	0.995	0.46	0.646	0.889	Body
cg00410370	SP9	100131390	2	175200477	-6.62	0	-6.65	4.23955e-11	0	46	-0.9	0.368	-0.91	0.361691	0.845	0	NA	NA	NA	3	-0.41	0.685	0.983	4	-0.67	0.506	0.958	-0.91	0.363	0.758	Body
cg00410419	COMMD6	170622	13	76111785	-2.94	0.0033	0	0.999094	0.999	51	0.89	0.375	0.93	0.351186	0.841	3	-0.52	0.6	0.956	3	0.78	0.438	0.951	4	1.52	0.128	0.77	0.54	0.59	0.867	Body
cg00410467	BCAS3	54828	17	58755141	-3.04	0.0024	-1.4	0.160398	0.259	130	0.81	0.418	1.35	0.178684	0.727	34	0.6	0.548	0.948	9	1.26	0.206	0.865	14	-1.33	0.184	0.83	-1.45	0.146	0.54	TSS200
cg00410521	AZI1	51582	17	79197231	1.72	0.0855	2.6	0.00946266	0.022	90	-1.58	0.115	-1.49	0.136347	0.677	9	-0.85	0.397	0.906	6	-1.18	0.237	0.883	7	-1.58	0.114	0.749	-1.46	0.146	0.539	TSS1500
cg00410872	EEF1A2	1917	20	62127517	13.97	0	13.69	3.26452e-40	0	89	-1.63	0.104	-2.19	0.028472	0.406	4	-0.73	0.468	0.928	8	-1.02	0.308	0.917	8	-1.8	0.072	0.664	-0.04	0.971	0.992	Body
cg00410883	MEX3D	399664	19	1555145	3.33	0.0009	0.49	0.626864	0.735	116	-1.42	0.156	-1.53	0.127188	0.666	1	NA	NA	NA	11	-2.31	0.021	0.429	8	-0.71	0.479	0.954	-2.6	0.009	0.148	3'UTR
cg00410990	PBK	55872	8	27695476	-0.68	0.4976	-1.11	0.265855	0.388	60	-0.05	0.958	-0.16	0.876648	0.982	2	NA	NA	NA	3	-0.16	0.872	0.995	8	0.15	0.879	0.993	3.07	0.002	0.068	TSS200
cg00411300	E2F8	79733	11	19262578	-1.53	0.1274	-1.12	0.262459	0.384	46	-1.61	0.108	-1.51	0.131647	0.672	0	NA	NA	NA	4	0.67	0.504	0.963	2	NA	NA	NA	0.67	0.506	0.831	TSS200
cg00411447	DSN1	79980	20	35402323	-5	0	-0.04	0.967204	0.98	93	-2.36	0.018	1.01	0.314175	0.821	3	0.39	0.693	0.97	12	1.03	0.302	0.914	10	-1.11	0.269	0.888	0.54	0.591	0.867	TSS200
cg00412239	KDM4B	23030	19	5044006	2.37	0.0179	0.8	0.425518	0.556	98	-0.85	0.396	-1.42	0.155165	0.701	13	-0.7	0.484	0.932	11	-0.01	0.993	1	9	-2.05	0.041	0.55	-2.18	0.029	0.269	Body
cg00412251	CXADR	1525	21	18885521	-3.31	0.0009	-2.71	0.00681676	0.016	73	0.71	0.478	1.37	0.172447	0.722	6	0.08	0.94	0.996	6	0.91	0.362	0.934	9	-0.27	0.787	0.986	1	0.318	0.723	Body
cg00412842	BFSP1	631	20	17511479	-0.46	0.643	0	0.998095	0.999	72	-0.51	0.609	-0.46	0.645106	0.938	7	0.04	0.97	0.997	12	-1.24	0.214	0.868	4	3	0.003	0.153	-0.56	0.576	0.861	Body
cg00413099	ID1	3397	20	30192013	-1.75	0.0802	-1.07	0.285772	0.41	120	-1.75	0.081	-0.69	0.488179	0.893	0	NA	NA	NA	8	0.17	0.865	0.994	7	-0.6	0.546	0.966	-1.13	0.259	0.675	TSS1500
cg00413426	C16orf81	283860	16	89226194	0.9	0.3662	1.01	0.311126	0.438	79	-2.55	0.011	-2.34	0.0195586	0.351	1	NA	NA	NA	8	-1.15	0.248	0.889	9	-0.59	0.557	0.967	0.14	0.892	0.968	Body
cg00413617	KCNC1	3746	11	17757415	-6.92	0	-7.17	1.21772e-12	0	47	-2.45	0.014	-2.55	0.0108245	0.27	2	NA	NA	NA	6	-1.55	0.121	0.773	5	-1.83	0.067	0.653	0.13	0.894	0.969	TSS200
cg00413849	BRP44;DCAF6	25874	1	167906156	-1.67	0.0958	-1	0.319776	0.448	91	-1.28	0.201	-0.91	0.364638	0.847	2	NA	NA	NA	10	0.06	0.951	0.998	6	0.68	0.499	0.958	0.02	0.986	0.996	TSS1500
cg00414058	C16orf72	29035	16	9185479	-3.18	0.0015	-0.62	0.535569	0.658	52	-0.49	0.625	0.33	0.742895	0.959	1	NA	NA	NA	1	NA	NA	NA	2	NA	NA	NA	0.53	0.594	0.868	TSS200
cg00414292	TRH	7200	3	129694665	-1.77	0.0772	-1.72	0.0858128	0.154	72	0.96	0.337	0.79	0.431183	0.873	0	NA	NA	NA	3	1.78	0.075	0.681	7	-0.35	0.725	0.982	-0.89	0.374	0.765	Body
cg00414306	HAT1	8520	2	172779015	-3.48	0.0005	-0.95	0.341778	0.471	42	-0.58	0.56	-0.42	0.670916	0.943	3	-1.47	0.142	0.726	3	-0.34	0.734	0.986	2	NA	NA	NA	0.52	0.603	0.873	1stExon
cg00414384	MTL5	9633	11	68518048	-1.71	0.0876	-2.4	0.0166688	0.036	181	1.31	0.192	0.78	0.435725	0.875	6	0.72	0.471	0.929	24	0.96	0.338	0.927	23	-0.65	0.516	0.961	2.26	0.024	0.245	Body
cg00414561	NIPA2	81614	15	23034473	-0.21	0.8357	0.73	0.463365	0.592	50	1.58	0.115	1.77	0.0765007	0.57	3	1.61	0.108	0.672	2	NA	NA	NA	7	1.72	0.086	0.698	-0.9	0.369	0.763	TSS200
cg00415263	SNX10	29887	7	26331488	-4.12	0	-4.17	3.18915e-05	0	51	-1.37	0.172	-1.41	0.157858	0.705	2	NA	NA	NA	8	-0.67	0.501	0.963	6	-1.14	0.253	0.879	0.9	0.367	0.761	TSS200
cg00415276	DDX4	54514	5	55033711	-2.2	0.028	-2.25	0.0245548	0.051	68	-0.75	0.454	-0.83	0.405636	0.863	4	-0.92	0.355	0.889	3	-0.24	0.809	0.992	3	0.69	0.491	0.956	1.62	0.105	0.472	TSS200
cg00415308	PHTF2;TMEM60	57157	7	77427774	1.78	0.0758	1.13	0.256777	0.378	90	2.72	0.007	2.74	0.00619235	0.206	11	2.7	0.007	0.186	4	0.17	0.867	0.994	8	0.59	0.557	0.967	-0.84	0.399	0.779	TSS1500
cg00415582	KLC4;MRPL2	89953	6	43027202	2.37	0.0178	-0.51	0.607175	0.719	89	2.61	0.009	0.87	0.385716	0.854	3	0.98	0.325	0.876	9	2.05	0.041	0.558	8	1.98	0.048	0.588	2.85	0.004	0.103	TSS1500
cg00415642	NRIP1	8204	21	16437351	-0.98	0.3288	-1.6	0.110428	0.19	62	-0.05	0.963	0.02	0.987306	0.998	9	0.45	0.65	0.962	4	0.74	0.46	0.956	5	2.27	0.023	0.446	-1.02	0.31	0.716	TSS1500
cg00416475	GMIP	51291	19	19745573	-0.74	0.4616	1.49	0.136375	0.226	105	-3.38	0.001	-1.96	0.0501474	0.502	0	NA	NA	NA	8	-1.16	0.247	0.889	12	-1.54	0.123	0.764	-0.63	0.53	0.841	Body
cg00416934	C1QL1	10882	17	43044808	-1.38	0.1668	-1.47	0.142492	0.235	74	-2.95	0.003	-2.97	0.00301149	0.138	1	NA	NA	NA	9	-1.32	0.186	0.845	7	-1.39	0.165	0.812	0.77	0.442	0.802	Body
cg00417147	AACS	65985	12	125578545	-7.15	0	-6.09	1.4177e-09	0	62	-3.61	0	-2.92	0.00360489	0.153	3	-3.72	0	0.017	10	0.18	0.859	0.994	7	-2.79	0.005	0.224	-2.2	0.028	0.262	Body
cg00417165	LTBP2	4053	14	75079321	-2.39	0.0169	-2.56	0.0104743	0.024	60	-0.71	0.478	-0.86	0.392313	0.857	4	-0.55	0.58	0.953	2	NA	NA	NA	1	NA	NA	NA	-1.46	0.144	0.538	TSS1500
cg00417297	ZNF619	285267	3	40518742	-4.2	0	-4.63	3.94043e-06	0	55	-0.69	0.49	-0.71	0.4809	0.891	0	NA	NA	NA	5	-0.35	0.726	0.986	4	-0.46	0.642	0.977	0.92	0.356	0.752	1stExon
cg00417408	TMEM176B;TMEM176A	28959	7	150497740	-8.18	0	-8.35	1.58673e-16	0	65	2.28	0.023	2.19	0.0286343	0.407	0	NA	NA	NA	5	0.9	0.37	0.936	5	-0.33	0.744	0.983	1.09	0.275	0.688	TSS200
cg00417421	TSHZ2	128553	20	51589730	-8.29	0	-8.24	3.73686e-16	0	89	1.97	0.049	1.52	0.129812	0.669	31	-0.04	0.969	0.997	12	1.5	0.133	0.786	9	0.56	0.578	0.969	-0.17	0.868	0.961	1stExon
cg00417807	BRD1	23774	22	50169628	3.47	0.0005	-0.81	0.416649	0.548	83	1.3	0.193	1.25	0.212608	0.757	5	1.39	0.164	0.754	9	0.41	0.683	0.982	5	0.84	0.398	0.931	2.71	0.007	0.127	Body
cg00418027	BARX1	56033	9	96716998	-3.99	0.0001	-4.06	5.07568e-05	0	52	0.59	0.556	0.33	0.738687	0.958	0	NA	NA	NA	5	0.94	0.347	0.929	3	0.43	0.665	0.979	0.89	0.374	0.765	Body
cg00418146	NMNAT1;LZIC	64802	1	10003430	-1.48	0.1379	-1.33	0.183302	0.288	78	0.29	0.774	0.32	0.751288	0.96	1	NA	NA	NA	7	-0.65	0.514	0.964	7	1.04	0.297	0.898	1.11	0.267	0.68	TSS200
cg00418150	ALX4	60529	11	44327869	-2.9	0.0038	-2.8	0.00513466	0.012	54	-0.91	0.363	-0.43	0.669467	0.943	3	-1.36	0.173	0.763	5	-0.06	0.948	0.998	8	-0.66	0.509	0.959	0.69	0.489	0.823	Body
cg00418284	FIGNL1	63979	7	50518148	-11.02	0	-8.09	1.27679e-15	0	72	-1.46	0.143	-0.49	0.626783	0.933	0	NA	NA	NA	4	0.23	0.82	0.992	8	-0.29	0.773	0.986	1.91	0.056	0.366	TSS200
cg00418743	XPO5;POLH	57510	6	43544011	-11.47	0	-3.56	0.000378211	0.001	89	-3.87	0	-0.97	0.331919	0.83	4	1.39	0.166	0.756	10	-2.36	0.018	0.408	10	1.27	0.203	0.845	1.08	0.282	0.694	TSS200
cg00418880	HS6ST3	266722	13	96742317	-4.72	0	-4.72	2.56319e-06	0	73	-0.63	0.531	-0.62	0.537902	0.908	22	-1.11	0.268	0.849	3	0.32	0.748	0.987	3	0.17	0.862	0.993	0.97	0.334	0.734	TSS1500
cg00418882	CXXC1	30827	18	47814150	-7.84	0	-2.49	0.0127926	0.029	69	-1.44	0.15	-1.11	0.268873	0.794	0	NA	NA	NA	4	-0.49	0.626	0.978	3	-1.24	0.214	0.852	1.07	0.284	0.696	5'UTR
cg00418927	DDX19A	55308	16	70380649	-14.74	0	-5.99	2.62497e-09	0	85	1.14	0.256	1.25	0.211697	0.757	2	NA	NA	NA	10	-0.14	0.892	0.996	5	1.1	0.27	0.889	-0.23	0.815	0.946	TSS200
cg00419040	ERO1LB	56605	1	236445386	-4.65	0	-4.03	5.85843e-05	0	89	-0.71	0.479	-0.57	0.565994	0.916	9	0.05	0.962	0.997	5	-0.83	0.404	0.944	5	-0.28	0.776	0.986	1.37	0.169	0.575	TSS200
cg00419314	CXCL1	2919	4	74735092	-4.53	0	-4.66	3.42109e-06	0	78	-0.7	0.484	-0.88	0.376946	0.851	0	NA	NA	NA	5	-1.64	0.101	0.74	6	1.53	0.125	0.767	0.18	0.853	0.958	TSS200
cg00419333	CYB5B	80777	16	69458555	-7.83	0	-0.45	0.649307	0.753	90	-1.32	0.188	-1.49	0.135941	0.677	2	NA	NA	NA	14	-1.21	0.228	0.878	5	0.49	0.626	0.975	-0.12	0.907	0.972	1stExon
cg00419692	C16orf52	730094	16	22019138	-1	0.3189	-1.21	0.224851	0.34	43	2.9	0.004	2.92	0.00350834	0.15	3	2.75	0.006	0.173	3	1.07	0.284	0.906	0	NA	NA	NA	-1.41	0.158	0.56	TSS1500
cg00419702	BAIAP2L2	80115	22	38485294	3.29	0.001	3.33	0.000900373	0.002	95	-1.02	0.31	-1	0.31628	0.822	5	-0.48	0.629	0.96	10	-0.81	0.42	0.947	14	-2.18	0.029	0.488	1.54	0.124	0.508	Body
cg00419759	PHTF1	10745	1	114301964	3.59	0.0003	0.54	0.589851	0.705	71	0.32	0.747	-0.35	0.725707	0.955	9	-0.07	0.942	0.996	3	0.23	0.815	0.992	3	0.49	0.622	0.975	0.78	0.434	0.799	TSS200
cg00420348	EFCAB4A	283229	11	830190	4.5	0	4.63	3.9576e-06	0	71	1.56	0.119	1.61	0.107455	0.637	1	NA	NA	NA	11	0.06	0.951	0.998	12	1.08	0.278	0.891	-1.18	0.238	0.657	Body
cg00420354	C4orf44	345222	4	3251386	2.1	0.036	2.58	0.0100912	0.023	70	-3.41	0.001	-3	0.00273375	0.13	2	NA	NA	NA	3	-4.18	0	0.006	4	-1.09	0.275	0.89	-0.48	0.634	0.885	Body
cg00420361	ZDHHC1	29800	16	67449937	-12.69	0	-14.47	1.94148e-44	0	70	0.71	0.475	0.7	0.481249	0.891	0	NA	NA	NA	5	0.11	0.91	0.997	7	0.5	0.618	0.975	-0.45	0.651	0.892	5'UTR
cg00420715	VPS13B	157680	8	100025364	3.26	0.0011	0.5	0.619376	0.729	127	1.81	0.071	0.79	0.432372	0.874	46	0.94	0.35	0.887	8	2.19	0.028	0.488	18	-0.48	0.631	0.976	-1.07	0.285	0.697	TSS200
cg00420859	CBLN1	869	16	49314826	-6.47	0	-6.48	1.2735e-10	0	58	-0.21	0.838	-0.28	0.778557	0.965	0	NA	NA	NA	3	-0.36	0.719	0.986	5	0.85	0.394	0.929	1.42	0.156	0.557	Body
cg00420922	TBC1D8	11138	2	101767891	-0.13	0.8992	0.5	0.619328	0.729	76	-0.94	0.349	-0.68	0.498968	0.897	11	-0.14	0.887	0.99	12	-0.51	0.612	0.976	9	-0.43	0.67	0.979	1.53	0.125	0.51	TSS200
cg00421139	GDF6	392255	8	97172961	-7.01	0	-6.98	4.60606e-12	0	98	-2.53	0.012	-2.64	0.00839482	0.24	1	NA	NA	NA	10	-0.7	0.482	0.96	8	-2.1	0.036	0.528	0.31	0.755	0.93	1stExon
cg00421205	KIAA0664	23277	17	2595701	-1.28	0.2014	0.81	0.41833	0.549	54	-0.79	0.43	-0.52	0.603734	0.927	2	NA	NA	NA	2	NA	NA	NA	4	0.01	0.994	1	1.22	0.222	0.637	Body
cg00421335	ANKRD53	79998	2	71206528	-21.4	0	-21.02	6.2785e-86	0	56	-0.86	0.39	-0.65	0.517439	0.902	0	NA	NA	NA	2	NA	NA	NA	4	-1.2	0.229	0.863	0.75	0.455	0.808	Body
cg00421363	PPFIA3	8541	19	49646246	8.42	0	8.84	2.77968e-18	0	102	2.91	0.004	2.98	0.00291044	0.134	1	NA	NA	NA	9	2.37	0.018	0.405	8	-1.6	0.11	0.744	2.72	0.007	0.127	Body
cg00421585	RAP1GAP	5909	1	21930189	3.29	0.001	4.17	3.21204e-05	0	75	0.24	0.813	0.72	0.472481	0.888	3	-0.14	0.891	0.99	7	1.43	0.153	0.81	4	-0.43	0.665	0.979	0.58	0.565	0.854	Body
[truncated: 109,206 more rows]

## Sheet: top_CGI_probe_DM_method_fdr5%
altered methylation = methylation>0.4SD from median for the case harboring the breakpoint
					distance metric (+/- 1Mb)	distance metric (+/- 1Mb)	distance metric (+/- 1Mb)																									samples with SV and altered expression, by SV class						samples with SV and altered expr., by insert size					for samples with SV, compare methylation in affected case with average methylation of corresponding normal adjacent samples (where available)	for other samples NOT associated with SV, compare methylation in affected case with average methylation of corresponding normal adjacent samples (where available)
					SV+COPY+cancer type	SV+COPY+cancer type	SV+COPY+cancer type		FDR10%			samples with SV and altered expression (+-1Mb), by cancer type																										(non-translocation, intrachromosomal SVs)					difference in beta values	difference in beta values	450K annotation
	Gene_Symbol	Entrez ID	Chromosome	Genomic_Coordinate	t	p	FDR	COSMIC	mRNA sig and inverse	samples with SV	samples with SV and altered methylation (+-1Mb)	Bladder-TCC	Bone-Leiomyo	Breast-AdenoCA	Cervix-SCC	CNS-GBM	CNS-Oligo	ColoRect-AdenoCA	Eso-AdenoCA	Head-SCC	Kidney-ChRCC	Kidney-RCC	Liver-HCC	Lung-AdenoCA	Lung-SCC	Lymph-BNHL	Prost-AdenoCA	Skin-Melanoma	Stomach-AdenoCA	Thy-AdenoCA	Uterus-AdenoCA	inversion	deletion	inter-chr translocation	tandem duplication	intra-chr translocation	insertion	lt1kb	1kb-10kb	10kb-100kb	100kb-1Mb	gt1Mb	tumor-normal comparison	tumor-normal comparison	Promoter-associated	UCSC_RefGene_Group
cg17752595	WRNIP1	56897	6	2765499	14.2168	4.71205e-43	5.23551e-38	0	0	84	28	6	2	2	1	0	0	2	2	2	0	1	0	2	1	0	0	2	5	0	0	7	11	3	4	3	0	0	1	4	9	8	0.0211422	-7.52718e-06	TRUE	TSS200
cg00829075	PITRM1	10531	10	3214784	11.9751	1.37841e-31	7.65769e-27	0	0	53	17	5	0	2	1	0	0	0	1	2	0	1	1	3	0	0	0	0	1	0	0	3	2	7	5	0	0	1	1	3	0	5	0.0251045	0.000353215	TRUE	Body
cg02793062	C21orf33	8209	21	45553067	10.388	1.95388e-24	7.23646e-20	0	0	58	22	2	0	3	0	0	0	0	1	1	1	0	2	4	0	0	1	3	2	0	2	6	4	9	3	0	0	1	2	2	2	6	0.0132245	0.000537566	TRUE	TSS1500
cg14296123	THOP1	7064	19	2785256	10.2525	7.27832e-24	2.02172e-19	0	0	84	19	3	2	2	0	0	0	0	0	1	0	1	2	3	0	0	0	3	2	0	0	3	5	7	3	1	0	1	0	5	2	3	0.0290061	0.000539948	TRUE	TSS1500
cg03697115	MRPS18B;PPP1R10	28973	6	30585027	10.2524	7.29093e-24	1.62018e-19	0	0	123	32	1	5	2	1	0	0	1	4	2	0	2	0	6	1	0	0	2	3	0	2	8	5	9	4	6	0	0	2	4	4	7	0.0166756	-0.000185667	FALSE	TSS1500
cg17852442	RPF1	80135	1	84945151	9.95034	1.29708e-22	2.40195e-18	0	1	78	21	3	1	2	0	0	0	0	5	3	0	0	0	2	2	0	0	1	0	1	1	2	3	6	3	7	0	0	0	2	1	5	0.0319671	0.00142803	FALSE	1stExon
cg23839113	GARS	2617	7	30634781	9.60659	3.14022e-21	4.98438e-17	0	0	60	12	2	0	3	0	0	0	1	0	0	0	1	0	3	0	0	0	1	1	0	0	3	0	5	3	1	0	1	2	2	0	1	0.0393337	6.76084e-05	TRUE	Body
cg19233769	ARF1	375	1	228269881	9.32255	4.06344e-20	5.64356e-16	0	0	78	23	2	2	1	1	0	1	1	1	2	0	0	1	0	0	0	1	3	4	2	1	5	6	5	7	0	0	1	2	1	2	12	0.02537	0.000199383	FALSE	TSS1500
cg26865258	TMEM160	54958	19	47551991	9.22911	9.29753e-20	1.14782e-15	0	0	72	25	1	1	3	0	0	0	0	0	1	0	0	3	6	0	0	0	4	1	1	4	2	3	6	10	4	0	0	2	6	5	2	0.0191457	0.000497547	TRUE	TSS200
cg22735832	XPO7	23039	8	21777941	9.12451	2.32829e-19	2.58694e-15	0	0	53	13	2	0	2	0	0	1	0	1	0	0	0	1	2	0	0	1	2	0	0	1	3	3	3	3	1	0	0	0	2	1	6	0.0495858	-8.19331e-06	FALSE	Body
cg07688933	TMEM160	54958	19	47551971	8.98851	7.57667e-19	7.65305e-15	0	0	72	31	2	1	3	2	1	0	0	0	1	0	0	5	6	0	0	0	5	3	0	2	3	5	11	7	5	0	0	2	7	2	4	0.0282316	-0.000234577	TRUE	TSS200
cg25065658	HELLS	3070	10	96305388	8.9831	7.93834e-19	7.35017e-15	0	0	51	14	1	0	2	2	0	0	0	1	1	0	0	2	1	2	0	0	1	0	1	0	2	5	2	4	1	0	1	3	3	2	2	0.0304486	-0.000267777	FALSE	TSS200
cg01497501	ZFAND2A	90637	7	1200135	8.77987	4.49327e-18	3.84033e-14	0	0	72	18	3	0	0	0	0	0	0	0	2	0	0	1	5	0	0	2	1	2	1	1	5	3	3	5	2	0	3	3	1	3	3	0.0165179	0.000480538	TRUE	TSS1500
cg22251298	DBF4B	80174	17	42785946	8.66244	1.20423e-17	9.55721e-14	0	0	73	28	2	0	5	1	0	0	1	1	2	1	0	0	2	0	0	5	1	5	0	2	6	7	3	8	4	0	0	4	1	5	10	0.0133284	-0.000321441	TRUE	TSS200
cg11677998	WRNIP1	56897	6	2765557	8.61015	1.86093e-17	1.37844e-13	0	0	84	33	7	0	3	0	2	0	3	3	2	0	0	0	5	1	0	0	1	6	0	0	6	16	7	3	1	0	0	0	5	11	9	0.0147791	6.4785e-05	TRUE	TSS200
cg17319109	SKIV2L;RDBP	6499	6	31926586	8.5847	2.29807e-17	1.59585e-13	0	0	141	35	0	2	3	1	0	0	1	2	1	0	1	1	9	0	0	1	2	5	3	3	5	7	16	2	5	0	1	3	2	1	7	0.0165012	0.000323974	TRUE	1stExon
cg01439669	ENC1	8507	5	73936053	8.52817	3.66478e-17	2.39524e-13	0	0	46	11	1	0	1	0	0	0	0	0	2	0	0	1	2	0	0	2	0	0	1	1	3	2	2	3	1	0	0	2	1	1	4	0.0774879	2.88627e-05	TRUE	5'UTR
cg14280964	ZC3H12A	80149	1	37940281	8.46182	6.31589e-17	3.89862e-13	0	0	52	11	2	0	2	0	0	0	0	0	1	0	0	0	0	0	0	0	0	2	1	3	3	4	2	2	0	0	1	2	3	1	2	0.0413371	0.00156849	TRUE	5'UTR
cg00829688	ATF2;MIR933	1386	2	176032553	8.45506	6.67455e-17	3.90317e-13	0	0	44	10	0	1	0	0	0	0	1	1	4	0	0	1	0	0	0	0	0	1	0	1	1	4	2	2	1	0	0	0	2	1	4	0.0371207	0.000136475	FALSE	5'UTR
cg14139633	SLC27A4	10999	9	131103210	8.35002	1.56698e-16	8.70527e-13	0	0	77	22	1	1	1	1	0	0	0	2	0	0	0	2	6	2	0	0	3	2	0	1	3	9	2	8	0	0	5	1	5	5	4	0.0227687	-0.000596638	FALSE	5'UTR
cg03041027	BRI3BP	140707	12	125478807	8.25879	3.26321e-16	1.72653e-12	0	0	60	17	0	0	5	0	0	0	1	2	1	0	0	0	1	0	0	1	1	1	1	3	1	7	3	5	1	0	0	3	2	4	4	0.0189707	0.000337742	TRUE	Body
cg03564880	ETAA1	54465	2	67624387	8.21586	4.59719e-16	2.32177e-12	0	1	58	19	3	2	0	1	0	0	0	0	3	0	0	0	2	0	0	0	2	0	0	6	3	7	4	4	1	0	1	4	3	1	5	0.0598209	0.000721028	TRUE	TSS200
cg10141022	BRAF	673	7	140624905	7.8723	6.74392e-15	3.25787e-11	1	0	80	23	1	1	3	0	0	0	2	3	2	0	0	1	4	0	0	0	3	1	1	1	4	4	5	8	2	0	0	3	6	3	4	0.0211997	0.00128901	TRUE	TSS1500
cg06516445	DCUN1D5	84259	11	102963032	7.86739	7.0027e-15	3.24193e-11	0	0	80	18	2	4	2	0	1	0	1	1	3	0	0	1	1	0	0	0	1	0	0	1	4	3	8	3	0	0	0	0	1	3	6	0.0261095	0.00109533	TRUE	TSS200
cg01943478	ATF2;MIR933	1386	2	176032600	7.84741	8.16036e-15	3.62676e-11	0	0	44	11	1	1	1	0	0	0	0	2	3	0	0	0	0	0	0	0	0	2	0	1	2	4	2	3	0	0	0	1	2	2	4	0.0516222	8.26499e-05	FALSE	5'UTR
cg10064575	ATP6V0A1	535	17	40610771	7.78832	1.28032e-14	5.47134e-11	0	0	110	19	2	1	2	1	0	0	0	2	2	0	0	1	2	1	0	0	1	2	0	2	5	2	6	4	2	0	1	2	2	1	5	0.0356173	0.00072213	TRUE	TSS200
cg15896306	ZFAND2A	90637	7	1200143	7.76846	1.48852e-14	6.12549e-11	0	0	72	19	5	0	0	0	0	0	0	1	1	0	0	1	5	0	0	0	3	1	1	1	5	4	3	4	3	0	2	2	1	4	4	0.0215458	0.000821746	TRUE	TSS1500
cg25376924	HSF1;BOP1	3297	8	145515465	7.75539	1.64343e-14	6.29656e-11	0	0	101	28	4	0	2	1	0	0	1	0	2	1	0	0	9	1	0	1	4	1	0	1	5	7	13	3	0	0	1	1	5	3	5	0.0130383	2.91419e-05	TRUE	1stExon
cg09516302	RPF1	80135	1	84945254	7.75133	1.69471e-14	6.27658e-11	0	1	78	26	5	0	3	1	1	0	1	1	4	0	0	2	3	0	0	1	1	2	0	1	5	4	7	4	6	0	0	2	3	1	7	0.0274445	0.000271569	FALSE	Body
cg01433114	GLUD1;FAM35A	2746	10	88853758	7.7227	2.10371e-14	7.54005e-11	0	0	101	31	1	0	4	0	0	0	1	1	3	0	0	0	3	0	0	4	5	4	1	4	4	15	6	5	1	0	1	3	8	3	9	0.0200117	-0.000846036	FALSE	Body
cg18041581	RDH14	57665	2	18741401	7.67042	3.1166e-14	1.08213e-10	0	0	54	18	3	0	3	1	0	0	1	1	1	0	0	2	1	1	0	0	1	2	0	1	3	9	2	4	0	0	0	3	5	4	4	0.0206851	0.000312994	TRUE	Body
cg15249629	CSTB	1476	21	45196311	7.6641	3.26766e-14	1.1002e-10	0	0	64	24	3	1	3	0	0	0	0	1	2	1	0	1	4	0	0	0	3	3	0	2	6	3	10	4	1	0	1	2	3	2	5	0.020761	0.000827983	TRUE	TSS200
cg23664870	RPL26	6154	17	8287126	7.65537	3.48827e-14	1.13994e-10	0	0	87	26	2	1	0	0	1	1	2	1	5	1	0	1	2	0	0	4	1	1	0	3	7	12	4	3	0	0	0	5	6	4	6	0.0269687	-0.00387352	TRUE	TSS1500
cg14014527	ATP6V0A1	535	17	40610755	7.62679	4.31815e-14	1.37082e-10	0	0	110	22	1	1	2	0	1	0	0	1	4	0	0	0	2	1	0	1	1	2	1	4	2	4	11	4	1	0	1	3	3	1	2	0.0335388	0.000234145	TRUE	TSS200
cg08320059	ZNF764	92595	16	30569757	7.47597	1.3164e-13	4.0629e-10	0	0	82	23	2	2	0	0	0	2	0	1	3	0	0	2	9	0	0	0	1	0	0	1	6	4	8	3	2	0	1	4	2	3	3	0.0241251	-0.000204529	TRUE	TSS200
cg18456691	C20orf108	116151	20	54934110	7.46172	1.46106e-13	4.38747e-10	0	0	67	26	4	2	1	0	0	0	0	0	2	0	0	2	8	2	0	1	1	2	0	1	4	10	7	2	3	0	0	4	3	0	9	0.0186746	0.000672269	TRUE	1stExon
cg11977326	ERI3	79033	1	44820970	7.395	2.37514e-13	6.76666e-10	0	0	75	22	5	0	2	1	0	0	1	2	2	0	0	2	2	0	0	0	0	2	0	3	3	5	7	7	0	0	0	4	2	4	5	0.00498445	0.000505775	TRUE	TSS200
cg12216318	FAM128A;LOC150776	653784	2	132250145	7.39163	2.43392e-13	6.76076e-10	0	0	83	18	2	0	4	0	0	0	1	0	4	0	0	0	0	0	0	1	2	2	2	0	4	3	8	1	2	0	1	2	2	0	3	0.0137065	-8.83296e-05	TRUE	TSS200
cg17373656	CSTB	1476	21	45196239	7.3614	3.02902e-13	8.20858e-10	0	0	64	22	3	1	1	0	0	0	0	3	1	0	0	2	4	0	0	0	2	2	0	3	4	3	11	4	0	0	1	0	3	3	4	0.0266255	0.000882318	TRUE	5'UTR
cg09251477	DCPS	28960	11	126173810	7.36088	3.04043e-13	8.04332e-10	0	0	54	16	2	0	3	0	0	1	1	1	2	0	0	0	1	1	0	0	1	1	0	2	2	6	5	3	0	0	0	1	4	1	5	0.025433	0.000733323	TRUE	1stExon
cg14563754	PLAA;IFT74	9373	9	26947515	7.29217	4.98425e-13	1.25862e-09	0	0	78	25	4	5	3	1	1	1	0	2	0	0	1	1	1	0	0	0	1	4	0	0	5	12	4	3	1	0	3	3	1	1	12	0.00636019	0.000475697	TRUE	TSS200
cg10404142	SKIV2L;RDBP	6499	6	31926581	7.29164	5.00333e-13	1.23537e-09	0	0	141	28	2	0	1	0	0	1	2	1	2	0	0	1	3	0	0	1	3	5	2	4	4	4	11	5	4	0	0	1	6	2	4	0.0193152	0.00017022	TRUE	1stExon
cg10564492	CHPF2	54480	7	150929389	7.2865	5.19064e-13	1.25375e-09	0	0	72	27	2	1	3	1	0	0	0	2	2	1	0	2	6	0	0	0	3	1	0	3	4	4	8	11	0	0	1	3	3	5	7	0.0180976	-0.000209576	TRUE	TSS200
cg18018498	DCUN1D5	84259	11	102962968	7.27669	5.56825e-13	1.31635e-09	0	0	80	30	4	2	5	5	1	0	0	1	7	0	0	1	1	0	0	1	0	1	0	1	8	7	9	6	0	0	1	3	4	7	6	0.0190284	-0.00054717	TRUE	TSS200
cg00972296	ZNF346	23567	5	176450006	7.25499	6.5012e-13	1.50488e-09	0	0	74	23	3	2	1	1	0	1	0	1	4	0	1	0	1	2	0	0	3	0	1	2	6	4	4	7	2	0	0	1	3	3	10	0.0196951	-0.00106165	TRUE	Body
cg18620298	COMTD1	118881	10	76995799	7.22241	8.19776e-13	1.85887e-09	0	0	80	22	3	2	1	0	0	0	2	0	3	0	0	2	1	0	0	0	1	4	1	2	1	9	7	3	2	0	0	2	0	9	2	0.0170942	0.000452708	TRUE	TSS200
cg08462117	SNORA57;C11orf48;METTL12	692158	11	62432583	7.20655	9.17419e-13	2.03867e-09	0	0	108	39	1	1	4	0	0	0	0	6	8	0	0	1	7	1	0	1	4	2	0	3	10	6	11	11	1	0	0	2	5	5	14	0.0285652	-0.00170438	TRUE	TSS1500
cg15798855	TFEB	7942	6	41703480	7.19046	1.02811e-12	2.23986e-09	1	0	81	28	2	2	3	5	0	0	0	2	0	0	0	2	6	0	0	0	3	2	0	1	7	11	3	5	2	0	2	1	4	8	8	0.0245041	-0.00339744	TRUE	5'UTR
cg02622866	ATF2;MIR933	1386	2	176032527	7.16883	1.1978e-12	2.55934e-09	0	0	44	12	0	1	0	0	0	0	0	3	3	0	0	2	0	0	0	0	0	1	0	2	1	6	1	4	0	0	0	0	2	3	6	0.0472447	0.000607266	FALSE	5'UTR
cg20006205	BTBD9	114781	6	38607824	7.16686	1.21455e-12	2.54618e-09	0	1	82	13	3	0	2	1	0	0	0	2	1	0	0	1	2	0	0	0	0	0	0	1	3	4	2	4	0	0	1	4	0	4	2	0.0484826	0.00117192	TRUE	5'UTR
cg20091128	NT5DC3	51559	12	104234963	7.14549	1.41185e-12	2.90499e-09	0	0	58	19	2	4	2	0	0	1	0	0	1	0	0	0	3	0	0	0	2	1	0	3	3	4	6	4	2	0	0	0	4	1	6	0.0258709	0.0032578	TRUE	5'UTR
cg11812775	DBF4B	80174	17	42785944	7.12435	1.63793e-12	3.30888e-09	0	0	73	21	2	0	1	2	0	0	1	0	2	0	0	0	4	1	0	2	1	3	0	2	6	7	4	3	1	0	1	1	2	4	7	0.0214483	-0.00018401	TRUE	TSS200
cg04079722	ZNF764	92595	16	30569728	7.11008	1.81023e-12	3.59166e-09	0	0	82	18	3	1	2	0	0	1	0	1	4	1	0	0	4	0	0	0	0	1	0	0	5	2	6	3	2	0	0	4	2	2	2	0.0287856	0.000443397	TRUE	TSS200
cg00214855	CCDC90A	63933	6	13813947	7.09564	2.00266e-12	3.90374e-09	0	0	102	25	4	1	0	1	0	0	0	2	6	0	0	1	6	0	0	0	0	1	0	3	3	2	9	4	7	0	0	0	3	2	4	0.020961	5.50701e-06	TRUE	Body
cg21641465	DCUN1D5	84259	11	102963048	7.059	2.5856e-12	4.95317e-09	0	0	80	27	3	3	3	8	0	0	0	1	3	0	0	1	1	0	0	0	2	1	0	1	6	11	6	4	0	0	0	3	5	5	8	0.015862	7.3444e-05	TRUE	TSS200
cg04798929	RPL26	6154	17	8287246	7.02311	3.31716e-12	6.24688e-09	0	0	87	17	1	1	1	0	0	0	0	1	1	1	0	0	2	2	0	2	1	1	0	3	6	6	3	2	0	0	0	6	3	2	3	0.0375342	0.000405458	TRUE	TSS1500
cg14331148	TMEM160	54958	19	47551893	6.98304	4.37511e-12	8.1019e-09	0	0	72	24	0	5	0	0	0	0	0	3	1	0	0	3	4	0	0	0	5	1	1	1	2	7	7	5	3	0	0	2	4	3	5	0.0189721	0.000676941	TRUE	TSS200
cg10516823	ERI3	79033	1	44821112	6.83884	1.17083e-11	2.03266e-08	0	0	75	17	2	1	1	0	0	0	0	0	2	0	0	2	3	0	0	0	1	1	1	3	3	3	7	4	0	0	0	3	0	2	5	0.0205591	-0.000935602	TRUE	TSS200
cg26850559	PITRM1	10531	10	3214952	6.79927	1.52891e-11	2.61347e-08	0	0	53	14	4	1	0	0	0	0	1	0	3	0	1	1	1	0	0	0	0	2	0	0	4	2	4	4	0	0	1	2	1	1	5	0.0299977	0.00134711	TRUE	1stExon
cg24034841	ZBTB40	9923	1	22778428	6.79248	1.60035e-11	2.69415e-08	0	0	72	21	3	1	2	0	1	0	0	2	1	0	1	0	4	0	0	0	1	3	0	2	6	3	7	4	1	0	1	2	0	3	7	0.0208578	0.000900993	TRUE	1stExon
cg25806492	SRRM1	10250	1	24970113	6.72988	2.43331e-11	3.97592e-08	0	0	77	20	3	1	2	1	0	0	1	0	1	0	0	3	4	0	0	2	0	0	0	2	2	5	6	6	1	0	0	1	2	5	5	0.01556	-0.000213279	TRUE	Body
cg14099293	BTBD9	114781	6	38607245	6.72956	2.43851e-11	3.92667e-08	0	1	82	21	2	0	1	1	1	0	1	0	1	0	0	2	4	1	0	0	4	1	2	0	4	6	6	5	0	0	0	7	2	2	4	0.0332919	0.000925795	TRUE	5'UTR
cg16672108	FAM128A;LOC150776	653784	2	132250124	6.70758	2.82252e-11	4.4801e-08	0	0	83	21	1	2	3	1	0	1	2	0	3	0	0	1	1	0	0	1	0	2	3	0	4	4	7	3	3	0	1	3	2	0	5	0.0133107	0.000182705	TRUE	TSS200
cg08839451	BRI3BP	140707	12	125478775	6.69653	3.03742e-11	4.75331e-08	0	0	60	16	0	2	3	0	0	1	0	0	1	0	0	0	2	0	0	0	2	1	1	3	2	6	4	4	0	0	0	2	0	2	8	0.013722	0.000834849	TRUE	Body
cg14156931	HSF1;BOP1	3297	8	145515463	6.69574	3.0534e-11	4.71195e-08	0	0	101	29	4	1	3	0	0	0	0	1	4	1	0	0	10	1	0	0	2	0	0	2	3	5	14	6	1	0	1	0	4	5	4	0.0163045	-6.65073e-05	TRUE	1stExon
cg06521987	TALDO1	6888	11	747461	6.69387	3.09161e-11	4.70555e-08	0	0	70	21	2	1	2	1	0	0	0	0	1	0	0	0	6	0	0	1	2	2	0	3	2	7	10	1	0	1	1	1	2	2	4	0.0283107	0.000562297	TRUE	5'UTR
cg17364743	DDX18	8886	2	118572626	6.66034	3.8596e-11	5.79509e-08	0	0	50	16	0	2	2	1	0	0	1	0	2	0	0	1	3	0	0	0	1	0	0	3	5	6	3	1	1	0	1	3	1	3	4	0.0260567	0.00197395	TRUE	Body
cg12868887	CTTN	2017	11	70244470	6.64599	4.24302e-11	6.28584e-08	0	0	167	31	5	0	1	0	0	0	0	4	9	0	0	1	5	1	0	0	2	3	0	0	17	4	3	6	0	1	1	3	3	8	13	0.0198078	3.47542e-05	FALSE	TSS200
cg24850932	COX17	10063	3	119396027	6.62007	5.03168e-11	7.35612e-08	0	0	64	24	2	0	4	3	0	3	1	3	1	0	1	1	1	0	0	0	2	0	0	2	3	9	6	2	4	0	0	2	5	3	3	0.0189568	0.000259986	TRUE	Body
cg14234805	RALGAPB	57148	20	37101345	6.61121	5.33312e-11	7.69555e-08	0	0	81	24	3	4	1	1	0	0	0	1	1	1	0	2	5	1	0	0	0	3	0	1	3	10	4	4	3	0	1	1	6	1	8	0.0165354	-0.000183176	TRUE	TSS200
cg03355298	B2M	567	15	45003704	6.57248	6.87075e-11	9.78721e-08	1	0	65	25	2	2	3	1	0	1	2	1	2	1	0	0	1	2	0	1	2	2	0	2	1	12	8	2	2	0	2	5	3	4	1	0.0175122	0.000129818	TRUE	5'UTR
cg03890344	RPS25;TRAPPC4	6230	11	118888968	6.54272	8.3402e-11	1.173e-07	0	0	65	21	3	1	3	1	0	0	1	3	1	0	0	1	3	1	0	0	0	0	0	3	3	4	4	9	1	0	2	3	4	3	4	0.0309891	-0.00259008	TRUE	Body
cg03847052	ANKRD11	29123	16	89347724	6.53474	8.78389e-11	1.2049e-07	0	0	77	32	1	1	5	1	0	0	2	4	2	1	0	3	3	3	0	1	3	2	0	0	2	11	5	12	2	0	3	6	7	5	4	0.00781061	-0.00242449	FALSE	Body
cg14756197	CSTB	1476	21	45196586	6.50894	1.03818e-10	1.40672e-07	0	0	64	21	3	1	4	0	0	0	0	1	1	1	0	2	4	0	0	0	0	4	0	0	4	5	8	4	0	0	2	3	2	2	4	0.0277371	0.000167082	TRUE	TSS1500
cg11636557	COASY	80347	17	40714701	6.50466	1.06737e-10	1.41184e-07	0	1	107	29	2	2	3	0	1	1	0	4	2	0	0	0	2	0	0	3	1	3	1	4	3	7	12	4	3	0	2	2	2	3	5	0.0981112	0.00767343	TRUE	1stExon
cg19842065	COQ10A	93058	12	56660480	6.49899	1.10715e-10	1.44723e-07	0	0	106	24	3	3	0	1	0	1	0	1	2	0	0	0	8	1	0	0	1	2	0	1	6	4	9	4	1	0	0	2	2	4	6	0.0235388	0.000997453	TRUE	TSS1500
cg23068548	COMTD1	118881	10	76995807	6.49718	1.12018e-10	1.44723e-07	0	0	80	22	2	3	2	0	0	0	2	0	2	0	0	4	2	0	0	1	0	2	1	1	0	8	7	6	1	0	0	2	2	9	1	0.028226	9.27632e-05	TRUE	TSS200
cg05542800	SKIV2L;RDBP	6499	6	31926590	6.4958	1.13021e-10	1.44341e-07	0	0	141	51	2	3	1	2	0	2	0	2	4	0	0	1	9	0	0	1	14	4	3	3	6	14	15	7	9	0	1	3	7	5	10	0.0217015	0.000883021	TRUE	1stExon
cg20825588	PSMA5	5686	1	109969527	6.49511	1.13528e-10	1.43341e-07	0	0	70	18	2	0	1	0	0	0	0	2	1	0	1	0	3	0	0	2	4	0	0	2	5	5	7	1	0	0	0	1	2	1	7	0.0218592	-0.000767686	TRUE	TSS1500
cg24629160	FAM105A	54491	5	14581826	6.48345	1.22392e-10	1.52796e-07	0	0	81	19	4	1	0	0	0	0	0	0	2	0	1	2	1	0	0	0	4	1	0	3	4	7	5	3	0	0	1	2	0	4	7	0.147641	0.00396494	TRUE	TSS200
cg06759215	DBF4B	80174	17	42786055	6.46254	1.40027e-10	1.72869e-07	0	0	73	30	2	1	3	0	0	0	0	1	2	1	0	2	5	2	0	2	3	4	0	2	6	10	8	5	1	0	1	5	0	5	9	0.0160771	-0.00134572	TRUE	5'UTR
cg22405728	TP53RK	112858	20	45318409	6.45436	1.47576e-10	1.80187e-07	0	0	76	20	2	0	4	0	0	1	0	0	0	0	0	1	6	0	0	1	1	0	0	4	6	5	4	5	0	0	0	2	1	5	8	0.0213051	-0.000143064	TRUE	TSS200
cg08367703	SDCCAG3;PMPCA	10807	9	139304491	6.44911	1.52632e-10	1.84334e-07	0	0	88	28	3	1	1	2	0	0	2	1	4	0	0	0	3	1	0	0	3	3	1	3	3	5	7	11	2	0	1	5	9	4	0	0.0272739	-0.00210751	FALSE	Body
cg15541609	YY1	7528	14	100705844	6.41368	1.91471e-10	2.28754e-07	0	0	49	14	1	2	1	0	0	1	1	2	1	0	0	0	2	0	0	0	0	2	0	1	2	4	5	2	1	0	2	1	2	2	1	0.0157043	0.000716993	FALSE	1stExon
cg16058774	C6orf203	51250	6	107349438	6.39924	2.09941e-10	2.48152e-07	0	0	57	19	5	0	2	0	1	1	0	2	1	0	0	0	1	0	0	0	2	1	0	3	5	5	5	4	0	0	3	1	2	3	5	0.0084922	0.000227214	TRUE	1stExon
cg03129643	ZC3H12A	80149	1	37940147	6.38757	2.26119e-10	2.64462e-07	0	0	52	12	2	0	4	0	0	1	0	0	1	0	0	2	0	0	0	0	0	1	0	1	3	3	2	4	0	0	1	3	1	1	3	0.0535745	-0.0019103	TRUE	1stExon
cg04197195	CCDC71	64925	3	49203530	6.33397	3.17548e-10	3.67526e-07	0	0	78	27	3	0	1	0	1	0	1	2	3	1	0	4	2	1	0	1	2	3	0	2	3	9	5	9	1	0	0	3	5	7	6	0.0537468	-0.000169373	FALSE	5'UTR
cg09235260	SCLY	51540	2	238969609	6.33061	3.2436e-10	3.71539e-07	0	0	52	23	2	0	4	2	0	1	0	1	4	0	0	2	3	0	0	0	0	1	0	3	4	3	8	7	1	0	0	5	3	4	2	0.045413	0.00675417	TRUE	TSS200
cg12383181	BTBD9	114781	6	38608024	6.32676	3.32319e-10	3.76772e-07	0	1	82	16	3	0	2	1	0	0	0	1	2	0	0	1	3	0	0	0	2	0	0	1	3	5	4	4	0	0	1	4	1	3	3	0.0447647	0.0024751	TRUE	TSS200
cg02591578	ZNF764	92595	16	30569419	6.32534	3.3532e-10	3.76335e-07	0	0	82	22	4	1	2	0	0	1	0	0	3	0	0	2	6	0	0	0	0	0	0	3	4	4	7	4	3	0	0	4	1	4	3	0.0262546	0.000735227	TRUE	1stExon
cg13028250	COASY	80347	17	40714251	6.28795	4.24162e-10	4.71282e-07	0	1	107	18	0	1	2	0	0	0	0	4	2	0	0	0	2	1	0	2	0	0	0	4	0	3	9	4	2	0	0	0	1	4	2	0.0632401	0.000889983	TRUE	5'UTR
cg00938305	ZNF764	92595	16	30569736	6.28131	4.42183e-10	4.8644e-07	0	0	82	22	4	2	1	0	0	2	0	1	3	0	0	1	6	0	0	0	0	0	0	2	6	5	8	1	2	0	1	3	1	2	5	0.0344404	9.33164e-06	TRUE	TSS200
cg04528152	UBAC2	337867	13	99852529	6.2717	4.69602e-10	5.1154e-07	0	0	77	22	3	2	0	0	0	0	0	2	1	0	0	3	4	1	0	0	1	2	1	2	3	6	6	5	2	0	0	3	5	2	4	0.0144707	-0.000985871	TRUE	TSS200
cg00775279	SNX14	57231	6	86303732	6.25943	5.07036e-10	5.46954e-07	0	0	56	17	3	0	2	0	0	0	1	1	2	0	0	0	2	0	0	3	1	0	0	2	1	10	4	2	0	0	1	3	2	6	1	0.0299393	0.000953497	TRUE	TSS200
cg15644191	SGK196	84197	8	42948687	6.25105	5.34234e-10	5.70752e-07	0	0	132	32	5	1	2	0	0	0	0	3	2	0	0	2	11	1	0	2	1	2	0	0	7	6	9	7	3	0	0	2	2	1	15	0.0164172	0.000596325	TRUE	1stExon
cg09124213	SNORA57;C11orf48;METTL12	692158	11	62432393	6.2018	7.2554e-10	7.6051e-07	0	0	108	33	4	0	3	0	0	0	1	3	6	0	1	1	3	0	0	0	4	3	0	4	4	8	14	5	2	0	0	2	3	2	10	0.0142844	-0.000192589	TRUE	TSS1500
cg20530580	ATP6V0A1	535	17	40610845	6.19474	7.57945e-10	7.87051e-07	0	0	110	25	2	3	2	0	0	0	0	3	2	0	0	0	3	0	0	1	1	3	1	4	5	5	8	7	0	0	1	3	3	4	6	0.0241997	0.000813402	TRUE	TSS200
cg22507203	SGK196	84197	8	42948868	6.19414	7.6077e-10	7.8267e-07	0	0	132	30	4	2	3	0	0	0	1	2	3	0	0	5	3	0	0	2	3	2	0	0	5	8	12	4	1	0	1	1	4	0	10	0.0183362	-1.0024e-05	TRUE	5'UTR
cg06417705	ETAA1	54465	2	67624590	6.17836	8.38665e-10	8.54892e-07	0	1	58	25	6	1	2	0	0	0	0	0	3	0	1	0	3	0	0	0	0	0	0	9	5	8	4	6	2	0	2	5	2	3	7	0.0575698	0.00284234	TRUE	1stExon
cg13854399	ICA1L	130026	2	203736430	6.16306	9.21592e-10	9.22497e-07	0	0	52	13	1	1	0	1	0	0	0	1	0	0	0	1	0	0	0	1	3	3	0	1	2	5	5	1	0	0	0	0	1	3	4	0.0338255	0.00172136	TRUE	TSS200
cg27500214	PARD3	56288	10	35104499	6.16296	9.22157e-10	9.14821e-07	0	0	89	19	1	0	0	0	0	0	1	3	5	0	0	0	5	0	0	0	0	3	0	1	5	7	3	2	2	0	0	4	4	4	2	0.0446602	0.000190645	FALSE	TSS1500
cg23988749	MRPS18B;PPP1R10	28973	6	30585293	6.15385	9.75302e-10	9.58981e-07	0	0	123	31	2	2	5	1	1	0	1	3	2	0	0	0	6	1	0	0	0	2	0	5	6	8	9	6	2	0	1	4	4	3	8	0.0103757	0.000127309	FALSE	TSS200
cg15724272	HERC3	8916	4	89513644	6.14609	1.02297e-09	9.88358e-07	0	0	40	10	1	0	0	0	1	0	0	0	2	0	0	1	1	1	0	0	1	0	2	0	2	4	2	2	0	0	0	1	0	2	5	0.0166337	-0.00043614	TRUE	TSS200
cg21014120	ICA1L	130026	2	203736523	6.13855	1.0714e-09	1.02622e-06	0	0	52	14	1	1	1	0	0	0	0	1	1	0	0	4	0	0	0	1	3	0	0	1	3	5	4	2	0	0	0	2	2	1	5	0.0277404	0.00103196	TRUE	TSS200
cg04449126	UBAC2	337867	13	99852558	6.05429	1.79095e-09	1.70077e-06	0	0	77	18	3	1	1	0	0	0	0	2	3	0	0	2	4	0	0	0	0	0	0	2	2	5	5	5	1	0	1	0	6	2	3	0.0352042	-0.00284958	TRUE	TSS200
cg18759110	HCFC2	29915	12	104458784	6.049	1.84926e-09	1.74126e-06	0	0	58	21	2	1	7	0	1	0	0	0	1	0	0	2	3	0	0	0	0	3	0	1	4	9	2	5	1	0	2	5	5	1	5	0.0450835	0.000932103	TRUE	Body
cg04513728	MRPS18B;PPP1R10	28973	6	30584980	6.04574	1.88609e-09	1.76102e-06	0	0	123	35	1	4	5	2	1	0	1	1	2	0	0	0	6	2	0	1	1	3	0	5	9	7	10	7	2	0	1	6	3	3	10	0.0151391	-0.000186655	FALSE	TSS1500
cg05223675	RPS25;TRAPPC4	6230	11	118888923	6.03289	2.03838e-09	1.88735e-06	0	0	65	23	3	1	3	0	0	0	3	4	1	0	0	1	1	1	0	1	2	0	0	2	2	6	3	11	1	0	1	4	3	6	5	0.0217548	0.00230942	TRUE	Body
cg23328778	TYSND1	219743	10	71906669	6.02995	2.07491e-09	1.9053e-06	0	0	60	20	2	2	2	0	0	0	0	0	2	0	0	2	3	0	0	0	2	1	2	2	5	4	4	4	3	0	2	2	3	3	3	0.0322502	-0.000663135	TRUE	TSS200
cg19757154	EXOC7	23265	17	74099924	6.02252	2.17008e-09	1.97636e-06	0	0	123	34	3	0	4	3	0	0	0	2	3	0	0	1	5	1	0	0	1	6	0	5	4	4	17	7	2	0	1	2	4	3	5	0.0157865	-0.000137563	TRUE	TSS1500
cg26568880	RDBP;SKIV2L	7936	6	31926569	6.01089	2.32752e-09	2.10251e-06	0	0	141	32	0	0	4	0	0	0	0	1	6	0	1	2	6	1	0	1	3	4	1	2	8	7	11	6	0	0	3	3	5	1	9	0.0262297	-0.00090577	TRUE	5'UTR
cg21494973	CHPT1	56994	12	102091324	6.00648	2.39012e-09	2.14164e-06	0	0	55	13	1	4	3	0	0	0	0	0	0	0	0	0	4	0	0	0	1	0	0	0	3	6	3	1	0	0	0	3	0	1	6	0.0117623	-1.09092e-05	FALSE	TSS200
cg04406910	SKIV2L;RDBP	6499	6	31926623	6.00276	2.44432e-09	2.17269e-06	0	0	141	52	3	4	7	2	0	0	0	1	3	0	0	1	8	0	0	0	11	4	3	5	7	13	16	11	5	0	2	3	10	4	11	0.0150492	-0.00113586	TRUE	1stExon
cg03541759	BTF3	689	5	72794079	5.96675	3.03324e-09	2.67476e-06	0	0	41	16	0	1	1	0	0	0	0	1	2	0	0	1	4	0	0	2	0	1	1	2	6	4	2	3	1	0	0	1	2	1	9	0.0344128	0.00284408	FALSE	TSS200
cg07482957	SUZ12	23512	17	30264067	5.95788	3.19839e-09	2.79819e-06	1	0	106	32	6	2	1	2	0	0	2	2	2	0	0	1	5	1	0	0	2	2	1	3	3	9	12	6	1	1	0	4	5	4	6	0.0299201	0.000191033	FALSE	1stExon
cg11155915	SKI	6497	1	2158638	5.90806	4.302e-09	3.73431e-06	0	0	108	24	2	0	3	1	2	0	0	2	0	0	0	1	6	0	0	0	2	2	1	2	1	10	8	3	2	0	1	1	4	1	6	0.0159653	0.000535062	FALSE	TSS1500
cg00533393	TALDO1	6888	11	747458	5.88733	4.86347e-09	4.18895e-06	0	0	70	12	2	0	2	1	0	0	0	0	0	0	1	1	3	0	0	0	0	0	0	2	0	5	4	2	0	1	1	2	0	2	2	0.0538122	0.000913468	TRUE	5'UTR
cg10833620	UBA2	10054	19	34919411	5.85362	5.93197e-09	5.06996e-06	0	0	100	33	6	1	3	0	0	1	0	4	3	0	0	4	3	0	0	0	2	1	0	5	4	8	10	8	3	0	2	4	2	3	8	0.0117512	-0.000674794	TRUE	1stExon
cg25004693	RHOT1	55288	17	30469691	5.8245	7.03682e-09	5.96835e-06	0	0	103	33	7	1	3	1	0	0	1	2	2	1	0	3	4	0	0	0	1	3	1	3	3	7	16	5	1	1	0	3	3	2	8	0.0290485	0.000436539	TRUE	5'UTR
cg25053252	TP53;WRAP53	7157	17	7589358	5.81936	7.25137e-09	6.10373e-06	1	1	92	37	6	4	2	2	1	1	0	1	6	1	0	3	2	0	0	0	0	5	0	3	5	18	7	6	1	0	1	7	3	6	12	0.0185143	0.00206858	TRUE	5'UTR
cg02847589	ZBTB40	9923	1	22778394	5.81261	7.54317e-09	6.30161e-06	0	0	72	21	3	0	1	0	0	1	0	1	1	0	0	1	4	0	0	0	4	1	1	3	5	3	6	5	2	0	1	3	0	3	6	0.0249298	-0.000418954	TRUE	1stExon
cg04053200	EEF1E1	9521	6	8102882	5.81162	7.58691e-09	6.29085e-06	0	0	72	15	1	2	4	0	0	0	0	0	2	0	0	0	2	0	0	1	2	1	0	0	3	1	7	3	1	0	0	1	1	1	4	0.0702668	0.000371908	TRUE	TSS200
cg26203583	DCUN1D5	84259	11	102962914	5.7964	8.29098e-09	6.77355e-06	0	0	80	18	4	3	2	1	0	0	1	1	2	0	0	1	1	0	0	0	0	1	0	1	4	3	7	4	0	0	1	1	1	3	5	0.0267171	0.000147003	TRUE	1stExon
cg01020980	CHPT1	56994	12	102091258	5.79603	8.30914e-09	6.73883e-06	0	0	55	9	1	2	1	0	0	0	0	0	1	0	0	0	2	0	0	0	1	1	0	0	1	4	3	1	0	0	0	3	0	1	2	0.0281951	0.000568327	FALSE	TSS200
cg00052550	SCLY	51540	2	238969457	5.79457	8.37993e-09	6.747e-06	0	0	52	20	1	2	4	1	0	1	0	1	3	0	0	0	3	0	0	0	1	1	0	2	3	3	6	6	2	0	0	3	4	3	2	0.0444318	0.00146088	TRUE	TSS200
cg14642374	BET1L;RIC8A	51272	11	207688	5.7891	8.651e-09	6.91514e-06	0	1	57	27	2	2	2	1	0	0	0	2	3	0	0	0	5	1	0	0	3	3	0	3	5	4	15	2	1	0	2	1	3	2	3	0.0232176	-0.000634859	TRUE	TSS1500
cg12525736	ARF1	375	1	228269915	5.78149	9.04278e-09	7.12578e-06	0	0	78	25	2	1	3	1	1	2	1	2	1	0	0	4	0	1	0	1	2	0	1	2	5	8	6	6	0	0	2	3	2	1	11	0.0592042	0.00585398	FALSE	TSS1500
cg14515483	SOD2	6648	6	160113813	5.77094	9.61393e-09	7.52249e-06	0	0	60	18	1	0	2	1	0	0	1	1	1	0	0	0	5	0	0	3	3	0	0	0	3	9	3	3	0	0	0	3	3	4	5	0.0319352	-0.00173203	FALSE	Body
cg04900999	ATP6V0A1	535	17	40610958	5.76967	9.68502e-09	7.52512e-06	0	0	110	34	3	3	6	0	1	0	0	2	1	0	0	0	2	0	0	3	1	4	1	7	6	7	14	6	1	0	1	3	3	3	9	0.0332557	0.00132044	TRUE	1stExon
cg27004975	BANP	54971	16	87984542	5.76211	1.01191e-08	7.80782e-06	0	0	51	15	0	0	0	2	1	0	0	0	3	0	0	1	3	0	0	1	2	1	0	1	5	2	3	4	1	0	1	2	0	3	4	0.0259795	-0.00244007	TRUE	TSS1500
cg05942736	VPS29;RAD9B	51699	12	110939567	5.75756	1.03889e-08	7.96071e-06	0	0	62	24	2	1	1	0	0	1	1	2	0	0	0	2	6	1	0	0	4	0	0	3	4	8	3	8	1	0	0	6	4	3	7	0.0256629	8.20647e-05	TRUE	Body
cg16266536	COQ10A	93058	12	56660626	5.75436	1.05831e-08	8.05396e-06	0	0	106	28	3	2	1	0	2	1	0	1	1	0	0	1	7	0	0	0	3	2	0	4	6	6	6	8	2	0	1	2	3	4	10	0.0142147	5.18803e-05	TRUE	TSS1500
cg19693476	ACP6	51205	1	147142739	5.75067	1.0812e-08	8.17219e-06	0	0	40	16	0	3	2	0	0	0	0	1	2	0	1	0	6	0	0	0	0	1	0	0	4	2	8	2	0	0	0	2	0	1	5	0.0275952	0.00191188	TRUE	TSS200
cg21335266	BHLHE41	79365	12	26278677	5.74567	1.11287e-08	8.35474e-06	0	0	88	20	0	1	2	1	0	1	1	1	1	0	0	2	7	0	0	0	1	1	0	1	9	3	5	2	1	0	1	3	0	2	8	0.0836616	0.00349939	FALSE	TSS1500
cg02757696	DYNLRB1	83658	20	33104113	5.74282	1.13133e-08	8.43631e-06	0	0	100	32	4	1	0	1	0	0	0	3	3	0	0	3	7	2	0	0	5	2	0	1	3	16	5	8	0	0	1	4	3	8	11	0.00758124	-0.0027426	TRUE	TSS200
cg14006663	PITRM1	10531	10	3215076	5.71245	1.34775e-08	9.98316e-06	0	0	53	22	4	1	1	1	0	0	3	0	5	0	0	2	3	0	0	0	2	0	0	0	5	4	8	4	1	0	1	1	3	3	5	0.0239811	-0.00256896	TRUE	TSS200
cg07489950	RPL37	6167	5	40835510	5.70714	1.38951e-08	1.02243e-05	0	0	73	16	2	0	5	0	0	1	0	0	1	0	0	0	5	0	0	0	0	0	0	2	4	5	3	2	2	0	0	4	2	0	4	0.0649302	-0.000172944	TRUE	TSS200
cg12837215	DRG2	1819	17	17991537	5.68292	1.59653e-08	1.15941e-05	0	1	67	19	4	3	2	0	1	0	1	0	1	0	0	1	1	0	0	1	1	0	1	2	5	5	6	2	1	0	0	1	0	3	8	0.0579273	0.00270611	TRUE	Body
cg26543799	ICA1L	130026	2	203736570	5.67391	1.68096e-08	1.21279e-05	0	0	52	11	1	1	0	1	0	0	0	1	0	0	0	1	0	1	0	1	2	2	0	0	1	4	6	0	0	0	0	0	0	2	3	0.11627	0.0053862	TRUE	TSS200
cg27441858	DCUN1D5	84259	11	102962919	5.6725	1.69451e-08	1.21468e-05	0	0	80	24	3	0	3	5	1	0	0	1	7	0	0	2	1	0	0	1	0	0	0	0	4	7	8	5	0	0	1	2	2	5	6	0.026769	-0.000413012	TRUE	1stExon
cg26587051	MEGF9	1955	9	123476683	5.66652	1.75336e-08	1.24881e-05	0	0	54	19	1	1	3	0	1	0	0	0	3	0	0	3	1	0	0	0	3	2	0	1	1	5	7	6	0	0	0	4	3	2	3	0.0537922	0.00150383	FALSE	TSS200
cg15032314	PRR12	57479	19	50096610	5.6584	1.83651e-08	1.2997e-05	0	0	100	31	1	1	6	0	0	0	0	1	1	0	0	6	5	1	0	0	3	1	1	4	3	11	6	11	0	0	1	5	4	7	8	0.395658	-0.00966112	TRUE	Body
cg18124588	ERI3	79033	1	44821109	5.65724	1.84874e-08	1.30008e-05	0	0	75	20	5	1	2	1	1	0	0	1	3	0	0	1	3	0	0	0	0	0	0	2	3	4	7	6	0	0	0	2	3	3	5	0.0135648	-0.00238175	TRUE	TSS200
cg18373279	MED4	29079	13	48668852	5.6396	2.04395e-08	1.42831e-05	0	0	81	28	1	1	1	0	1	0	0	5	4	0	0	4	5	0	0	0	3	1	0	2	3	11	6	4	4	0	1	2	6	5	4	0.0166218	1.74445e-05	TRUE	Body
cg17176108	ATP6V0A1	535	17	40610851	5.63576	2.08898e-08	1.45065e-05	0	0	110	30	2	3	3	0	0	0	0	2	2	0	0	0	1	0	0	3	4	3	1	6	5	6	13	5	1	0	1	3	3	2	7	0.0222892	0.000698325	TRUE	TSS200
cg11893652	SLC27A4	10999	9	131102639	5.62996	2.15896e-08	1.48994e-05	0	0	77	23	1	2	4	1	0	1	0	1	1	0	0	0	7	0	0	0	1	1	0	3	1	9	4	8	1	0	4	0	6	4	4	0.0384673	0.00160443	FALSE	TSS200
cg18040997	TMEM160	54958	19	47551898	5.61992	2.28534e-08	1.56742e-05	0	0	72	25	2	1	2	1	1	0	0	1	1	0	0	2	5	0	0	0	5	1	0	3	4	3	9	6	3	0	0	1	5	3	4	0.0434766	-0.0011084	TRUE	TSS200
cg23897255	TALDO1	6888	11	747301	5.61942	2.29184e-08	1.56224e-05	0	0	70	18	3	1	0	1	0	0	0	0	4	0	0	0	3	2	0	1	0	0	0	3	3	4	7	2	1	1	1	1	3	1	3	0.0318959	0.000226992	TRUE	TSS200
cg09965967	SNX14	57231	6	86303767	5.61654	2.32958e-08	1.57828e-05	0	0	56	22	2	0	3	2	0	0	0	1	3	0	0	0	2	1	0	2	2	1	0	3	3	11	3	4	1	0	1	5	2	7	3	0.0183351	-0.000339863	TRUE	TSS200
cg05349922	RWDD1	51389	6	116892263	5.6039	2.50221e-08	1.68496e-05	0	0	54	10	1	1	0	0	1	0	0	0	0	0	0	1	3	0	0	1	2	0	0	0	2	4	2	2	0	0	0	0	1	2	5	0.0130941	-0.000134649	TRUE	TSS1500
cg24174984	WDR43	23160	2	29117731	5.60116	2.54118e-08	1.70089e-05	0	0	53	21	5	1	2	0	0	0	0	0	1	0	0	1	4	1	0	1	1	0	2	2	3	8	3	6	1	0	0	4	2	4	7	0.0235059	0.00080079	TRUE	1stExon
cg00322667	COASY	80347	17	40714165	5.59781	2.58983e-08	1.72307e-05	0	1	107	36	2	0	5	1	0	0	0	4	2	0	0	3	1	0	0	4	4	3	1	6	3	7	14	8	4	0	1	1	4	7	5	0.0282544	0.00073745	TRUE	5'UTR
cg24953233	TRIP13;BRD9	9319	5	892707	5.58529	2.77924e-08	1.83809e-05	0	0	136	26	2	0	1	0	0	0	0	1	2	3	0	1	6	1	0	0	4	4	0	1	6	6	9	4	1	0	1	4	3	2	5	0.0149512	0.000162846	TRUE	TSS1500
cg15977278	NT5DC3	51559	12	104234975	5.57954	2.87075e-08	1.88737e-05	0	0	58	17	1	2	0	0	0	0	0	0	1	0	0	2	4	0	0	1	1	3	0	2	0	6	5	3	3	0	2	0	2	3	2	0.0296667	-0.000156931	TRUE	TSS200
cg01852131	MRPS18B;PPP1R10	28973	6	30585154	5.57002	3.02862e-08	1.96788e-05	0	0	123	37	2	1	2	0	1	0	1	1	3	0	0	0	6	2	0	0	13	1	1	3	7	3	10	4	13	0	0	6	1	3	4	0.0200611	-0.000640861	FALSE	TSS1500
cg09523472	RAD21	5885	8	117887256	5.56116	3.18299e-08	2.04427e-05	1	0	87	33	3	2	4	0	1	1	1	3	1	1	1	1	4	0	0	4	2	2	1	1	11	11	4	6	1	0	3	9	1	3	12	0.0297523	-0.00374064	TRUE	TSS200
cg10089796	SKIL	6498	3	170076067	5.53479	3.68955e-08	2.35599e-05	0	0	85	25	3	0	0	2	0	0	2	2	4	0	0	0	2	3	0	4	0	2	0	1	5	7	4	8	1	0	2	2	2	6	8	0.0138169	0.000190254	TRUE	TSS1500
cg00990221	MRPS18B;PPP1R10	28973	6	30585122	5.52176	3.96795e-08	2.51929e-05	0	0	123	38	1	4	7	0	1	0	1	2	4	0	0	1	6	2	0	0	0	4	0	5	9	8	12	7	2	0	1	7	3	3	10	0.0060434	-0.000529787	FALSE	TSS1500
cg19269201	PSMA5	5686	1	109969547	5.51884	4.03301e-08	2.54604e-05	0	0	70	20	1	1	4	1	0	0	1	3	2	0	0	0	3	0	0	1	1	0	0	2	4	5	6	4	1	0	0	2	2	3	6	0.019049	-0.000842995	TRUE	TSS1500
cg15041659	ZBTB40	9923	1	22778527	5.48708	4.81181e-08	3.00357e-05	0	0	72	25	3	0	3	0	1	0	0	2	2	0	1	2	4	0	0	2	1	1	0	3	8	5	9	3	0	0	1	1	2	3	9	0.0155098	0.000130463	TRUE	5'UTR
cg17715262	SNX14	57231	6	86303669	5.47882	5.037e-08	3.12657e-05	0	0	56	19	3	1	2	0	0	0	0	0	2	0	0	1	2	0	0	3	2	0	0	3	3	10	4	1	1	0	1	3	1	6	3	0.0278065	-9.82218e-05	TRUE	TSS200
cg01818860	RAD21	5885	8	117886602	5.46618	5.40189e-08	3.29779e-05	1	0	87	30	3	1	3	0	0	2	0	0	4	1	0	1	7	0	0	2	2	1	0	3	13	9	3	3	2	0	0	7	3	5	10	0.0328352	0.00305675	TRUE	5'UTR
cg16248785	CDK11B;CDK11A	984	1	1655629	5.4632	5.49133e-08	3.33408e-05	0	0	109	32	2	2	3	1	1	0	0	2	1	0	0	1	4	1	0	1	3	5	1	4	2	9	9	8	4	0	1	2	5	3	7	0.00842393	-3.12633e-05	TRUE	5'UTR
cg05746288	ME2	4200	18	48405273	5.46245	5.51426e-08	3.3298e-05	0	1	62	23	1	3	3	1	0	0	1	1	3	0	0	4	2	0	0	0	0	2	0	2	2	6	12	3	0	0	0	1	1	3	6	0.0476828	0.00127502	TRUE	TSS200
cg26206910	RALGAPA1	253959	14	36277894	5.46178	5.53463e-08	3.32404e-05	0	0	79	21	1	1	1	0	0	0	1	2	3	0	0	2	5	2	0	0	0	1	0	2	5	3	9	3	1	0	1	1	3	4	2	0.0109684	0.000715065	TRUE	Body
cg09438266	ZNF764	92595	16	30569751	5.45869	5.62997e-08	3.36312e-05	0	0	82	23	3	1	2	0	0	2	0	1	2	0	0	4	6	0	0	0	0	1	0	1	6	3	9	2	3	0	1	4	2	3	1	0.0248323	-9.2044e-05	TRUE	TSS200
cg13809748	C9orf3	84909	9	97488936	5.44862	5.9513e-08	3.51725e-05	0	0	63	14	4	1	1	0	0	0	0	0	2	0	0	1	2	0	0	0	1	0	2	0	2	3	4	4	1	0	1	0	4	1	3	0.0163561	0.000228896	TRUE	TSS200
cg18229914	ETAA1	54465	2	67624425	5.4483	5.96193e-08	3.50489e-05	0	1	58	19	4	2	1	0	0	0	0	3	1	0	0	0	1	0	0	0	2	0	0	5	4	7	4	3	1	0	1	3	1	3	6	0.0417559	0.00073329	TRUE	TSS200
cg02398191	CD151	977	11	832821	5.44815	5.96659e-08	3.48917e-05	0	0	71	20	2	1	4	1	0	0	0	1	1	0	0	0	4	0	0	1	2	0	0	3	1	6	9	2	1	1	1	1	1	1	5	0.0259004	0.00118592	FALSE	TSS200
cg25630676	CCT2	10576	12	69979622	5.43641	6.36508e-08	3.70271e-05	0	0	98	47	7	9	2	2	1	1	0	4	1	0	0	0	13	0	0	0	4	2	0	1	8	14	12	9	4	0	0	7	3	8	13	0.0180545	-0.000507538	TRUE	Body
cg20480233	JUB	84962	14	23451154	5.43152	6.53837e-08	3.78371e-05	0	0	76	13	1	0	2	0	0	0	0	0	1	0	0	0	1	1	0	1	1	3	1	1	2	6	4	1	0	0	0	2	2	0	4	0.056867	-0.000284695	FALSE	1stExon
cg22018784	FANCC	2176	9	98079448	5.43098	6.55778e-08	3.77527e-05	1	0	57	16	2	0	3	0	0	0	0	0	2	0	0	1	2	2	0	0	1	0	2	1	2	6	2	4	2	0	1	2	4	1	4	0.0372737	-0.00442528	FALSE	5'UTR
cg16242708	ZNF780A	284323	19	40596726	5.41363	7.21268e-08	4.10971e-05	0	0	90	32	4	2	0	1	0	0	1	2	2	0	0	2	7	4	0	0	2	1	1	3	4	6	10	10	2	0	0	5	1	6	8	0.0264732	0.00114177	TRUE	1stExon
cg15320925	BET1L;RIC8A	51272	11	207681	5.4072	7.47098e-08	4.23517e-05	0	1	57	24	3	2	5	0	0	0	0	0	2	0	0	0	7	0	0	0	2	2	0	1	2	3	14	4	1	0	2	1	1	2	3	0.0242605	-0.00214983	TRUE	TSS1500
cg21875845	CARS	833	11	3078852	5.40704	7.47761e-08	4.21741e-05	1	0	69	18	0	0	0	2	0	0	1	3	4	0	1	0	2	0	0	0	1	1	0	3	3	6	5	3	1	0	1	4	1	2	3	0.0508866	-0.000189377	TRUE	TSS200
cg27052442	ERBB2;PGAP3	2064	17	37844412	5.3829	8.531e-08	4.78723e-05	1	0	130	44	6	1	0	4	0	0	0	2	6	1	0	1	9	1	0	0	3	9	0	1	13	8	11	11	1	0	1	4	6	10	11	0.0173603	-0.000366029	TRUE	5'UTR
cg18928687	DCUN1D5	84259	11	102962862	5.38204	8.57106e-08	4.78554e-05	0	0	80	29	5	0	0	7	0	1	0	2	6	0	0	1	1	1	0	1	2	1	0	1	8	9	6	5	1	0	1	2	4	7	8	0.0365905	0.000541782	TRUE	1stExon
cg12552766	TDRD3	81550	13	60971347	5.36939	9.18174e-08	5.10087e-05	0	0	78	21	3	1	0	1	1	1	0	0	2	0	0	0	5	0	0	0	2	2	0	3	3	8	5	2	3	0	2	2	1	3	5	0.0100242	0.000215351	TRUE	5'UTR
cg12222323	ERBB2;PGAP3	2064	17	37844398	5.36855	9.22411e-08	5.09891e-05	1	0	130	45	5	0	4	2	0	0	0	1	11	0	0	0	8	1	0	0	1	9	0	3	13	11	12	9	0	0	2	6	7	8	10	0.0156377	-0.000805453	TRUE	5'UTR
cg02363277	HSD17B1	3292	17	40706718	5.36849	9.22689e-08	5.0752e-05	0	0	109	28	1	1	2	0	0	0	0	1	3	0	0	2	1	1	0	5	2	4	0	5	6	6	10	4	2	0	1	2	2	3	8	0.0295923	#VALUE!	TRUE	Body
cg14060441	PELI1	57162	2	64371806	5.35966	9.68041e-08	5.29843e-05	0	0	64	20	1	2	4	0	0	0	2	0	1	0	1	2	2	0	0	1	1	0	1	2	2	3	8	7	0	0	0	3	1	7	1	0.0524207	1.36963e-05	TRUE	TSS1500
cg01929065	CD63	967	12	56122634	5.34644	1.03999e-07	5.66431e-05	0	0	100	32	2	7	1	1	0	0	0	1	3	0	0	2	7	1	0	0	3	2	0	2	8	5	10	9	0	0	0	2	2	6	12	0.0144699	1.94511e-05	FALSE	5'UTR
cg24393498	CCDC71	64925	3	49203316	5.34414	1.05302e-07	5.70732e-05	0	0	78	25	2	0	1	0	0	0	0	3	3	1	0	3	2	1	0	1	4	2	0	2	2	8	7	7	1	0	1	2	4	5	5	0.0478392	0.00188636	FALSE	5'UTR
cg18457962	ICA1L	130026	2	203735926	5.34197	1.06542e-07	5.74652e-05	0	0	52	8	0	1	0	0	0	0	0	1	1	0	0	1	0	0	0	0	1	2	0	1	0	3	3	2	0	0	0	0	1	2	2	0.0599123	0.000842789	TRUE	5'UTR
cg11374425	FEZF2	55079	3	62359677	5.32836	1.14678e-07	6.15546e-05	0	0	62	35	3	2	4	2	0	0	4	4	3	0	1	1	1	0	0	2	3	4	0	1	5	14	6	8	1	1	2	1	5	14	6	0.427913	0.113316	FALSE	TSS1500
cg23200841	DYNLRB1	83658	20	33104125	5.32697	1.15539e-07	6.17182e-05	0	0	100	31	2	0	1	2	0	0	0	2	5	0	0	2	7	1	0	1	2	1	0	5	7	12	4	8	0	0	0	3	3	6	15	0.00714434	-0.00184269	TRUE	TSS200
cg11970843	ICA1L	130026	2	203736525	5.31629	1.22394e-07	6.50676e-05	0	0	52	13	1	1	1	0	0	0	0	1	2	0	0	0	0	2	0	1	2	1	0	1	1	7	4	1	0	0	1	1	1	2	4	0.0317196	0.0011536	TRUE	TSS200
cg01207010	FAM105B	90268	5	14664662	5.31183	1.2537e-07	6.63321e-05	0	0	81	27	5	1	3	0	0	0	0	1	2	1	0	0	9	0	0	2	0	1	0	2	5	8	6	5	3	0	0	5	3	1	9	0.0213377	0.00076853	TRUE	TSS200
cg06420487	SMARCD2	6603	17	61919686	5.3005	1.33245e-07	7.01644e-05	0	0	72	22	2	1	3	0	0	0	0	0	2	0	0	3	6	0	0	0	1	3	0	1	3	9	4	5	1	0	0	3	6	1	7	0.02972	0.00255848	TRUE	Body
cg25417281	MATR3	9782	5	138629176	5.29814	1.34943e-07	7.07234e-05	0	0	59	20	4	0	3	0	1	0	0	2	2	1	0	0	2	0	0	0	3	0	0	2	2	8	3	5	2	0	2	2	0	5	6	0.0304038	-0.000756002	TRUE	TSS200
cg00475036	CHPT1	56994	12	102091219	5.29238	1.39188e-07	7.26057e-05	0	0	55	10	1	1	2	0	0	1	0	1	1	0	0	0	2	0	0	0	1	0	0	0	2	5	3	0	0	0	0	3	0	1	3	0.0305713	0.000935932	FALSE	TSS200
cg07911463	SUMF1	285362	3	4508692	5.29118	1.40081e-07	7.273e-05	0	1	91	20	0	0	1	0	0	0	2	2	3	0	0	0	2	0	0	1	2	6	1	0	4	9	2	2	3	0	1	1	5	6	2	0.0581543	0.000227287	TRUE	1stExon
cg07878955	RNPC3	55599	1	104068488	5.2732	1.54249e-07	7.97135e-05	0	0	57	23	3	0	3	2	0	0	0	1	3	0	1	0	2	0	0	2	4	1	1	0	6	6	5	4	2	0	1	7	2	1	5	0.0446852	0.00290723	TRUE	TSS200
cg04267590	FAM105A	54491	5	14581942	5.27014	1.56791e-07	8.06525e-05	0	0	81	19	3	1	0	0	0	0	0	0	1	1	0	3	5	0	0	0	4	1	0	0	4	7	4	4	0	0	1	0	1	3	10	0.131016	#VALUE!	TRUE	1stExon
cg05747448	GBE1	2632	3	81810940	5.25917	1.66254e-07	8.51257e-05	0	0	55	14	0	1	0	0	0	0	0	1	2	0	0	1	5	1	0	0	2	0	1	0	2	4	5	2	1	0	0	2	0	1	5	0.0326964	0.00432286	FALSE	5'UTR
cg23110471	SGK196	84197	8	42948552	5.25316	1.7167e-07	8.70963e-05	0	0	132	48	6	2	5	1	0	0	3	2	2	0	0	6	12	1	0	2	2	2	0	2	8	10	17	10	3	0	0	2	2	1	22	0.0164325	0.00270125	TRUE	TSS200
cg05195542	ICA1L	130026	2	203736048	5.25174	1.72976e-07	8.73599e-05	0	0	52	13	0	0	2	0	0	0	1	1	1	0	0	1	0	1	0	0	3	2	0	1	0	5	3	4	1	0	0	1	2	4	2	0.0433895	0.00117327	TRUE	5'UTR
cg21499658	VPS29;RAD9B	51699	12	110939801	5.2462	1.78154e-07	8.95678e-05	0	0	62	21	1	2	1	1	1	0	0	1	2	0	0	1	6	0	0	0	3	1	0	1	4	5	5	7	0	0	0	3	2	3	8	0.0377316	-0.000378369	TRUE	Body
cg08309519	SNORA57;C11orf48;METTL12	692158	11	62432494	5.24269	1.8151e-07	9.08439e-05	0	0	108	34	4	0	10	1	0	0	1	0	4	0	0	0	8	0	0	0	1	2	0	3	7	5	11	11	0	0	0	0	3	9	11	0.023867	-0.00105373	TRUE	TSS1500
cg10025392	VPS29;RAD9B	51699	12	110939771	5.24247	1.81723e-07	9.0543e-05	0	0	62	30	2	2	3	1	1	1	1	3	0	0	0	4	4	0	0	0	5	1	0	2	2	8	5	14	1	0	0	4	6	5	9	0.0351805	0.00078264	TRUE	Body
cg03867797	VPS29;RAD9B	51699	12	110939833	5.2347	1.89388e-07	9.31095e-05	0	0	62	29	2	3	3	1	0	1	1	3	0	0	0	3	4	0	0	0	4	0	0	4	2	7	4	15	1	0	0	4	6	6	8	0.0312941	0.00094923	TRUE	Body
cg05516942	C6orf129	154467	6	37467783	5.2323	1.91825e-07	9.38918e-05	0	0	90	23	5	0	3	2	0	0	0	2	2	0	0	2	1	0	0	1	1	2	1	1	3	6	8	5	1	0	0	3	0	4	7	0.0177183	0.000462484	TRUE	TSS200
cg10699215	WDR1	9948	4	10118516	5.22931	1.94893e-07	9.49754e-05	0	0	47	15	0	0	2	0	0	0	1	1	2	1	1	1	2	0	0	0	0	0	2	2	2	4	3	4	2	0	1	2	1	3	3	0.0211755	0.000203077	TRUE	1stExon
cg06113534	DSCC1	79075	8	120867912	5.21721	2.07809e-07	0.000100389	0	0	73	30	3	1	3	0	0	0	0	0	3	0	0	0	9	0	0	0	3	4	0	4	10	5	5	8	2	0	1	3	2	6	11	0.0150738	0.00154348	TRUE	1stExon
cg07070542	GARS	2617	7	30634493	5.21214	2.13458e-07	0.000102671	0	0	60	18	3	1	4	0	0	0	2	2	0	0	0	1	2	0	0	0	0	1	1	1	3	2	8	5	0	0	1	4	4	0	1	0.0176275	0.000459722	TRUE	5'UTR
cg12104764	MMAB;MVK	326625	12	110011362	5.21147	2.14218e-07	0.000102593	0	0	60	24	2	3	2	1	1	0	0	2	0	0	0	2	4	0	0	0	4	1	0	2	6	4	3	10	1	0	1	3	4	3	9	0.00838322	0.000115324	TRUE	TSS200
cg18714679	RPL37	6167	5	40835242	5.20314	2.2387e-07	0.000106755	0	0	73	26	2	5	6	0	0	0	0	0	0	0	0	2	6	0	0	0	1	1	0	3	7	6	9	3	1	0	1	4	3	1	6	0.0374154	-0.00402891	TRUE	Body
cg08917831	MRPS18B;PPP1R10	28973	6	30585023	5.19945	2.28281e-07	0.000108393	0	0	123	38	1	0	2	2	0	0	1	3	4	0	1	1	6	1	0	1	12	0	1	2	5	9	13	4	7	0	1	7	1	2	7	0.032028	-0.00143569	FALSE	TSS1500
cg21269806	RPAP1	26015	15	41836470	5.16128	2.79072e-07	0.000130833	0	0	84	37	0	5	5	1	1	1	1	2	1	0	0	5	2	0	0	0	3	4	1	5	6	7	13	10	1	0	1	3	2	5	12	0.0157897	0.000913377	TRUE	TSS200
cg26364903	ETAA1	54465	2	67624840	5.16071	2.79911e-07	0.000130675	0	1	58	23	0	1	5	1	0	0	0	4	0	0	1	1	0	2	0	1	2	1	1	3	4	12	4	3	0	0	5	4	1	2	7	0.0713985	-0.0227479	TRUE	Body
cg25910443	C9orf3	84909	9	97488953	5.15323	2.911e-07	0.00013533	0	0	63	9	2	0	1	0	0	0	0	1	1	0	0	1	1	0	0	0	1	0	1	0	1	2	2	3	1	0	0	1	2	2	1	0.0450157	7.25093e-06	TRUE	TSS200
cg11623036	FNIP1	96459	5	131133005	5.15231	2.92506e-07	0.000135417	0	0	57	17	3	2	0	0	0	0	1	2	1	0	0	0	2	1	1	2	1	0	0	1	3	8	4	2	0	0	1	3	2	2	5	0.00547215	0.000250336	TRUE	TSS1500
cg12076344	SLC27A4	10999	9	131102607	5.1426	3.0776e-07	0.000141887	0	0	77	20	2	1	3	1	0	0	0	2	1	0	0	1	6	0	0	0	1	1	0	1	3	6	2	8	1	0	3	0	8	4	2	0.0332854	-0.00323998	TRUE	TSS1500
cg24575169	CTTN	2017	11	70244414	5.13483	3.20512e-07	0.000147156	0	0	167	47	7	0	2	1	0	0	1	4	17	0	0	2	6	3	0	0	1	2	0	1	22	4	7	11	3	0	2	6	4	10	14	0.012753	0.000385644	FALSE	TSS1500
cg07774879	PHLPP1	23239	18	60384142	5.11634	3.52949e-07	0.00016072	0	0	54	13	0	0	3	2	0	0	0	0	3	0	1	0	2	0	0	0	1	0	0	1	2	4	4	3	0	0	0	2	3	1	3	0.0530045	0.00260307	FALSE	5'UTR
cg07668623	TDRD3	81550	13	60971344	5.1093	3.66128e-07	0.000166042	0	0	78	25	0	2	3	1	0	2	1	4	1	1	0	1	5	0	0	1	2	0	0	1	4	8	6	3	4	0	2	3	2	1	7	0.0145301	0.000365183	TRUE	5'UTR
cg07136868	COQ10A	93058	12	56660511	5.10558	3.73266e-07	0.00016859	0	0	106	28	4	4	1	4	0	0	1	0	0	0	0	1	8	0	0	0	3	2	0	0	8	5	6	8	1	0	0	1	5	7	8	0.0153684	-0.000185162	TRUE	TSS1500
cg05445051	C6orf203	51250	6	107349292	5.10098	3.82303e-07	0.000171973	0	0	57	12	4	0	1	1	1	1	0	0	0	0	0	0	1	0	0	0	0	2	0	1	5	5	1	1	0	0	2	2	1	3	3	0.0196625	-0.000937406	TRUE	TSS200
cg22295064	CTTN	2017	11	70244434	5.09909	3.86055e-07	0.00017296	0	0	167	51	8	1	2	0	0	0	1	7	16	0	0	2	5	2	0	0	1	4	0	2	24	5	10	8	4	0	2	7	3	8	16	0.0176169	0.000509955	FALSE	TSS1500
cg16587988	SGK196	84197	8	42948547	5.073	4.41901e-07	0.000195614	0	0	132	35	4	2	0	1	1	0	2	1	4	0	0	1	9	2	0	4	2	2	0	0	8	8	9	6	4	0	1	2	4	0	15	0.0122614	0.000856796	TRUE	TSS200
cg17243659	PRMT2	3275	21	48055224	5.06907	4.50964e-07	0.000198834	0	0	36	10	2	3	0	0	0	0	0	1	2	1	0	0	1	0	0	0	0	0	0	0	2	3	3	2	0	0	0	0	3	2	2	0.0673091	0.00205245	TRUE	TSS1500
cg17105609	FGFRL1	53834	4	1006237	5.06738	4.54909e-07	0.000199781	0	0	95	16	2	7	0	0	0	1	0	1	0	0	0	1	0	0	0	0	3	0	1	0	2	3	7	3	1	0	0	1	3	1	3	0.358431	0.00484784	FALSE	5'UTR
cg20659025	DCPS	28960	11	126173961	5.0597	4.73288e-07	0.000207034	0	0	54	18	2	0	3	0	1	0	1	1	2	0	0	0	2	0	0	1	1	2	0	2	4	7	3	3	1	0	0	1	3	1	9	0.0288078	0.00153376	TRUE	1stExon
cg03103374	RAB3IP	117177	12	70133049	5.05828	4.76772e-07	0.00020774	0	0	106	32	2	5	1	1	1	0	1	5	2	0	0	1	8	0	0	0	3	1	0	1	7	9	8	4	4	0	0	3	4	3	10	0.0307548	0.000275678	FALSE	5'UTR
cg13188409	SNX14	57231	6	86303887	5.05677	4.80478e-07	0.000208537	0	0	56	15	3	2	1	0	0	0	0	1	2	0	0	0	2	0	0	1	1	0	0	2	2	7	3	2	1	0	1	3	1	5	1	0.044672	#VALUE!	TRUE	TSS1500
cg17199681	CTNS;SHPK	1497	17	3540328	5.05537	4.83963e-07	0.000209232	0	0	50	17	0	1	4	0	0	0	1	1	1	0	0	2	2	1	0	0	0	2	0	2	1	4	10	2	0	0	0	1	1	1	4	0.0324865	0.00292621	TRUE	5'UTR
[truncated: 1,060 more rows]
