# Supplementary material for: Global impact of somatic structural variation on the DNA methylome of human cancers
Source: Genome Biol. 2019 Oct 15;20:209. doi: 10.1186/s13059-019-1818-9 (PMC6792267; doi:10.1186/s13059-019-1818-9)
Supplement: Supplementary file 11 — Additional file 11. Related to Fig. 6. Complete set of molecular-level correlations with total number of SSV events detected across samples, according to regression model applied (i.e. what covariates were considered, all models including cancer type according to TCGA/ICGC project and high pass versus low pass WGS as covariates). DNA methylation and mRNA results are included in separate data tabs. Also includes Gene Ontology (GO) terms associated with genes positively correlated (FDR < 1%, with corrections for cancer type, CNA, and low pass versus high pass WGS) with the total number of SSV events. [file 13059_2019_1818_MOESM11_ESM.xlsx]

## Sheet: mRNA correlates
correlation with total number of SVs															(450K cases only, n=1482)	(450K cases only, n=1482)	(450K cases only, n=1482)
		linear model	SV+cancer type	SV+cancer type	SV+cancer type	SV+COPY+cancer type	SV+COPY+cancer type	SV+COPY+cancer type	SV+COPY+cancer type+proximal BP pattern	SV+COPY+cancer type+proximal BP pattern	SV+COPY+cancer type+proximal BP pattern	SV+COPY+cancer type+proximal BP pattern+age	SV+COPY+cancer type+proximal BP pattern+age	SV+COPY+cancer type+proximal BP pattern+age	SV+COPY+cancer type+proximal BP pattern+total meth	SV+COPY+cancer type+proximal BP pattern+total meth	SV+COPY+cancer type+proximal BP pattern+total meth
feature	EntrezGene ID	Symbol	t	p	FDR	t	p	FDR	t	p	FDR	t	p	FDR	t	p	FDR
ENSG00000121410	1	A1BG|1	2	0.046	0.102	1.89	0.0585	0.13	1.94	0.053	0.122	1.73	0.0834	0.173	0.98	0.3272	0.478
ENSG00000175899	2	A2M|2	-3.38	0.0007	0.003	-3.38	0.0007	0.004	-3.27	0.0011	0.005	-3.11	0.0019	0.008	-4.24	0	0
ENSG00000171428	9	NAT1|9	-5.79	0	0	-2.85	0.0044	0.016	-2.87	0.0042	0.016	-3.09	0.002	0.009	-2.41	0.0162	0.05
ENSG00000156006	10	NAT2|10	-1.31	0.1908	0.309	0.04	0.9687	0.983	-0.23	0.8202	0.886	-0.36	0.7169	0.812	-0.13	0.8961	0.936
ENSG00000196136	12	SERPINA3|12	-2.21	0.0272	0.067	-2.07	0.039	0.094	-1.9	0.0574	0.13	-1.78	0.0754	0.16	-0.92	0.3579	0.509
ENSG00000114771	13	AADAC|13	-0.83	0.4045	0.539	-1.23	0.2193	0.353	-1.2	0.2307	0.369	-1.12	0.2627	0.406	-1.05	0.2945	0.444
ENSG00000127837	14	AAMP|14	2.19	0.0285	0.069	4.37	0	0	4.08	0	0	3.9	0.0001	0.001	1.89	0.0587	0.135
ENSG00000129673	15	AANAT|15	-0.84	0.4037	0.538	-1.47	0.1424	0.256	-1.24	0.2142	0.35	-1.02	0.3088	0.456	-0.46	0.647	0.76
ENSG00000090861	16	AARS|16	5.22	0	0	6.88	0	0	7.24	0	0	7.23	0	0	5.86	0	0
ENSG00000183044	18	ABAT|18	-3.11	0.0019	0.007	-2.82	0.0049	0.018	-2.94	0.0033	0.013	-2.9	0.0037	0.015	-2.25	0.0244	0.069
ENSG00000165029	19	ABCA1|19	-0.61	0.5435	0.665	0.11	0.9138	0.947	0.04	0.9659	0.98	0.28	0.7786	0.857	0.41	0.682	0.786
ENSG00000107331	20	ABCA2|20	0.66	0.5084	0.635	0.91	0.3611	0.507	0.9	0.3666	0.514	0.83	0.4058	0.553	0.09	0.9316	0.959
ENSG00000167972	21	ABCA3|21	-0.02	0.9826	0.99	0.19	0.8481	0.904	0.34	0.7324	0.826	0.44	0.66	0.771	0.55	0.5813	0.709
ENSG00000204574	23	ABCF1|23	8.08	0	0	6.88	0	0	6.9	0	0	6.79	0	0	4.78	0	0
ENSG00000198691	24	ABCA4|24	0.24	0.8108	0.874	0.19	0.8477	0.904	-0.02	0.9845	0.991	-0.19	0.8506	0.908	-0.01	0.9906	0.994
ENSG00000097007	25	ABL1|25	-1.64	0.1007	0.189	0.16	0.876	0.923	0.16	0.8702	0.92	0.36	0.719	0.814	0.23	0.8183	0.885
ENSG00000002726	26	ABP1|26	-3.07	0.0022	0.008	-3.04	0.0024	0.01	-3	0.0028	0.011	-3.01	0.0026	0.011	-4.45	0	0
ENSG00000143322	27	ABL2|27	3.22	0.0013	0.006	2.57	0.0104	0.033	2.41	0.016	0.047	2.65	0.0081	0.028	2.09	0.0367	0.095
ENSG00000175164	28	ABO|28	-1.69	0.0911	0.174	-1.43	0.1543	0.272	-1.86	0.0637	0.14	-1.74	0.0822	0.171	-2.34	0.0195	0.058
ENSG00000159842	29	ABR|29	-5.1	0	0	-2.88	0.0041	0.015	-2.51	0.0121	0.038	-2.28	0.0226	0.062	-2.66	0.0079	0.029
ENSG00000060971	30	ACAA1|30	-3.11	0.0019	0.007	-2.59	0.0095	0.031	-2.52	0.012	0.037	-2.7	0.007	0.024	-3.23	0.0013	0.007
ENSG00000076555	32	ACACB|32	-1.92	0.0546	0.117	-1.45	0.1483	0.264	-1.57	0.1171	0.223	-1.57	0.1174	0.224	-1.72	0.0864	0.181
ENSG00000115361	33	ACADL|33	0.62	0.5329	0.656	0.64	0.5209	0.655	0.6	0.5515	0.683	0.85	0.3973	0.545	0.94	0.3496	0.502
ENSG00000117054	34	ACADM|34	-0.02	0.9865	0.992	-0.1	0.9221	0.952	-0.09	0.9244	0.957	-0.1	0.9175	0.953	1.04	0.2987	0.449
ENSG00000122971	35	ACADS|35	-4.64	0	0	-4.3	0	0	-4.43	0	0	-4.65	0	0	-3.46	0.0006	0.003
ENSG00000196177	36	ACADSB|36	-2.11	0.0352	0.082	-1.15	0.2497	0.389	-0.99	0.3208	0.468	-1.17	0.2425	0.384	-0.07	0.9451	0.967
ENSG00000072778	37	ACADVL|37	-4.19	0	0	-0.49	0.6243	0.741	-0.53	0.5929	0.717	-0.76	0.4477	0.593	-1.53	0.1255	0.24
ENSG00000075239	38	ACAT1|38	-1.92	0.0546	0.117	-0.32	0.7486	0.836	-0.33	0.7377	0.83	-0.34	0.7311	0.823	0.75	0.454	0.6
ENSG00000120437	39	ACAT2|39	0.98	0.3258	0.461	2.01	0.0451	0.106	2.15	0.0317	0.081	2.02	0.0439	0.106	0.41	0.685	0.789
ENSG00000108684	40	ACCN1|40	-1.87	0.0619	0.129	-1.77	0.0763	0.159	-2.09	0.0363	0.09	-1.99	0.0463	0.11	-1.95	0.0514	0.122
ENSG00000110881	41	ACCN2|41	2.8	0.0051	0.017	2.78	0.0056	0.02	2.62	0.0089	0.029	2.54	0.0111	0.036	3.01	0.0026	0.012
ENSG00000087085	43	ACHE|43	1.25	0.2096	0.332	0.95	0.3413	0.487	0.64	0.521	0.657	0.23	0.8202	0.887	0.03	0.9792	0.988
ENSG00000131473	47	ACLY|47	4.2	0	0	5.14	0	0	5.57	0	0	5.54	0	0	6.14	0	0
ENSG00000122729	48	ACO1|48	-0.68	0.4996	0.627	0.56	0.5726	0.699	0.76	0.4502	0.593	0.57	0.5714	0.7	-0.52	0.6033	0.727
ENSG00000100312	49	ACR|49	1.46	0.1454	0.251	1.8	0.0712	0.151	1.82	0.0696	0.15	2.01	0.0447	0.107	2.39	0.017	0.052
ENSG00000100412	50	ACO2|50	-0.11	0.9132	0.944	0.32	0.7465	0.835	0.28	0.7817	0.861	0.1	0.9225	0.956	-0.07	0.943	0.966
ENSG00000161533	51	ACOX1|51	0.84	0.4013	0.536	-0.94	0.349	0.494	-1.16	0.2458	0.387	-1.34	0.1809	0.311	-0.37	0.712	0.809
ENSG00000143727	52	ACP1|52	3.59	0.0003	0.002	3.46	0.0006	0.003	3.39	0.0007	0.004	3.37	0.0008	0.004	4.32	0	0
ENSG00000134575	53	ACP2|53	-0.21	0.8344	0.89	0.65	0.5135	0.649	0.63	0.5269	0.661	0.44	0.66	0.771	-1.47	0.1409	0.261
ENSG00000102575	54	ACP5|54	-0.92	0.3555	0.491	-0.93	0.3505	0.496	-0.94	0.3477	0.495	-0.86	0.3876	0.536	-2.44	0.0147	0.046
ENSG00000014257	55	ACPP|55	0.37	0.7092	0.799	0.15	0.8779	0.924	0.14	0.8892	0.933	0.24	0.8121	0.881	-1.47	0.1421	0.263
ENSG00000134940	56	ACRV1|56	2.88	0.004	0.014	4.13	0	0	4.19	0	0	4.13	0	0	3.62	0.0003	0.002
ENSG00000143632	58	ACTA1|58	-1.79	0.0739	0.148	-1.83	0.0672	0.144	-1.84	0.0658	0.144	-1.66	0.0962	0.193	-2.15	0.0317	0.085
ENSG00000107796	59	ACTA2|59	-4.72	0	0	-4.79	0	0	-4.82	0	0	-4.79	0	0	-4.94	0	0
ENSG00000184009	60	ACTB|60	-1.17	0.2438	0.372	-1.32	0.1868	0.314	-1.5	0.135	0.248	-1.71	0.0883	0.181	-3.74	0.0002	0.001
ENSG00000159251	70	ACTC1|70	-1.59	0.1131	0.207	-1.52	0.129	0.237	-1.63	0.1028	0.201	-1.55	0.1216	0.23	-2.01	0.0446	0.11
ENSG00000163017	72	ACTG2|72	-2.16	0.0307	0.074	-2.15	0.0313	0.08	-2.19	0.0289	0.076	-2.1	0.0362	0.091	-2.59	0.0097	0.034
ENSG00000130402	81	ACTN4|81	1.58	0.1151	0.209	-0.72	0.4708	0.611	-0.87	0.3851	0.532	-0.83	0.4081	0.554	-2.49	0.0127	0.041
ENSG00000136518	86	ACTL6A|86	7.99	0	0	6.12	0	0	5.96	0	0	5.97	0	0	6.21	0	0
ENSG00000072110	87	ACTN1|87	-1.69	0.0905	0.173	-0.8	0.4229	0.566	-0.68	0.4988	0.637	-0.64	0.5221	0.659	-1.49	0.1353	0.254
ENSG00000077522	88	ACTN2|88	2.87	0.0042	0.014	2.82	0.0048	0.018	2.97	0.0031	0.012	3.1	0.002	0.009	1.2	0.2317	0.374
ENSG00000248746	89	ACTN3|89	0.55	0.5794	0.696	0.34	0.7312	0.823	0.06	0.9503	0.971	0.01	0.9913	0.995	-0.33	0.7392	0.829
ENSG00000115170	90	ACVR1|90	0.34	0.7363	0.819	-0.55	0.5826	0.707	-0.51	0.6076	0.729	-0.45	0.6527	0.766	-0.88	0.3796	0.531
ENSG00000135503	91	ACVR1B|91	2.05	0.0408	0.092	1.64	0.1002	0.196	1.75	0.0804	0.167	1.77	0.0768	0.162	1.49	0.1375	0.257
ENSG00000121989	92	ACVR2A|92	1.26	0.2074	0.329	1.34	0.1789	0.304	1.3	0.1949	0.326	1.25	0.2128	0.35	1.2	0.2319	0.374
ENSG00000114739	93	ACVR2B|93	4.09	0	0	4.94	0	0	4.8	0	0	4.76	0	0	5.93	0	0
ENSG00000139567	94	ACVRL1|94	-2.77	0.0056	0.018	-2.9	0.0038	0.014	-3.06	0.0023	0.01	-3.12	0.0018	0.008	-3.97	0.0001	0.001
ENSG00000243989	95	ACY1|95	-0.48	0.6323	0.739	1.27	0.204	0.334	1.2	0.2303	0.369	1	0.3153	0.463	0.12	0.907	0.944
ENSG00000119640	97	ACYP1|97	3.58	0.0003	0.002	4.32	0	0	4.1	0	0	4.29	0	0	4	0.0001	0.001
ENSG00000170634	98	ACYP2|98	-1.88	0.0603	0.126	-2.45	0.0145	0.043	-2.68	0.0074	0.025	-2.52	0.0118	0.038	-0.09	0.9289	0.957
ENSG00000196839	100	ADA|100	4.47	0	0	3.92	0.0001	0.001	3.86	0.0001	0.001	3.82	0.0001	0.001	1.24	0.2166	0.357
ENSG00000151651	101	ADAM8|101	-1.1	0.2726	0.405	-0.73	0.4659	0.607	-0.98	0.3256	0.473	-1.03	0.3022	0.449	-2.41	0.0161	0.05
ENSG00000137845	102	ADAM10|102	-0.56	0.5741	0.691	0.94	0.3469	0.492	0.88	0.3798	0.526	0.79	0.4297	0.575	1.67	0.0946	0.195
ENSG00000160710	103	ADAR|103	3.96	0.0001	0	2.45	0.0145	0.043	2.16	0.0308	0.079	2.08	0.0375	0.094	0.97	0.3341	0.486
ENSG00000197381	104	ADARB1|104	-0.51	0.6094	0.72	-0.21	0.8318	0.892	-0.35	0.7264	0.821	-0.31	0.7583	0.842	-0.56	0.5722	0.702
ENSG00000185736	105	ADARB2|105	-0.09	0.9321	0.957	-0.06	0.9522	0.971	0.09	0.9267	0.958	0.2	0.8378	0.899	0.82	0.413	0.563
ENSG00000164742	107	ADCY1|107	2.77	0.0056	0.018	2.64	0.0084	0.028	2.67	0.0076	0.026	2.74	0.0061	0.022	0.81	0.4206	0.57
ENSG00000078295	108	ADCY2|108	-1.93	0.054	0.116	-2.17	0.0304	0.078	-2.27	0.0231	0.063	-2.04	0.0418	0.102	-2.51	0.0122	0.04
ENSG00000138031	109	ADCY3|109	2.22	0.0265	0.065	1.7	0.0891	0.179	1.79	0.0742	0.157	1.96	0.0504	0.117	-1	0.3167	0.467
ENSG00000173175	111	ADCY5|111	-1.96	0.0505	0.11	-2.1	0.0359	0.088	-2.19	0.0284	0.074	-2.4	0.0163	0.048	-2.47	0.0136	0.043
ENSG00000174233	112	ADCY6|112	-0.6	0.5482	0.669	-0.82	0.4151	0.559	-0.57	0.5673	0.696	-0.55	0.5822	0.71	-0.61	0.5437	0.678
ENSG00000121281	113	ADCY7|113	-1.9	0.0579	0.122	-1.22	0.2233	0.358	-1.19	0.2342	0.373	-1.12	0.2647	0.409	-2.5	0.0124	0.041
ENSG00000155897	114	ADCY8|114	2.85	0.0045	0.015	2.72	0.0066	0.023	2.7	0.0071	0.024	2.98	0.0029	0.012	2.38	0.0175	0.053
ENSG00000162104	115	ADCY9|115	2.89	0.0039	0.014	3.86	0.0001	0.001	4.17	0	0	4.15	0	0	2.4	0.0163	0.05
ENSG00000141433	116	ADCYAP1|116	-3.8	0.0001	0.001	-3.81	0.0001	0.001	-3.85	0.0001	0.001	-3.6	0.0003	0.002	-3.94	0.0001	0.001
ENSG00000078549	117	ADCYAP1R1|117	-4.12	0	0	-4.16	0	0	-4.21	0	0	-3.89	0.0001	0.001	-3.66	0.0003	0.002
ENSG00000087274	118	ADD1|118	-3.45	0.0006	0.003	-3.92	0.0001	0.001	-3.33	0.0009	0.004	-3.35	0.0008	0.004	-5.1	0	0
ENSG00000075340	119	ADD2|119	3.05	0.0023	0.009	2.86	0.0043	0.016	2.85	0.0045	0.017	2.91	0.0037	0.015	1.91	0.0561	0.131
ENSG00000148700	120	ADD3|120	-2.86	0.0042	0.014	-2.04	0.0416	0.099	-2.09	0.0366	0.091	-1.85	0.0645	0.142	-0.32	0.752	0.838
ENSG00000147872	123	PLIN2|123	2.84	0.0045	0.015	3.46	0.0005	0.003	3.09	0.002	0.009	3.13	0.0017	0.008	1.6	0.1089	0.216
ENSG00000187758	124	ADH1A|124	-2.95	0.0032	0.011	-2.92	0.0036	0.014	-2.98	0.0029	0.012	-3.01	0.0027	0.011	-3.22	0.0013	0.007
ENSG00000196616	125	ADH1B|125	-5.73	0	0	-5.59	0	0	-5.39	0	0	-5.34	0	0	-5.18	0	0
ENSG00000248144	126	ADH1C|126	-2.25	0.0244	0.061	-2.04	0.0416	0.099	-1.71	0.0879	0.179	-1.6	0.1087	0.211	-2.03	0.0426	0.106
ENSG00000198099	127	ADH4|127	-3.31	0.0009	0.004	-3.09	0.002	0.009	-3.11	0.0019	0.008	-3.13	0.0017	0.008	-3.45	0.0006	0.003
ENSG00000197894	128	ADH5|128	-2.42	0.0156	0.042	-0.62	0.5323	0.665	-0.7	0.4813	0.622	-0.89	0.3749	0.523	-1.05	0.2952	0.445
ENSG00000172955	130	ADH6|130	-4.17	0	0	-3.86	0.0001	0.001	-3.73	0.0002	0.001	-3.72	0.0002	0.001	-2.4	0.0165	0.05
ENSG00000196344	131	ADH7|131	-1.1	0.2704	0.403	-1.17	0.2439	0.382	-1.5	0.1345	0.247	-1.43	0.1529	0.274	-2.33	0.02	0.059
ENSG00000156110	132	ADK|132	-1.09	0.2774	0.41	-0.56	0.5734	0.699	-0.34	0.7309	0.825	-0.24	0.8081	0.879	-0.64	0.5217	0.661
ENSG00000148926	133	ADM|133	0.8	0.4217	0.555	1.16	0.2465	0.385	1.29	0.1982	0.331	1.31	0.1917	0.324	1.95	0.0511	0.122
ENSG00000163485	134	ADORA1|134	2.44	0.0146	0.04	2.21	0.0271	0.071	2.12	0.0344	0.086	2.15	0.0316	0.082	1.72	0.0853	0.18
ENSG00000128271	135	ADORA2A|135	-4.26	0	0	-4.29	0	0	-4.49	0	0	-4.42	0	0	-5.03	0	0
ENSG00000170425	136	ADORA2B|136	-0.39	0.6983	0.79	1.68	0.0937	0.186	1.58	0.1142	0.218	1.52	0.1275	0.239	0.97	0.3312	0.483
ENSG00000121933	140	ADORA3|140	-2.64	0.0083	0.025	-2.58	0.0099	0.032	-2.57	0.0103	0.033	-2.43	0.0151	0.045	-2.37	0.018	0.054
ENSG00000144843	141	ADPRH|141	0.46	0.6489	0.752	0.26	0.7971	0.869	0.32	0.7501	0.838	0.24	0.8087	0.879	-1.29	0.1969	0.334
ENSG00000143799	142	PARP1|142	4.92	0	0	5.23	0	0	4.88	0	0	4.9	0	0	4.3	0	0
ENSG00000102699	143	PARP4|143	-1.37	0.1694	0.283	-0.86	0.39	0.534	-0.88	0.38	0.527	-0.89	0.3761	0.524	-0.14	0.8911	0.933
ENSG00000171873	146	ADRA1D|146	1.49	0.1355	0.238	1.29	0.1972	0.326	1.27	0.2031	0.336	1.44	0.1502	0.27	0.18	0.8562	0.909
ENSG00000170214	147	ADRA1B|147	2.82	0.0049	0.016	3.2	0.0014	0.006	3.09	0.002	0.009	3.37	0.0008	0.004	1.3	0.1924	0.328
ENSG00000120907	148	ADRA1A|148	-3.51	0.0005	0.002	-3.1	0.002	0.008	-3.2	0.0014	0.006	-3.11	0.0019	0.008	-4.14	0	0
ENSG00000150594	150	ADRA2A|150	-3.94	0.0001	0.001	-3.59	0.0003	0.002	-3.63	0.0003	0.002	-3.65	0.0003	0.002	-3.2	0.0014	0.007
ENSG00000184160	152	ADRA2C|152	2.33	0.0201	0.052	2.33	0.0197	0.055	2.36	0.0186	0.053	2.38	0.0173	0.051	2.01	0.0445	0.11
ENSG00000043591	153	ADRB1|153	1.07	0.2851	0.419	1.34	0.1807	0.306	1.35	0.1763	0.303	1.26	0.2085	0.344	0.56	0.5766	0.705
ENSG00000169252	154	ADRB2|154	-3.57	0.0004	0.002	-3.09	0.0021	0.009	-3.2	0.0014	0.006	-3.09	0.0021	0.009	-2.53	0.0115	0.038
ENSG00000188778	155	ADRB3|155	-3.13	0.0017	0.007	-3.11	0.0019	0.008	-3.17	0.0016	0.007	-3.08	0.0021	0.009	-3.52	0.0005	0.003
ENSG00000173020	156	ADRBK1|156	0.49	0.6257	0.734	-0.61	0.5416	0.672	-0.89	0.3731	0.521	-0.83	0.4047	0.552	-1.97	0.049	0.118
ENSG00000100077	157	ADRBK2|157	-0.63	0.5267	0.651	-0.33	0.7381	0.828	-0.1	0.918	0.952	-0.13	0.8978	0.939	-1.03	0.3018	0.452
ENSG00000239900	158	ADSL|158	4.95	0	0	5.78	0	0	5.96	0	0	5.9	0	0	5.24	0	0
ENSG00000035687	159	ADSS|159	2.25	0.0248	0.062	1.47	0.1412	0.255	1.66	0.0972	0.193	1.77	0.0767	0.162	2.25	0.0247	0.07
ENSG00000196961	160	AP2A1|160	2.29	0.0223	0.057	1.93	0.0535	0.121	1.95	0.0512	0.119	2.01	0.0441	0.106	-0.47	0.6352	0.752
ENSG00000183020	161	AP2A2|161	-1.92	0.0544	0.116	0.56	0.5753	0.701	0.96	0.3379	0.486	0.95	0.3424	0.49	1.04	0.2976	0.447
ENSG00000100280	162	AP1B1|162	-0.18	0.8563	0.905	-0.29	0.7727	0.853	-0.18	0.86	0.913	-0.1	0.9166	0.953	-1.04	0.2993	0.449
ENSG00000006125	163	AP2B1|163	-1.2	0.2312	0.358	-0.36	0.7175	0.813	-0.27	0.7893	0.866	-0.3	0.7606	0.844	0.55	0.5823	0.71
ENSG00000166747	164	AP1G1|164	-1.38	0.1677	0.281	-0.48	0.6304	0.746	-0.81	0.4161	0.562	-0.86	0.3904	0.538	0.89	0.3714	0.523
ENSG00000106624	165	AEBP1|165	-0.83	0.4081	0.542	-0.98	0.3276	0.473	-0.9	0.3687	0.516	-0.79	0.4274	0.573	-1.18	0.2372	0.38
ENSG00000104964	166	AES|166	-6.89	0	0	-3.77	0.0002	0.001	-4.06	0.0001	0	-4.16	0	0	-2.62	0.0089	0.031
ENSG00000124812	167	CRISP1|167	3.09	0.002	0.008	2.9	0.0037	0.014	1.34	0.1818	0.31	1.25	0.2127	0.35	1.51	0.1307	0.247
ENSG00000223959	172	AFG3L1|172	0.31	0.7601	0.836	1.26	0.2094	0.341	1.1	0.2703	0.414	1.14	0.2552	0.398	0.36	0.7206	0.815
ENSG00000079557	173	AFM|173	-0.03	0.9757	0.986	-0.03	0.9758	0.987	-0.59	0.5547	0.685	-0.66	0.5077	0.647	-0.2	0.8382	0.898
ENSG00000081051	174	AFP|174	1.31	0.1895	0.307	1.31	0.1899	0.318	1.18	0.237	0.376	1.03	0.3021	0.449	1.03	0.304	0.454
ENSG00000038002	175	AGA|175	-3.35	0.0008	0.004	-1.15	0.2488	0.387	-0.95	0.3409	0.488	-0.93	0.3528	0.5	-0.86	0.3891	0.541
ENSG00000157766	176	ACAN|176	-0.87	0.3845	0.52	-0.83	0.4074	0.551	-0.86	0.3885	0.535	-0.95	0.3427	0.49	-0.19	0.846	0.902
ENSG00000204305	177	AGER|177	-1.62	0.1044	0.194	-2.01	0.0451	0.106	-1.95	0.0517	0.12	-1.61	0.1066	0.208	-1.68	0.0932	0.192
ENSG00000162688	178	AGL|178	-1.9	0.0581	0.122	-2.02	0.0432	0.102	-1.94	0.0523	0.121	-2.05	0.0403	0.099	-1.37	0.1698	0.3
ENSG00000159723	181	AGRP|181	-1.1	0.2703	0.402	-1.06	0.2911	0.436	-1.33	0.1847	0.314	-1.32	0.1864	0.318	-1.47	0.142	0.262
ENSG00000101384	182	JAG1|182	-0.77	0.443	0.575	-1.41	0.1596	0.279	-1.26	0.2086	0.343	-1.17	0.2405	0.382	-0.2	0.8426	0.9
ENSG00000135744	183	AGT|183	2.07	0.0387	0.089	1.97	0.0493	0.113	1.91	0.0568	0.129	1.82	0.0682	0.148	1.68	0.0931	0.192
ENSG00000144891	185	AGTR1|185	-2.21	0.0275	0.067	-2.11	0.0349	0.087	-1.96	0.0501	0.117	-1.94	0.0529	0.122	-1.49	0.1356	0.254
ENSG00000134817	187	APLNR|187	-2.77	0.0057	0.018	-2.76	0.0059	0.021	-2.64	0.0084	0.028	-2.63	0.0085	0.029	-3.42	0.0006	0.004
ENSG00000172482	189	AGXT|189	0.33	0.7377	0.82	0.8	0.4232	0.566	0.5	0.617	0.736	0.47	0.6374	0.754	0.92	0.3583	0.51
ENSG00000101444	191	AHCY|191	6.63	0	0	4.02	0.0001	0	3.91	0.0001	0.001	3.75	0.0002	0.001	3.1	0.002	0.009
ENSG00000106546	196	AHR|196	-0.33	0.7439	0.824	-0.97	0.3312	0.476	-1.04	0.2977	0.444	-1.05	0.2933	0.44	-1.43	0.154	0.279
ENSG00000145192	197	AHSG|197	0.73	0.4632	0.593	0.41	0.6789	0.783	0.19	0.8521	0.907	0.09	0.9261	0.959	-1.07	0.2857	0.434
ENSG00000204472	199	AIF1|199	-3.5	0.0005	0.002	-3.29	0.001	0.005	-3.37	0.0008	0.004	-3.27	0.0011	0.005	-3.41	0.0007	0.004
ENSG00000112297	202	AIM1|202	-3.65	0.0003	0.001	-3.59	0.0003	0.002	-3.87	0.0001	0.001	-3.77	0.0002	0.001	-3.24	0.0012	0.006
ENSG00000106992	203	AK1|203	-0.91	0.3619	0.498	-0.09	0.9317	0.959	-0.3	0.7637	0.847	-0.28	0.7771	0.856	-0.13	0.8978	0.937
ENSG00000185839	204	AK2|204	3.97	0.0001	0	3.84	0.0001	0.001	3.83	0.0001	0.001	3.74	0.0002	0.001	3.16	0.0016	0.008
ENSG00000162433	205	AK3L1|205	4.03	0.0001	0	3.84	0.0001	0.001	3.83	0.0001	0.001	3.69	0.0002	0.001	2.76	0.0059	0.023
ENSG00000142208	207	AKT1|207	1.09	0.2754	0.408	1.7	0.0896	0.18	1.52	0.1283	0.239	1.42	0.1557	0.278	1.16	0.2445	0.389
ENSG00000105221	208	AKT2|208	2.79	0.0053	0.017	1.16	0.2446	0.383	1.2	0.2303	0.369	1.18	0.238	0.379	-0.03	0.9724	0.983
ENSG00000148218	210	ALAD|210	-6.47	0	0	-5.8	0	0	-5.5	0	0	-5.47	0	0	-5.55	0	0
ENSG00000023330	211	ALAS1|211	0.95	0.3429	0.478	2.82	0.0049	0.018	2.56	0.0107	0.034	2.29	0.022	0.061	0.97	0.3317	0.483
ENSG00000163631	213	ALB|213	1	0.3158	0.451	1.01	0.3125	0.458	0.7	0.4833	0.623	0.76	0.4454	0.59	0.5	0.6149	0.736
ENSG00000170017	214	ALCAM|214	-1.78	0.076	0.151	-1.83	0.0671	0.144	-1.97	0.0489	0.114	-1.93	0.0533	0.123	-0.7	0.4822	0.626
ENSG00000165092	216	ALDH1A1|216	-2.55	0.011	0.032	-2.29	0.0223	0.061	-2.18	0.0297	0.077	-2.18	0.0292	0.077	-2.38	0.0173	0.052
ENSG00000111275	217	ALDH2|217	-4.62	0	0	-4.34	0	0	-4.5	0	0	-4.59	0	0	-4.46	0	0
ENSG00000108602	218	ALDH3A1|218	-5.15	0	0	-4.6	0	0	-4.47	0	0	-4.45	0	0	-5.39	0	0
ENSG00000137124	219	ALDH1B1|219	-0.75	0.4538	0.585	-0.26	0.7975	0.869	-0.27	0.7859	0.863	-0.4	0.6887	0.791	-1.45	0.1485	0.272
ENSG00000184254	220	ALDH1A3|220	-0.36	0.7192	0.806	-0.36	0.7203	0.815	-0.43	0.6649	0.774	-0.35	0.727	0.82	-0.48	0.6283	0.748
ENSG00000006534	221	ALDH3B1|221	0.53	0.5988	0.712	0.24	0.813	0.88	0.29	0.7728	0.854	0.44	0.6622	0.772	-1.96	0.05	0.12
ENSG00000132746	222	ALDH3B2|222	0.68	0.4996	0.627	0.23	0.8189	0.884	-0.09	0.927	0.958	-0.12	0.9039	0.944	-0.91	0.3623	0.514
ENSG00000143149	223	ALDH9A1|223	-2.88	0.004	0.014	-4.61	0	0	-4.61	0	0	-4.87	0	0	-3.13	0.0018	0.009
ENSG00000072210	224	ALDH3A2|224	-4.77	0	0	-3.02	0.0026	0.01	-2.78	0.0055	0.02	-2.81	0.005	0.019	-2.21	0.0269	0.075
ENSG00000173208	225	ABCD2|225	-4.81	0	0	-4.85	0	0	-4.54	0	0	-4.69	0	0	-4.89	0	0
ENSG00000149925	226	ALDOA|226	1.21	0.2258	0.351	1.84	0.0658	0.142	1.66	0.0974	0.193	1.53	0.1261	0.237	0.1	0.9223	0.953
ENSG00000136872	229	ALDOB|229	-0.94	0.3479	0.483	-0.78	0.4326	0.576	-0.63	0.5274	0.662	-0.57	0.5714	0.7	-0.91	0.3627	0.514
ENSG00000109107	230	ALDOC|230	2.87	0.0041	0.014	2.67	0.0077	0.026	2.35	0.0191	0.055	2.29	0.022	0.061	0.57	0.5663	0.697
ENSG00000085662	231	AKR1B1|231	2.33	0.02	0.052	2.01	0.0441	0.104	1.99	0.0471	0.111	2.21	0.0271	0.072	0.66	0.5072	0.647
ENSG00000171094	238	ALK|238	3.53	0.0004	0.002	3.35	0.0008	0.004	3.16	0.0016	0.007	3.36	0.0008	0.004	1.77	0.0767	0.166
ENSG00000108839	239	ALOX12|239	0.39	0.6995	0.791	1.72	0.086	0.174	1.41	0.1595	0.281	1.24	0.2134	0.35	0.1	0.9205	0.952
ENSG00000012779	240	ALOX5|240	-3.19	0.0014	0.006	-3.1	0.002	0.008	-3.04	0.0024	0.01	-2.91	0.0036	0.014	-2.65	0.0082	0.029
ENSG00000132965	241	ALOX5AP|241	-2.7	0.0069	0.022	-2.73	0.0063	0.022	-2.63	0.0085	0.028	-2.59	0.0097	0.032	-2.4	0.0164	0.05
ENSG00000179477	242	ALOX12B|242	-0.45	0.6506	0.753	0.74	0.4616	0.602	0.73	0.4658	0.608	0.72	0.4741	0.618	-0.46	0.6423	0.756
ENSG00000161905	246	ALOX15|246	1.38	0.1686	0.282	1.91	0.0563	0.126	1.94	0.0525	0.121	2.05	0.0404	0.099	2.04	0.0419	0.105
ENSG00000179593	247	ALOX15B|247	-1.04	0.2969	0.431	-0.51	0.6125	0.732	-0.51	0.6068	0.728	-0.39	0.6987	0.799	-2.61	0.0091	0.032
ENSG00000163295	248	ALPI|248	1.35	0.177	0.292	1.61	0.1073	0.206	1.53	0.1251	0.234	1.36	0.1736	0.301	0.94	0.3449	0.497
ENSG00000162551	249	ALPL|249	-1.55	0.1212	0.218	-1.43	0.1515	0.269	-1.39	0.1656	0.289	-1.35	0.1785	0.308	-1.76	0.078	0.168
ENSG00000163283	250	ALPP|250	-1.67	0.0957	0.181	-1.2	0.229	0.364	-1.28	0.2011	0.334	-1.31	0.1919	0.325	-1.88	0.0601	0.138
ENSG00000163286	251	ALPPL2|251	-0.42	0.6772	0.774	-0.12	0.9065	0.943	-0.23	0.8204	0.886	-0.24	0.81	0.88	-1.52	0.1275	0.243
ENSG00000156150	257	ALX3|257	3.56	0.0004	0.002	3.75	0.0002	0.001	3.87	0.0001	0.001	3.81	0.0001	0.001	2.92	0.0036	0.015
ENSG00000178522	258	AMBN|258	-3.53	0.0004	0.002	-3.51	0.0004	0.002	-3.5	0.0005	0.003	-3.38	0.0007	0.004	-2.55	0.0108	0.036
ENSG00000106927	259	AMBP|259	0.35	0.73	0.814	0.53	0.5976	0.72	0.25	0.8007	0.873	0.11	0.9155	0.952	0.3	0.767	0.849
ENSG00000123505	262	AMD1|262	-1.22	0.2229	0.348	-0.35	0.7277	0.821	-0.94	0.3457	0.492	-0.82	0.4131	0.559	-0.57	0.5718	0.702
ENSG00000159461	267	AMFR|267	-2.68	0.0074	0.023	-1.3	0.1933	0.322	-1.22	0.2219	0.359	-0.99	0.3205	0.468	-0.34	0.735	0.826
ENSG00000104899	268	AMH|268	-1.31	0.1896	0.307	0.3	0.7608	0.845	0.02	0.9816	0.989	-0.22	0.8225	0.889	2.1	0.0357	0.093
ENSG00000135409	269	AMHR2|269	-0.33	0.7432	0.824	-0.34	0.7362	0.827	-0.24	0.8109	0.88	-0.11	0.9163	0.953	0.41	0.6843	0.788
ENSG00000116748	270	AMPD1|270	-3.55	0.0004	0.002	-3.57	0.0004	0.002	-3.54	0.0004	0.002	-3.54	0.0004	0.002	-3.12	0.0018	0.009
ENSG00000116337	271	AMPD2|271	4.69	0	0	5.22	0	0	5.12	0	0	5.08	0	0	3.48	0.0005	0.003
ENSG00000133805	272	AMPD3|272	-3.89	0.0001	0.001	-3.26	0.0011	0.005	-3.11	0.0019	0.008	-3.04	0.0024	0.01	-4.25	0	0
ENSG00000078053	273	AMPH|273	-2.12	0.0345	0.081	-2.09	0.0369	0.09	-2.09	0.0368	0.091	-1.99	0.0462	0.11	-2.45	0.0145	0.046
ENSG00000136717	274	BIN1|274	-0.59	0.5572	0.677	-0.67	0.5018	0.639	-0.65	0.513	0.65	-0.66	0.5092	0.648	0.26	0.7977	0.871
ENSG00000145020	275	AMT|275	-2.91	0.0037	0.013	-1.94	0.0527	0.12	-2.19	0.029	0.076	-2.16	0.0312	0.081	-2.61	0.009	0.032
ENSG00000174876	276	AMY1A|276	-0.8	0.4231	0.556	-0.75	0.4524	0.594	-0.74	0.4576	0.6	-0.61	0.5413	0.675	-0.55	0.5841	0.712
ENSG00000243480	279	AMY2A|279	-2.23	0.0255	0.063	-2.23	0.0258	0.068	-2.24	0.0252	0.068	-2.08	0.0378	0.094	-1.57	0.1162	0.227
ENSG00000240038	280	AMY2B|280	-0.74	0.4589	0.59	-0.66	0.5063	0.642	-0.66	0.5096	0.647	-0.72	0.4741	0.618	0.01	0.9909	0.994
ENSG00000214274	283	ANG|283	-2.04	0.0416	0.094	-2	0.046	0.107	-1.93	0.0532	0.122	-2.12	0.0343	0.087	-0.61	0.5422	0.677
ENSG00000154188	284	ANGPT1|284	0.03	0.9767	0.987	-0.3	0.7636	0.846	-0.38	0.703	0.804	-0.3	0.7616	0.844	-0.92	0.357	0.508
ENSG00000091879	285	ANGPT2|285	1.31	0.1893	0.307	1.44	0.1513	0.268	1.34	0.1798	0.307	1.25	0.2097	0.346	1.08	0.2818	0.43
ENSG00000029534	286	ANK1|286	-4.73	0	0	-4.86	0	0	-4.71	0	0	-4.63	0	0	-3.9	0.0001	0.001
ENSG00000145362	287	ANK2|287	-1.29	0.1973	0.317	-0.85	0.3946	0.538	-0.83	0.4052	0.551	-0.96	0.3388	0.486	-1.03	0.3051	0.455
ENSG00000151150	288	ANK3|288	-4.27	0	0	-3.83	0.0001	0.001	-3.85	0.0001	0.001	-3.87	0.0001	0.001	-2.73	0.0065	0.024
ENSG00000166825	290	ANPEP|290	-1.12	0.2643	0.396	-1.17	0.2406	0.378	-1.42	0.1562	0.277	-1.4	0.1606	0.284	-1.99	0.0463	0.113
ENSG00000151729	291	SLC25A4|291	-1.76	0.0779	0.154	0.78	0.4339	0.576	0.82	0.4138	0.559	0.82	0.4135	0.56	1.01	0.3131	0.463
ENSG00000135046	301	ANXA1|301	-2.66	0.0079	0.024	-2.04	0.0411	0.098	-2.1	0.0361	0.09	-1.79	0.073	0.156	-2.74	0.0062	0.024
ENSG00000182718	302	ANXA2|302	-0.79	0.4314	0.564	0.1	0.9183	0.95	-0.07	0.9459	0.969	-0.15	0.8825	0.929	-1.02	0.3088	0.459
ENSG00000138772	306	ANXA3|306	-2.57	0.0104	0.03	-2.05	0.0409	0.098	-2.02	0.044	0.105	-1.89	0.0589	0.133	-2.15	0.0317	0.085
ENSG00000196975	307	ANXA4|307	-0.2	0.8431	0.896	-0.68	0.498	0.635	-0.73	0.4654	0.607	-0.78	0.4338	0.579	-1.65	0.0999	0.202
ENSG00000164111	308	ANXA5|308	1.19	0.2354	0.362	2.2	0.028	0.073	2.11	0.0354	0.089	2.14	0.0326	0.084	2.36	0.0185	0.055
ENSG00000197043	309	ANXA6|309	-3.97	0.0001	0	-3.53	0.0004	0.002	-3.53	0.0004	0.002	-3.62	0.0003	0.002	-3.71	0.0002	0.002
ENSG00000138279	310	ANXA7|310	-1.34	0.1789	0.295	-0.41	0.6799	0.784	-0.66	0.5111	0.648	-0.91	0.3647	0.513	-0.32	0.7528	0.838
ENSG00000122359	311	ANXA11|311	-2.49	0.013	0.036	-1.86	0.0636	0.138	-1.48	0.1389	0.254	-1.48	0.139	0.254	-3.33	0.0009	0.005
ENSG00000104537	312	ANXA13|312	-1.38	0.1681	0.281	-1.82	0.0694	0.148	-1.99	0.0472	0.111	-1.89	0.0587	0.132	-1	0.3168	0.467
ENSG00000136250	313	AOAH|313	-3.27	0.0011	0.005	-3.25	0.0012	0.005	-3.44	0.0006	0.003	-3.44	0.0006	0.003	-4.26	0	0
ENSG00000131480	314	AOC2|314	0.5	0.6199	0.729	0.82	0.4134	0.557	0.87	0.3825	0.529	1.09	0.2771	0.423	1.76	0.0779	0.168
ENSG00000138356	316	AOX1|316	-4.12	0	0	-4.12	0	0	-4.16	0	0	-4.18	0	0	-4.19	0	0
ENSG00000120868	317	APAF1|317	0.29	0.7703	0.844	0.96	0.3351	0.48	0.59	0.5529	0.683	0.6	0.5468	0.679	1.59	0.1119	0.221
ENSG00000164978	318	NUDT2|318	-1.98	0.048	0.106	-2.07	0.0381	0.093	-2.07	0.039	0.096	-2.06	0.0396	0.098	-0.56	0.577	0.706
ENSG00000175336	319	APOF|319	1.06	0.2895	0.423	0.97	0.3309	0.476	0.91	0.3634	0.511	0.84	0.3993	0.547	1.48	0.1401	0.26
ENSG00000107282	320	APBA1|320	0.69	0.4875	0.617	1.54	0.1237	0.229	1.29	0.1957	0.327	1.31	0.1894	0.322	0.73	0.4634	0.608
ENSG00000034053	321	APBA2|321	0.82	0.4131	0.547	1.25	0.2112	0.343	1.3	0.1942	0.325	1.19	0.2355	0.376	3.3	0.001	0.005
ENSG00000166313	322	APBB1|322	-1.95	0.0518	0.112	-1.1	0.2736	0.417	-1.14	0.2538	0.396	-1.27	0.2025	0.337	-1.81	0.0705	0.156
ENSG00000163697	323	APBB2|323	-3.28	0.001	0.005	-2.92	0.0035	0.014	-2.47	0.0136	0.041	-2.22	0.0265	0.071	-0.97	0.3311	0.483
ENSG00000134982	324	APC|324	-1.01	0.3111	0.446	0.86	0.3874	0.532	1.09	0.2757	0.419	1.05	0.2948	0.442	2.16	0.0309	0.083
ENSG00000132703	325	APCS|325	2.72	0.0066	0.021	2.58	0.01	0.032	2.16	0.0306	0.079	2.14	0.0322	0.083	1.95	0.0512	0.122
ENSG00000160224	326	AIRE|326	0.74	0.4606	0.591	0.74	0.4607	0.602	0.46	0.6474	0.761	0.48	0.6324	0.75	-0.76	0.4487	0.595
ENSG00000164062	327	APEH|327	-2.1	0.0357	0.083	0.62	0.5331	0.665	0.57	0.5666	0.695	0.37	0.714	0.811	-0.93	0.3522	0.504
ENSG00000100823	328	APEX1|328	2.05	0.0405	0.092	3.07	0.0021	0.009	2.78	0.0054	0.02	2.78	0.0054	0.02	2.84	0.0045	0.018
ENSG00000110330	329	BIRC2|329	-0.16	0.8758	0.919	-0.47	0.6372	0.751	-0.88	0.3801	0.527	-0.86	0.3893	0.537	1.19	0.2343	0.377
ENSG00000023445	330	BIRC3|330	-2.74	0.0062	0.02	-2.92	0.0036	0.014	-3.12	0.0018	0.008	-3.2	0.0014	0.007	-3.21	0.0014	0.007
ENSG00000089685	332	BIRC5|332	11.83	0	0	10.97	0	0	10.82	0	0	10.85	0	0	9.77	0	0
ENSG00000105290	333	APLP1|333	4.94	0	0	4.46	0	0	3.97	0.0001	0.001	3.84	0.0001	0.001	3.92	0.0001	0.001
ENSG00000084234	334	APLP2|334	-0.74	0.4617	0.592	1.35	0.1772	0.302	1.51	0.1315	0.243	1.85	0.0646	0.142	1.92	0.0551	0.129
ENSG00000118137	335	APOA1|335	3.49	0.0005	0.002	3.82	0.0001	0.001	3.62	0.0003	0.002	3.59	0.0003	0.002	2.8	0.0052	0.021
ENSG00000158874	336	APOA2|336	1.56	0.1178	0.213	0.99	0.3245	0.47	0.65	0.5151	0.652	0.57	0.5699	0.699	0.39	0.6965	0.797
ENSG00000110244	337	APOA4|337	2.12	0.0339	0.08	2.15	0.0315	0.08	2.05	0.0408	0.099	2.03	0.0423	0.103	2.01	0.0449	0.11
ENSG00000084674	338	APOB|338	0.57	0.5718	0.689	0.54	0.5869	0.711	0.52	0.6032	0.726	0.57	0.5721	0.701	-0.41	0.6823	0.787
ENSG00000111701	339	APOBEC1|339	-1.79	0.0743	0.149	-1.8	0.0722	0.153	-1.95	0.0516	0.119	-1.82	0.069	0.15	-1.59	0.112	0.221
ENSG00000130208	341	APOC1|341	0.74	0.4583	0.589	0.7	0.4823	0.622	0.68	0.4971	0.636	0.69	0.4933	0.634	0.05	0.9598	0.976
ENSG00000214855	342	APOC1P1|342	-1.09	0.2765	0.409	-1.11	0.268	0.41	-0.97	0.3301	0.478	-0.85	0.3952	0.543	0.21	0.8364	0.896
ENSG00000103375	343	AQP8|343	0.39	0.6964	0.789	0.52	0.5997	0.722	0.3	0.7604	0.845	0.41	0.6838	0.787	0.45	0.6543	0.765
ENSG00000234906	344	APOC2|344	-0.17	0.8685	0.914	-0.19	0.8524	0.907	-0.27	0.7871	0.864	-0.02	0.9871	0.992	-0.88	0.3803	0.532
ENSG00000110245	345	APOC3|345	2.41	0.0159	0.043	2.57	0.0104	0.033	2.36	0.0181	0.052	2.25	0.0246	0.067	1.25	0.2113	0.351
ENSG00000267467	346	APOC4|346	-0.04	0.9711	0.983	-0.09	0.9316	0.959	-0.09	0.9271	0.958	-0.16	0.8764	0.925	-0.99	0.3202	0.471
ENSG00000189058	347	APOD|347	-0.45	0.6539	0.756	-0.42	0.6779	0.782	-0.53	0.5971	0.721	-0.52	0.6005	0.725	-1.77	0.0777	0.168
ENSG00000130203	348	APOE|348	1.51	0.1301	0.23	1.46	0.1439	0.258	1.3	0.1946	0.326	1.3	0.1939	0.327	0	0.9999	1
ENSG00000091583	350	APOH|350	-0.8	0.4214	0.555	-0.98	0.3259	0.471	-1.15	0.252	0.394	-1.31	0.1895	0.322	-0.37	0.7122	0.809
ENSG00000142192	351	APP|351	-1.58	0.115	0.209	-1.02	0.3084	0.454	-1.21	0.2275	0.366	-1.19	0.2331	0.373	-0.46	0.6437	0.757
ENSG00000198931	353	APRT|353	1.3	0.195	0.314	3.14	0.0017	0.008	3.26	0.0011	0.005	3.14	0.0017	0.008	2.04	0.0413	0.104
ENSG00000142515	354	KLK3|354	1.65	0.0982	0.185	1.6	0.1088	0.208	1.71	0.0883	0.18	1.67	0.0943	0.19	2.04	0.0413	0.104
ENSG00000026103	355	FAS|355	-4.95	0	0	-4.07	0	0	-3.95	0.0001	0.001	-3.98	0.0001	0.001	-4.19	0	0
ENSG00000117560	356	FASLG|356	-5.87	0	0	-5.67	0	0	-5.68	0	0	-5.84	0	0	-5.91	0	0
ENSG00000240583	358	AQP1|358	-5.5	0	0	-5.65	0	0	-5.66	0	0	-5.57	0	0	-5.08	0	0
ENSG00000167580	359	AQP2|359	-0.38	0.702	0.793	-0.39	0.6944	0.795	-0.25	0.7988	0.872	-0.25	0.7993	0.873	0.02	0.9851	0.991
ENSG00000165272	360	AQP3|360	-4.14	0	0	-4.02	0.0001	0	-3.78	0.0002	0.001	-3.67	0.0002	0.002	-4.67	0	0
ENSG00000171885	361	AQP4|361	-0.47	0.6352	0.741	-0.43	0.6673	0.774	-0.54	0.5916	0.717	-0.37	0.7128	0.81	-0.84	0.4016	0.553
ENSG00000161798	362	AQP5|362	1.23	0.2175	0.341	1.22	0.2234	0.358	1.48	0.138	0.252	1.69	0.0908	0.184	0.26	0.7951	0.869
ENSG00000086159	363	AQP6|363	-0.36	0.7216	0.808	-0.4	0.6869	0.789	-0.16	0.8721	0.921	-0.04	0.9684	0.983	0.43	0.6647	0.772
ENSG00000165269	364	AQP7|364	-2.42	0.0156	0.042	-2.29	0.022	0.06	-2.12	0.0339	0.085	-2.1	0.0361	0.091	-2.3	0.0213	0.062
ENSG00000103569	366	AQP9|366	-0.33	0.7389	0.821	-0.14	0.8871	0.93	-0.29	0.7696	0.851	-0.29	0.7692	0.85	-1.94	0.0522	0.124
ENSG00000091262	368	ABCC6|368	0.26	0.7972	0.863	0.57	0.5685	0.695	0.49	0.6256	0.743	0.71	0.4796	0.622	0.32	0.7519	0.838
ENSG00000095139	372	ARCN1|372	1.08	0.2789	0.412	4.76	0	0	4.59	0	0	4.72	0	0	5.1	0	0
ENSG00000113595	373	TRIM23|373	-4.15	0	0	-0.97	0.3297	0.475	-1.02	0.3092	0.457	-1.02	0.3082	0.456	0.07	0.9461	0.968
ENSG00000109321	374	AREG|374	-1.62	0.1047	0.195	-1.57	0.1172	0.22	-1.73	0.0843	0.173	-1.53	0.1249	0.235	-1.61	0.1079	0.215
ENSG00000143761	375	ARF1|375	2.72	0.0065	0.021	2.99	0.0028	0.011	2.99	0.0028	0.011	3.05	0.0023	0.01	0.86	0.3895	0.541
ENSG00000134287	377	ARF3|377	1.37	0.172	0.286	1.22	0.2244	0.359	1.28	0.1999	0.333	1.45	0.1461	0.264	-0.74	0.4592	0.605
ENSG00000168374	378	ARF4|378	1.3	0.1948	0.313	3.49	0.0005	0.003	3.43	0.0006	0.003	3.42	0.0006	0.003	4.22	0	0
ENSG00000175906	379	ARL4D|379	-1.93	0.0543	0.116	-1.56	0.1195	0.224	-1.36	0.1727	0.298	-1.33	0.1846	0.316	-2.49	0.0128	0.041
ENSG00000004059	381	ARF5|381	1.35	0.1784	0.294	1.25	0.2108	0.343	1.46	0.1438	0.26	1.47	0.1426	0.259	0.47	0.6354	0.753
ENSG00000165527	382	ARF6|382	1.35	0.1771	0.292	1.68	0.0934	0.186	1.43	0.1536	0.274	1.28	0.2013	0.336	0.89	0.375	0.527
ENSG00000118520	383	ARG1|383	-1.94	0.0531	0.114	-1.81	0.0709	0.15	-2.1	0.0359	0.089	-2.14	0.0327	0.084	-2.22	0.0268	0.074
ENSG00000081181	384	ARG2|384	-0.74	0.4612	0.592	-0.05	0.9627	0.979	-0.34	0.7302	0.824	-0.2	0.8451	0.905	-0.62	0.5379	0.674
ENSG00000067560	387	RHOA|387	-3.43	0.0006	0.003	-1.65	0.0997	0.195	-1.3	0.1934	0.324	-1.16	0.2475	0.39	-0.72	0.4689	0.613
ENSG00000143878	388	RHOB|388	-3.72	0.0002	0.001	-4.21	0	0	-4.13	0	0	-4.19	0	0	-3.26	0.0011	0.006
ENSG00000155366	389	RHOC|389	0.61	0.5401	0.662	0.82	0.4125	0.556	0.95	0.3418	0.489	0.69	0.4908	0.632	1.02	0.3086	0.459
ENSG00000115963	390	RND3|390	0.48	0.6305	0.737	0.49	0.6267	0.743	0.62	0.5352	0.669	0.45	0.6518	0.765	-0.11	0.9151	0.949
ENSG00000177105	391	RHOG|391	-2.44	0.0149	0.041	-1.11	0.2673	0.409	-1.08	0.2815	0.426	-1.1	0.2694	0.414	-3.63	0.0003	0.002
ENSG00000175220	392	ARHGAP1|392	-5.63	0	0	-5.78	0	0	-5.61	0	0	-5.5	0	0	-6.01	0	0
ENSG00000100852	394	ARHGAP5|394	-1.2	0.2316	0.358	-0.95	0.3418	0.487	-0.86	0.3908	0.537	-0.93	0.3515	0.499	0.36	0.7217	0.816
ENSG00000141522	396	ARHGDIA|396	1.66	0.0979	0.185	-0.32	0.7481	0.836	-0.34	0.7323	0.826	-0.27	0.7858	0.862	-0.92	0.3592	0.511
ENSG00000111348	397	ARHGDIB|397	-4.83	0	0	-4.81	0	0	-5.04	0	0	-4.84	0	0	-5.2	0	0
ENSG00000242173	398	ARHGDIG|398	2.88	0.004	0.014	3	0.0028	0.011	2.99	0.0028	0.011	2.96	0.0031	0.012	3.16	0.0016	0.008
ENSG00000168421	399	RHOH|399	-6.15	0	0	-6.08	0	0	-6.09	0	0	-6.04	0	0	-5.85	0	0
ENSG00000120805	400	ARL1|400	-0.54	0.5887	0.704	-0.04	0.9661	0.981	0.07	0.9476	0.97	0.03	0.9742	0.986	1.27	0.2057	0.344
ENSG00000165462	401	PHOX2A|401	1.52	0.1289	0.229	1.35	0.1781	0.303	0.96	0.3376	0.485	0.75	0.4515	0.596	1.61	0.1081	0.215
ENSG00000213465	402	ARL2|402	0.48	0.6326	0.739	0.28	0.7817	0.859	0.34	0.7355	0.828	0.23	0.8191	0.886	-0.5	0.6186	0.74
ENSG00000138175	403	ARL3|403	-1.26	0.2094	0.332	0.66	0.5114	0.647	0.84	0.4017	0.548	0.92	0.3574	0.505	1.01	0.3127	0.463
ENSG00000143437	405	ARNT|405	1.83	0.0677	0.138	-1.34	0.1807	0.306	-1.44	0.1492	0.268	-1.41	0.1594	0.282	-1.17	0.2405	0.384
ENSG00000133794	406	ARNTL|406	-1.43	0.1526	0.261	-0.96	0.3366	0.482	-1.01	0.3141	0.461	-0.83	0.4052	0.552	-0.83	0.4082	0.559
ENSG00000137486	408	ARRB1|408	0.32	0.7472	0.827	-0.04	0.9703	0.983	-0.24	0.8109	0.88	-0.22	0.8242	0.89	-1.55	0.1212	0.234
ENSG00000141480	409	ARRB2|409	0.44	0.6572	0.758	2.36	0.0182	0.051	2.16	0.0311	0.08	2.14	0.0328	0.084	0.2	0.8391	0.898
ENSG00000100299	410	ARSA|410	-3.33	0.0009	0.004	-1.88	0.0601	0.132	-1.85	0.0638	0.14	-1.81	0.0708	0.152	-1.74	0.0813	0.173
ENSG00000113273	411	ARSB|411	-1.2	0.2313	0.358	0.4	0.6905	0.792	0.24	0.8093	0.879	0.09	0.9267	0.959	0.23	0.8211	0.887
ENSG00000129744	417	ART1|417	-0.19	0.8531	0.903	0.01	0.9936	0.997	-0.02	0.9812	0.989	0.44	0.6596	0.771	-1.06	0.2884	0.437
ENSG00000156219	419	ART3|419	-2.98	0.0029	0.011	-2.87	0.0042	0.016	-2.95	0.0032	0.013	-2.82	0.0049	0.018	-1.45	0.148	0.271
ENSG00000111339	420	ART4|420	-1.88	0.0605	0.126	-1.89	0.0591	0.131	-2.03	0.0422	0.102	-1.99	0.0472	0.112	-1.85	0.0646	0.146
ENSG00000099889	421	ARVCF|421	2.12	0.0344	0.081	1.96	0.0503	0.115	1.77	0.0774	0.163	1.66	0.0971	0.194	2.13	0.0331	0.087
ENSG00000104763	427	ASAH1|427	-5.44	0	0	-1.83	0.0673	0.144	-1.85	0.065	0.142	-2.08	0.0374	0.094	-1.91	0.056	0.13
ENSG00000139352	429	ASCL1|429	3.35	0.0008	0.004	3.52	0.0004	0.002	3.59	0.0003	0.002	3.45	0.0006	0.003	2.34	0.0194	0.058
ENSG00000183734	430	ASCL2|430	-1.94	0.0524	0.113	-1.68	0.094	0.186	-1.92	0.0556	0.127	-2.21	0.0274	0.073	-2.11	0.0348	0.091
ENSG00000141505	432	ASGR1|432	1.56	0.1201	0.216	2.11	0.0353	0.087	2.03	0.043	0.103	1.84	0.0666	0.146	1.31	0.1901	0.325
ENSG00000161944	433	ASGR2|433	-2.58	0.0098	0.029	-2.06	0.0393	0.095	-2.18	0.0296	0.077	-2.08	0.0381	0.095	-3.42	0.0006	0.004
ENSG00000101440	434	ASIP|434	3.08	0.0021	0.008	2.09	0.0372	0.091	1.8	0.0726	0.155	1.88	0.06	0.134	1.67	0.0943	0.194
ENSG00000126522	435	ASL|435	1.77	0.0771	0.153	0.33	0.7383	0.829	0.33	0.7417	0.833	-0.03	0.9789	0.989	-0.63	0.5296	0.667
ENSG00000198356	439	ASNA1|439	1.84	0.0661	0.136	1.75	0.081	0.167	1.53	0.1255	0.235	1.3	0.1946	0.328	0.87	0.3844	0.536
ENSG00000070669	440	ASNS|440	4.77	0	0	4.04	0.0001	0	4.05	0.0001	0	4.03	0.0001	0	4.48	0	0
ENSG00000108381	443	ASPA|443	-3.6	0.0003	0.002	-2.75	0.006	0.021	-2.97	0.003	0.012	-2.87	0.0041	0.016	-3.49	0.0005	0.003
ENSG00000198363	444	ASPH|444	-0.63	0.5288	0.653	-1.98	0.0473	0.11	-1.74	0.0826	0.171	-1.89	0.0584	0.132	-1.6	0.1107	0.219
ENSG00000130707	445	ASS1|445	1.6	0.1101	0.202	2.14	0.0326	0.082	1.63	0.1024	0.201	1.49	0.1365	0.251	0.26	0.7971	0.87
ENSG00000152092	460	ASTN1|460	-0.78	0.4353	0.567	-0.96	0.3348	0.48	-0.9	0.3673	0.515	-0.68	0.4965	0.637	-0.37	0.7148	0.811
ENSG00000117601	462	SERPINC1|462	0.58	0.561	0.68	0.17	0.8634	0.914	0.21	0.8364	0.897	0.28	0.7821	0.86	-1.19	0.2351	0.378
ENSG00000140836	463	ZFHX3|463	1.65	0.0985	0.186	2.2	0.0282	0.073	2.27	0.0233	0.064	2.35	0.0189	0.054	2.14	0.0325	0.086
ENSG00000123268	466	ATF1|466	1.06	0.2913	0.425	1.01	0.3109	0.457	0.8	0.4221	0.567	1	0.316	0.464	1.85	0.0649	0.146
ENSG00000162772	467	ATF3|467	-0.07	0.9438	0.965	-0.11	0.912	0.946	0.14	0.8902	0.934	0.22	0.8258	0.891	-0.17	0.8631	0.914
ENSG00000128272	468	ATF4|468	0.72	0.4696	0.6	1.2	0.2289	0.364	1.03	0.3033	0.45	1	0.3174	0.465	1.79	0.0738	0.161
ENSG00000138363	471	ATIC|471	0.53	0.5933	0.707	2.47	0.0134	0.04	2.44	0.0149	0.045	2.46	0.0139	0.043	1.13	0.2568	0.402
ENSG00000149311	472	ATM|472	-2.38	0.0174	0.046	-0.94	0.3456	0.491	-0.95	0.3409	0.488	-0.94	0.3495	0.497	0.4	0.6873	0.79
ENSG00000142599	473	RERE|473	0.37	0.7133	0.802	0.14	0.8892	0.932	0.04	0.9684	0.982	0.22	0.8284	0.893	0.54	0.5863	0.714
ENSG00000172238	474	ATOH1|474	-0.91	0.3654	0.501	-0.93	0.3509	0.496	-0.99	0.3217	0.469	-1.1	0.2734	0.419	0.04	0.9654	0.98
ENSG00000177556	475	ATOX1|475	1	0.3152	0.45	1.93	0.0537	0.121	1.95	0.051	0.118	1.72	0.086	0.177	-0.34	0.7308	0.823
ENSG00000163399	476	ATP1A1|476	-0.32	0.7505	0.829	-0.27	0.7839	0.86	-0.1	0.9202	0.954	-0.13	0.8988	0.94	-0.16	0.8754	0.922
ENSG00000018625	477	ATP1A2|477	-4.45	0	0	-4.57	0	0	-4.47	0	0	-4.16	0	0	-3.99	0.0001	0.001
ENSG00000105409	478	ATP1A3|478	0.26	0.7949	0.862	0.24	0.8135	0.88	0.37	0.7131	0.811	0.25	0.8027	0.875	0.16	0.8693	0.918
ENSG00000075673	479	ATP12A|479	0.3	0.7666	0.841	0.31	0.7556	0.841	0.51	0.6076	0.729	0.7	0.4839	0.626	-0.2	0.8442	0.901
ENSG00000132681	480	ATP1A4|480	-2.32	0.0203	0.053	-2.54	0.0111	0.035	-2.79	0.0053	0.019	-2.85	0.0044	0.017	-2.16	0.0312	0.084
ENSG00000143153	481	ATP1B1|481	-1.85	0.0645	0.133	-2.5	0.0123	0.038	-2.54	0.0112	0.035	-2.51	0.0123	0.039	-2.79	0.0053	0.021
ENSG00000129244	482	ATP1B2|482	-0.64	0.5243	0.649	0.4	0.6911	0.792	0.55	0.5823	0.709	0.83	0.4058	0.552	-0.02	0.9852	0.991
ENSG00000069849	483	ATP1B3|483	2.44	0.0147	0.04	1.19	0.2323	0.368	1.04	0.2975	0.444	1.25	0.2103	0.347	-0.02	0.9876	0.993
ENSG00000137731	486	FXYD2|486	-2.28	0.0227	0.058	-2.06	0.0392	0.095	-2.07	0.0382	0.094	-2.29	0.0221	0.061	-2.38	0.0176	0.053
ENSG00000196296	487	ATP2A1|487	-0.41	0.6848	0.779	-0.25	0.8051	0.875	-0.25	0.8028	0.875	-0.2	0.8444	0.904	-0.75	0.4558	0.601
ENSG00000174437	488	ATP2A2|488	0.96	0.3347	0.47	1.91	0.0557	0.125	1.79	0.0736	0.156	1.89	0.0588	0.132	0.81	0.4202	0.57
ENSG00000074370	489	ATP2A3|489	-4.48	0	0	-3.47	0.0005	0.003	-3.47	0.0005	0.003	-3.52	0.0004	0.002	-3.84	0.0001	0.001
ENSG00000070961	490	ATP2B1|490	1.91	0.0565	0.12	2.21	0.0275	0.072	2.36	0.0185	0.053	2.29	0.0224	0.062	2.91	0.0037	0.016
ENSG00000157087	491	ATP2B2|491	2.2	0.0277	0.068	2.12	0.0344	0.085	1.74	0.0826	0.171	1.75	0.0806	0.168	1.34	0.1819	0.315
ENSG00000058668	493	ATP2B4|493	-3.34	0.0008	0.004	-3.86	0.0001	0.001	-3.99	0.0001	0.001	-3.86	0.0001	0.001	-4.26	0	0
ENSG00000105675	495	ATP4A|495	1.64	0.1001	0.188	1.25	0.2108	0.343	1.25	0.2131	0.349	1.24	0.215	0.352	1.4	0.162	0.289
ENSG00000186009	496	ATP4B|496	0.68	0.4935	0.622	0.67	0.504	0.64	0.67	0.5035	0.642	0.61	0.5425	0.675	0.64	0.5242	0.663
ENSG00000152234	498	ATP5A1|498	-3.69	0.0002	0.001	-1.26	0.2095	0.341	-0.76	0.4463	0.59	-0.88	0.379	0.527	-0.75	0.4531	0.599
ENSG00000164904	501	ALDH7A1|501	-0.14	0.8892	0.928	0.9	0.3697	0.514	0.82	0.4107	0.557	0.78	0.4344	0.579	0.26	0.7925	0.867
ENSG00000110955	506	ATP5B|506	2.7	0.0071	0.022	1.85	0.064	0.139	2.19	0.0284	0.075	2.05	0.0404	0.099	1.59	0.1114	0.22
ENSG00000165629	509	ATP5C1|509	0.51	0.612	0.722	1.34	0.1815	0.307	1.51	0.1321	0.244	1.39	0.1645	0.289	2.06	0.0396	0.1
ENSG00000099624	513	ATP5D|513	-2.43	0.0152	0.041	-0.36	0.7169	0.813	-0.35	0.7247	0.82	-0.46	0.6465	0.761	-0.26	0.7984	0.871
ENSG00000124172	514	ATP5E|514	4.14	0	0	1.19	0.2328	0.369	1.2	0.2288	0.367	1.1	0.2728	0.418	0.69	0.4885	0.632
ENSG00000116459	515	ATP5F1|515	-0.44	0.6576	0.759	-0.07	0.9415	0.965	-0.21	0.8358	0.897	-0.36	0.7188	0.814	0.06	0.9541	0.973
ENSG00000159199	516	ATP5G1|516	3.12	0.0019	0.007	2.7	0.007	0.024	2.69	0.0072	0.025	2.63	0.0087	0.029	0.99	0.3206	0.471
ENSG00000135390	517	ATP5G2|517	-0.82	0.4115	0.546	-0.96	0.3374	0.483	-0.74	0.4574	0.6	-0.81	0.418	0.564	-0.4	0.6904	0.792
ENSG00000154518	518	ATP5G3|518	3.9	0.0001	0.001	2.94	0.0033	0.013	2.82	0.0049	0.018	2.73	0.0063	0.023	1.54	0.124	0.238
ENSG00000169020	521	ATP5I|521	1.87	0.0617	0.128	2.09	0.0372	0.091	1.92	0.0555	0.126	1.97	0.0485	0.114	1.22	0.2238	0.365
ENSG00000154723	522	ATP5J|522	0.02	0.9849	0.991	0.75	0.4541	0.596	0.8	0.4221	0.567	0.71	0.4763	0.62	0.93	0.3533	0.505
ENSG00000114573	523	ATP6V1A|523	-0.02	0.9822	0.99	-0.57	0.5711	0.697	-0.47	0.6387	0.754	-0.57	0.567	0.696	-0.46	0.645	0.758
ENSG00000116039	525	ATP6V1B1|525	3.37	0.0008	0.004	3.13	0.0018	0.008	3.04	0.0024	0.01	3.01	0.0027	0.011	2.16	0.0312	0.084
ENSG00000147416	526	ATP6V1B2|526	-6.74	0	0	-1.48	0.1384	0.251	-1.44	0.1502	0.269	-1.38	0.1678	0.293	-2.26	0.0241	0.068
ENSG00000185883	527	ATP6V0C|527	-2.02	0.0432	0.097	-0.92	0.3557	0.501	-0.81	0.4168	0.562	-0.77	0.4435	0.588	-1.61	0.1086	0.216
ENSG00000155097	528	ATP6V1C1|528	6.25	0	0	2.01	0.0447	0.105	2.13	0.0333	0.084	2.12	0.0342	0.087	2.06	0.0397	0.1
ENSG00000131100	529	ATP6V1E1|529	-0.03	0.9747	0.985	0.34	0.7355	0.826	-0.09	0.9274	0.959	-0.17	0.8683	0.92	-1.27	0.2048	0.343
ENSG00000117410	533	ATP6V0B|533	4.12	0	0	3.2	0.0014	0.006	3.2	0.0014	0.007	3.03	0.0025	0.01	1.71	0.0884	0.185
ENSG00000213760	534	ATP6V1G2|534	-0.34	0.7314	0.815	-0.92	0.3589	0.504	-0.82	0.4098	0.556	-0.6	0.5512	0.683	-2.18	0.0296	0.08
ENSG00000033627	535	ATP6V0A1|535	-1.43	0.1538	0.262	-0.87	0.3819	0.526	-0.97	0.3314	0.479	-1	0.3181	0.466	-2.75	0.0061	0.023
ENSG00000241837	539	ATP5O|539	-1.33	0.184	0.301	-0.83	0.4093	0.553	-0.64	0.5193	0.655	-0.76	0.4449	0.59	-0.59	0.5577	0.69
ENSG00000123191	540	ATP7B|540	-0.39	0.6951	0.788	0.55	0.5811	0.706	0.48	0.6309	0.747	0.34	0.7338	0.825	1.34	0.1803	0.313
ENSG00000175054	545	ATR|545	2.52	0.0117	0.033	1.05	0.2959	0.441	1.07	0.283	0.427	1.31	0.1897	0.322	2.6	0.0095	0.033
ENSG00000130294	547	KIF1A|547	4.92	0	0	5.38	0	0	5.05	0	0	4.91	0	0	4.44	0	0
ENSG00000148090	549	AUH|549	-2.79	0.0054	0.018	-1.64	0.1016	0.198	-1.57	0.1165	0.222	-1.57	0.1162	0.223	-0.74	0.458	0.603
ENSG00000115307	550	AUP1|550	4.27	0	0	3.86	0.0001	0.001	4.04	0.0001	0	3.88	0.0001	0.001	3.15	0.0017	0.008
ENSG00000101200	551	AVP|551	2.52	0.0118	0.034	2.35	0.0187	0.053	2.25	0.0246	0.067	2.42	0.0155	0.046	1.21	0.2264	0.368
ENSG00000166148	552	AVPR1A|552	0.61	0.5416	0.663	0.54	0.5899	0.714	0.21	0.836	0.897	0.22	0.8233	0.89	-1.35	0.1783	0.31
ENSG00000198049	553	AVPR1B|553	-1.32	0.1874	0.305	-1.46	0.1452	0.26	-1.65	0.0998	0.197	-1.38	0.1692	0.295	-1.82	0.0691	0.153
ENSG00000167601	558	AXL|558	-3.79	0.0002	0.001	-3.94	0.0001	0.001	-3.91	0.0001	0.001	-3.76	0.0002	0.001	-4.46	0	0
ENSG00000160862	563	AZGP1|563	-0.74	0.4586	0.589	-1.26	0.2087	0.34	-1.31	0.1891	0.319	-1.37	0.1715	0.298	-2.55	0.0107	0.036
ENSG00000172232	566	AZU1|566	-5.05	0	0	-4.6	0	0	-4.72	0	0	-4.52	0	0	-3.37	0.0008	0.004
ENSG00000166710	567	B2M|567	-4.63	0	0	-3.37	0.0008	0.004	-3.29	0.001	0.005	-3.28	0.0011	0.005	-3.94	0.0001	0.001
ENSG00000136881	570	BAAT|570	2.59	0.0097	0.029	2.61	0.0092	0.03	2.85	0.0044	0.017	2.93	0.0035	0.014	2.9	0.0038	0.016
ENSG00000002330	572	BAD|572	0.46	0.6445	0.748	0.41	0.6816	0.785	0.48	0.6313	0.748	0.42	0.6728	0.779	1.46	0.1452	0.267
ENSG00000107262	573	BAG1|573	-4.16	0	0	-3.96	0.0001	0.001	-3.81	0.0001	0.001	-3.78	0.0002	0.001	-2.81	0.005	0.02
ENSG00000181790	575	BAI1|575	0.54	0.586	0.701	-0.01	0.991	0.995	-0.21	0.8332	0.895	-0.09	0.9312	0.961	0.42	0.6772	0.783
ENSG00000121753	576	BAI2|576	2.51	0.0122	0.034	2.29	0.0218	0.06	1.88	0.0604	0.135	1.94	0.053	0.122	1.63	0.1043	0.209
ENSG00000135298	577	BAI3|577	-0.27	0.7865	0.856	-0.28	0.7798	0.858	-0.38	0.7069	0.806	-0.1	0.9168	0.953	-1.55	0.1209	0.234
ENSG00000030110	578	BAK1|578	2.7	0.0071	0.022	1.81	0.07	0.149	1.6	0.1101	0.213	1.43	0.1531	0.274	0.74	0.4584	0.604
ENSG00000138376	580	BARD1|580	1.51	0.1323	0.233	2.18	0.0294	0.076	2.12	0.0338	0.085	2.09	0.0367	0.092	1.35	0.1772	0.309
ENSG00000087088	581	BAX|581	1.98	0.0483	0.106	1.69	0.0904	0.181	1.7	0.09	0.182	1.64	0.1018	0.201	2.15	0.0321	0.085
ENSG00000174483	582	BBS1|582	-1.62	0.1056	0.196	-2.28	0.0228	0.062	-2.06	0.0395	0.097	-1.83	0.0667	0.146	-1.94	0.0522	0.124
ENSG00000125124	583	BBS2|583	-4.53	0	0	-3.65	0.0003	0.002	-3.7	0.0002	0.001	-3.72	0.0002	0.001	-2.26	0.0241	0.068
ENSG00000140463	585	BBS4|585	-1.43	0.1514	0.259	-0.86	0.3925	0.536	-0.8	0.4235	0.568	-0.85	0.3929	0.54	1.49	0.1371	0.256
ENSG00000060982	586	BCAT1|586	2.36	0.0185	0.049	2.11	0.0353	0.087	2.06	0.0398	0.097	2.15	0.0319	0.083	1.47	0.1411	0.261
ENSG00000105552	587	BCAT2|587	1.43	0.1525	0.261	0.95	0.3429	0.488	0.91	0.3632	0.51	0.8	0.4267	0.572	0.88	0.38	0.532
ENSG00000114200	590	BCHE|590	0.64	0.5241	0.649	0.23	0.8181	0.883	0.35	0.7238	0.819	0.45	0.6509	0.765	0.1	0.924	0.954
ENSG00000248098	593	BCKDHA|593	-1.38	0.168	0.281	-1.72	0.0853	0.173	-1.42	0.1561	0.277	-1.46	0.1447	0.262	-1.44	0.1488	0.272
ENSG00000083123	594	BCKDHB|594	-1.27	0.2039	0.325	-0.21	0.8329	0.893	-0.37	0.7088	0.808	-0.44	0.6575	0.769	1.16	0.2448	0.389
ENSG00000110092	595	CCND1|595	-0.29	0.7689	0.843	-2.15	0.032	0.081	-2.27	0.0234	0.064	-2.46	0.0139	0.043	-1.61	0.1086	0.216
ENSG00000171791	596	BCL2|596	-5.37	0	0	-3.29	0.001	0.005	-3.96	0.0001	0.001	-4.22	0	0	-1.29	0.1982	0.335
ENSG00000140379	597	BCL2A1|597	0.51	0.6075	0.719	0.65	0.5157	0.651	0.43	0.6696	0.778	0.31	0.7573	0.842	-1.64	0.1023	0.206
ENSG00000171552	598	BCL2L1|598	2.45	0.0144	0.04	-0.43	0.6658	0.773	-0.47	0.636	0.752	-0.63	0.5284	0.664	-2.22	0.0264	0.073
ENSG00000129473	599	BCL2L2|599	-1.65	0.1001	0.188	-1.42	0.1557	0.274	-1.54	0.124	0.233	-1.52	0.1277	0.239	-2.86	0.0044	0.018
ENSG00000069399	602	BCL3|602	0.22	0.822	0.882	-0.07	0.9414	0.965	-0.05	0.958	0.976	-0.18	0.8578	0.913	-1.07	0.2863	0.435
ENSG00000113916	604	BCL6|604	-2.8	0.0051	0.017	-3.8	0.0002	0.001	-4.06	0.0001	0	-3.9	0.0001	0.001	-2.48	0.0134	0.043
ENSG00000110987	605	BCL7A|605	-1.1	0.2697	0.402	-0.68	0.4949	0.633	-0.56	0.5774	0.705	-0.44	0.6587	0.77	0.37	0.7141	0.81
ENSG00000116128	607	BCL9|607	2.78	0.0054	0.018	1.82	0.0692	0.147	1.58	0.1152	0.22	1.54	0.1227	0.232	0.96	0.3349	0.486
ENSG00000048462	608	TNFRSF17|608	-3.61	0.0003	0.002	-3.6	0.0003	0.002	-3.73	0.0002	0.001	-3.6	0.0003	0.002	-3.3	0.001	0.005
ENSG00000099822	610	HCN2|610	3.26	0.0011	0.005	4.43	0	0	4.41	0	0	4.3	0	0	3.54	0.0004	0.003
ENSG00000128617	611	OPN1SW|611	0.37	0.7141	0.803	0.04	0.9686	0.983	-0.21	0.8359	0.897	-0.01	0.9926	0.996	-0.22	0.8285	0.892
ENSG00000186716	613	BCR|613	-1.08	0.2788	0.412	-0.85	0.3948	0.539	-0.59	0.5585	0.688	-0.47	0.6371	0.753	-1.42	0.1569	0.283
ENSG00000074582	617	BCS1L|617	1.42	0.156	0.265	3.22	0.0013	0.006	3.24	0.0012	0.006	3.16	0.0016	0.007	1.52	0.1288	0.244
ENSG00000161267	622	BDH1|622	-0.71	0.4794	0.609	-1.59	0.1122	0.213	-1.64	0.1015	0.199	-1.54	0.1235	0.233	-1.91	0.0562	0.131
ENSG00000100739	623	BDKRB1|623	1.52	0.1295	0.229	1.87	0.0613	0.134	1.8	0.072	0.154	1.69	0.0906	0.184	-0.13	0.8934	0.934
ENSG00000168398	624	BDKRB2|624	0.97	0.3331	0.468	1.3	0.194	0.323	1.11	0.266	0.409	1.02	0.3089	0.456	-1.24	0.214	0.354
ENSG00000176697	627	BDNF|627	-1.23	0.2173	0.341	-0.87	0.3818	0.526	-0.93	0.3531	0.5	-0.61	0.5418	0.675	0.22	0.8285	0.892
ENSG00000243649	629	CFB|629	-2.25	0.0246	0.062	-2.6	0.0095	0.03	-3.02	0.0026	0.011	-2.95	0.0032	0.013	-3.41	0.0007	0.004
ENSG00000125864	631	BFSP1|631	0.44	0.6567	0.758	-0.3	0.7622	0.845	-0.23	0.8181	0.884	-0.09	0.931	0.961	0.61	0.5393	0.675
ENSG00000242252	632	BGLAP|632	-0.51	0.6108	0.722	-1.35	0.1783	0.303	-1.1	0.2726	0.416	-1.08	0.2802	0.426	-0.72	0.472	0.616
ENSG00000079385	634	CEACAM1|634	-2.94	0.0033	0.012	-3.07	0.0021	0.009	-3.17	0.0015	0.007	-3.41	0.0007	0.003	-2.68	0.0074	0.027
ENSG00000145692	635	BHMT|635	2.14	0.0321	0.076	2.69	0.0071	0.024	2.64	0.0082	0.028	2.65	0.0081	0.028	1.8	0.0727	0.16
ENSG00000151746	636	BICD1|636	4.6	0	0	3.95	0.0001	0.001	3.82	0.0001	0.001	4	0.0001	0.001	4.19	0	0
ENSG00000015475	637	BID|637	4.74	0	0	5.18	0	0	5.15	0	0	5.06	0	0	3.4	0.0007	0.004
ENSG00000100290	638	BIK|638	-0.03	0.9755	0.986	0.26	0.7987	0.87	0.27	0.7839	0.862	0.42	0.6726	0.78	1.03	0.3025	0.452
ENSG00000057657	639	PRDM1|639	-2.75	0.006	0.019	-2.7	0.007	0.024	-2.77	0.0056	0.02	-2.7	0.0069	0.024	-3.74	0.0002	0.001
ENSG00000136573	640	BLK|640	-5.8	0	0	-5.09	0	0	-5	0	0	-5.04	0	0	-5.45	0	0
ENSG00000197299	641	BLM|641	7.89	0	0	7.98	0	0	7.71	0	0	7.66	0	0	6.93	0	0
ENSG00000108578	642	BLMH|642	0.15	0.8799	0.921	1.17	0.2415	0.379	1.48	0.1397	0.255	1.63	0.1024	0.202	2.44	0.0146	0.046
ENSG00000160683	643	CXCR5|643	-5.99	0	0	-5.76	0	0	-5.78	0	0	-5.74	0	0	-6.61	0	0
ENSG00000106605	644	BLVRA|644	-1.41	0.16	0.27	-1.78	0.0752	0.157	-1.67	0.0958	0.191	-1.81	0.0699	0.151	-1.82	0.0696	0.154
ENSG00000090013	645	BLVRB|645	1.25	0.2123	0.335	0.49	0.6215	0.739	0.55	0.5806	0.707	0.33	0.7442	0.832	-0.85	0.3945	0.546
ENSG00000169594	646	BNC1|646	1.84	0.0654	0.135	1.94	0.053	0.12	1.91	0.0562	0.128	2.24	0.0253	0.068	0.06	0.9531	0.972
ENSG00000168283	648	BMI1|648	0.65	0.5147	0.641	1.4	0.1605	0.28	1.31	0.1889	0.319	1.19	0.2332	0.373	2.42	0.0158	0.049
ENSG00000168487	649	BMP1|649	1.16	0.2447	0.373	3.99	0.0001	0.001	3.95	0.0001	0.001	4.23	0	0	1.93	0.0537	0.126
ENSG00000125845	650	BMP2|650	-1.89	0.0587	0.123	-2.24	0.0254	0.067	-2.35	0.0191	0.055	-2.21	0.0272	0.073	-2.26	0.0241	0.068
ENSG00000152785	651	BMP3|651	-2.63	0.0085	0.026	-2.43	0.0153	0.045	-2.43	0.0152	0.045	-2.3	0.0217	0.06	-1.63	0.1034	0.208
ENSG00000125378	652	BMP4|652	-4.47	0	0	-4.33	0	0	-4.18	0	0	-4.11	0	0	-2.58	0.01	0.034
ENSG00000112175	653	BMP5|653	-2.97	0.003	0.011	-3.16	0.0016	0.007	-3.07	0.0021	0.009	-2.91	0.0036	0.014	-2.12	0.0342	0.089
ENSG00000153162	654	BMP6|654	-1.01	0.3119	0.447	-1.24	0.2144	0.347	-1.22	0.2224	0.359	-1.11	0.2659	0.41	-0.72	0.4701	0.614
ENSG00000101144	655	BMP7|655	1.84	0.0656	0.135	0.87	0.3864	0.531	0.85	0.3937	0.54	0.92	0.3601	0.508	2.1	0.0362	0.094
ENSG00000116985	656	BMP8B|656	4.07	0	0	3.54	0.0004	0.002	3.38	0.0007	0.004	3.46	0.0006	0.003	3.28	0.001	0.006
ENSG00000107779	657	BMPR1A|657	-1.02	0.307	0.442	0.68	0.4935	0.632	0.76	0.4493	0.592	0.78	0.4345	0.579	2.5	0.0125	0.041
ENSG00000138696	658	BMPR1B|658	-3.13	0.0018	0.007	-2.5	0.0124	0.038	-2.32	0.0204	0.057	-2.31	0.0212	0.059	-1.12	0.2649	0.412
ENSG00000204217	659	BMPR2|659	-2.36	0.0183	0.048	-2.05	0.0404	0.097	-2.05	0.0407	0.099	-1.96	0.05	0.117	-1.1	0.273	0.421
ENSG00000168495	661	POLR3D|661	-0.52	0.6007	0.713	7.06	0	0	6.92	0	0	7.03	0	0	6.65	0	0
ENSG00000113734	662	BNIP1|662	1.34	0.1814	0.298	2.32	0.0203	0.056	2.22	0.0264	0.07	2.13	0.0333	0.085	3.19	0.0015	0.007
ENSG00000140299	663	BNIP2|663	-3.92	0.0001	0.001	-2.7	0.0069	0.023	-2.39	0.0171	0.05	-2.29	0.0218	0.061	-1.55	0.1206	0.233
ENSG00000176171	664	BNIP3|664	1.77	0.0776	0.154	2.92	0.0035	0.013	3.1	0.0019	0.008	3.15	0.0016	0.007	3.17	0.0016	0.008
ENSG00000104765	665	BNIP3L|665	-6.07	0	0	-1.6	0.1089	0.208	-1.54	0.1243	0.233	-1.57	0.1169	0.224	0.5	0.6162	0.737
ENSG00000176720	666	BOK|666	-0.52	0.603	0.715	0.83	0.404	0.548	1.11	0.2686	0.412	1.19	0.233	0.373	0.2	0.8434	0.901
ENSG00000151914	667	DST|667	0.43	0.6654	0.765	-0.29	0.7698	0.851	-0.02	0.9873	0.992	0.28	0.7779	0.857	-1.53	0.125	0.239
ENSG00000183770	668	FOXL2|668	3.83	0.0001	0.001	3.59	0.0003	0.002	3.24	0.0012	0.006	3.35	0.0008	0.004	2.98	0.003	0.013
ENSG00000172331	669	BPGM|669	-0.65	0.5128	0.639	-1.09	0.2769	0.42	-1.03	0.3028	0.449	-0.92	0.3572	0.505	-0.62	0.5381	0.674
ENSG00000137274	670	BPHL|670	2.51	0.012	0.034	1.07	0.2839	0.428	0.97	0.3302	0.478	0.55	0.5826	0.71	2.18	0.0293	0.08
ENSG00000101425	671	BPI|671	-3.59	0.0003	0.002	-3.73	0.0002	0.001	-3.74	0.0002	0.001	-3.52	0.0004	0.002	-3.28	0.0011	0.006
ENSG00000012048	672	BRCA1|672	5.85	0	0	6.94	0	0	6.79	0	0	6.92	0	0	6.56	0	0
ENSG00000157764	673	BRAF|673	2.78	0.0055	0.018	2.51	0.0121	0.037	2.37	0.018	0.052	2.38	0.0175	0.051	3.34	0.0009	0.005
ENSG00000139618	675	BRCA2|675	4.47	0	0	4.88	0	0	4.78	0	0	4.9	0	0	4.33	0	0
ENSG00000137948	676	BRDT|676	2.32	0.0205	0.053	2.31	0.0209	0.058	2.01	0.0447	0.106	1.86	0.0637	0.141	1.15	0.251	0.396
ENSG00000185650	677	ZFP36L1|677	-3.45	0.0006	0.003	-2.92	0.0036	0.014	-2.82	0.0048	0.018	-2.75	0.006	0.022	-2.63	0.0086	0.03
ENSG00000152518	678	ZFP36L2|678	-4.2	0	0	-4.65	0	0	-4.48	0	0	-4.68	0	0	-2.71	0.0067	0.025
ENSG00000172270	682	BSG|682	-0.78	0.438	0.57	1.75	0.0809	0.167	1.63	0.1043	0.203	1.58	0.1151	0.221	1.75	0.0805	0.172
ENSG00000109743	683	BST1|683	-0.38	0.7058	0.796	-0.3	0.7614	0.845	-0.68	0.4968	0.635	-0.61	0.541	0.675	-0.77	0.4415	0.589
ENSG00000130303	684	BST2|684	0.17	0.8683	0.913	0.05	0.9569	0.974	0.08	0.9337	0.962	0.1	0.9233	0.957	-1.06	0.2889	0.438
ENSG00000174808	685	BTC|685	-2.4	0.0163	0.044	-2.24	0.0251	0.067	-2.12	0.0339	0.085	-1.88	0.0603	0.135	-1.25	0.2133	0.353
ENSG00000169814	686	BTD|686	-3.78	0.0002	0.001	-3.87	0.0001	0.001	-3.84	0.0001	0.001	-4.07	0	0	-2.37	0.0181	0.054
ENSG00000119138	687	KLF9|687	-3.51	0.0005	0.002	-2.72	0.0066	0.023	-2.76	0.0058	0.021	-2.57	0.0102	0.033	-1.59	0.1125	0.221
ENSG00000102554	688	KLF5|688	-1.37	0.1699	0.283	-1.28	0.2014	0.331	-1.32	0.1877	0.317	-1.31	0.1909	0.323	-0.73	0.4638	0.608
ENSG00000145741	689	BTF3|689	-3.79	0.0002	0.001	-0.38	0.7071	0.805	-0.26	0.7969	0.871	-0.16	0.876	0.925	1.67	0.0943	0.194
ENSG00000133639	694	BTG1|694	-4.68	0	0	-4.47	0	0	-4.44	0	0	-4.6	0	0	-2.39	0.0169	0.052
ENSG00000124557	696	BTN1A1|696	-2.25	0.0246	0.062	-2.46	0.0139	0.041	-2.6	0.0093	0.03	-2.41	0.0161	0.048	-2.39	0.017	0.052
ENSG00000169679	699	BUB1|699	11.63	0	0	11.33	0	0	11.24	0	0	11.18	0	0	9.26	0	0
ENSG00000156970	701	BUB1B|701	9.41	0	0	11.15	0	0	10.76	0	0	10.79	0	0	9.69	0	0
ENSG00000112578	705	BYSL|705	8.21	0	0	7.27	0	0	7.17	0	0	7.08	0	0	5.86	0	0
ENSG00000100300	706	TSPO|706	-0.95	0.3397	0.475	-0.55	0.584	0.708	-0.56	0.5787	0.706	-0.59	0.5574	0.689	-0.75	0.4509	0.597
ENSG00000108561	708	C1QBP|708	1.35	0.1757	0.291	5.88	0	0	5.81	0	0	5.68	0	0	5.78	0	0
ENSG00000149131	710	SERPING1|710	-2.6	0.0093	0.028	-2.68	0.0074	0.025	-2.75	0.006	0.021	-2.77	0.0056	0.021	-3.73	0.0002	0.001
ENSG00000173372	712	C1QA|712	-2.29	0.0219	0.056	-2.29	0.022	0.06	-2.32	0.0203	0.057	-2.45	0.0142	0.043	-3.09	0.0021	0.01
ENSG00000173369	713	C1QB|713	-1.76	0.0783	0.155	-1.76	0.0784	0.163	-1.77	0.0763	0.161	-1.9	0.057	0.129	-2.88	0.004	0.017
ENSG00000159189	714	C1QC|714	-1.77	0.0761	0.152	-1.77	0.0764	0.159	-1.76	0.0787	0.165	-1.85	0.0647	0.143	-2.89	0.0039	0.016
ENSG00000159403	715	C1R|715	-1.47	0.1424	0.247	-1.53	0.1253	0.232	-1.51	0.1308	0.242	-1.55	0.1223	0.231	-2.65	0.0081	0.029
ENSG00000182326	716	C1S|716	-0.97	0.3299	0.465	-1.02	0.3058	0.451	-1.12	0.2642	0.407	-1.19	0.2354	0.375	-2.46	0.0138	0.044
ENSG00000166278	717	C2|717	0.9	0.3659	0.502	0.51	0.6115	0.732	-0.03	0.9723	0.984	0.04	0.9707	0.984	-1.94	0.0523	0.124
ENSG00000125730	718	C3|718	-2.64	0.0084	0.025	-2.46	0.0139	0.042	-2.66	0.0079	0.027	-2.54	0.011	0.035	-2.38	0.0175	0.053
ENSG00000171860	719	C3AR1|719	-2.44	0.0149	0.041	-2.44	0.0149	0.044	-2.53	0.0113	0.036	-2.52	0.0119	0.038	-2.71	0.0069	0.026
ENSG00000244731	720	C4A|720	-1.83	0.0677	0.138	-1.92	0.055	0.123	-1.93	0.054	0.124	-1.87	0.0621	0.138	-1.13	0.2568	0.402
ENSG00000123838	722	C4BPA|722	-3.9	0.0001	0.001	-4.03	0.0001	0	-4.25	0	0	-4.15	0	0	-3.05	0.0024	0.011
ENSG00000123843	725	C4BPB|725	-2.47	0.0137	0.038	-2.51	0.0121	0.037	-2.59	0.0097	0.032	-2.48	0.0132	0.041	-1.78	0.0751	0.163
ENSG00000149260	726	CAPN5|726	2.59	0.0097	0.028	2.22	0.0266	0.07	2.19	0.0287	0.075	2.13	0.0329	0.084	0.97	0.3344	0.486
ENSG00000106804	727	C5|727	-1.51	0.1319	0.233	-0.97	0.3302	0.475	-0.84	0.3988	0.545	-0.7	0.4848	0.627	0.54	0.588	0.715
ENSG00000197405	728	C5AR1|728	-0.8	0.4249	0.558	-0.84	0.3996	0.544	-0.87	0.3833	0.53	-0.84	0.3999	0.547	-1.16	0.2453	0.389
ENSG00000039537	729	C6|729	-4.9	0	0	-4.81	0	0	-5.04	0	0	-4.85	0	0	-4.81	0	0
ENSG00000112936	730	C7|730	-4.63	0	0	-4.57	0	0	-4.5	0	0	-4.36	0	0	-4.12	0	0
ENSG00000157131	731	C8A|731	1.93	0.0536	0.115	1.86	0.0631	0.137	1.87	0.0621	0.138	1.83	0.0671	0.147	1.67	0.0954	0.196
ENSG00000021852	732	C8B|732	0.57	0.5661	0.684	0.56	0.5789	0.704	0.42	0.6774	0.784	0.47	0.6386	0.755	0.63	0.5317	0.669
ENSG00000176919	733	C8G|733	0.51	0.607	0.719	0.61	0.5392	0.67	0.19	0.8479	0.905	0.06	0.9556	0.976	-0.52	0.6009	0.725
ENSG00000164823	734	OSGIN2|734	3.67	0.0003	0.001	1.75	0.081	0.167	1.17	0.241	0.381	1.29	0.1961	0.33	2.1	0.036	0.093
ENSG00000113600	735	C9|735	1.91	0.0562	0.119	1.59	0.1129	0.214	1.5	0.1331	0.245	1.38	0.1664	0.292	0.5	0.6154	0.737
ENSG00000149823	738	C11orf2|738	-2.27	0.0234	0.059	-2.7	0.0071	0.024	-2.29	0.022	0.061	-2.36	0.0181	0.052	-1.74	0.0828	0.176
ENSG00000149792	740	MRPL49|740	0.03	0.9776	0.988	-0.31	0.7593	0.844	-0.49	0.6256	0.743	-0.6	0.5481	0.68	-1.47	0.1428	0.264
ENSG00000174276	741	ZNHIT2|741	-0.68	0.4945	0.622	-0.77	0.4418	0.584	-0.73	0.4656	0.608	-0.75	0.4563	0.601	-0.63	0.5257	0.664
ENSG00000066382	744	MPPED2|744	-1.58	0.1135	0.207	-1.44	0.1493	0.265	-1.66	0.0963	0.192	-1.63	0.1024	0.202	-0.81	0.4196	0.569
ENSG00000124920	745	C11orf9|745	2.32	0.0203	0.053	2.31	0.021	0.058	2.25	0.0246	0.067	2.28	0.0227	0.063	1.28	0.2013	0.339
ENSG00000134825	746	C11orf10|746	3.15	0.0016	0.007	3.26	0.0011	0.005	3.3	0.001	0.005	3.17	0.0015	0.007	2.96	0.0031	0.014
ENSG00000134780	747	DAGLA|747	3.38	0.0007	0.003	3.38	0.0007	0.004	3.39	0.0007	0.004	3.28	0.001	0.005	1.94	0.0524	0.124
ENSG00000221819	750	C16orf3|750	-0.14	0.8877	0.927	0.22	0.8277	0.889	0.26	0.7916	0.867	0.21	0.8322	0.895	0.48	0.6342	0.752
ENSG00000184922	752	FMNL1|752	-3.15	0.0016	0.007	-3.1	0.002	0.008	-3.21	0.0013	0.006	-3.03	0.0025	0.01	-3.83	0.0001	0.001
ENSG00000168675	753	C18orf1|753	-5.34	0	0	-5.34	0	0	-5.25	0	0	-4.96	0	0	-3.4	0.0007	0.004
ENSG00000183255	754	PTTG1IP|754	-0.99	0.3244	0.459	-0.32	0.7523	0.838	-0.12	0.9065	0.945	-0.08	0.9367	0.964	0.32	0.7497	0.836
ENSG00000160226	755	C21orf2|755	-3.22	0.0013	0.005	-2.89	0.0039	0.015	-2.94	0.0033	0.013	-2.84	0.0046	0.017	-1.37	0.1712	0.301
ENSG00000142188	757	TMEM50B|757	-2.94	0.0033	0.012	-2.75	0.0059	0.021	-2.7	0.007	0.024	-2.92	0.0036	0.014	-1.38	0.1678	0.297
ENSG00000186732	758	MPPED1|758	1.65	0.0984	0.186	1.84	0.066	0.142	1.6	0.1104	0.213	1.57	0.1166	0.223	1.43	0.1526	0.277
ENSG00000133742	759	CA1|759	-0.79	0.4318	0.564	-1.16	0.247	0.385	-1.33	0.1823	0.31	-1.24	0.2153	0.352	0.11	0.915	0.949
ENSG00000104267	760	CA2|760	-1.2	0.2287	0.355	-1.78	0.0759	0.159	-2.03	0.0423	0.102	-1.95	0.0508	0.118	-1.33	0.183	0.316
ENSG00000164879	761	CA3|761	0.79	0.4292	0.562	0.43	0.6687	0.775	0.38	0.7053	0.805	0.51	0.6091	0.731	0.19	0.8463	0.902
ENSG00000167434	762	CA4|762	0.41	0.6807	0.776	0.28	0.7825	0.859	0.04	0.9716	0.984	0.21	0.8339	0.897	-0.46	0.6469	0.76
ENSG00000174990	763	CA5A|763	1.06	0.2913	0.425	1.21	0.2273	0.363	1.12	0.2644	0.408	1.12	0.2617	0.405	0.54	0.5926	0.718
ENSG00000131686	765	CA6|765	-1.01	0.3147	0.45	-1.04	0.3	0.445	-0.94	0.3466	0.493	-0.64	0.5194	0.657	-0.34	0.7316	0.823
ENSG00000168748	766	CA7|766	1.43	0.1516	0.259	1.52	0.1282	0.236	1.36	0.1726	0.298	1.67	0.0954	0.191	1.32	0.1887	0.324
ENSG00000178538	767	CA8|767	-2.43	0.015	0.041	-2.71	0.0068	0.023	-2.93	0.0034	0.013	-2.94	0.0033	0.013	-2.56	0.0105	0.036
ENSG00000107159	768	CA9|768	-1.37	0.1697	0.283	-1.47	0.142	0.256	-1.66	0.0962	0.192	-1.69	0.092	0.186	-0.59	0.5521	0.685
ENSG00000063180	770	CA11|770	-1.08	0.2788	0.412	-1.15	0.2503	0.389	-1.21	0.2253	0.363	-1.13	0.2604	0.404	-1.84	0.0656	0.147
ENSG00000074410	771	CA12|771	-2.42	0.0157	0.043	-2.04	0.0414	0.099	-1.71	0.0876	0.179	-1.6	0.1095	0.213	-1.93	0.0536	0.126
ENSG00000141837	773	CACNA1A|773	0.79	0.4282	0.561	0.52	0.6024	0.724	0.28	0.7803	0.859	0.21	0.8308	0.894	-0.25	0.8017	0.874
ENSG00000148408	774	CACNA1B|774	4.97	0	0	5.12	0	0	5.23	0	0	5.14	0	0	4.6	0	0
ENSG00000151067	775	CACNA1C|775	-4.46	0	0	-4.66	0	0	-4.72	0	0	-4.5	0	0	-4.88	0	0
ENSG00000157388	776	CACNA1D|776	0.98	0.3252	0.46	1.83	0.0681	0.146	1.78	0.0747	0.158	1.91	0.0559	0.127	2.24	0.0249	0.07
ENSG00000198216	777	CACNA1E|777	0.32	0.7518	0.83	0.16	0.8763	0.923	0.17	0.8676	0.918	0.18	0.8544	0.91	0.71	0.4807	0.624
ENSG00000081248	779	CACNA1S|779	-1.49	0.1353	0.237	-1.55	0.1219	0.227	-1.56	0.1198	0.227	-1.42	0.1569	0.279	-0.57	0.5664	0.697
ENSG00000204580	780	DDR1|780	2.16	0.0312	0.075	1.13	0.2594	0.4	0.86	0.3917	0.538	0.9	0.3689	0.517	0.67	0.5013	0.642
ENSG00000153956	781	CACNA2D1|781	-0.04	0.9674	0.98	-0.1	0.919	0.95	-0.09	0.9257	0.958	0.04	0.9693	0.984	-0.28	0.7772	0.857
ENSG00000067191	782	CACNB1|782	1.91	0.0568	0.121	1.3	0.1931	0.321	1.35	0.1773	0.304	1.5	0.134	0.248	0.54	0.5914	0.718
ENSG00000165995	783	CACNB2|783	-2.1	0.0355	0.083	-2	0.0456	0.107	-2.05	0.0409	0.099	-1.85	0.0644	0.142	-1.85	0.0646	0.146
ENSG00000167535	784	CACNB3|784	0.78	0.4379	0.57	0.63	0.529	0.662	0.73	0.4682	0.61	0.82	0.411	0.557	0.52	0.5997	0.724
ENSG00000182389	785	CACNB4|785	1.04	0.2978	0.432	1.01	0.314	0.46	1.02	0.3066	0.454	0.99	0.321	0.469	0.72	0.4694	0.614
ENSG00000108878	786	CACNG1|786	1.46	0.1441	0.25	1.29	0.1973	0.326	1.04	0.2981	0.444	1.05	0.2955	0.442	-0.13	0.8971	0.937
ENSG00000178537	788	SLC25A20|788	-2.39	0.0172	0.046	-1.09	0.2749	0.418	-1.47	0.1416	0.258	-1.75	0.0805	0.168	-2.53	0.0116	0.038
ENSG00000084774	790	CAD|790	6.83	0	0	6.23	0	0	6	0	0	6.05	0	0	5.06	0	0
ENSG00000104327	793	CALB1|793	0.66	0.5089	0.635	0.3	0.7662	0.848	0.58	0.5638	0.692	0.65	0.5154	0.653	0.34	0.7356	0.826
ENSG00000172137	794	CALB2|794	-0.16	0.8697	0.914	0.09	0.9315	0.959	0.03	0.9732	0.984	0.19	0.8482	0.907	-0.95	0.3437	0.496
ENSG00000110680	796	CALCA|796	1.87	0.0612	0.127	1.97	0.0489	0.112	1.76	0.0779	0.163	1.84	0.066	0.145	0.18	0.8562	0.909
ENSG00000175868	797	CALCB|797	4.78	0	0	4.78	0	0	4.83	0	0	5.03	0	0	3.66	0.0003	0.002
ENSG00000004948	799	CALCR|799	0.87	0.382	0.518	0.48	0.632	0.747	0.32	0.7516	0.839	0.25	0.8027	0.875	0.59	0.5521	0.685
ENSG00000122786	800	CALD1|800	-2.99	0.0028	0.01	-3.05	0.0023	0.01	-3.06	0.0023	0.01	-2.95	0.0033	0.013	-2.53	0.0114	0.038
ENSG00000160014	801	CALM1|801	-4.69	0	0	-4.05	0.0001	0	-4.14	0	0	-4.22	0	0	-5.08	0	0
ENSG00000178363	810	CALML3|810	-3.55	0.0004	0.002	-3.57	0.0004	0.002	-3.69	0.0002	0.001	-3.59	0.0003	0.002	-3.22	0.0013	0.007
ENSG00000179218	811	CALR|811	5.29	0	0	5.2	0	0	4.64	0	0	4.45	0	0	2.75	0.006	0.023
ENSG00000128595	813	CALU|813	5.87	0	0	5.61	0	0	5.47	0	0	5.52	0	0	5.44	0	0
ENSG00000152495	814	CAMK4|814	-2.87	0.0042	0.014	-2.09	0.0372	0.091	-2.09	0.037	0.092	-2.07	0.0388	0.096	-3.39	0.0007	0.004
ENSG00000070808	815	CAMK2A|815	-1.79	0.0736	0.148	-1.64	0.1011	0.197	-1.9	0.0579	0.131	-1.73	0.0846	0.175	-3.14	0.0017	0.008
ENSG00000058404	816	CAMK2B|816	3.49	0.0005	0.002	3.36	0.0008	0.004	3.51	0.0005	0.003	3.55	0.0004	0.002	3.23	0.0012	0.007
ENSG00000145349	817	CAMK2D|817	-4.91	0	0	-3.34	0.0008	0.004	-3.3	0.001	0.005	-3.22	0.0013	0.006	-1.03	0.3034	0.453
ENSG00000148660	818	CAMK2G|818	-0.66	0.5103	0.637	-0.08	0.9353	0.961	-0.27	0.79	0.866	-0.22	0.8247	0.89	-0.79	0.4321	0.581
ENSG00000164615	819	CAMLG|819	-2.06	0.0394	0.09	0.43	0.6662	0.774	0.55	0.5799	0.707	0.69	0.4894	0.631	1.87	0.0622	0.141
ENSG00000164047	820	CAMP|820	-1.8	0.0716	0.145	-1.7	0.0893	0.179	-1.7	0.0888	0.18	-1.52	0.1284	0.24	-0.64	0.521	0.66
ENSG00000127022	821	CANX|821	2.97	0.003	0.011	4.03	0.0001	0	4.01	0.0001	0	4	0.0001	0.001	4.65	0	0
ENSG00000042493	822	CAPG|822	-1.32	0.1871	0.305	-1.62	0.1047	0.202	-1.87	0.0618	0.137	-1.87	0.0615	0.137	-4.52	0	0
ENSG00000014216	823	CAPN1|823	-0.64	0.52	0.645	-0.96	0.3395	0.485	-0.97	0.3302	0.478	-1.1	0.2732	0.418	-2.55	0.0109	0.037
ENSG00000162909	824	CAPN2|824	-3.09	0.002	0.008	-3.36	0.0008	0.004	-3.42	0.0006	0.003	-3.44	0.0006	0.003	-3.7	0.0002	0.002
ENSG00000092529	825	CAPN3|825	-2.27	0.0231	0.058	-1.56	0.1195	0.224	-1.5	0.1348	0.248	-1.4	0.1627	0.287	-1.52	0.1288	0.244
ENSG00000126247	826	CAPNS1|826	-0.59	0.5581	0.678	-2.45	0.0145	0.043	-2.41	0.0161	0.048	-2.58	0.0098	0.032	-3.48	0.0005	0.003
ENSG00000105519	828	CAPS|828	-1.35	0.1771	0.292	-0.24	0.8118	0.879	-0.47	0.6415	0.756	-0.31	0.7542	0.839	-0.07	0.9468	0.968
ENSG00000116489	829	CAPZA1|829	0.11	0.9163	0.946	0.24	0.8121	0.879	0.26	0.797	0.87	0.21	0.8365	0.898	0.45	0.6525	0.764
ENSG00000198898	830	CAPZA2|830	-0.23	0.8215	0.882	-1.39	0.1649	0.286	-1.98	0.0484	0.113	-2.01	0.0446	0.107	-1.21	0.2273	0.369
ENSG00000153113	831	CAST|831	-3.74	0.0002	0.001	-1.1	0.2726	0.415	-0.94	0.3455	0.492	-0.96	0.3385	0.486	-1.28	0.1994	0.336
ENSG00000077549	832	CAPZB|832	-1.25	0.2117	0.334	-0.75	0.4555	0.597	-0.51	0.6134	0.734	-0.62	0.5386	0.673	-2.03	0.0427	0.106
ENSG00000110619	833	CARS|833	3.03	0.0025	0.009	6.33	0	0	6.33	0	0	6.15	0	0	5.54	0	0
ENSG00000137752	834	CASP1|834	-4.8	0	0	-4.08	0	0	-4.01	0.0001	0	-4.24	0	0	-4.89	0	0
ENSG00000106144	835	CASP2|835	1.67	0.0959	0.182	1.45	0.1474	0.263	1.35	0.1764	0.303	1.46	0.1451	0.263	2.75	0.006	0.023
ENSG00000164305	836	CASP3|836	0.18	0.8555	0.905	3.49	0.0005	0.003	3.51	0.0005	0.003	3.34	0.0009	0.004	3.4	0.0007	0.004
ENSG00000196954	837	CASP4|837	-4.36	0	0	-3.03	0.0025	0.01	-3.1	0.002	0.008	-3.44	0.0006	0.003	-3.36	0.0008	0.005
ENSG00000137757	838	CASP5|838	-2.09	0.0368	0.085	-1.78	0.0757	0.158	-1.86	0.0635	0.14	-2.04	0.0417	0.102	-1.57	0.1172	0.228
ENSG00000138794	839	CASP6|839	1.29	0.1967	0.316	3.53	0.0004	0.002	3.5	0.0005	0.003	3.31	0.001	0.005	3.18	0.0015	0.008
ENSG00000165806	840	CASP7|840	-1.84	0.0657	0.135	-0.95	0.3435	0.489	-1	0.3181	0.465	-1.09	0.2738	0.419	-0.32	0.7476	0.835
ENSG00000064012	841	CASP8|841	0.5	0.6197	0.728	0.81	0.4189	0.562	0.79	0.4302	0.574	0.61	0.5436	0.676	0.81	0.419	0.569
ENSG00000132906	842	CASP9|842	-0.47	0.6406	0.745	-0.69	0.4879	0.627	-0.9	0.3684	0.516	-0.93	0.3537	0.501	-1.01	0.3124	0.463
ENSG00000003400	843	CASP10|843	0.15	0.8798	0.921	0.28	0.7774	0.856	0.3	0.7641	0.848	0.17	0.865	0.918	-1.66	0.0976	0.199
ENSG00000143318	844	CASQ1|844	-1.74	0.0815	0.16	-2.11	0.0353	0.087	-2.34	0.0195	0.055	-2.25	0.0247	0.067	-2.89	0.004	0.016
ENSG00000118729	845	CASQ2|845	-3.95	0.0001	0.001	-3.95	0.0001	0.001	-3.96	0.0001	0.001	-3.8	0.0001	0.001	-4.2	0	0
ENSG00000036828	846	CASR|846	-2.1	0.0357	0.083	-2.16	0.0308	0.079	-2.57	0.0104	0.033	-2.53	0.0114	0.036	-3.25	0.0012	0.006
ENSG00000121691	847	CAT|847	-4.12	0	0	-4.65	0	0	-5.27	0	0	-5.41	0	0	-3.78	0.0002	0.001
ENSG00000105974	857	CAV1|857	-3.49	0.0005	0.002	-3.62	0.0003	0.002	-3.66	0.0003	0.002	-3.49	0.0005	0.003	-3.22	0.0013	0.007
ENSG00000105971	858	CAV2|858	-2.1	0.0356	0.083	-2.56	0.0106	0.033	-2.61	0.0092	0.03	-2.41	0.016	0.048	-2.46	0.014	0.044
ENSG00000182533	859	CAV3|859	0.15	0.8812	0.923	0.14	0.8848	0.929	0.05	0.9615	0.978	0.25	0.8015	0.874	-0.61	0.543	0.678
ENSG00000124813	860	RUNX2|860	-1.35	0.1772	0.293	-1.41	0.159	0.278	-1.46	0.1448	0.262	-1.06	0.2898	0.436	-0.04	0.9707	0.982
ENSG00000159216	861	RUNX1|861	0.03	0.978	0.988	0.25	0.8012	0.872	0.14	0.8899	0.934	0.4	0.6928	0.794	1.27	0.2061	0.344
ENSG00000079102	862	RUNX1T1|862	-2.37	0.0181	0.048	-2.43	0.0153	0.045	-2.33	0.0197	0.056	-1.96	0.0505	0.118	-2.86	0.0043	0.018
ENSG00000129993	863	CBFA2T3|863	-3.99	0.0001	0	-3.74	0.0002	0.001	-3.48	0.0005	0.003	-3.18	0.0015	0.007	-3.54	0.0004	0.003
ENSG00000020633	864	RUNX3|864	-1.72	0.0858	0.166	-1.64	0.1017	0.198	-1.41	0.1596	0.281	-1.38	0.1671	0.293	-1.91	0.0559	0.13
ENSG00000067955	865	CBFB|865	1.26	0.2062	0.328	2.15	0.0318	0.08	2.1	0.0356	0.089	2.15	0.0315	0.082	3.48	0.0005	0.003
ENSG00000170099	866	SERPINA6|866	-2.25	0.0247	0.062	-2.01	0.0449	0.105	-1.94	0.0524	0.121	-1.78	0.0755	0.16	0.34	0.7325	0.824
ENSG00000110395	867	CBL|867	0.27	0.7859	0.855	2.45	0.0145	0.043	2.34	0.0194	0.055	2.4	0.0164	0.048	0.93	0.3539	0.506
ENSG00000114423	868	CBLB|868	-2.86	0.0042	0.014	-3.05	0.0023	0.01	-3.11	0.0019	0.008	-3.14	0.0017	0.008	-1.12	0.2645	0.411
ENSG00000102924	869	CBLN1|869	0	0.9971	0.998	0.08	0.9388	0.963	-0.06	0.954	0.973	0.08	0.9345	0.963	-0.56	0.5722	0.702
ENSG00000149257	871	SERPINH1|871	6.35	0	0	6.15	0	0	6.25	0	0	6.23	0	0	4.59	0	0
ENSG00000159228	873	CBR1|873	1.58	0.1133	0.207	2.12	0.0339	0.085	2.15	0.0317	0.081	2.16	0.031	0.081	-0.21	0.8357	0.896
ENSG00000159231	874	CBR3|874	-1.31	0.1898	0.308	-0.9	0.3664	0.511	-1.08	0.2805	0.425	-1.19	0.234	0.374	-2.15	0.0319	0.085
ENSG00000160200	875	CBS|875	6.34	0	0	6.81	0	0	6.67	0	0	6.69	0	0	6	0	0
ENSG00000185972	881	CCIN|881	-0.45	0.6511	0.753	-0.46	0.6448	0.757	-0.5	0.6141	0.734	-0.37	0.7126	0.81	-0.05	0.9571	0.974
ENSG00000171097	883	CCBL1|883	-2.6	0.0094	0.028	-1.68	0.0939	0.186	-1.53	0.126	0.235	-1.38	0.1673	0.293	-1.75	0.0811	0.173
ENSG00000187094	885	CCK|885	0.93	0.3545	0.49	1.09	0.2771	0.42	0.89	0.3742	0.521	0.92	0.3556	0.504	-0.92	0.3557	0.507
ENSG00000163394	886	CCKAR|886	-0.06	0.9535	0.971	-0.08	0.9331	0.96	-0.11	0.9138	0.95	-0.22	0.8255	0.891	-0.16	0.8727	0.92
ENSG00000110148	887	CCKBR|887	1.55	0.1222	0.219	1.59	0.1129	0.214	1.35	0.1781	0.305	1.5	0.1325	0.246	-0.1	0.9242	0.954
ENSG00000001631	889	KRIT1|889	2.18	0.0292	0.071	0.08	0.934	0.961	0.16	0.8737	0.923	0.33	0.7385	0.828	1.94	0.0532	0.126
ENSG00000145386	890	CCNA2|890	10.28	0	0	11.23	0	0	10.99	0	0	11.06	0	0	9.17	0	0
ENSG00000134057	891	CCNB1|891	10.03	0	0	12.06	0	0	12.13	0	0	12.19	0	0	10.08	0	0
ENSG00000112237	892	CCNC|892	-0.14	0.885	0.925	1.07	0.2833	0.427	1.51	0.1304	0.242	1.4	0.1627	0.287	2.49	0.0129	0.042
ENSG00000118971	894	CCND2|894	-5.01	0	0	-5.3	0	0	-5.31	0	0	-5.43	0	0	-5.42	0	0
ENSG00000112576	896	CCND3|896	-0.86	0.3901	0.526	-2.47	0.0137	0.041	-2.72	0.0066	0.023	-2.56	0.0104	0.034	-2.89	0.004	0.016
ENSG00000105173	898	CCNE1|898	11.32	0	0	8.55	0	0	8.06	0	0	7.99	0	0	5.06	0	0
ENSG00000162063	899	CCNF|899	7.87	0	0	8.55	0	0	8.27	0	0	8.29	0	0	5.65	0	0
ENSG00000113328	900	CCNG1|900	-2.59	0.0097	0.029	-1.34	0.1789	0.304	-1.1	0.2694	0.413	-1.14	0.2539	0.397	2.16	0.0312	0.084
ENSG00000138764	901	CCNG2|901	-2.51	0.0123	0.035	-1.85	0.064	0.139	-1.59	0.1131	0.217	-1.68	0.0941	0.189	0.15	0.8842	0.928
ENSG00000134480	902	CCNH|902	-5.16	0	0	-1.6	0.1094	0.209	-1.54	0.1241	0.233	-1.57	0.1171	0.224	-0.14	0.8862	0.93
ENSG00000129315	904	CCNT1|904	1.49	0.1373	0.24	1.38	0.167	0.288	1.32	0.1871	0.317	1.4	0.1618	0.286	1.13	0.2591	0.405
ENSG00000082258	905	CCNT2|905	-1.13	0.2605	0.392	-0.94	0.3469	0.492	-0.67	0.5015	0.64	-0.71	0.4797	0.622	1.43	0.1537	0.278
ENSG00000146731	908	CCT6A|908	6.79	0	0	6.03	0	0	5.94	0	0	5.86	0	0	5.95	0	0
ENSG00000158477	909	CD1A|909	-4.55	0	0	-4.52	0	0	-4.3	0	0	-4.24	0	0	-4.08	0	0
ENSG00000158485	910	CD1B|910	-4.32	0	0	-4.25	0	0	-4.16	0	0	-4.08	0	0	-3.32	0.0009	0.005
ENSG00000158481	911	CD1C|911	-5.4	0	0	-5.39	0	0	-5.36	0	0	-5.33	0	0	-6.35	0	0
ENSG00000158473	912	CD1D|912	-3.45	0.0006	0.003	-3.41	0.0007	0.003	-3.74	0.0002	0.001	-3.73	0.0002	0.001	-3.9	0.0001	0.001
ENSG00000158488	913	CD1E|913	-5.66	0	0	-5.62	0	0	-5.48	0	0	-5.39	0	0	-4.75	0	0
ENSG00000116824	914	CD2|914	-5.28	0	0	-5.28	0	0	-5.08	0	0	-5.13	0	0	-5.61	0	0
ENSG00000167286	915	CD3D|915	-6.03	0	0	-6.13	0	0	-6.08	0	0	-6.14	0	0	-6.51	0	0
ENSG00000198851	916	CD3E|916	-6.29	0	0	-6.33	0	0	-6.27	0	0	-6.31	0	0	-6.33	0	0
ENSG00000160654	917	CD3G|917	-6.51	0	0	-6.61	0	0	-6.76	0	0	-6.88	0	0	-6.67	0	0
ENSG00000198821	919	CD247|919	-6.17	0	0	-6.07	0	0	-6.1	0	0	-6.17	0	0	-5.76	0	0
ENSG00000010610	920	CD4|920	-3.91	0.0001	0.001	-3.9	0.0001	0.001	-3.85	0.0001	0.001	-3.79	0.0002	0.001	-4.09	0	0
ENSG00000110448	921	CD5|921	-6.97	0	0	-6.97	0	0	-7.12	0	0	-7.14	0	0	-6.92	0	0
ENSG00000073754	922	CD5L|922	-1.8	0.0717	0.145	-1.71	0.0866	0.175	-1.78	0.0755	0.16	-1.95	0.0515	0.119	-1.8	0.0723	0.159
ENSG00000013725	923	CD6|923	-5.13	0	0	-5.13	0	0	-5.24	0	0	-5.33	0	0	-5.99	0	0
ENSG00000173762	924	CD7|924	-3.89	0.0001	0.001	-3.82	0.0001	0.001	-4.09	0	0	-4.18	0	0	-4.76	0	0
ENSG00000153563	925	CD8A|925	-5.98	0	0	-5.99	0	0	-6.01	0	0	-5.93	0	0	-6.08	0	0
ENSG00000172116	926	CD8B|926	-5.3	0	0	-5.33	0	0	-5.33	0	0	-5.42	0	0	-5.29	0	0
ENSG00000010278	928	CD9|928	-0.34	0.7326	0.816	-0.47	0.6371	0.751	-0.51	0.6097	0.73	-0.4	0.687	0.79	-1.97	0.0495	0.119
ENSG00000170458	929	CD14|929	-1.47	0.1406	0.245	-1.1	0.2694	0.412	-1.32	0.1885	0.318	-1.39	0.1661	0.291	-2.13	0.0333	0.088
ENSG00000177455	930	CD19|930	-4.39	0	0	-4.35	0	0	-4.39	0	0	-4.36	0	0	-4.24	0	0
ENSG00000156738	931	MS4A1|931	-4.78	0	0	-4.8	0	0	-4.87	0	0	-4.84	0	0	-6.17	0	0
ENSG00000149516	932	MS4A3|932	-4.1	0	0	-4.12	0	0	-4.2	0	0	-3.91	0.0001	0.001	-4.23	0	0
ENSG00000012124	933	CD22|933	-3.62	0.0003	0.002	-3.94	0.0001	0.001	-3.91	0.0001	0.001	-3.64	0.0003	0.002	-4.87	0	0
ENSG00000139193	939	CD27|939	-5.38	0	0	-5.4	0	0	-5.32	0	0	-5.32	0	0	-4.98	0	0
ENSG00000178562	940	CD28|940	-5	0	0	-5.01	0	0	-4.97	0	0	-5.08	0	0	-3.91	0.0001	0.001
ENSG00000121594	941	CD80|941	-0.6	0.5474	0.669	-0.61	0.5403	0.671	-0.5	0.6146	0.734	-0.73	0.4625	0.607	-2.02	0.0439	0.109
ENSG00000114013	942	CD86|942	-1.62	0.1057	0.196	-1.66	0.0975	0.192	-1.6	0.1108	0.214	-1.65	0.0997	0.198	-2.51	0.0121	0.04
ENSG00000120949	943	TNFRSF8|943	-1.07	0.2851	0.418	-1.12	0.2612	0.402	-1.24	0.2159	0.352	-1.13	0.2584	0.402	-2.77	0.0057	0.022
ENSG00000106952	944	TNFSF8|944	-5.91	0	0	-5.83	0	0	-5.87	0	0	-5.61	0	0	-4.16	0	0
ENSG00000105383	945	CD33|945	-1.91	0.0566	0.12	-1.97	0.0494	0.113	-2.02	0.044	0.105	-2.01	0.0444	0.107	-2.73	0.0064	0.024
ENSG00000105492	946	SIGLEC6|946	-2.85	0.0043	0.015	-2.86	0.0042	0.016	-2.99	0.0028	0.012	-3.01	0.0026	0.011	-4.53	0	0
ENSG00000174059	947	CD34|947	-3.78	0.0002	0.001	-3.77	0.0002	0.001	-3.8	0.0001	0.001	-3.68	0.0002	0.001	-4.56	0	0
ENSG00000135218	948	CD36|948	-1.86	0.0634	0.131	-1.9	0.0579	0.128	-2.07	0.0384	0.094	-2.02	0.0435	0.105	-2.34	0.0192	0.057
ENSG00000073060	949	SCARB1|949	3.54	0.0004	0.002	4.25	0	0	4.07	0	0	4.05	0.0001	0	4.09	0	0
ENSG00000138760	950	SCARB2|950	0.33	0.741	0.823	1.07	0.2863	0.43	1.19	0.2359	0.375	1.04	0.2963	0.443	1.59	0.1114	0.22
ENSG00000104894	951	CD37|951	-4.78	0	0	-4.87	0	0	-4.63	0	0	-4.55	0	0	-4.8	0	0
ENSG00000004468	952	CD38|952	-3.93	0.0001	0.001	-3.91	0.0001	0.001	-3.87	0.0001	0.001	-3.62	0.0003	0.002	-4.52	0	0
ENSG00000138185	953	ENTPD1|953	-3.26	0.0011	0.005	-2.57	0.0102	0.032	-2.64	0.0083	0.028	-2.68	0.0075	0.026	-4.14	0	0
ENSG00000054179	954	ENTPD2|954	-0.64	0.5236	0.648	-0.44	0.6626	0.771	-0.56	0.5756	0.703	-0.47	0.6356	0.752	0.19	0.8512	0.905
ENSG00000197586	955	ENTPD6|955	2.85	0.0044	0.015	1.54	0.124	0.23	1.51	0.1322	0.244	1.32	0.1885	0.32	0.34	0.7362	0.827
ENSG00000168032	956	ENTPD3|956	-4.88	0	0	-4.62	0	0	-4.66	0	0	-4.6	0	0	-3.38	0.0007	0.004
ENSG00000187097	957	ENTPD5|957	1.64	0.1016	0.19	2.73	0.0064	0.022	2.53	0.0114	0.036	2.41	0.016	0.047	2.56	0.0105	0.036
ENSG00000101017	958	CD40|958	0.44	0.6609	0.761	-0.09	0.9316	0.959	-0.11	0.911	0.948	-0.18	0.8533	0.91	-3.48	0.0005	0.003
ENSG00000026508	960	CD44|960	-2.07	0.0384	0.088	-2.25	0.0248	0.066	-2.29	0.0219	0.061	-2.3	0.0216	0.06	-2.22	0.0263	0.073
ENSG00000196776	961	CD47|961	0.48	0.6343	0.74	0.19	0.8525	0.907	0.04	0.9714	0.984	0.18	0.8556	0.911	-0.74	0.4574	0.602
ENSG00000117091	962	CD48|962	-6.04	0	0	-5.9	0	0	-5.73	0	0	-5.7	0	0	-5.47	0	0
ENSG00000143119	963	CD53|963	-3.32	0.0009	0.004	-3.26	0.0011	0.005	-3.01	0.0026	0.011	-2.95	0.0032	0.013	-3.89	0.0001	0.001
ENSG00000116815	965	CD58|965	-0.28	0.7815	0.852	-0.2	0.8414	0.9	-0.34	0.735	0.828	-0.36	0.7208	0.815	-0.61	0.5401	0.675
ENSG00000085063	966	CD59|966	-4.62	0	0	-4.79	0	0	-4.79	0	0	-4.73	0	0	-4.22	0	0
ENSG00000135404	967	CD63|967	0.72	0.4699	0.6	0.14	0.886	0.929	0.18	0.8564	0.91	0.19	0.846	0.905	-0.08	0.9385	0.963
ENSG00000129226	968	CD68|968	-1.34	0.179	0.295	-0.2	0.8441	0.901	-0.15	0.879	0.927	-0.25	0.8035	0.875	-2.05	0.0406	0.102
ENSG00000110848	969	CD69|969	-5.64	0	0	-5.63	0	0	-5.57	0	0	-5.44	0	0	-4.18	0	0
ENSG00000125726	970	CD70|970	0.05	0.9582	0.974	0.58	0.5645	0.692	0.53	0.5951	0.719	0.54	0.5921	0.718	-0.39	0.6962	0.796
ENSG00000137101	971	CD72|971	-2.51	0.0121	0.034	-2.55	0.0107	0.033	-2.24	0.0251	0.068	-2.38	0.0174	0.051	-2.59	0.0098	0.034
ENSG00000019582	972	CD74|972	-4.38	0	0	-4.08	0	0	-4.05	0.0001	0	-4.1	0	0	-4.46	0	0
ENSG00000105369	973	CD79A|973	-3.87	0.0001	0.001	-3.88	0.0001	0.001	-3.79	0.0002	0.001	-3.83	0.0001	0.001	-4.63	0	0
ENSG00000007312	974	CD79B|974	-3.79	0.0002	0.001	-3.7	0.0002	0.001	-3.73	0.0002	0.001	-3.72	0.0002	0.001	-3.82	0.0001	0.001
ENSG00000110651	975	CD81|975	-3.43	0.0006	0.003	-2.19	0.0287	0.074	-2.09	0.0369	0.091	-2.07	0.0382	0.095	-2.7	0.007	0.026
ENSG00000123146	976	CD97|976	-1.64	0.1014	0.19	-2.2	0.0278	0.072	-2.29	0.022	0.061	-2.36	0.0183	0.053	-2.88	0.004	0.017
ENSG00000177697	977	CD151|977	-0.97	0.3302	0.465	0.42	0.6778	0.782	0.48	0.6314	0.748	0.5	0.6192	0.739	-0.84	0.399	0.551
ENSG00000158825	978	CDA|978	-0.6	0.5516	0.672	-0.54	0.5893	0.713	-0.56	0.5777	0.705	-0.33	0.7386	0.828	-1.86	0.0624	0.142
ENSG00000170312	983	CDK1|983	10.07	0	0	10.82	0	0	10.79	0	0	10.76	0	0	10.38	0	0
ENSG00000008128	984	CDK11B|984	1.45	0.1463	0.252	1.34	0.1813	0.307	0.56	0.5752	0.703	0.65	0.5177	0.655	0.24	0.8104	0.88
ENSG00000198589	987	LRBA|987	-3.61	0.0003	0.002	-1.81	0.0701	0.149	-1.85	0.0647	0.142	-1.97	0.0492	0.116	0.2	0.8415	0.9
ENSG00000096401	988	CDC5L|988	3.46	0.0006	0.003	0.88	0.3797	0.524	1.26	0.2085	0.343	1.38	0.1672	0.293	3.31	0.001	0.005
ENSG00000094804	990	CDC6|990	10.55	0	0	10.84	0	0	10.72	0	0	10.77	0	0	9.86	0	0
ENSG00000117399	991	CDC20|991	12.56	0	0	12.15	0	0	12.02	0	0	12.02	0	0	9.6	0	0
ENSG00000164045	993	CDC25A|993	8.22	0	0	9.21	0	0	8.91	0	0	9.02	0	0	8.02	0	0
ENSG00000101224	994	CDC25B|994	7.41	0	0	6.92	0	0	6.56	0	0	6.64	0	0	4.81	0	0
ENSG00000158402	995	CDC25C|995	9.98	0	0	10.93	0	0	10.64	0	0	10.56	0	0	8.53	0	0
ENSG00000004897	996	CDC27|996	0.85	0.396	0.531	1.43	0.1522	0.269	1.53	0.1255	0.235	1.63	0.1026	0.202	3.01	0.0027	0.012
ENSG00000099804	997	CDC34|997	2.63	0.0086	0.026	5.78	0	0	5.49	0	0	5.41	0	0	5.31	0	0
ENSG00000070831	998	CDC42|998	-0.66	0.511	0.637	-0.27	0.7908	0.865	-0.09	0.9303	0.96	-0.17	0.8626	0.916	1.48	0.1398	0.26
ENSG00000039068	999	CDH1|999	1.09	0.2737	0.406	1.46	0.1451	0.26	1.31	0.1892	0.319	1.13	0.2593	0.403	1.42	0.1559	0.281
ENSG00000170558	1000	CDH2|1000	1.42	0.1558	0.265	1.54	0.1246	0.23	1.47	0.1425	0.259	1.77	0.0767	0.162	2.1	0.0359	0.093
ENSG00000062038	1001	CDH3|1001	-0.18	0.8576	0.906	0.14	0.8907	0.932	0.02	0.9878	0.992	0.13	0.897	0.939	-0.56	0.5751	0.704
ENSG00000179242	1002	CDH4|1002	3.6	0.0003	0.002	2.96	0.0031	0.012	2.93	0.0034	0.013	3.14	0.0017	0.008	1.35	0.1777	0.31
ENSG00000179776	1003	CDH5|1003	-4.31	0	0	-4.28	0	0	-4.18	0	0	-4.13	0	0	-3.96	0.0001	0.001
ENSG00000113361	1004	CDH6|1004	1.89	0.0595	0.125	1.89	0.0587	0.13	1.87	0.0613	0.136	2.06	0.0394	0.097	0.97	0.3316	0.483
ENSG00000081138	1005	CDH7|1005	3.62	0.0003	0.002	4.12	0	0	4.02	0.0001	0	4.07	0	0	2.93	0.0034	0.015
ENSG00000150394	1006	CDH8|1006	1.19	0.235	0.362	1.35	0.1761	0.301	1.46	0.1446	0.261	1.52	0.1283	0.24	0.54	0.5862	0.714
ENSG00000113100	1007	CDH9|1007	0.96	0.3378	0.473	0.9	0.3665	0.511	0.97	0.3313	0.479	0.88	0.3787	0.527	0.24	0.8138	0.882
ENSG00000040731	1008	CDH10|1008	-0.01	0.9885	0.993	-0.12	0.9041	0.941	-0.14	0.8867	0.932	0.05	0.9625	0.98	-0.1	0.9164	0.95
ENSG00000140937	1009	CDH11|1009	-1.35	0.1764	0.292	-1.09	0.2743	0.417	-1.04	0.2968	0.443	-0.84	0.401	0.548	-0.55	0.5842	0.712
ENSG00000154162	1010	CDH12|1010	1.42	0.1555	0.265	1.2	0.232	0.368	1.13	0.2578	0.401	1.14	0.2565	0.4	0.91	0.3636	0.515
ENSG00000140945	1012	CDH13|1012	-1.41	0.159	0.269	-1.3	0.1921	0.32	-1.34	0.1794	0.307	-1.18	0.2365	0.377	-1.62	0.1053	0.211
ENSG00000129910	1013	CDH15|1013	2	0.046	0.102	2.32	0.0204	0.057	2.19	0.0283	0.074	2.33	0.0201	0.057	1.81	0.071	0.156
ENSG00000166589	1014	CDH16|1014	-0.99	0.3229	0.458	-0.86	0.3896	0.534	-0.99	0.3241	0.472	-1.06	0.291	0.437	-1.71	0.0879	0.184
ENSG00000079112	1015	CDH17|1015	-1.9	0.0577	0.122	-2.16	0.031	0.079	-2.11	0.0347	0.087	-2.35	0.0187	0.054	-1.72	0.0865	0.181
ENSG00000145526	1016	CDH18|1016	1.96	0.0504	0.11	1.6	0.1091	0.209	1.38	0.1681	0.293	1.19	0.2334	0.373	0.7	0.4829	0.626
ENSG00000123374	1017	CDK2|1017	7.11	0	0	6.75	0	0	6.93	0	0	7.05	0	0	5.91	0	0
ENSG00000250506	1018	CDK3|1018	2.93	0.0034	0.012	2.01	0.0449	0.105	2.15	0.0319	0.081	2.22	0.0265	0.071	3.37	0.0008	0.004
ENSG00000135446	1019	CDK4|1019	8.81	0	0	6.62	0	0	6.05	0	0	6.24	0	0	5.86	0	0
ENSG00000164885	1020	CDK5|1020	1.38	0.1677	0.28	1.73	0.0833	0.17	1.78	0.0744	0.158	1.67	0.095	0.191	1.93	0.0537	0.127
ENSG00000105810	1021	CDK6|1021	1.95	0.0513	0.111	1	0.316	0.462	0.71	0.4789	0.62	1	0.3162	0.464	0.42	0.6742	0.78
ENSG00000134058	1022	CDK7|1022	-0.76	0.4475	0.579	2.94	0.0033	0.013	3	0.0027	0.011	2.97	0.003	0.012	2.85	0.0045	0.018
ENSG00000132964	1024	CDK8|1024	2.44	0.0146	0.04	3.26	0.0011	0.005	3.2	0.0014	0.007	3.25	0.0012	0.006	2.51	0.012	0.04
ENSG00000136807	1025	CDK9|1025	-2.19	0.0286	0.07	-0.9	0.3705	0.515	-0.84	0.4036	0.55	-0.84	0.4028	0.55	-2.24	0.025	0.07
ENSG00000124762	1026	CDKN1A|1026	-4.64	0	0	-4.75	0	0	-4.59	0	0	-4.67	0	0	-4.27	0	0
ENSG00000111276	1027	CDKN1B|1027	-2.2	0.0279	0.068	-1.93	0.0533	0.121	-1.68	0.0929	0.187	-1.71	0.087	0.179	0.21	0.8337	0.895
ENSG00000129757	1028	CDKN1C|1028	-0.62	0.5328	0.656	0.28	0.7814	0.859	0.23	0.8215	0.886	0.24	0.8075	0.878	0.74	0.4611	0.606
ENSG00000147889	1029	CDKN2A|1029	4.49	0	0	8.35	0	0	8.88	0	0	8.78	0	0	7.09	0	0
ENSG00000147883	1030	CDKN2B|1030	0.62	0.5383	0.66	3.24	0.0012	0.006	3.63	0.0003	0.002	3.57	0.0004	0.002	2.18	0.0297	0.08
ENSG00000123080	1031	CDKN2C|1031	2.46	0.0141	0.039	1.99	0.0468	0.109	2.07	0.0384	0.094	2.27	0.0235	0.065	2.78	0.0055	0.021
ENSG00000129355	1032	CDKN2D|1032	1.98	0.048	0.105	1.79	0.0741	0.156	1.75	0.0802	0.167	1.87	0.0613	0.137	1.12	0.2622	0.409
ENSG00000100526	1033	CDKN3|1033	9.12	0	0	10.03	0	0	9.91	0	0	9.91	0	0	8.64	0	0
ENSG00000129596	1036	CDO1|1036	-1.86	0.0629	0.13	-1.5	0.1328	0.243	-1.54	0.1247	0.234	-1.19	0.2334	0.373	-2.25	0.0248	0.07
ENSG00000140743	1039	CDR2|1039	2.01	0.0443	0.099	3.32	0.0009	0.004	3.32	0.0009	0.005	3.29	0.001	0.005	3.38	0.0008	0.004
ENSG00000163624	1040	CDS1|1040	0.2	0.8383	0.893	1.4	0.1625	0.282	1.35	0.1761	0.302	1.33	0.1829	0.313	2.21	0.0271	0.075
ENSG00000204539	1041	CDSN|1041	-0.39	0.6968	0.789	-0.64	0.5228	0.657	-0.66	0.5092	0.647	-0.58	0.5625	0.693	-1.19	0.2355	0.378
ENSG00000169442	1043	CD52|1043	-5.75	0	0	-5.68	0	0	-5.72	0	0	-5.68	0	0	-6.4	0	0
ENSG00000113722	1044	CDX1|1044	-0.69	0.4921	0.621	-0.69	0.4874	0.626	-0.77	0.4414	0.585	-0.97	0.3325	0.48	-2.08	0.0379	0.097
ENSG00000165556	1045	CDX2|1045	-0.29	0.7699	0.844	-0.17	0.8668	0.917	0.02	0.9805	0.988	-0.01	0.991	0.995	0.79	0.4284	0.578
ENSG00000153132	1047	CLGN|1047	3.03	0.0025	0.009	3.25	0.0012	0.005	3.09	0.002	0.009	3.19	0.0014	0.007	3.95	0.0001	0.001
ENSG00000105388	1048	CEACAM5|1048	-2.55	0.0109	0.031	-2.56	0.0106	0.033	-2.96	0.0031	0.012	-3.3	0.001	0.005	-3.21	0.0013	0.007
ENSG00000245848	1050	CEBPA|1050	3.62	0.0003	0.002	2.68	0.0075	0.025	2.37	0.0177	0.051	2.22	0.0262	0.07	0.49	0.6264	0.746
ENSG00000172216	1051	CEBPB|1051	2.46	0.0139	0.038	0.76	0.4462	0.588	0.24	0.812	0.88	0.26	0.7976	0.871	-0.78	0.4344	0.583
ENSG00000221869	1052	CEBPD|1052	-0.17	0.8641	0.911	-0.91	0.365	0.51	-1.03	0.3046	0.451	-0.92	0.3565	0.505	-0.21	0.8298	0.893
ENSG00000092067	1053	CEBPE|1053	-3.69	0.0002	0.001	-3.67	0.0003	0.002	-3.66	0.0003	0.002	-3.39	0.0007	0.004	-3.06	0.0023	0.011
ENSG00000153879	1054	CEBPG|1054	7.79	0	0	6.3	0	0	5.97	0	0	5.86	0	0	6.22	0	0
ENSG00000170835	1056	CEL|1056	0.49	0.6271	0.735	0.69	0.4887	0.627	0.52	0.603	0.725	0.54	0.5888	0.716	1.05	0.2938	0.443
ENSG00000170827	1057	CELP|1057	-2.83	0.0047	0.016	-2.8	0.0051	0.019	-2.91	0.0037	0.014	-2.93	0.0034	0.014	-1.73	0.0844	0.178
ENSG00000115163	1058	CENPA|1058	12.48	0	0	12.25	0	0	12.1	0	0	12.15	0	0	10.27	0	0
ENSG00000125817	1059	CENPB|1059	0.8	0.4215	0.555	-0.46	0.6491	0.76	-0.49	0.6266	0.744	-0.52	0.6056	0.728	-1.74	0.082	0.174
ENSG00000145241	1060	CENPC1|1060	-1.31	0.1888	0.307	-0.61	0.5411	0.672	-0.77	0.4394	0.583	-0.57	0.5654	0.695	0.48	0.6307	0.749
ENSG00000138778	1062	CENPE|1062	8.43	0	0	9.34	0	0	9.17	0	0	9.25	0	0	8.11	0	0
ENSG00000117724	1063	CENPF|1063	10.23	0	0	10.54	0	0	10.39	0	0	10.6	0	0	9.83	0	0
ENSG00000198848	1066	CES1|1066	-1.68	0.0936	0.178	-1.5	0.1332	0.243	-1.47	0.1409	0.257	-1.48	0.1403	0.257	-3.31	0.001	0.005
ENSG00000177143	1068	CETN1|1068	1.11	0.2671	0.399	1.02	0.3082	0.454	0.46	0.6429	0.757	0.37	0.7133	0.81	0.1	0.9216	0.953
ENSG00000153140	1070	CETN3|1070	-1.97	0.0485	0.106	0.92	0.3597	0.505	0.91	0.3635	0.511	1.07	0.2852	0.431	1.73	0.0846	0.179
ENSG00000087237	1071	CETP|1071	-3.51	0.0005	0.002	-3.38	0.0007	0.004	-3.37	0.0008	0.004	-3.47	0.0005	0.003	-2.76	0.0059	0.023
ENSG00000172757	1072	CFL1|1072	2.37	0.0179	0.047	2.18	0.029	0.075	2.21	0.0271	0.072	2.2	0.028	0.074	0.11	0.9129	0.947
ENSG00000165410	1073	CFL2|1073	-2.9	0.0038	0.013	-2.87	0.0042	0.016	-2.78	0.0056	0.02	-2.64	0.0082	0.028	-1.76	0.0781	0.168
ENSG00000109861	1075	CTSC|1075	0.28	0.7798	0.851	0.5	0.6177	0.736	0.25	0.8029	0.875	0.23	0.8156	0.884	0.03	0.9766	0.986
ENSG00000001626	1080	CFTR|1080	-1.07	0.2845	0.418	-1.25	0.2098	0.342	-1.4	0.1606	0.283	-1.16	0.2467	0.389	-1.26	0.2063	0.345
ENSG00000135346	1081	CGA|1081	0.03	0.9798	0.988	0.1	0.9227	0.953	0.13	0.8947	0.937	0.07	0.9408	0.967	0.25	0.8061	0.877
ENSG00000189052	1082	CGB|1082	-0.4	0.6911	0.784	-0.46	0.6468	0.759	-0.53	0.598	0.721	-0.27	0.7842	0.861	-0.19	0.8465	0.902
ENSG00000170956	1084	CEACAM3|1084	-6.25	0	0	-6.25	0	0	-6.18	0	0	-6.31	0	0	-5.26	0	0
ENSG00000007306	1087	CEACAM7|1087	-2	0.0456	0.101	-2.03	0.043	0.102	-2.38	0.0174	0.051	-2.56	0.0106	0.034	-3.18	0.0015	0.007
ENSG00000124469	1088	CEACAM8|1088	-2.95	0.0032	0.011	-2.96	0.0031	0.012	-2.91	0.0036	0.014	-3.05	0.0023	0.01	-1.89	0.0589	0.135
ENSG00000105352	1089	CEACAM4|1089	-4.38	0	0	-4.37	0	0	-4.28	0	0	-4.35	0	0	-4.18	0	0
ENSG00000136457	1101	CHAD|1101	0.47	0.6376	0.743	0.07	0.9462	0.968	-0.36	0.7197	0.816	-0.35	0.7276	0.82	-1.44	0.1496	0.273
ENSG00000136161	1102	RCBTB2|1102	-4.05	0.0001	0	-3.41	0.0007	0.003	-3.33	0.0009	0.004	-3.33	0.0009	0.004	-3.05	0.0023	0.011
ENSG00000070748	1103	CHAT|1103	2.52	0.0119	0.034	2.59	0.0096	0.031	2.42	0.0156	0.046	2.44	0.0147	0.044	1.45	0.1478	0.271
ENSG00000180198	1104	RCC1|1104	6.93	0	0	7.98	0	0	7.82	0	0	7.86	0	0	6.4	0	0
ENSG00000153922	1105	CHD1|1105	-2	0.0454	0.101	0.89	0.3751	0.519	1.06	0.2905	0.436	1.06	0.29	0.436	2.66	0.0079	0.029
ENSG00000173575	1106	CHD2|1106	-2.23	0.0259	0.064	-2.47	0.0136	0.041	-2.33	0.0197	0.056	-2.19	0.0284	0.075	-1.41	0.1587	0.285
ENSG00000170004	1107	CHD3|1107	-5.29	0	0	-2.16	0.0309	0.079	-2.16	0.0309	0.079	-1.96	0.05	0.117	-1.46	0.1446	0.266
ENSG00000111642	1108	CHD4|1108	4.61	0	0	4.59	0	0	4.58	0	0	4.75	0	0	3.08	0.0021	0.01
ENSG00000198610	1109	AKR1C4|1109	0.85	0.3964	0.531	0.84	0.3992	0.543	0.52	0.6002	0.723	0.49	0.6234	0.742	0.3	0.7623	0.845
ENSG00000149554	1111	CHEK1|1111	5.3	0	0	7.83	0	0	7.75	0	0	7.81	0	0	6.81	0	0
ENSG00000053254	1112	FOXN3|1112	-4.01	0.0001	0	-3.34	0.0008	0.004	-3.21	0.0013	0.006	-3.11	0.0019	0.008	-2.91	0.0036	0.015
ENSG00000100604	1113	CHGA|1113	-1.24	0.2136	0.337	-1.17	0.2438	0.382	-1.24	0.2145	0.35	-1.32	0.1867	0.318	-1.55	0.1209	0.233
ENSG00000089199	1114	CHGB|1114	0.19	0.848	0.899	-0.05	0.9625	0.979	-0.07	0.9433	0.967	0.02	0.9816	0.99	-0.09	0.9245	0.954
ENSG00000133048	1116	CHI3L1|1116	0.91	0.362	0.498	0.78	0.4354	0.578	0.66	0.5086	0.646	0.67	0.5006	0.641	-0.65	0.5173	0.657
ENSG00000064886	1117	CHI3L2|1117	-3.58	0.0004	0.002	-3.49	0.0005	0.003	-3.35	0.0008	0.004	-3.26	0.0011	0.005	-3.29	0.001	0.006
ENSG00000133063	1118	CHIT1|1118	-2.1	0.0354	0.083	-2.06	0.0393	0.095	-2.19	0.0288	0.075	-2.12	0.0345	0.088	-3.34	0.0009	0.005
ENSG00000110721	1119	CHKA|1119	5.21	0	0	4.62	0	0	4.6	0	0	4.61	0	0	5.21	0	0
ENSG00000100288	1120	CHKB|1120	-4.34	0	0	-2.94	0.0033	0.013	-2.89	0.0039	0.015	-2.72	0.0065	0.023	-3.01	0.0026	0.012
ENSG00000203668	1122	CHML|1122	3.99	0.0001	0	3.75	0.0002	0.001	3.54	0.0004	0.002	3.59	0.0003	0.002	4.13	0	0
ENSG00000128656	1123	CHN1|1123	-1.32	0.1877	0.305	-1.55	0.1222	0.227	-1.58	0.1131	0.217	-1.56	0.1189	0.226	-2.45	0.0145	0.046
ENSG00000106069	1124	CHN2|1124	-1.29	0.1985	0.318	-1.69	0.0919	0.184	-1.64	0.1012	0.199	-1.57	0.1156	0.222	-0.41	0.6852	0.789
ENSG00000168539	1128	CHRM1|1128	1.51	0.1315	0.232	1.53	0.1253	0.232	1.43	0.1542	0.274	1.5	0.1325	0.246	1.31	0.1913	0.327
ENSG00000181072	1129	CHRM2|1129	-3.72	0.0002	0.001	-3.69	0.0002	0.001	-3.68	0.0002	0.001	-3.43	0.0006	0.003	-2.34	0.0194	0.058
ENSG00000143669	1130	LYST|1130	-2.02	0.0438	0.098	-2.28	0.0225	0.061	-2.32	0.0204	0.057	-2.49	0.0129	0.04	-1.82	0.069	0.153
ENSG00000133019	1131	CHRM3|1131	2.79	0.0053	0.017	2.79	0.0053	0.019	2.62	0.0087	0.029	2.74	0.0062	0.022	1.59	0.1116	0.22
ENSG00000180720	1132	CHRM4|1132	-1.21	0.2272	0.353	-1.07	0.2852	0.429	-1.05	0.2953	0.441	-0.91	0.3629	0.511	-1.02	0.3094	0.459
ENSG00000184984	1133	CHRM5|1133	3.9	0.0001	0.001	4.53	0	0	4.52	0	0	4.6	0	0	2.87	0.0042	0.017
ENSG00000138435	1134	CHRNA1|1134	-1.4	0.1603	0.271	-1.42	0.1558	0.274	-1.53	0.1274	0.237	-1.64	0.1003	0.199	-1.75	0.0808	0.172
ENSG00000120903	1135	CHRNA2|1135	0.86	0.3914	0.527	1.47	0.1404	0.254	1.46	0.1451	0.262	1.66	0.0967	0.193	1.09	0.2743	0.422
ENSG00000080644	1136	CHRNA3|1136	-4.18	0	0	-3.89	0.0001	0.001	-3.97	0.0001	0.001	-3.83	0.0001	0.001	-2.02	0.0433	0.107
ENSG00000101204	1137	CHRNA4|1137	0.8	0.4246	0.558	0.76	0.4446	0.586	0.46	0.6445	0.758	0.59	0.5574	0.689	0.68	0.4949	0.637
ENSG00000169684	1138	CHRNA5|1138	4.65	0	0	5.29	0	0	5.11	0	0	4.88	0	0	4.83	0	0
ENSG00000170175	1140	CHRNB1|1140	0.21	0.8319	0.888	3.56	0.0004	0.002	3.46	0.0006	0.003	3.38	0.0007	0.004	2.42	0.0155	0.048
ENSG00000160716	1141	CHRNB2|1141	1.08	0.2816	0.415	0.68	0.4974	0.635	0.85	0.3962	0.543	0.71	0.4809	0.624	0.79	0.432	0.581
ENSG00000147432	1142	CHRNB3|1142	-3.84	0.0001	0.001	-3.85	0.0001	0.001	-3.91	0.0001	0.001	-3.91	0.0001	0.001	-4.11	0	0
ENSG00000117971	1143	CHRNB4|1143	3.44	0.0006	0.003	3.69	0.0002	0.001	3.59	0.0003	0.002	3.68	0.0002	0.002	2.24	0.0251	0.07
ENSG00000135902	1144	CHRND|1144	-0.11	0.9114	0.943	0.32	0.7463	0.835	0.2	0.8394	0.899	0.32	0.7483	0.836	-0.23	0.8213	0.887
ENSG00000108556	1145	CHRNE|1145	0.36	0.7161	0.804	1.41	0.16	0.279	1.35	0.1775	0.304	1.33	0.1836	0.314	0.4	0.6859	0.789
ENSG00000196811	1146	CHRNG|1146	-0.31	0.7592	0.836	0.1	0.9221	0.952	0.05	0.9568	0.975	0.12	0.9076	0.947	-0.35	0.7264	0.819
ENSG00000213341	1147	CHUK|1147	-1.12	0.2649	0.397	1.42	0.1563	0.274	1.38	0.169	0.294	1.18	0.2369	0.377	2.83	0.0048	0.019
ENSG00000176194	1149	CIDEA|1149	-1.58	0.1146	0.209	-1.58	0.1146	0.216	-1.6	0.1108	0.214	-1.51	0.1315	0.244	-2.31	0.0212	0.062
ENSG00000166165	1152	CKB|1152	0.86	0.3914	0.527	1.03	0.3036	0.449	0.9	0.3694	0.517	0.9	0.3692	0.518	-0.31	0.7604	0.844
ENSG00000099622	1153	CIRBP|1153	-8.4	0	0	-5.99	0	0	-5.51	0	0	-5.58	0	0	-4.05	0.0001	0
ENSG00000114737	1154	CISH|1154	-3.98	0.0001	0	-3.14	0.0017	0.008	-2.81	0.005	0.018	-2.73	0.0064	0.023	-2.58	0.0101	0.034
ENSG00000105254	1155	TBCB|1155	4.08	0	0	2.55	0.0108	0.034	2.36	0.0184	0.053	2.34	0.0195	0.056	1.85	0.0651	0.146
ENSG00000104879	1158	CKM|1158	0.27	0.7866	0.856	0.24	0.8083	0.877	0.35	0.7257	0.821	0.48	0.6286	0.746	-1.03	0.3028	0.453
ENSG00000237289	1159	CKMT1B|1159	-0.44	0.6634	0.763	0.67	0.5041	0.641	0.73	0.4684	0.61	0.82	0.4136	0.56	0.07	0.9417	0.966
ENSG00000131730	1160	CKMT2|1160	-1.28	0.2011	0.321	-0.64	0.5247	0.659	-0.57	0.5702	0.699	-0.54	0.5907	0.717	-1.7	0.0886	0.185
ENSG00000049167	1161	ERCC8|1161	-1.6	0.1091	0.201	2.04	0.0416	0.099	1.88	0.0605	0.135	1.69	0.0919	0.186	2.97	0.003	0.013
ENSG00000173207	1163	CKS1B|1163	10.24	0	0	9.22	0	0	8.76	0	0	8.77	0	0	6.47	0	0
ENSG00000123975	1164	CKS2|1164	6.08	0	0	7.75	0	0	7.84	0	0	7.9	0	0	7.29	0	0
ENSG00000161203	1173	AP2M1|1173	3.26	0.0011	0.005	0.47	0.6404	0.754	0.48	0.632	0.748	0.61	0.5443	0.677	-1.67	0.0953	0.195
ENSG00000106367	1174	AP1S1|1174	2.62	0.0089	0.027	1.41	0.1589	0.278	1.41	0.1596	0.282	1.15	0.2501	0.393	1.06	0.2876	0.436
ENSG00000042753	1175	AP2S1|1175	3.02	0.0026	0.01	3.12	0.0018	0.008	3.18	0.0015	0.007	3.1	0.0019	0.009	1.35	0.178	0.31
ENSG00000177879	1176	AP3S1|1176	-0.35	0.7267	0.812	1.64	0.1011	0.197	1.68	0.0929	0.187	1.9	0.0571	0.129	1.91	0.0566	0.131
ENSG00000105205	1178	CLC|1178	-4.65	0	0	-4.79	0	0	-4.78	0	0	-4.79	0	0	-2.9	0.0037	0.016
ENSG00000016490	1179	CLCA1|1179	0.67	0.5059	0.633	0.64	0.5221	0.656	0.18	0.8611	0.914	0.18	0.86	0.915	1.26	0.2067	0.345
ENSG00000188037	1180	CLCN1|1180	0.37	0.7141	0.803	0.32	0.7517	0.838	0.45	0.6523	0.764	0.33	0.7421	0.831	-0.83	0.4077	0.559
ENSG00000114859	1181	CLCN2|1181	8.26	0	0	6.88	0	0	6.63	0	0	6.47	0	0	6.02	0	0
ENSG00000109572	1182	CLCN3|1182	-1.73	0.0835	0.163	0.18	0.8536	0.908	0.04	0.9699	0.983	-0.05	0.9634	0.98	1.18	0.2385	0.382
ENSG00000011021	1185	CLCN6|1185	0.27	0.7853	0.855	0	0.9981	0.999	-0.16	0.8766	0.925	-0.04	0.9713	0.984	-0.28	0.7776	0.857
ENSG00000103249	1186	CLCN7|1186	1.59	0.113	0.207	2.91	0.0036	0.014	2.93	0.0034	0.013	2.93	0.0034	0.013	2.17	0.0305	0.082
ENSG00000186510	1187	CLCNKA|1187	2.81	0.005	0.017	2.79	0.0053	0.019	2.7	0.007	0.024	2.77	0.0057	0.021	1.69	0.0904	0.188
ENSG00000184908	1188	CLCNKB|1188	1.94	0.0527	0.114	1.91	0.0562	0.125	1.9	0.0576	0.13	1.94	0.0523	0.121	0.58	0.5627	0.694
ENSG00000120885	1191	CLU|1191	-4.85	0	0	-3.33	0.0009	0.004	-3.28	0.001	0.005	-3.39	0.0007	0.004	-4.28	0	0
ENSG00000213719	1192	CLIC1|1192	3.73	0.0002	0.001	2.64	0.0084	0.028	2.83	0.0047	0.017	2.59	0.0096	0.032	2.11	0.0347	0.091
ENSG00000013441	1195	CLK1|1195	-3.57	0.0004	0.002	-3.54	0.0004	0.002	-3.39	0.0007	0.004	-3.33	0.0009	0.004	-1.41	0.158	0.284
ENSG00000176444	1196	CLK2|1196	2.66	0.0079	0.024	0.17	0.8678	0.917	0.55	0.5814	0.708	0.55	0.585	0.712	0.89	0.3744	0.526
ENSG00000179335	1198	CLK3|1198	-0.2	0.8407	0.895	0.59	0.5558	0.685	0.51	0.6095	0.73	0.49	0.6215	0.741	0.96	0.3385	0.49
ENSG00000166340	1200	TPP1|1200	-2.44	0.0148	0.04	-0.93	0.3548	0.5	-0.8	0.4213	0.566	-0.85	0.3943	0.542	-2.07	0.0382	0.098
ENSG00000188603	1201	CLN3|1201	1.05	0.2934	0.428	1.42	0.1565	0.275	1.52	0.1276	0.238	1.34	0.1814	0.311	1.83	0.0674	0.15
ENSG00000102805	1203	CLN5|1203	-3.24	0.0012	0.005	-2.82	0.0048	0.018	-2.82	0.0048	0.018	-3.11	0.0019	0.008	-2.9	0.0037	0.016
ENSG00000074201	1207	CLNS1A|1207	2.71	0.0069	0.022	1.89	0.0596	0.131	2.19	0.0289	0.076	2.26	0.0242	0.066	2.11	0.0354	0.092
ENSG00000137392	1208	CLPS|1208	-0.7	0.4814	0.611	-0.71	0.4806	0.621	-0.64	0.5236	0.659	-0.61	0.5415	0.675	0.51	0.6075	0.73
ENSG00000104853	1209	CLPTM1|1209	3.65	0.0003	0.001	3.49	0.0005	0.003	3.52	0.0004	0.002	3.55	0.0004	0.002	1.33	0.1824	0.316
ENSG00000122705	1211	CLTA|1211	2.49	0.0128	0.036	3.04	0.0024	0.01	3.25	0.0012	0.006	3.31	0.001	0.005	2.7	0.007	0.026
ENSG00000175416	1212	CLTB|1212	-2.48	0.0133	0.037	-2.41	0.0162	0.047	-2.39	0.0167	0.049	-2.32	0.0202	0.057	-3.24	0.0012	0.006
ENSG00000141367	1213	CLTC|1213	2.98	0.0029	0.011	2.11	0.0352	0.087	2.03	0.0423	0.102	1.93	0.0542	0.124	2.45	0.0144	0.045
ENSG00000092009	1215	CMA1|1215	-6.2	0	0	-6.17	0	0	-5.97	0	0	-5.93	0	0	-5.5	0	0
ENSG00000163823	1230	CCR1|1230	-1.17	0.2438	0.372	-0.98	0.3284	0.473	-1.1	0.2696	0.413	-1.03	0.3026	0.45	-2.42	0.0158	0.049
ENSG00000183625	1232	CCR3|1232	-3.33	0.0009	0.004	-2.95	0.0033	0.013	-3.29	0.001	0.005	-2.94	0.0033	0.013	-2.85	0.0044	0.018
ENSG00000183813	1233	CCR4|1233	-4.76	0	0	-4.72	0	0	-4.73	0	0	-4.95	0	0	-5.95	0	0
ENSG00000160791	1234	CCR5|1234	-4.09	0	0	-4.01	0.0001	0	-3.85	0.0001	0.001	-3.92	0.0001	0.001	-5.11	0	0
ENSG00000112486	1235	CCR6|1235	-6.2	0	0	-5.81	0	0	-5.79	0	0	-5.84	0	0	-5.1	0	0
ENSG00000126353	1236	CCR7|1236	-4.45	0	0	-4.44	0	0	-4.43	0	0	-4.51	0	0	-5.66	0	0
ENSG00000179934	1237	CCR8|1237	-3.11	0.0019	0.007	-3.01	0.0026	0.011	-3.37	0.0008	0.004	-3.67	0.0002	0.002	-3.9	0.0001	0.001
ENSG00000144648	1238	CCBP2|1238	1.52	0.1294	0.229	2.23	0.0259	0.068	2.25	0.0247	0.067	2.07	0.0386	0.096	0.26	0.7932	0.868
ENSG00000174600	1240	CMKLR1|1240	-3.29	0.001	0.004	-3.33	0.0009	0.004	-3.43	0.0006	0.003	-3.32	0.0009	0.005	-4.64	0	0
ENSG00000213903	1241	LTB4R|1241	-0.61	0.5402	0.662	-0.38	0.7043	0.803	-0.2	0.8439	0.902	-0.07	0.9459	0.971	-1.19	0.233	0.376
ENSG00000023839	1244	ABCC2|1244	1.11	0.267	0.399	1.93	0.0535	0.121	1.83	0.0668	0.145	1.67	0.0942	0.189	0.9	0.3661	0.518
ENSG00000070729	1258	CNGB1|1258	2.26	0.0237	0.06	2.67	0.0077	0.026	2.51	0.0121	0.038	2.61	0.009	0.03	0.71	0.4807	0.624
ENSG00000198515	1259	CNGA1|1259	0.51	0.6088	0.72	0.59	0.5538	0.683	0.32	0.7489	0.838	0.24	0.8072	0.878	0.36	0.7207	0.815
ENSG00000144191	1261	CNGA3|1261	1.1	0.2712	0.403	1	0.3161	0.462	0.56	0.5726	0.701	0.45	0.6504	0.764	1.15	0.2522	0.397
ENSG00000132259	1262	CNGA4|1262	-3.46	0.0005	0.003	-3.11	0.0019	0.008	-3.14	0.0017	0.008	-2.62	0.0088	0.029	-2.52	0.0117	0.039
ENSG00000173846	1263	PLK3|1263	-0.08	0.9338	0.958	-0.7	0.4848	0.624	-0.84	0.4021	0.548	-0.78	0.4378	0.583	-2.5	0.0126	0.041
ENSG00000130176	1264	CNN1|1264	-4.3	0	0	-4.33	0	0	-3.95	0.0001	0.001	-3.83	0.0001	0.001	-3.55	0.0004	0.003
ENSG00000064666	1265	CNN2|1265	-3.29	0.001	0.004	-2.04	0.0417	0.099	-2.34	0.0193	0.055	-2.3	0.0217	0.06	-2.53	0.0116	0.038
ENSG00000117519	1266	CNN3|1266	-1.46	0.1441	0.25	-1.49	0.1373	0.249	-1.64	0.1017	0.2	-1.61	0.1082	0.211	-0.73	0.4641	0.609
ENSG00000173786	1267	CNP|1267	0.01	0.993	0.996	0.39	0.6935	0.794	0.46	0.6424	0.757	0.45	0.6515	0.765	-1.54	0.1226	0.236
ENSG00000118432	1268	CNR1|1268	0.18	0.8566	0.905	0.31	0.7547	0.841	0.38	0.7055	0.805	0.16	0.871	0.922	-0.23	0.8174	0.884
ENSG00000188822	1269	CNR2|1269	-3.95	0.0001	0.001	-3.92	0.0001	0.001	-3.91	0.0001	0.001	-4.1	0	0	-5.73	0	0
ENSG00000242689	1270	CNTF|1270	1.79	0.073	0.147	1.66	0.0971	0.192	1.63	0.1032	0.202	1.85	0.0643	0.142	1.77	0.0777	0.168
ENSG00000122756	1271	CNTFR|1271	5.47	0	0	5.52	0	0	5.45	0	0	5.52	0	0	3.81	0.0001	0.001
ENSG00000018236	1272	CNTN1|1272	-3.88	0.0001	0.001	-3.91	0.0001	0.001	-4.15	0	0	-4.04	0.0001	0	-3.63	0.0003	0.002
ENSG00000108821	1277	COL1A1|1277	2.28	0.0228	0.058	2.26	0.0238	0.064	2.13	0.0332	0.084	2.32	0.0205	0.058	1.57	0.1165	0.227
ENSG00000164692	1278	COL1A2|1278	0.96	0.3386	0.474	0.93	0.3526	0.498	0.93	0.3549	0.502	1.05	0.2955	0.442	0.65	0.5179	0.657
ENSG00000139219	1280	COL2A1|1280	1.61	0.1084	0.2	1.47	0.1426	0.256	1.64	0.1015	0.199	1.62	0.1062	0.208	0.68	0.4996	0.641
ENSG00000168542	1281	COL3A1|1281	1.33	0.1852	0.302	1.34	0.1809	0.307	1.36	0.1737	0.3	1.5	0.1339	0.248	0.88	0.3812	0.533
ENSG00000187498	1282	COL4A1|1282	1.95	0.0514	0.111	1.94	0.053	0.12	2.01	0.0451	0.107	2.12	0.034	0.086	1.31	0.1916	0.327
ENSG00000134871	1284	COL4A2|1284	1.6	0.1106	0.203	1.56	0.1179	0.221	1.57	0.1171	0.223	1.7	0.0894	0.182	0.59	0.5555	0.688
ENSG00000169031	1285	COL4A3|1285	-0.22	0.822	0.882	0.08	0.937	0.962	0.03	0.9732	0.984	0.07	0.9477	0.972	-0.06	0.9525	0.972
ENSG00000081052	1286	COL4A4|1286	-0.44	0.6617	0.762	-0.07	0.9436	0.966	-0.06	0.9491	0.97	-0.16	0.876	0.925	-0.64	0.5219	0.661
ENSG00000130635	1289	COL5A1|1289	1.78	0.0756	0.151	1.84	0.0655	0.141	1.79	0.0731	0.156	2.05	0.0407	0.1	1.59	0.1119	0.221
ENSG00000204262	1290	COL5A2|1290	1.58	0.1153	0.209	1.56	0.1198	0.224	1.77	0.077	0.162	1.87	0.0614	0.137	0.92	0.3582	0.509
ENSG00000142156	1291	COL6A1|1291	-0.62	0.5363	0.659	-0.52	0.6028	0.724	-0.44	0.6612	0.771	-0.39	0.6943	0.796	-0.89	0.3742	0.526
ENSG00000142173	1292	COL6A2|1292	-0.5	0.6155	0.725	-0.41	0.6827	0.786	-0.32	0.7502	0.838	-0.24	0.8095	0.879	-0.92	0.3559	0.507
ENSG00000163359	1293	COL6A3|1293	-0.63	0.529	0.653	-0.34	0.7305	0.823	-0.02	0.9843	0.991	0.11	0.9158	0.952	-0.78	0.4348	0.584
ENSG00000114270	1294	COL7A1|1294	0.45	0.656	0.757	0.51	0.6067	0.728	0.45	0.6517	0.764	0.58	0.5614	0.692	-1.02	0.3064	0.456
ENSG00000144810	1295	COL8A1|1295	0.39	0.6933	0.786	0.43	0.6671	0.774	0.2	0.8426	0.901	0.3	0.7619	0.845	0.17	0.8657	0.916
ENSG00000171812	1296	COL8A2|1296	-0.03	0.9778	0.988	-0.31	0.7546	0.841	-0.26	0.7931	0.868	-0.14	0.8926	0.936	-0.7	0.484	0.627
ENSG00000112280	1297	COL9A1|1297	2.85	0.0045	0.015	2.86	0.0043	0.016	2.86	0.0043	0.016	2.69	0.0071	0.025	1.19	0.2359	0.379
ENSG00000049089	1298	COL9A2|1298	3.4	0.0007	0.003	2.91	0.0036	0.014	2.73	0.0063	0.022	2.52	0.0117	0.037	0.54	0.5864	0.714
ENSG00000092758	1299	COL9A3|1299	5.68	0	0	4.33	0	0	4.05	0.0001	0	4.01	0.0001	0	3.23	0.0013	0.007
ENSG00000123500	1300	COL10A1|1300	0.45	0.6513	0.753	0.41	0.6819	0.785	0.36	0.7209	0.817	0.34	0.7315	0.823	1.58	0.1143	0.224
ENSG00000060718	1301	COL11A1|1301	2.71	0.0067	0.021	2.74	0.0062	0.022	2.65	0.0082	0.027	2.71	0.0068	0.024	2.67	0.0077	0.028
ENSG00000204248	1302	COL11A2|1302	3.94	0.0001	0.001	3.32	0.0009	0.004	3.14	0.0017	0.008	3.19	0.0014	0.007	2.3	0.0214	0.062
ENSG00000111799	1303	COL12A1|1303	0.68	0.4973	0.625	0.72	0.472	0.612	0.47	0.6375	0.753	0.56	0.5776	0.706	1.26	0.2066	0.345
ENSG00000197467	1305	COL13A1|1305	-0.62	0.538	0.66	-0.51	0.6124	0.732	-0.57	0.569	0.697	-0.37	0.7096	0.807	-1.38	0.1671	0.296
ENSG00000204291	1306	COL15A1|1306	-0.7	0.4831	0.612	-0.62	0.5372	0.669	-0.59	0.5562	0.686	-0.5	0.6204	0.74	-1.86	0.0625	0.142
ENSG00000084636	1307	COL16A1|1307	2.98	0.003	0.011	2.82	0.0049	0.018	2.6	0.0094	0.031	2.84	0.0046	0.017	1.5	0.1333	0.251
ENSG00000065618	1308	COL17A1|1308	-5.42	0	0	-5.07	0	0	-5.11	0	0	-4.71	0	0	-5.16	0	0
ENSG00000082293	1310	COL19A1|1310	-0.99	0.3219	0.457	-0.97	0.3302	0.475	-0.96	0.3379	0.486	-0.99	0.3245	0.472	-1	0.3174	0.468
ENSG00000105664	1311	COMP|1311	1.99	0.0468	0.103	1.95	0.0508	0.116	1.98	0.0482	0.113	1.9	0.0574	0.13	0.96	0.3367	0.488
ENSG00000093010	1312	COMT|1312	-0.41	0.6806	0.776	-0.75	0.4548	0.596	-0.83	0.4053	0.551	-0.92	0.3591	0.507	-0.88	0.3774	0.529
ENSG00000122218	1314	COPA|1314	6.05	0	0	5	0	0	5.01	0	0	5	0	0	4.01	0.0001	0.001
ENSG00000129083	1315	COPB1|1315	2	0.0453	0.101	3.8	0.0001	0.001	3.58	0.0004	0.002	3.46	0.0006	0.003	4.37	0	0
ENSG00000067082	1316	KLF6|1316	-1.55	0.1221	0.219	-1.48	0.1399	0.253	-1.47	0.1415	0.257	-1.28	0.1997	0.334	-0.44	0.6601	0.769
ENSG00000136868	1317	SLC31A1|1317	2.69	0.0072	0.022	4.23	0	0	4.29	0	0	4.18	0	0	2.47	0.0137	0.044
ENSG00000136867	1318	SLC31A2|1318	-2.05	0.0404	0.092	-1.37	0.1723	0.296	-1.52	0.1296	0.24	-1.58	0.1146	0.22	-2.65	0.0083	0.03
ENSG00000241563	1325	CORT|1325	-0.01	0.9933	0.996	-0.27	0.7858	0.861	-0.25	0.8039	0.875	-0.1	0.9241	0.958	1.01	0.3123	0.463
ENSG00000107968	1326	MAP3K8|1326	-1.44	0.1507	0.258	-1.18	0.2389	0.376	-1.53	0.1262	0.236	-1.59	0.113	0.218	-2.3	0.0217	0.063
ENSG00000131143	1327	COX4I1|1327	-0.81	0.4197	0.553	0.08	0.9352	0.961	-0.12	0.903	0.942	-0.22	0.8262	0.891	-0.14	0.8897	0.932
ENSG00000135940	1329	COX5B|1329	2.81	0.005	0.017	2.21	0.0272	0.071	1.91	0.0565	0.128	1.71	0.0877	0.18	1.67	0.0949	0.195
ENSG00000111775	1337	COX6A1|1337	0.18	0.856	0.905	0.94	0.3482	0.494	0.74	0.4589	0.601	0.63	0.5319	0.667	0.31	0.7581	0.843
ENSG00000156885	1339	COX6A2|1339	2.14	0.0326	0.077	2.19	0.029	0.075	2.13	0.0329	0.084	2.05	0.0407	0.1	1.35	0.1767	0.308
ENSG00000126267	1340	COX6B1|1340	3.67	0.0003	0.001	1.92	0.0553	0.124	1.76	0.079	0.165	1.56	0.1177	0.225	0.78	0.434	0.583
ENSG00000164919	1345	COX6C|1345	3.72	0.0002	0.001	0.12	0.9077	0.943	0.1	0.9191	0.953	-0.05	0.957	0.976	0.47	0.6356	0.753
ENSG00000161281	1346	COX7A1|1346	-5.73	0	0	-5.76	0	0	-5.62	0	0	-5.67	0	0	-5.85	0	0
ENSG00000112695	1347	COX7A2|1347	0.28	0.7815	0.852	1.11	0.2685	0.41	1.37	0.1715	0.297	1.19	0.2349	0.375	1.56	0.1186	0.23
ENSG00000127184	1350	COX7C|1350	-2.41	0.0161	0.043	1	0.3178	0.463	1.13	0.2585	0.401	0.92	0.3591	0.507	1.09	0.2774	0.426
ENSG00000176340	1351	COX8A|1351	1.78	0.0752	0.15	1.76	0.078	0.162	1.73	0.0834	0.172	1.57	0.1161	0.222	0.63	0.526	0.664
ENSG00000006695	1352	COX10|1352	-2.89	0.0039	0.014	2.34	0.0192	0.054	2.49	0.0129	0.04	2.29	0.0223	0.062	2.43	0.0154	0.048
ENSG00000166260	1353	COX11|1353	-0.07	0.9466	0.967	-0.73	0.464	0.605	-0.67	0.5059	0.644	-0.87	0.3845	0.533	1.44	0.1504	0.274
ENSG00000014919	1355	COX15|1355	-2.39	0.0168	0.045	0.7	0.4812	0.621	0.79	0.4315	0.576	0.71	0.48	0.623	0.79	0.4305	0.58
ENSG00000047457	1356	CP|1356	-1.29	0.1958	0.315	-1.73	0.0833	0.17	-1.78	0.0749	0.158	-1.81	0.0698	0.151	-1.91	0.0569	0.132
ENSG00000091704	1357	CPA1|1357	-1.6	0.1093	0.201	-1.59	0.1117	0.212	-1.74	0.0812	0.168	-1.53	0.1273	0.238	-2.34	0.0193	0.057
ENSG00000158516	1358	CPA2|1358	1.27	0.2028	0.323	1.21	0.226	0.361	1.04	0.2994	0.446	0.96	0.3395	0.487	1.48	0.1381	0.257
ENSG00000163751	1359	CPA3|1359	-7.11	0	0	-7.13	0	0	-7.06	0	0	-6.93	0	0	-6.81	0	0
ENSG00000153002	1360	CPB1|1360	-0.36	0.7223	0.809	-0.39	0.6998	0.799	0.05	0.959	0.976	0.26	0.7972	0.871	1.66	0.0977	0.199
ENSG00000080618	1361	CPB2|1361	-1.11	0.2678	0.4	-0.84	0.4022	0.546	-0.94	0.3489	0.496	-0.92	0.3579	0.506	-1	0.3186	0.469
ENSG00000108582	1362	CPD|1362	0.83	0.4056	0.54	1.48	0.1382	0.251	1.64	0.1009	0.199	1.6	0.1101	0.214	4.36	0	0
ENSG00000109472	1363	CPE|1363	-2.98	0.0029	0.011	-2.68	0.0075	0.025	-2.81	0.005	0.018	-2.7	0.007	0.024	-3.76	0.0002	0.001
ENSG00000189143	1364	CLDN4|1364	2.15	0.0317	0.076	1.63	0.104	0.201	1.75	0.0802	0.167	1.55	0.1216	0.23	0.85	0.3962	0.548
ENSG00000165215	1365	CLDN3|1365	3.57	0.0004	0.002	3.35	0.0008	0.004	3.24	0.0012	0.006	3.12	0.0018	0.008	2.63	0.0085	0.03
ENSG00000181885	1366	CLDN7|1366	1.31	0.1909	0.309	3.14	0.0017	0.008	3.01	0.0026	0.011	2.88	0.004	0.015	1.25	0.2104	0.35
ENSG00000135678	1368	CPM|1368	-0.17	0.8679	0.913	-1.86	0.0628	0.137	-2.57	0.0101	0.033	-2.54	0.0113	0.036	-2.43	0.0153	0.048
ENSG00000120054	1369	CPN1|1369	2.03	0.0429	0.096	2.37	0.018	0.051	2.32	0.0204	0.057	2.28	0.0228	0.063	1.18	0.2381	0.381
ENSG00000178772	1370	CPN2|1370	-0.35	0.7298	0.814	-0.42	0.6713	0.777	-0.15	0.8804	0.928	-0.2	0.8419	0.902	-0.36	0.7199	0.815
ENSG00000080819	1371	CPOX|1371	0.98	0.3272	0.463	0.52	0.6049	0.726	0.53	0.5929	0.717	0.37	0.7115	0.809	1.69	0.0905	0.188
ENSG00000021826	1373	CPS1|1373	-0.16	0.8744	0.918	-0.15	0.8809	0.926	-0.32	0.7501	0.838	-0.25	0.8049	0.877	-0.83	0.4063	0.558
ENSG00000110090	1374	CPT1A|1374	1.53	0.1264	0.225	0.79	0.4319	0.575	0.82	0.4121	0.558	0.76	0.4447	0.589	-0.78	0.4339	0.583
ENSG00000205560	1375	CPT1B|1375	-2.93	0.0034	0.012	-2.15	0.0313	0.079	-2.24	0.025	0.068	-2.32	0.0206	0.058	-1.05	0.296	0.445
ENSG00000157184	1376	CPT2|1376	0.84	0.4011	0.536	-0.46	0.649	0.76	-0.65	0.5164	0.653	-0.9	0.3704	0.519	-0.69	0.4892	0.632
ENSG00000203710	1378	CR1|1378	-4.35	0	0	-4.31	0	0	-4.44	0	0	-4.52	0	0	-4.08	0	0
ENSG00000197721	1379	CR1L|1379	0.43	0.6676	0.767	0.43	0.6648	0.773	0.45	0.6543	0.766	0.45	0.6506	0.764	-0.72	0.4704	0.615
ENSG00000117322	1380	CR2|1380	-3.08	0.0021	0.008	-3.09	0.002	0.009	-3.31	0.0009	0.005	-3.66	0.0003	0.002	-4.01	0.0001	0.001
ENSG00000166426	1381	CRABP1|1381	4.97	0	0	5.07	0	0	5.06	0	0	5.15	0	0	2.69	0.0072	0.027
ENSG00000143320	1382	CRABP2|1382	2.73	0.0063	0.02	2.38	0.0173	0.05	2.3	0.0216	0.06	2.31	0.0209	0.059	0.46	0.6423	0.756
ENSG00000095321	1384	CRAT|1384	-3.59	0.0003	0.002	-2.71	0.0068	0.023	-2.66	0.0079	0.027	-2.61	0.0091	0.03	-1.78	0.0759	0.165
ENSG00000118260	1385	CREB1|1385	0.23	0.8159	0.878	0.76	0.4499	0.592	1.04	0.3002	0.447	1.12	0.2612	0.405	2.26	0.0239	0.068
ENSG00000115966	1386	ATF2|1386	0.49	0.6276	0.735	-0.74	0.4597	0.601	-0.53	0.5992	0.723	-0.57	0.5702	0.699	0.81	0.42	0.57
ENSG00000005339	1387	CREBBP|1387	-0.96	0.3385	0.474	0.76	0.4499	0.592	0.84	0.4014	0.547	1	0.3188	0.466	0.43	0.6696	0.776
ENSG00000213676	1388	ATF6B|1388	3.22	0.0013	0.005	1.63	0.1034	0.201	1.78	0.0758	0.16	1.77	0.0768	0.162	-0.67	0.5045	0.645
ENSG00000111269	1389	CREBL2|1389	-5.94	0	0	-5.82	0	0	-5.9	0	0	-5.95	0	0	-5.01	0	0
ENSG00000095794	1390	CREM|1390	0.63	0.5259	0.65	0.75	0.4528	0.594	0.81	0.4183	0.564	0.72	0.4689	0.613	-0.02	0.9821	0.989
ENSG00000147571	1392	CRH|1392	3.29	0.001	0.004	3.23	0.0012	0.006	3.24	0.0012	0.006	3.19	0.0014	0.007	2.3	0.0218	0.063
ENSG00000145708	1393	CRHBP|1393	-2.89	0.0039	0.013	-2.56	0.0106	0.033	-2.47	0.0135	0.041	-2.19	0.0289	0.076	-2.62	0.0088	0.031
ENSG00000120088	1394	CRHR1|1394	2	0.0456	0.101	2	0.0451	0.106	1.9	0.058	0.131	1.9	0.057	0.129	1.44	0.1507	0.274
ENSG00000106113	1395	CRHR2|1395	1.39	0.166	0.278	1.27	0.2059	0.337	1.18	0.2378	0.378	1.41	0.1579	0.28	0.34	0.7318	0.823
ENSG00000213145	1396	CRIP1|1396	-4.6	0	0	-4.46	0	0	-4.49	0	0	-4.66	0	0	-5.28	0	0
ENSG00000182809	1397	CRIP2|1397	-2.09	0.0365	0.084	-1.93	0.0531	0.12	-2.39	0.0172	0.05	-2.43	0.0152	0.046	-3.54	0.0004	0.003
ENSG00000167193	1398	CRK|1398	-1.79	0.0741	0.148	2.12	0.0342	0.085	1.8	0.0719	0.153	1.68	0.0939	0.189	1.59	0.1112	0.22
ENSG00000099942	1399	CRKL|1399	3.36	0.0008	0.004	3.4	0.0007	0.004	2.49	0.013	0.04	2.58	0.0098	0.032	2.65	0.0082	0.029
ENSG00000072832	1400	CRMP1|1400	-0.97	0.333	0.468	-0.96	0.3352	0.48	-0.99	0.3246	0.472	-0.9	0.3658	0.514	-0.58	0.5603	0.692
ENSG00000132693	1401	CRP|1401	1.03	0.3049	0.44	1.01	0.3121	0.458	0.82	0.4117	0.557	0.88	0.3798	0.528	-0.1	0.9188	0.951
ENSG00000145681	1404	HAPLN1|1404	0.69	0.4934	0.622	0.84	0.4	0.544	0.67	0.5043	0.642	0.56	0.5787	0.707	1.41	0.159	0.285
ENSG00000105392	1406	CRX|1406	-1.44	0.1502	0.258	-1.41	0.1574	0.276	-1.87	0.0616	0.137	-1.82	0.0681	0.148	-0.67	0.5011	0.642
ENSG00000008405	1407	CRY1|1407	1.92	0.0552	0.118	2.78	0.0054	0.019	2.72	0.0066	0.023	2.54	0.0111	0.036	3.96	0.0001	0.001
ENSG00000121671	1408	CRY2|1408	-5.83	0	0	-5.85	0	0	-5.63	0	0	-5.57	0	0	-4.7	0	0
ENSG00000160202	1409	CRYAA|1409	2.05	0.0405	0.092	2.09	0.0366	0.09	2.13	0.0333	0.084	2.12	0.0341	0.087	2.39	0.0169	0.051
ENSG00000109846	1410	CRYAB|1410	-0.65	0.5162	0.642	-0.07	0.9437	0.966	-0.02	0.987	0.992	0.09	0.9265	0.959	-0.83	0.4071	0.558
ENSG00000108255	1411	CRYBA1|1411	0.93	0.3531	0.489	0.86	0.3902	0.534	0.22	0.8239	0.888	0.26	0.7928	0.868	0.57	0.5682	0.699
ENSG00000163499	1412	CRYBA2|1412	1.6	0.11	0.202	1.69	0.0908	0.182	1.5	0.1343	0.247	1.38	0.1666	0.292	2.7	0.007	0.026
ENSG00000196431	1413	CRYBA4|1413	-2.63	0.0086	0.026	-2.55	0.0109	0.034	-2.69	0.0072	0.025	-2.75	0.006	0.021	-1.38	0.1686	0.298
ENSG00000100122	1414	CRYBB1|1414	-2.98	0.0029	0.011	-2.93	0.0035	0.013	-2.98	0.0029	0.012	-2.9	0.0038	0.015	-2.77	0.0057	0.022
ENSG00000244752	1415	CRYBB2|1415	1.45	0.1477	0.254	1.62	0.1044	0.202	1.44	0.1502	0.269	1.57	0.116	0.222	1.3	0.1946	0.331
ENSG00000100053	1417	CRYBB3|1417	1.73	0.0837	0.163	1.98	0.0475	0.11	2	0.0453	0.108	2.01	0.0441	0.106	2.96	0.0032	0.014
ENSG00000168582	1418	CRYGA|1418	0.04	0.9693	0.982	0.05	0.9564	0.974	0.08	0.9324	0.961	0.36	0.718	0.813	0.36	0.7203	0.815
ENSG00000182187	1419	CRYGB|1419	1.37	0.1699	0.283	1.48	0.1379	0.25	1.23	0.2195	0.356	1.22	0.2217	0.36	1.11	0.268	0.415
ENSG00000163254	1420	CRYGC|1420	1.02	0.3058	0.44	1.08	0.2805	0.424	1.2	0.2314	0.37	1.15	0.2486	0.391	0.89	0.3755	0.527
ENSG00000118231	1421	CRYGD|1421	-0.11	0.9088	0.941	-0.11	0.9157	0.948	-0.22	0.8293	0.892	-0.09	0.931	0.961	-0.79	0.4288	0.578
ENSG00000213139	1427	CRYGS|1427	-1.01	0.3132	0.448	-1.94	0.0527	0.12	-1.9	0.0576	0.13	-1.97	0.0484	0.114	-0.86	0.3899	0.541
ENSG00000103316	1428	CRYM|1428	-2.03	0.042	0.095	-1.5	0.1337	0.244	-1.55	0.1222	0.23	-1.72	0.0847	0.175	-1.48	0.1404	0.26
ENSG00000116791	1429	CRYZ|1429	-2.59	0.0096	0.028	-2.79	0.0053	0.019	-2.9	0.0038	0.015	-3.09	0.002	0.009	-1.22	0.222	0.363
ENSG00000062485	1431	CS|1431	0.85	0.3967	0.532	0.02	0.9875	0.994	0.82	0.411	0.557	0.89	0.3737	0.522	1.39	0.1659	0.295
ENSG00000112062	1432	MAPK14|1432	2.03	0.0426	0.096	0.5	0.6192	0.738	0.56	0.5721	0.7	0.53	0.5958	0.721	1.11	0.2678	0.415
ENSG00000124207	1434	CSE1L|1434	8.82	0	0	6.12	0	0	6.14	0	0	6.26	0	0	6.5	0	0
ENSG00000184371	1435	CSF1|1435	-0.91	0.3631	0.499	-0.9	0.3672	0.512	-1.01	0.3149	0.462	-0.97	0.3326	0.48	-2.28	0.0225	0.065
ENSG00000182578	1436	CSF1R|1436	-2.89	0.0039	0.013	-2.71	0.0068	0.023	-2.95	0.0032	0.013	-2.94	0.0033	0.013	-3.32	0.0009	0.005
ENSG00000164400	1437	CSF2|1437	-0.41	0.6823	0.777	-0.27	0.7897	0.864	-0.29	0.7718	0.853	-0.25	0.8001	0.873	-0.5	0.6207	0.741
ENSG00000100368	1439	CSF2RB|1439	-3.86	0.0001	0.001	-3.81	0.0001	0.001	-3.76	0.0002	0.001	-3.75	0.0002	0.001	-4.68	0	0
ENSG00000108342	1440	CSF3|1440	-2.47	0.0137	0.038	-2.53	0.0114	0.035	-2.69	0.0073	0.025	-2.56	0.0104	0.034	-2.11	0.035	0.091
ENSG00000119535	1441	CSF3R|1441	-1.85	0.0641	0.132	-2.08	0.0374	0.091	-1.98	0.0481	0.113	-1.88	0.06	0.134	-3.18	0.0015	0.007
ENSG00000136488	1442	CSH1|1442	-0.22	0.8296	0.887	-0.26	0.7931	0.866	-0.55	0.579	0.706	-0.62	0.5361	0.671	-0.03	0.9771	0.986
ENSG00000213218	1443	CSH2|1443	2.48	0.0133	0.037	2.29	0.022	0.06	0.95	0.3399	0.488	0.87	0.3866	0.535	1.85	0.0647	0.146
ENSG00000204414	1444	CSHL1|1444	-0.97	0.3332	0.469	-0.98	0.3284	0.473	-1.06	0.2886	0.433	-1.11	0.2655	0.41	-0.55	0.5816	0.71
ENSG00000103653	1445	CSK|1445	1.05	0.2923	0.426	1.9	0.0578	0.128	1.98	0.0482	0.113	1.9	0.0581	0.131	-0.21	0.8375	0.897
ENSG00000126545	1446	CSN1S1|1446	0.98	0.3253	0.46	0.97	0.3337	0.479	0.55	0.5836	0.71	0.41	0.684	0.788	0.87	0.3824	0.534
ENSG00000135222	1447	CSN2|1447	0.18	0.8574	0.906	0.19	0.8509	0.906	-0.58	0.5606	0.69	-0.55	0.5837	0.711	-0.06	0.9535	0.972
ENSG00000171209	1448	CSN3|1448	1.53	0.1251	0.223	1.56	0.1177	0.221	1.45	0.1466	0.264	1.52	0.1287	0.24	0.22	0.8296	0.893
ENSG00000113712	1452	CSNK1A1|1452	-2.87	0.0042	0.014	-2.16	0.0305	0.078	-2.1	0.0358	0.089	-2.06	0.0392	0.097	-0.67	0.5001	0.642
ENSG00000141551	1453	CSNK1D|1453	3.21	0.0013	0.006	1.17	0.2407	0.378	1.12	0.2645	0.408	1.19	0.2352	0.375	0.11	0.9163	0.95
ENSG00000213923	1454	CSNK1E|1454	1.91	0.0557	0.119	1.86	0.0636	0.138	2.06	0.0394	0.096	2.14	0.0322	0.083	2.64	0.0084	0.03
ENSG00000133275	1455	CSNK1G2|1455	-0.73	0.4659	0.596	3.28	0.001	0.005	3.43	0.0006	0.003	3.45	0.0006	0.003	4.63	0	0
ENSG00000151292	1456	CSNK1G3|1456	-1.69	0.091	0.174	0.28	0.7802	0.858	0.49	0.6247	0.742	0.37	0.715	0.811	2.86	0.0043	0.018
ENSG00000101266	1457	CSNK2A1|1457	4.41	0	0	4.09	0	0	3.95	0.0001	0.001	3.94	0.0001	0.001	3.17	0.0016	0.008
ENSG00000070770	1459	CSNK2A2|1459	2.83	0.0046	0.016	5.44	0	0	5.2	0	0	5.38	0	0	4.46	0	0
ENSG00000204435	1460	CSNK2B|1460	4.23	0	0	2.84	0.0045	0.017	2.82	0.0049	0.018	2.82	0.0049	0.018	1.74	0.0829	0.176
ENSG00000038427	1462	VCAN|1462	0.38	0.7013	0.793	0.58	0.5648	0.692	0.48	0.6343	0.75	0.58	0.5627	0.693	0.35	0.7263	0.819
ENSG00000130287	1463	NCAN|1463	5.39	0	0	5.28	0	0	4.97	0	0	5.04	0	0	4.19	0	0
ENSG00000173546	1464	CSPG4|1464	-0.07	0.9424	0.964	0.11	0.9131	0.947	0.07	0.9436	0.968	0.24	0.8121	0.881	-1.06	0.2882	0.437
ENSG00000159176	1465	CSRP1|1465	-5.11	0	0	-5.27	0	0	-5.26	0	0	-5.15	0	0	-6.2	0	0
ENSG00000175183	1466	CSRP2|1466	-2.25	0.0247	0.062	-2.15	0.0319	0.081	-1.53	0.1267	0.236	-1.58	0.1138	0.219	-1.26	0.2062	0.345
ENSG00000183048	1468	SLC25A10|1468	4.23	0	0	2.74	0.0063	0.022	2.3	0.0217	0.06	2.32	0.0202	0.057	1.95	0.0511	0.122
ENSG00000170373	1469	CST1|1469	-2.55	0.0107	0.031	-2.66	0.0078	0.026	-2.72	0.0066	0.023	-2.73	0.0064	0.023	-1.49	0.1375	0.257
ENSG00000170369	1470	CST2|1470	-1.57	0.1163	0.211	-1.62	0.106	0.204	-1.68	0.0938	0.188	-1.55	0.1203	0.228	0.26	0.7931	0.868
ENSG00000101439	1471	CST3|1471	-2.6	0.0094	0.028	-3.38	0.0007	0.004	-3.24	0.0012	0.006	-3.35	0.0008	0.004	-4.56	0	0
ENSG00000101441	1472	CST4|1472	-4.1	0	0	-4.29	0	0	-4.44	0	0	-4.4	0	0	-2.12	0.0341	0.089
ENSG00000170367	1473	CST5|1473	-1.56	0.1188	0.214	-1.68	0.0927	0.185	-1.56	0.1184	0.225	-1.26	0.2072	0.343	-1.41	0.1574	0.283
ENSG00000175315	1474	CST6|1474	-0.2	0.8387	0.893	-0.25	0.8056	0.875	-0.22	0.8245	0.889	-0.03	0.9756	0.987	-2.3	0.0217	0.063
ENSG00000121552	1475	CSTA|1475	-1.15	0.2518	0.382	-1.37	0.1708	0.293	-1.46	0.1435	0.26	-1.48	0.1387	0.254	-3.31	0.001	0.005
ENSG00000160213	1476	CSTB|1476	0.91	0.3642	0.5	1.25	0.2131	0.346	1.14	0.254	0.396	0.93	0.3545	0.502	-1.39	0.1646	0.293
ENSG00000101138	1477	CSTF1|1477	7.79	0	0	3.69	0.0002	0.001	3.39	0.0007	0.004	3.17	0.0015	0.007	2.3	0.0218	0.063
ENSG00000176102	1479	CSTF3|1479	3.53	0.0004	0.002	4.03	0.0001	0	4.2	0	0	4.33	0	0	4.62	0	0
ENSG00000117151	1486	CTBS|1486	-1.04	0.2981	0.433	-1.19	0.2345	0.371	-1.19	0.2324	0.372	-1.21	0.2262	0.366	-0.44	0.6593	0.769
ENSG00000159692	1487	CTBP1|1487	1.61	0.1068	0.198	2.07	0.0384	0.093	2.17	0.0304	0.078	2.25	0.0247	0.067	1.18	0.2379	0.381
ENSG00000175029	1488	CTBP2|1488	-0.75	0.4507	0.582	0.77	0.4431	0.585	0.87	0.3828	0.529	0.65	0.5184	0.656	1.26	0.2083	0.347
ENSG00000150281	1489	CTF1|1489	-2.66	0.0078	0.024	-2.67	0.0076	0.025	-2.66	0.0078	0.026	-2.47	0.0136	0.042	-3.24	0.0012	0.006
ENSG00000118523	1490	CTGF|1490	-2.19	0.0284	0.069	-2.09	0.0364	0.089	-1.9	0.0569	0.129	-1.84	0.0652	0.143	-1.96	0.0507	0.121
ENSG00000116761	1491	CTH|1491	1.59	0.1111	0.204	1.39	0.1651	0.286	1.28	0.2	0.333	1.06	0.2903	0.437	0.95	0.3418	0.494
ENSG00000163599	1493	CTLA4|1493	-3.19	0.0014	0.006	-3.18	0.0015	0.007	-3.29	0.001	0.005	-3.35	0.0008	0.004	-3.87	0.0001	0.001
ENSG00000044115	1495	CTNNA1|1495	-0.71	0.4796	0.609	0.81	0.4189	0.562	1.3	0.1928	0.324	1.25	0.2121	0.349	0.32	0.7527	0.838
ENSG00000066032	1496	CTNNA2|1496	-1.01	0.3143	0.449	-1.03	0.3026	0.448	-1.08	0.2812	0.425	-0.88	0.3808	0.529	-0.71	0.4796	0.623
ENSG00000040531	1497	CTNS|1497	-0.14	0.888	0.927	3.83	0.0001	0.001	3.76	0.0002	0.001	3.56	0.0004	0.002	2.48	0.0132	0.043
ENSG00000168036	1499	CTNNB1|1499	-0.54	0.5913	0.706	0.19	0.8462	0.903	0.24	0.8082	0.878	0.41	0.6799	0.784	0.73	0.4646	0.609
ENSG00000198561	1500	CTNND1|1500	0.76	0.4483	0.58	0.47	0.6396	0.753	0.45	0.6563	0.767	0.31	0.7545	0.839	-0.16	0.8753	0.922
ENSG00000169862	1501	CTNND2|1501	1.43	0.152	0.26	1.24	0.2139	0.347	1.39	0.1644	0.288	1.51	0.1306	0.243	0.79	0.4277	0.577
ENSG00000171793	1503	CTPS|1503	5.67	0	0	5.13	0	0	5.03	0	0	5.12	0	0	3.77	0.0002	0.001
ENSG00000168925	1504	CTRB1|1504	-0.79	0.4302	0.563	-0.79	0.4311	0.574	-0.81	0.4186	0.564	-0.67	0.5053	0.645	1.01	0.3144	0.465
ENSG00000141086	1506	CTRL|1506	-0.3	0.764	0.839	-0.1	0.9175	0.949	-0.06	0.951	0.971	0.06	0.9498	0.973	-0.41	0.683	0.787
ENSG00000164733	1508	CTSB|1508	-2.8	0.0051	0.017	-0.41	0.6849	0.787	-0.52	0.6012	0.724	-0.45	0.6558	0.768	-2.73	0.0063	0.024
ENSG00000117984	1509	CTSD|1509	-0.79	0.4278	0.56	0.22	0.8226	0.886	0.25	0.8031	0.875	0.19	0.853	0.91	-1.92	0.0553	0.129
ENSG00000196188	1510	CTSE|1510	-4.93	0	0	-4.92	0	0	-4.9	0	0	-4.77	0	0	-3.39	0.0007	0.004
ENSG00000100448	1511	CTSG|1511	-6.6	0	0	-6.59	0	0	-6.44	0	0	-6.21	0	0	-6.58	0	0
ENSG00000103811	1512	CTSH|1512	0.63	0.5274	0.652	1.08	0.2812	0.425	1.03	0.3036	0.45	0.79	0.4276	0.573	-0.06	0.9506	0.971
ENSG00000143387	1513	CTSK|1513	-2.23	0.0259	0.064	-2.26	0.024	0.064	-2.19	0.0287	0.075	-2.24	0.0254	0.069	-3.56	0.0004	0.003
ENSG00000135047	1514	CTSL1|1514	2.28	0.0229	0.058	3.21	0.0013	0.006	3.17	0.0015	0.007	2.99	0.0029	0.012	1.56	0.1194	0.231
ENSG00000136943	1515	CTSL2|1515	3.16	0.0016	0.007	3.81	0.0001	0.001	3.83	0.0001	0.001	3.69	0.0002	0.001	2.59	0.0096	0.033
ENSG00000256043	1519	CTSO|1519	-6.6	0	0	-5.07	0	0	-4.86	0	0	-4.98	0	0	-3.84	0.0001	0.001
ENSG00000163131	1520	CTSS|1520	-3.44	0.0006	0.003	-3.88	0.0001	0.001	-4.25	0	0	-4.28	0	0	-4.23	0	0
ENSG00000172543	1521	CTSW|1521	-5.33	0	0	-5.36	0	0	-5.52	0	0	-5.51	0	0	-5.06	0	0
ENSG00000101160	1522	CTSZ|1522	1.38	0.1669	0.28	0.18	0.8557	0.909	0	0.9986	0.999	0.07	0.9446	0.97	-1.72	0.0853	0.18
ENSG00000257923	1523	CUX1|1523	-2.84	0.0046	0.015	-4.29	0	0	-4.14	0	0	-3.7	0.0002	0.001	-2.82	0.0049	0.02
ENSG00000168329	1524	CX3CR1|1524	-4.16	0	0	-4.03	0.0001	0	-3.96	0.0001	0.001	-3.92	0.0001	0.001	-3.2	0.0014	0.007
ENSG00000154639	1525	CXADR|1525	0.82	0.4151	0.549	0.93	0.3535	0.499	0.8	0.4252	0.57	0.79	0.4322	0.578	0.63	0.5277	0.666
ENSG00000166347	1528	CYB5A|1528	-4.32	0	0	-2.59	0.0096	0.031	-2.65	0.0081	0.027	-2.76	0.0058	0.021	-1.93	0.0532	0.126
ENSG00000008283	1534	CYB561|1534	2.66	0.0079	0.024	1.81	0.0705	0.15	1.7	0.0886	0.18	1.64	0.1008	0.2	2.35	0.0187	0.056
ENSG00000051523	1535	CYBA|1535	-1.98	0.0484	0.106	-1.43	0.1528	0.27	-1.18	0.2399	0.38	-1.19	0.2341	0.374	-1.99	0.0473	0.115
ENSG00000179091	1537	CYC1|1537	5.16	0	0	3.07	0.0022	0.009	2.56	0.0104	0.033	2.28	0.0224	0.062	1.23	0.2196	0.36
ENSG00000155833	1539	CYLC2|1539	0.05	0.9582	0.974	0.12	0.9056	0.942	-0.09	0.9314	0.961	-0.09	0.9282	0.96	0.14	0.8904	0.932
ENSG00000083799	1540	CYLD|1540	-6.91	0	0	-6.14	0	0	-6.26	0	0	-6.18	0	0	-5.66	0	0
ENSG00000140465	1543	CYP1A1|1543	-0.61	0.5405	0.662	-0.58	0.5617	0.69	-0.85	0.3968	0.543	-0.72	0.4691	0.613	-1	0.3198	0.47
ENSG00000140505	1544	CYP1A2|1544	2.77	0.0056	0.018	2.81	0.005	0.018	2.36	0.0186	0.053	2.4	0.0166	0.049	2.1	0.0363	0.094
ENSG00000138061	1545	CYP1B1|1545	-2.55	0.0108	0.031	-2.65	0.008	0.027	-2.62	0.0088	0.029	-2.5	0.0126	0.039	-3.88	0.0001	0.001
ENSG00000255974	1548	CYP2A6|1548	1.23	0.2197	0.344	1.19	0.2352	0.371	1.11	0.2661	0.409	1.11	0.2659	0.41	0.39	0.6955	0.796
ENSG00000198077	1549	CYP2A7|1549	1.03	0.3052	0.44	0.95	0.3427	0.488	0.79	0.4276	0.572	0.71	0.4768	0.62	1.01	0.3136	0.464
ENSG00000160870	1551	CYP3A7|1551	-2.84	0.0046	0.015	-2.97	0.003	0.012	-2.78	0.0055	0.02	-2.74	0.0062	0.022	-2.52	0.0119	0.039
ENSG00000197838	1553	CYP2A13|1553	2.09	0.0363	0.084	2	0.0453	0.106	1.86	0.0625	0.138	1.93	0.0533	0.123	1.95	0.0516	0.123
ENSG00000197408	1555	CYP2B6|1555	1.35	0.1765	0.292	1.27	0.2032	0.333	1.43	0.1531	0.273	1.29	0.1973	0.331	1.01	0.3114	0.462
ENSG00000165841	1557	CYP2C19|1557	-0.79	0.4293	0.562	-0.45	0.6518	0.762	-0.53	0.5985	0.722	-0.67	0.5031	0.643	-1.07	0.284	0.433
ENSG00000138115	1558	CYP2C8|1558	0.49	0.6218	0.73	0.81	0.4182	0.562	0.65	0.5137	0.65	0.68	0.4989	0.639	0.3	0.7647	0.847
ENSG00000138109	1559	CYP2C9|1559	-1.83	0.0667	0.137	-1.47	0.1423	0.256	-1.59	0.1109	0.214	-1.53	0.1254	0.236	-1.92	0.0546	0.128
ENSG00000108242	1562	CYP2C18|1562	-2.72	0.0066	0.021	-2.45	0.0143	0.042	-2.57	0.0103	0.033	-2.57	0.0102	0.033	-2.78	0.0056	0.022
ENSG00000100197	1565	CYP2D6|1565	-0.6	0.5509	0.672	-0.53	0.594	0.717	-0.5	0.6203	0.739	-0.54	0.5884	0.715	-0.33	0.7411	0.83
ENSG00000130649	1571	CYP2E1|1571	-3.65	0.0003	0.001	-2.74	0.0062	0.022	-2.77	0.0057	0.02	-2.77	0.0056	0.02	-3.77	0.0002	0.001
ENSG00000197446	1572	CYP2F1|1572	-0.56	0.5734	0.69	-0.71	0.4804	0.621	-0.66	0.5062	0.644	-0.43	0.6663	0.775	-0.67	0.5003	0.642
ENSG00000134716	1573	CYP2J2|1573	0.14	0.8854	0.925	-0.31	0.7593	0.844	-0.55	0.5855	0.711	-0.65	0.5182	0.656	-0.38	0.7042	0.803
ENSG00000160868	1576	CYP3A4|1576	-3.18	0.0015	0.006	-3.29	0.001	0.005	-3.74	0.0002	0.001	-3.81	0.0001	0.001	-3.62	0.0003	0.002
ENSG00000106258	1577	CYP3A5|1577	-3.71	0.0002	0.001	-4.05	0.0001	0	-4.03	0.0001	0	-4.08	0	0	-3.9	0.0001	0.001
ENSG00000187048	1579	CYP4A11|1579	-1.56	0.1199	0.216	-1.64	0.102	0.199	-1.82	0.0691	0.149	-1.74	0.0814	0.17	-3	0.0027	0.012
ENSG00000142973	1580	CYP4B1|1580	-3.28	0.0011	0.005	-3.43	0.0006	0.003	-3.41	0.0007	0.003	-3.33	0.0009	0.004	-4.57	0	0
ENSG00000167910	1581	CYP7A1|1581	0.91	0.3652	0.501	0.55	0.5794	0.704	0.4	0.6901	0.793	0.43	0.6669	0.775	-0.46	0.6461	0.759
ENSG00000180432	1582	CYP8B1|1582	0.99	0.3221	0.457	1.53	0.126	0.232	1.65	0.0996	0.197	1.51	0.1306	0.243	0.19	0.8493	0.904
ENSG00000140459	1583	CYP11A1|1583	-0.53	0.5957	0.709	-0.41	0.6843	0.787	-0.22	0.8242	0.888	-0.16	0.8727	0.923	-1.64	0.1014	0.205
ENSG00000160882	1584	CYP11B1|1584	-2.32	0.0203	0.053	-2.59	0.0096	0.031	-3.14	0.0017	0.008	-3.21	0.0013	0.006	-2.6	0.0093	0.032
ENSG00000179142	1585	CYP11B2|1585	-0.34	0.735	0.818	-0.57	0.5701	0.697	-0.71	0.4758	0.617	-0.73	0.468	0.612	-0.47	0.6366	0.753
ENSG00000148795	1586	CYP17A1|1586	1.3	0.1931	0.312	1.74	0.0814	0.167	1.48	0.1394	0.255	1.5	0.1327	0.246	2.03	0.0423	0.106
ENSG00000197475	1587	ADAM3A|1587	0.95	0.3405	0.476	0.97	0.333	0.478	0.88	0.3779	0.525	1.01	0.3125	0.46	1.06	0.2894	0.438
ENSG00000137869	1588	CYP19A1|1588	0.59	0.5543	0.675	0.77	0.4403	0.582	0.72	0.4693	0.611	0.77	0.4405	0.586	-0.42	0.6744	0.78
ENSG00000231852	1589	CYP21A2|1589	-0.42	0.6758	0.772	-0.68	0.4986	0.636	-0.81	0.4153	0.561	-0.74	0.4564	0.601	0.65	0.5163	0.656
ENSG00000019186	1591	CYP24A1|1591	-1.76	0.078	0.155	-2.18	0.0294	0.076	-2.13	0.0332	0.084	-1.92	0.055	0.126	-1.77	0.0776	0.168
ENSG00000095596	1592	CYP26A1|1592	0.57	0.5666	0.685	0.57	0.5686	0.695	0.55	0.5796	0.707	0.45	0.6525	0.766	1.17	0.2409	0.385
ENSG00000135929	1593	CYP27A1|1593	-3.28	0.0011	0.005	-2.91	0.0037	0.014	-2.9	0.0037	0.014	-2.99	0.0028	0.012	-3.76	0.0002	0.001
ENSG00000111012	1594	CYP27B1|1594	6.63	0	0	4.99	0	0	4.43	0	0	4.4	0	0	2.34	0.0195	0.058
ENSG00000001630	1595	CYP51A1|1595	3.76	0.0002	0.001	2.44	0.0149	0.044	2.56	0.0105	0.034	2.43	0.015	0.045	3.66	0.0003	0.002
ENSG00000173406	1600	DAB1|1600	1.8	0.0714	0.144	1.73	0.0844	0.172	1.66	0.097	0.193	1.74	0.0818	0.17	0.62	0.5339	0.67
ENSG00000153071	1601	DAB2|1601	0.16	0.8697	0.914	-0.06	0.9518	0.971	0.03	0.9752	0.985	0.09	0.9296	0.96	1.65	0.0997	0.202
ENSG00000129562	1603	DAD1|1603	1.02	0.3061	0.441	1.76	0.0781	0.162	1.63	0.1034	0.202	1.47	0.1421	0.259	1.8	0.0726	0.159
ENSG00000196352	1604	CD55|1604	-0.01	0.9893	0.994	-0.1	0.9238	0.954	-0.32	0.7516	0.839	-0.41	0.6824	0.786	-0.67	0.5046	0.645
ENSG00000173402	1605	DAG1|1605	1.31	0.1918	0.31	3.81	0.0001	0.001	3.88	0.0001	0.001	3.86	0.0001	0.001	2.85	0.0044	0.018
ENSG00000065357	1606	DGKA|1606	-5.88	0	0	-6.27	0	0	-6.43	0	0	-6.33	0	0	-7.1	0	0
ENSG00000136267	1607	DGKB|1607	1.9	0.0576	0.122	1.9	0.0572	0.127	2.1	0.0361	0.09	2.37	0.0179	0.052	1.99	0.0465	0.113
ENSG00000058866	1608	DGKG|1608	1.42	0.1566	0.266	0.72	0.4711	0.612	0.53	0.5992	0.723	0.32	0.7481	0.836	-2.74	0.0063	0.024
ENSG00000145214	1609	DGKQ|1609	1.27	0.2044	0.325	1.45	0.1466	0.262	1.38	0.1688	0.294	1.35	0.1779	0.307	0.5	0.6205	0.741
ENSG00000110887	1610	DAO|1610	-0.55	0.5841	0.7	-0.46	0.6441	0.757	-0.48	0.6317	0.748	-0.43	0.6645	0.774	-1.33	0.1849	0.319
ENSG00000112977	1611	DAP|1611	1.52	0.1286	0.228	-0.81	0.4196	0.563	-0.68	0.4946	0.633	-0.59	0.5536	0.685	-0.1	0.9228	0.953
ENSG00000196730	1612	DAPK1|1612	-0.3	0.7615	0.838	0.21	0.8324	0.892	0.01	0.9931	0.996	-0.13	0.896	0.938	0.82	0.4119	0.562
ENSG00000167657	1613	DAPK3|1613	-1.55	0.1203	0.216	1.81	0.0697	0.148	1.77	0.0774	0.163	1.85	0.0639	0.141	1.09	0.2764	0.425
ENSG00000115866	1615	DARS|1615	0.94	0.3481	0.483	1.01	0.3107	0.456	1.16	0.2471	0.388	1.23	0.2203	0.358	2.13	0.0335	0.088
ENSG00000204209	1616	DAXX|1616	3.22	0.0013	0.006	1.47	0.1416	0.255	1.46	0.1432	0.26	1.14	0.2554	0.398	1.35	0.1782	0.31
ENSG00000092345	1618	DAZL|1618	-1.95	0.0511	0.111	-1.94	0.0519	0.118	-2.21	0.0272	0.072	-2.34	0.0196	0.056	-3.67	0.0003	0.002
ENSG00000078725	1620	DBC1|1620	0.5	0.6144	0.724	0.55	0.5812	0.706	0.43	0.6683	0.777	0.7	0.4844	0.626	-0.37	0.7109	0.808
ENSG00000123454	1621	DBH|1621	-4.44	0	0	-4.23	0	0	-4.07	0	0	-3.93	0.0001	0.001	-2.12	0.0338	0.089
ENSG00000155368	1622	DBI|1622	3.59	0.0003	0.002	3.47	0.0005	0.003	3.42	0.0006	0.003	3.27	0.0011	0.005	2.82	0.0049	0.02
ENSG00000113758	1627	DBN1|1627	4.28	0	0	4.43	0	0	4.27	0	0	4.5	0	0	5.21	0	0
ENSG00000105516	1628	DBP|1628	0.59	0.5537	0.674	0.45	0.6556	0.765	0.69	0.493	0.632	0.71	0.478	0.621	-0.53	0.5949	0.72
ENSG00000137992	1629	DBT|1629	-0.5	0.6162	0.726	-0.56	0.5749	0.701	-0.46	0.642	0.757	-0.49	0.6227	0.742	1.08	0.2784	0.427
ENSG00000187323	1630	DCC|1630	1.58	0.1143	0.208	2.27	0.0234	0.063	2.08	0.0381	0.094	2.18	0.0296	0.078	1.5	0.1326	0.25
ENSG00000167969	1632	DCI|1632	-0.72	0.474	0.604	0.26	0.7953	0.868	0.43	0.6683	0.777	0.34	0.7371	0.827	1.1	0.2737	0.422
ENSG00000156136	1633	DCK|1633	0.74	0.4596	0.59	1.04	0.2967	0.442	1	0.3155	0.463	1.01	0.314	0.461	2.02	0.044	0.109
ENSG00000011465	1634	DCN|1634	-1.93	0.054	0.116	-1.93	0.0535	0.121	-2.17	0.0303	0.078	-2.11	0.0347	0.088	-2.44	0.0147	0.046
ENSG00000129187	1635	DCTD|1635	-3.26	0.0011	0.005	0.92	0.3588	0.504	0.87	0.3851	0.532	0.82	0.4134	0.56	0.77	0.4402	0.588
ENSG00000159640	1636	ACE|1636	-1	0.3167	0.452	-1.05	0.2936	0.438	-0.96	0.3353	0.483	-0.9	0.3658	0.514	-1.16	0.2475	0.392
ENSG00000080166	1638	DCT|1638	0.52	0.6004	0.713	0.57	0.5675	0.694	0.52	0.6011	0.724	0.5	0.6189	0.739	1.16	0.2457	0.39
ENSG00000204843	1639	DCTN1|1639	-0.7	0.4823	0.611	-1.42	0.1553	0.273	-1.46	0.1443	0.261	-1.22	0.2234	0.362	-3.86	0.0001	0.001
ENSG00000167986	1642	DDB1|1642	3.85	0.0001	0.001	4.34	0	0	4.24	0	0	4.18	0	0	3.15	0.0017	0.008
ENSG00000134574	1643	DDB2|1643	-5.56	0	0	-5.12	0	0	-4.83	0	0	-4.76	0	0	-3.85	0.0001	0.001
ENSG00000132437	1644	DDC|1644	0.56	0.5729	0.69	0.45	0.6553	0.765	0.37	0.7125	0.811	0.12	0.9039	0.944	0.14	0.8887	0.931
ENSG00000187134	1645	AKR1C1|1645	-1.22	0.2241	0.35	-1.24	0.2138	0.347	-1.64	0.1002	0.198	-1.64	0.1007	0.2	-1.95	0.0509	0.121
ENSG00000151632	1646	AKR1C2|1646	-0.46	0.6469	0.75	-0.46	0.646	0.758	-0.97	0.3337	0.481	-1.02	0.3058	0.453	-1.88	0.0603	0.138
ENSG00000116717	1647	GADD45A|1647	-2.67	0.0076	0.023	-3.16	0.0016	0.007	-3.19	0.0014	0.007	-3.04	0.0024	0.01	-1.82	0.0692	0.153
ENSG00000175197	1649	DDIT3|1649	6.42	0	0	5.73	0	0	5.85	0	0	5.89	0	0	5.63	0	0
ENSG00000244038	1650	DDOST|1650	5.84	0	0	7.28	0	0	6.92	0	0	6.66	0	0	6.18	0	0
ENSG00000099977	1652	DDT|1652	2.12	0.0341	0.08	2.67	0.0076	0.025	2.74	0.0061	0.022	2.63	0.0086	0.029	3.25	0.0012	0.006
ENSG00000079785	1653	DDX1|1653	2.41	0.0159	0.043	1.48	0.1396	0.253	1.29	0.1967	0.329	1.31	0.189	0.321	2.46	0.0139	0.044
ENSG00000108654	1655	DDX5|1655	-1.55	0.1208	0.217	-3.39	0.0007	0.004	-3.36	0.0008	0.004	-3.44	0.0006	0.003	-1.57	0.1158	0.226
ENSG00000110367	1656	DDX6|1656	-3.69	0.0002	0.001	-2.41	0.0161	0.047	-2.62	0.0089	0.029	-2.45	0.0143	0.044	-1	0.316	0.466
ENSG00000172869	1657	DMXL1|1657	-3.49	0.0005	0.002	-1.65	0.0995	0.195	-1.39	0.1652	0.289	-1.37	0.1702	0.297	-0.1	0.9181	0.951
ENSG00000067596	1659	DHX8|1659	0.55	0.585	0.701	2.37	0.0181	0.051	2.26	0.0238	0.065	2.24	0.025	0.068	1.79	0.0742	0.162
ENSG00000135829	1660	DHX9|1660	3.59	0.0003	0.002	3.15	0.0016	0.007	3.04	0.0024	0.01	3.18	0.0015	0.007	3.22	0.0013	0.007
ENSG00000178105	1662	DDX10|1662	2.88	0.004	0.014	6.36	0	0	6.46	0	0	6.63	0	0	5.84	0	0
ENSG00000013573	1663	DDX11|1663	1.65	0.0995	0.187	0.67	0.5009	0.638	0.77	0.4431	0.586	0.98	0.3247	0.472	1.14	0.2542	0.4
ENSG00000109606	1665	DHX15|1665	3.2	0.0014	0.006	4.05	0.0001	0	4.21	0	0	4.25	0	0	4.32	0	0
ENSG00000104325	1666	DECR1|1666	-2.41	0.0162	0.044	-5.18	0	0	-5.05	0	0	-5.23	0	0	-3.85	0.0001	0.001
ENSG00000164821	1669	DEFA4|1669	-3.46	0.0005	0.003	-3.37	0.0008	0.004	-3.33	0.0009	0.004	-3.19	0.0015	0.007	-2.58	0.01	0.034
ENSG00000164816	1670	DEFA5|1670	-2.06	0.0394	0.09	-2.01	0.0451	0.106	-2.11	0.0348	0.087	-2.07	0.0381	0.095	0.34	0.7318	0.823
ENSG00000164822	1671	DEFA6|1671	-1.34	0.1801	0.296	-1.27	0.2045	0.335	-1.22	0.2235	0.361	-1.16	0.2463	0.389	0.44	0.6571	0.767
ENSG00000164825	1672	DEFB1|1672	-1.3	0.1926	0.311	-0.45	0.654	0.764	-0.73	0.4671	0.609	-0.84	0.4036	0.551	-1.52	0.1286	0.244
ENSG00000171711	1673	DEFB4A|1673	-4.65	0	0	-4.32	0	0	-4.3	0	0	-4.17	0	0	-3.21	0.0013	0.007
ENSG00000175084	1674	DES|1674	-3.4	0.0007	0.003	-3.22	0.0013	0.006	-3.45	0.0006	0.003	-3.28	0.001	0.005	-2.92	0.0036	0.015
ENSG00000197766	1675	CFD|1675	-3.43	0.0006	0.003	-2.75	0.0061	0.021	-2.81	0.005	0.018	-2.78	0.0055	0.02	-2.56	0.0106	0.036
ENSG00000160049	1676	DFFA|1676	3.92	0.0001	0.001	3.8	0.0002	0.001	4.2	0	0	4.29	0	0	2.76	0.0059	0.023
ENSG00000169598	1677	DFFB|1677	0.77	0.4385	0.571	0.63	0.5264	0.66	0.5	0.6195	0.738	0.53	0.5969	0.722	2.1	0.0362	0.094
ENSG00000105928	1687	DFNA5|1687	0.81	0.418	0.552	0.51	0.611	0.731	0.57	0.5696	0.698	0.79	0.4289	0.574	-1.09	0.2764	0.425
ENSG00000100473	1690	COCH|1690	3.01	0.0026	0.01	3.04	0.0024	0.01	2.9	0.0038	0.015	2.76	0.0059	0.021	3.51	0.0005	0.003
ENSG00000114956	1716	DGUOK|1716	2.32	0.0202	0.052	1.79	0.0736	0.155	2.01	0.0445	0.106	2.17	0.0303	0.079	1.95	0.0515	0.122
ENSG00000172893	1717	DHCR7|1717	5.37	0	0	5.17	0	0	5.16	0	0	5.02	0	0	3.99	0.0001	0.001
ENSG00000116133	1718	DHCR24|1718	4.19	0	0	3.77	0.0002	0.001	4	0.0001	0.001	3.89	0.0001	0.001	2.03	0.0429	0.107
ENSG00000228716	1719	DHFR|1719	0.98	0.3292	0.465	3.16	0.0016	0.007	3.18	0.0015	0.007	3.45	0.0006	0.003	4.17	0	0
ENSG00000102967	1723	DHODH|1723	1.81	0.0697	0.142	2.71	0.0067	0.023	2.59	0.0097	0.032	2.42	0.0158	0.047	3.39	0.0007	0.004
ENSG00000095059	1725	DHPS|1725	0.18	0.8575	0.906	0.22	0.826	0.888	0.21	0.8374	0.898	0.04	0.9717	0.985	1.15	0.2522	0.397
ENSG00000100243	1727	CYB5R3|1727	-1.63	0.1028	0.192	-1.29	0.1956	0.324	-1.12	0.2649	0.408	-1.12	0.262	0.406	-2.17	0.03	0.081
ENSG00000181019	1728	NQO1|1728	1.39	0.1632	0.275	1.79	0.0734	0.155	1.96	0.0502	0.117	1.88	0.0609	0.136	0.4	0.6883	0.791
ENSG00000131504	1729	DIAPH1|1729	1.76	0.0778	0.154	3.41	0.0006	0.003	3.64	0.0003	0.002	3.6	0.0003	0.002	2.13	0.0337	0.089
ENSG00000180096	1731	SEPT1|1731	-6.71	0	0	-6.66	0	0	-6.53	0	0	-6.63	0	0	-6.52	0	0
ENSG00000211452	1733	DIO1|1733	3.27	0.0011	0.005	3.09	0.002	0.009	3.1	0.002	0.008	3.05	0.0023	0.01	2.81	0.005	0.02
ENSG00000211448	1734	DIO2|1734	-1.18	0.2383	0.365	-1.13	0.2581	0.399	-1.13	0.258	0.401	-0.89	0.3743	0.522	-1.49	0.1353	0.254
ENSG00000197406	1735	DIO3|1735	-3.49	0.0005	0.002	-3.37	0.0008	0.004	-3.75	0.0002	0.001	-3.58	0.0004	0.002	-3.92	0.0001	0.001
ENSG00000150768	1737	DLAT|1737	-0.11	0.9139	0.945	3.45	0.0006	0.003	3.21	0.0013	0.006	3.12	0.0018	0.008	3.2	0.0014	0.007
ENSG00000091140	1738	DLD|1738	0.8	0.4231	0.556	-0.29	0.7727	0.853	-0.54	0.5884	0.714	-0.73	0.4632	0.607	0.47	0.6404	0.755
ENSG00000075711	1739	DLG1|1739	2.84	0.0045	0.015	1.61	0.1074	0.206	1.51	0.131	0.242	1.47	0.1427	0.259	2.93	0.0034	0.015
ENSG00000150672	1740	DLG2|1740	-2.62	0.0088	0.026	-2.59	0.0098	0.031	-2.79	0.0053	0.019	-2.62	0.0089	0.03	-2.73	0.0063	0.024
ENSG00000132535	1742	DLG4|1742	-1.87	0.0616	0.128	-0.47	0.6367	0.751	-0.63	0.5291	0.663	-0.51	0.6073	0.73	-1.19	0.2361	0.379
ENSG00000119689	1743	DLST|1743	-1.69	0.0905	0.174	-0.08	0.9325	0.96	0.23	0.8191	0.885	0.21	0.8328	0.896	-0.3	0.7659	0.848
ENSG00000144355	1745	DLX1|1745	3.29	0.001	0.004	3.21	0.0014	0.006	2.94	0.0033	0.013	2.9	0.0038	0.015	2.74	0.0061	0.023
ENSG00000115844	1746	DLX2|1746	2.32	0.0204	0.053	2.18	0.0293	0.075	1.88	0.06	0.134	1.97	0.0486	0.115	2.22	0.0265	0.073
ENSG00000064195	1747	DLX3|1747	3.54	0.0004	0.002	3.33	0.0009	0.004	3.06	0.0022	0.01	3.2	0.0014	0.006	1.59	0.1119	0.221
ENSG00000108813	1748	DLX4|1748	4.16	0	0	3.85	0.0001	0.001	3.58	0.0003	0.002	3.52	0.0004	0.002	3.87	0.0001	0.001
ENSG00000105880	1749	DLX5|1749	0.11	0.912	0.944	-0.08	0.939	0.963	0.04	0.9662	0.98	-0.1	0.9189	0.954	0.6	0.5502	0.683
ENSG00000006377	1750	DLX6|1750	2.91	0.0037	0.013	2.7	0.007	0.024	2.49	0.0128	0.04	2.32	0.0205	0.058	2.9	0.0038	0.016
ENSG00000187908	1755	DMBT1|1755	-2.38	0.0172	0.046	-2.29	0.0224	0.061	-2.21	0.0273	0.072	-2.05	0.0402	0.099	-1.73	0.0835	0.177
ENSG00000123453	1757	SARDH|1757	-2.57	0.0103	0.03	-2.4	0.0165	0.048	-2.35	0.0187	0.054	-2.29	0.0222	0.061	-1.66	0.0964	0.197
ENSG00000152592	1758	DMP1|1758	5.03	0	0	5.42	0	0	5.42	0	0	5.37	0	0	4.34	0	0
ENSG00000106976	1759	DNM1|1759	3.23	0.0012	0.005	3.63	0.0003	0.002	3.5	0.0005	0.003	3.67	0.0003	0.002	1.85	0.0651	0.146
ENSG00000104936	1760	DMPK|1760	-3	0.0027	0.01	-3.33	0.0009	0.004	-3.32	0.0009	0.005	-3.15	0.0017	0.007	-2.3	0.0214	0.062
ENSG00000137090	1761	DMRT1|1761	5.53	0	0	5.7	0	0	5.51	0	0	5.51	0	0	6.02	0	0
ENSG00000185800	1762	DMWD|1762	3.09	0.002	0.008	3.12	0.0019	0.008	3.13	0.0018	0.008	3.22	0.0013	0.006	2.98	0.0029	0.013
ENSG00000138346	1763	DNA2|1763	5.87	0	0	6.98	0	0	7	0	0	6.91	0	0	6.48	0	0
ENSG00000039139	1767	DNAH5|1767	1.83	0.0669	0.137	0.99	0.3213	0.467	0.99	0.3203	0.468	1.08	0.2789	0.425	2.3	0.0218	0.063
ENSG00000115423	1768	DNAH6|1768	0.05	0.9568	0.973	-0.09	0.929	0.957	-0.25	0.8027	0.875	0.03	0.9744	0.986	1.24	0.217	0.357
ENSG00000124721	1769	DNAH8|1769	3.83	0.0001	0.001	3.6	0.0003	0.002	3.23	0.0013	0.006	3.11	0.0019	0.008	1.15	0.2487	0.393
ENSG00000007174	1770	DNAH9|1770	-2.54	0.011	0.032	-1.46	0.1436	0.258	-1.52	0.1291	0.24	-1.11	0.2652	0.409	-0.43	0.6676	0.775
ENSG00000213918	1773	DNASE1|1773	-0.02	0.9865	0.992	0.99	0.3244	0.47	0.96	0.3395	0.487	0.89	0.3709	0.519	0.85	0.3944	0.546
ENSG00000167968	1775	DNASE1L2|1775	1.03	0.303	0.438	1.54	0.1242	0.23	1.77	0.0764	0.161	1.74	0.0814	0.17	2.03	0.0424	0.106
ENSG00000163687	1776	DNASE1L3|1776	-7.9	0	0	-7.8	0	0	-7.64	0	0	-7.75	0	0	-8.01	0	0
ENSG00000105612	1777	DNASE2|1777	1.82	0.0694	0.141	1.73	0.0846	0.172	1.68	0.0928	0.186	1.41	0.1581	0.281	-0.66	0.5083	0.648
ENSG00000197102	1778	DYNC1H1|1778	0.51	0.609	0.72	1.49	0.136	0.248	1.68	0.0941	0.188	1.77	0.0763	0.162	1.25	0.213	0.353
ENSG00000158560	1780	DYNC1I1|1780	0.89	0.371	0.507	0.43	0.6688	0.775	0.42	0.6748	0.782	0.43	0.6652	0.774	0.71	0.48	0.624
ENSG00000077380	1781	DYNC1I2|1781	-0.42	0.6747	0.771	-1.44	0.1513	0.268	-1.5	0.1344	0.247	-1.56	0.118	0.225	-0.21	0.8353	0.896
ENSG00000135720	1783	DYNC1LI2|1783	-1	0.3173	0.452	-0.31	0.7572	0.842	-0.22	0.8254	0.889	-0.12	0.9083	0.947	1.28	0.2011	0.338
ENSG00000079805	1785	DNM2|1785	0.61	0.5449	0.667	-0.09	0.9274	0.956	0.2	0.8453	0.903	0.06	0.9528	0.974	0.44	0.6607	0.769
ENSG00000130816	1786	DNMT1|1786	5	0	0	5.19	0	0	4.92	0	0	5.1	0	0	4.17	0	0
ENSG00000107614	1787	TRDMT1|1787	-0.96	0.3357	0.471	-0.68	0.494	0.632	-0.78	0.4372	0.581	-0.6	0.551	0.683	1.31	0.192	0.328
ENSG00000119772	1788	DNMT3A|1788	6.68	0	0	6.33	0	0	6.41	0	0	6.38	0	0	6.29	0	0
ENSG00000088305	1789	DNMT3B|1789	8.76	0	0	7.42	0	0	7.43	0	0	7.62	0	0	6.92	0	0
ENSG00000107447	1791	DNTT|1791	0.68	0.4997	0.627	0.53	0.5974	0.72	0.58	0.5618	0.691	0.61	0.5398	0.674	0.71	0.4803	0.624
ENSG00000150760	1793	DOCK1|1793	-1.69	0.0915	0.175	-0.31	0.7536	0.84	-0.25	0.8025	0.875	-0.42	0.6739	0.78	0.04	0.9672	0.98
ENSG00000134516	1794	DOCK2|1794	-3.83	0.0001	0.001	-3.72	0.0002	0.001	-3.76	0.0002	0.001	-3.67	0.0002	0.002	-4.26	0	0
ENSG00000088538	1795	DOCK3|1795	5.5	0	0	6.17	0	0	5.98	0	0	6.04	0	0	3.27	0.0011	0.006
ENSG00000115325	1796	DOK1|1796	-1.56	0.1192	0.215	-1.89	0.0595	0.131	-1.84	0.0654	0.143	-2.03	0.0421	0.102	-1.52	0.1277	0.243
ENSG00000204348	1797	DOM3Z|1797	4.02	0.0001	0	2.72	0.0066	0.023	2.24	0.0249	0.067	2.25	0.0243	0.066	2.03	0.042	0.105
ENSG00000172269	1798	DPAGT1|1798	2.05	0.0406	0.092	5.65	0	0	5.57	0	0	5.4	0	0	3.84	0.0001	0.001
ENSG00000015413	1800	DPEP1|1800	-1.23	0.2199	0.345	-1.25	0.2101	0.342	-1.04	0.2969	0.443	-1.1	0.2693	0.414	-0.71	0.4807	0.624
ENSG00000108963	1801	DPH1|1801	0.08	0.9359	0.96	4.48	0	0	4.35	0	0	4.3	0	0	4.11	0	0
ENSG00000132768	1802	DPH2|1802	7.24	0	0	6.55	0	0	6.4	0	0	6.36	0	0	5.1	0	0
ENSG00000197635	1803	DPP4|1803	-1.82	0.0684	0.139	-1.96	0.0505	0.116	-1.93	0.0532	0.122	-1.9	0.0578	0.131	-2.65	0.0082	0.029
ENSG00000130226	1804	DPP6|1804	-0.15	0.8838	0.924	-0.12	0.9027	0.941	-0.11	0.9156	0.951	-0.05	0.9577	0.977	-0.38	0.7041	0.802
ENSG00000143196	1805	DPT|1805	-2.94	0.0033	0.012	-3.05	0.0023	0.01	-3.35	0.0008	0.004	-3.42	0.0006	0.003	-4.18	0	0
ENSG00000188641	1806	DPYD|1806	-2.86	0.0043	0.015	-2.76	0.0058	0.02	-3.05	0.0023	0.01	-2.97	0.003	0.012	-3.75	0.0002	0.001
ENSG00000147647	1807	DPYS|1807	-4.17	0	0	-5	0	0	-4.99	0	0	-4.93	0	0	-6.48	0	0
ENSG00000092964	1808	DPYSL2|1808	-2.58	0.01	0.029	-0.15	0.8797	0.925	-0.31	0.7582	0.843	-0.22	0.8239	0.89	0.15	0.8808	0.926
ENSG00000113657	1809	DPYSL3|1809	-2.78	0.0055	0.018	-2.56	0.0105	0.033	-2.72	0.0065	0.023	-2.53	0.0114	0.037	-1.75	0.0801	0.171
ENSG00000117505	1810	DR1|1810	0.91	0.3628	0.499	0.76	0.4467	0.588	0.95	0.3399	0.487	1.02	0.3093	0.456	2.67	0.0076	0.028
ENSG00000091138	1811	SLC26A3|1811	0.34	0.7354	0.818	0.25	0.802	0.872	0.29	0.7708	0.852	0.3	0.7625	0.845	0.03	0.9799	0.988
ENSG00000184845	1812	DRD1|1812	-0.71	0.4798	0.609	-0.5	0.6172	0.736	-0.57	0.5662	0.695	-0.7	0.4853	0.627	-1.38	0.1688	0.298
ENSG00000149295	1813	DRD2|1813	0.66	0.5062	0.633	0.95	0.3408	0.486	0.99	0.3223	0.47	1.08	0.2811	0.427	1.08	0.2807	0.429
ENSG00000151577	1814	DRD3|1814	0.53	0.5968	0.71	0.49	0.6256	0.742	-0.41	0.6822	0.787	-0.57	0.5682	0.697	0.47	0.6361	0.753
ENSG00000069696	1815	DRD4|1815	-1.32	0.1861	0.303	-0.91	0.362	0.507	-1.06	0.2909	0.436	-1.03	0.3024	0.449	0.04	0.9702	0.982
ENSG00000169676	1816	DRD5|1816	-1.67	0.0951	0.18	-1.68	0.093	0.185	-1.82	0.0683	0.148	-1.69	0.0909	0.184	-3.48	0.0005	0.003
ENSG00000108591	1819	DRG2|1819	-3.2	0.0014	0.006	-0.19	0.8469	0.903	0.29	0.7713	0.853	0.17	0.8667	0.919	-1.12	0.2645	0.411
ENSG00000116017	1820	ARID3A|1820	4.49	0	0	5.57	0	0	5.22	0	0	5.1	0	0	3.34	0.0008	0.005
ENSG00000111676	1822	ATN1|1822	0.29	0.7753	0.848	-0.09	0.9268	0.956	-0.12	0.9034	0.943	-0.07	0.9416	0.968	-0.89	0.3745	0.526
ENSG00000134765	1823	DSC1|1823	-0.76	0.447	0.579	-0.74	0.4578	0.599	-0.97	0.3311	0.479	-1.02	0.3066	0.454	-1.42	0.1572	0.283
ENSG00000134755	1824	DSC2|1824	0.59	0.5544	0.675	0.98	0.3275	0.473	0.9	0.3682	0.516	0.89	0.3716	0.52	-0.13	0.8975	0.937
ENSG00000134762	1825	DSC3|1825	-1	0.3175	0.452	-0.85	0.398	0.542	-0.73	0.4659	0.608	-0.54	0.5919	0.718	-1.15	0.2514	0.396
ENSG00000171587	1826	DSCAM|1826	0.92	0.358	0.494	0.94	0.3473	0.493	0.86	0.3889	0.535	1.11	0.2661	0.41	-0.36	0.721	0.816
ENSG00000159200	1827	RCAN1|1827	-1.54	0.1226	0.22	-1.32	0.1857	0.313	-1.41	0.158	0.279	-1.42	0.1548	0.276	-0.93	0.3521	0.504
ENSG00000134760	1828	DSG1|1828	-0.42	0.6751	0.772	-0.33	0.7431	0.832	-0.35	0.7286	0.823	-0.36	0.721	0.815	-1.69	0.0904	0.188
ENSG00000046604	1829	DSG2|1829	2.81	0.005	0.016	3.3	0.001	0.005	3.17	0.0016	0.007	3.27	0.0011	0.005	3.61	0.0003	0.002
ENSG00000134757	1830	DSG3|1830	-2.63	0.0086	0.026	-2.51	0.012	0.037	-2.37	0.018	0.052	-2.18	0.0292	0.077	-3.25	0.0012	0.006
ENSG00000096696	1832	DSP|1832	0.27	0.7834	0.854	-0.41	0.6839	0.787	-0.19	0.8508	0.907	-0.21	0.8371	0.899	0.04	0.972	0.983
ENSG00000083782	1833	EPYC|1833	-0.3	0.7639	0.839	-0.28	0.7768	0.856	-0.53	0.596	0.72	-0.7	0.481	0.624	-0.32	0.7476	0.835
ENSG00000152591	1834	DSPP|1834	1.86	0.0632	0.131	2.29	0.0221	0.06	2.19	0.0286	0.075	2.31	0.0212	0.059	1.89	0.0589	0.135
ENSG00000155850	1836	SLC26A2|1836	1.89	0.0584	0.123	2.36	0.0184	0.052	1.96	0.05	0.116	2.05	0.0404	0.099	2.73	0.0064	0.024
ENSG00000134769	1837	DTNA|1837	2.66	0.008	0.024	3.08	0.0021	0.009	2.73	0.0063	0.022	2.83	0.0047	0.018	1.64	0.1019	0.205
ENSG00000138101	1838	DTNB|1838	1.94	0.0526	0.114	1.34	0.1806	0.306	1.17	0.2439	0.385	1.15	0.2494	0.392	1.45	0.1459	0.268
ENSG00000113070	1839	HBEGF|1839	-1.18	0.2389	0.366	-0.86	0.391	0.535	-0.82	0.4126	0.558	-0.53	0.5973	0.722	-0.91	0.3648	0.517
ENSG00000135144	1840	DTX1|1840	-2.51	0.0122	0.034	-2.42	0.0157	0.046	-2.39	0.0168	0.049	-2.15	0.0314	0.082	-1.76	0.0794	0.17
ENSG00000168393	1841	DTYMK|1841	5.03	0	0	7.51	0	0	7.31	0	0	7.33	0	0	6.55	0	0
ENSG00000106823	1842	ECM2|1842	-2.43	0.0154	0.042	-2.3	0.0216	0.059	-2.11	0.0353	0.088	-2.02	0.0433	0.105	-1.62	0.1056	0.211
ENSG00000120129	1843	DUSP1|1843	-3.86	0.0001	0.001	-3.62	0.0003	0.002	-3.48	0.0005	0.003	-3.37	0.0008	0.004	-2.79	0.0054	0.021
ENSG00000158050	1844	DUSP2|1844	0.94	0.3485	0.484	0.72	0.4743	0.615	0.72	0.4687	0.61	0.69	0.4932	0.634	-1.32	0.1872	0.322
ENSG00000108861	1845	DUSP3|1845	-0.1	0.9241	0.952	0.9	0.3687	0.513	0.87	0.3859	0.532	0.74	0.4586	0.603	-0.12	0.9034	0.942
ENSG00000120875	1846	DUSP4|1846	-3.2	0.0014	0.006	-1.15	0.2519	0.391	-1.09	0.2765	0.42	-1.26	0.2087	0.344	-1.19	0.2334	0.376
ENSG00000138166	1847	DUSP5|1847	0.14	0.8886	0.927	0.78	0.4347	0.577	0.88	0.3806	0.527	0.82	0.4147	0.561	-1.46	0.1437	0.265
ENSG00000139318	1848	DUSP6|1848	-2.99	0.0028	0.01	-2.97	0.003	0.012	-2.91	0.0037	0.014	-2.82	0.0048	0.018	-2.93	0.0034	0.015
ENSG00000164086	1849	DUSP7|1849	-0.14	0.8924	0.93	0.63	0.5278	0.661	0.37	0.7108	0.809	0.58	0.5602	0.691	-1.43	0.1536	0.278
ENSG00000184545	1850	DUSP8|1850	-1.25	0.2124	0.335	-0.3	0.7611	0.845	-0.25	0.8014	0.873	-0.24	0.8069	0.878	0.35	0.723	0.817
ENSG00000128951	1854	DUT|1854	-2.9	0.0038	0.013	-0.56	0.578	0.703	-0.63	0.5308	0.665	-0.54	0.5913	0.718	0.82	0.4111	0.561
ENSG00000107404	1855	DVL1|1855	3.16	0.0016	0.006	3.04	0.0024	0.01	2.58	0.0099	0.032	2.74	0.0061	0.022	2.01	0.0445	0.11
ENSG00000004975	1856	DVL2|1856	1.52	0.1295	0.229	6.44	0	0	6.29	0	0	6.33	0	0	6.29	0	0
ENSG00000161202	1857	DVL3|1857	5.72	0	0	3.28	0.0011	0.005	3.46	0.0005	0.003	3.46	0.0005	0.003	2.45	0.0144	0.045
ENSG00000157540	1859	DYRK1A|1859	-1.83	0.0679	0.139	-1.23	0.2182	0.352	-1.32	0.1885	0.318	-1.15	0.2508	0.393	-0.17	0.8674	0.917
ENSG00000136827	1861	TOR1A|1861	0.03	0.9753	0.986	2.9	0.0037	0.014	2.72	0.0066	0.023	2.62	0.0088	0.03	3.19	0.0014	0.007
ENSG00000101412	1869	E2F1|1869	11.3	0	0	9.69	0	0	9.33	0	0	9.49	0	0	6.93	0	0
ENSG00000007968	1870	E2F2|1870	5.04	0	0	5.27	0	0	5.13	0	0	5.4	0	0	5.18	0	0
ENSG00000112242	1871	E2F3|1871	5.75	0	0	4.12	0	0	3.97	0.0001	0.001	4.01	0.0001	0	4.58	0	0
ENSG00000205250	1874	E2F4|1874	3.8	0.0001	0.001	5.62	0	0	5.74	0	0	5.9	0	0	3.77	0.0002	0.001
ENSG00000133740	1875	E2F5|1875	2.99	0.0028	0.01	0.57	0.5663	0.693	0.5	0.6159	0.735	0.57	0.5693	0.698	2.27	0.0233	0.067
ENSG00000169016	1876	E2F6|1876	5.49	0	0	5.45	0	0	5.26	0	0	5.16	0	0	5.73	0	0
ENSG00000167967	1877	E4F1|1877	1	0.3182	0.453	2.16	0.0308	0.079	2.46	0.0139	0.042	2.48	0.0131	0.041	1.62	0.1051	0.21
ENSG00000164330	1879	EBF1|1879	-2.94	0.0033	0.012	-2.63	0.0086	0.028	-2.67	0.0075	0.026	-2.56	0.0106	0.034	-2.78	0.0055	0.022
ENSG00000169508	1880	GPR183|1880	-4.06	0	0	-4.07	0	0	-4.03	0.0001	0	-3.97	0.0001	0.001	-3.89	0.0001	0.001
ENSG00000117298	1889	ECE1|1889	0.28	0.781	0.852	0.64	0.5238	0.658	0.8	0.4253	0.57	0.79	0.4301	0.575	-0.14	0.8907	0.932
ENSG00000025708	1890	TYMP|1890	-0.49	0.6265	0.734	0.08	0.9326	0.96	-0.09	0.9302	0.96	-0.21	0.8345	0.897	-2.14	0.0326	0.086
ENSG00000104823	1891	ECH1|1891	1.23	0.2186	0.343	-0.59	0.555	0.684	-0.6	0.5515	0.683	-0.86	0.3881	0.536	-0.95	0.3403	0.492
ENSG00000127884	1892	ECHS1|1892	-0.26	0.7986	0.864	1.91	0.0567	0.126	1.88	0.0598	0.134	1.67	0.0947	0.19	1.42	0.155	0.28
ENSG00000143369	1893	ECM1|1893	-0.62	0.5356	0.658	-0.73	0.4679	0.609	-1	0.3193	0.466	-1	0.3161	0.464	-2.02	0.0435	0.108
ENSG00000114346	1894	ECT2|1894	8.58	0	0	7.3	0	0	7.23	0	0	7.27	0	0	7.63	0	0
ENSG00000170989	1901	S1PR1|1901	-7.01	0	0	-7	0	0	-6.79	0	0	-6.64	0	0	-6.15	0	0
ENSG00000198121	1902	LPAR1|1902	-3.83	0.0001	0.001	-3.48	0.0005	0.003	-3.56	0.0004	0.002	-3.63	0.0003	0.002	-3.44	0.0006	0.004
ENSG00000213694	1903	S1PR3|1903	-1.59	0.1109	0.204	-1.19	0.2324	0.368	-1.1	0.2701	0.413	-1.04	0.2999	0.447	-1.66	0.097	0.198
ENSG00000078401	1906	EDN1|1906	-1.18	0.2374	0.365	-1.51	0.1317	0.241	-1.65	0.1	0.197	-1.67	0.0947	0.19	-2.08	0.038	0.097
ENSG00000127129	1907	EDN2|1907	-2.08	0.0379	0.087	-2.45	0.0145	0.043	-2.26	0.0242	0.066	-2.15	0.0314	0.082	-1.66	0.0963	0.197
ENSG00000124205	1908	EDN3|1908	-3.82	0.0001	0.001	-4.39	0	0	-4.44	0	0	-4.27	0	0	-3.13	0.0018	0.009
ENSG00000151617	1909	EDNRA|1909	-3.4	0.0007	0.003	-3.24	0.0012	0.006	-3.06	0.0023	0.01	-2.85	0.0044	0.017	-3.41	0.0007	0.004
ENSG00000136160	1910	EDNRB|1910	-2.13	0.0333	0.079	-1.99	0.0467	0.109	-1.91	0.0559	0.127	-1.85	0.0652	0.143	-1.32	0.1858	0.32
ENSG00000111752	1911	PHC1|1911	-2.55	0.0109	0.031	-2.57	0.0101	0.032	-2.62	0.0088	0.029	-2.74	0.0062	0.022	-0.45	0.6543	0.765
ENSG00000134686	1912	PHC2|1912	0.33	0.7443	0.825	0	0.9994	1	0.19	0.8505	0.907	0.3	0.7656	0.847	0.68	0.4964	0.638
ENSG00000156508	1915	EEF1A1|1915	-5.38	0	0	-5.52	0	0	-5.28	0	0	-5.29	0	0	-2.82	0.0049	0.019
ENSG00000101210	1917	EEF1A2|1917	5.28	0	0	4.56	0	0	4.62	0	0	4.79	0	0	3.18	0.0015	0.008
ENSG00000114942	1933	EEF1B2|1933	-2.31	0.0207	0.053	-1.99	0.0471	0.109	-2.02	0.0431	0.104	-2.05	0.0404	0.099	-1.19	0.2334	0.376
ENSG00000104529	1936	EEF1D|1936	0.77	0.4423	0.575	-1.44	0.1513	0.268	-1.58	0.1134	0.217	-1.64	0.101	0.2	-1.56	0.1199	0.232
ENSG00000254772	1937	EEF1G|1937	-1.14	0.2535	0.383	-1.22	0.2225	0.357	-1.07	0.2865	0.431	-1.11	0.2692	0.414	1.34	0.1795	0.312
ENSG00000167658	1938	EEF2|1938	-4.29	0	0	-0.39	0.6986	0.798	-0.37	0.7135	0.811	-0.31	0.7565	0.841	0.97	0.3327	0.484
ENSG00000143486	1939	LGTN|1939	-2.46	0.0139	0.038	-3.35	0.0008	0.004	-3.02	0.0025	0.01	-2.93	0.0035	0.014	-2.29	0.0221	0.064
ENSG00000169242	1942	EFNA1|1942	5.43	0	0	4.07	0	0	3.83	0.0001	0.001	3.84	0.0001	0.001	3.54	0.0004	0.003
ENSG00000099617	1943	EFNA2|1943	3.03	0.0025	0.009	3.33	0.0009	0.004	3.23	0.0013	0.006	3.11	0.0019	0.008	4.16	0	0
ENSG00000143590	1944	EFNA3|1944	2.93	0.0034	0.012	1.86	0.0626	0.137	1.77	0.0768	0.162	1.72	0.0865	0.178	1.43	0.1523	0.276
ENSG00000243364	1945	EFNA4|1945	4.88	0	0	3.21	0.0014	0.006	3.11	0.0019	0.008	3	0.0028	0.011	3.92	0.0001	0.001
ENSG00000184349	1946	EFNA5|1946	-0.85	0.3933	0.529	0	0.9993	1	-0.36	0.721	0.817	-0.42	0.6719	0.779	-0.93	0.352	0.504
ENSG00000125266	1948	EFNB2|1948	0.04	0.9697	0.982	0.05	0.9617	0.978	0.04	0.9671	0.981	-0.03	0.9794	0.989	-0.57	0.5688	0.699
ENSG00000108947	1949	EFNB3|1949	0.74	0.4572	0.588	2.26	0.024	0.064	2.4	0.0165	0.048	2.47	0.0136	0.042	2.15	0.0318	0.085
ENSG00000138798	1950	EGF|1950	1.81	0.0701	0.142	2.29	0.0221	0.06	2.2	0.0276	0.073	2.13	0.033	0.085	1.64	0.1007	0.204
ENSG00000008300	1951	CELSR3|1951	2.52	0.0119	0.034	3.7	0.0002	0.001	3.63	0.0003	0.002	3.52	0.0004	0.002	3.54	0.0004	0.003
ENSG00000143126	1952	CELSR2|1952	-0.17	0.8663	0.912	-0.13	0.8986	0.938	0.07	0.9467	0.969	0.24	0.8072	0.878	-1.33	0.1841	0.318
ENSG00000162591	1953	MEGF6|1953	-1.54	0.1247	0.223	-1.63	0.1039	0.201	-1.65	0.0998	0.197	-1.73	0.0842	0.174	-1.01	0.3139	0.464
ENSG00000105429	1954	MEGF8|1954	-0.06	0.9496	0.969	-0.16	0.8711	0.919	-0.07	0.948	0.97	-0.04	0.9669	0.982	-0.07	0.9443	0.967
ENSG00000106780	1955	MEGF9|1955	-3.31	0.0009	0.004	-2.48	0.0134	0.04	-2.8	0.0052	0.019	-2.8	0.0052	0.019	-1.69	0.0912	0.189
ENSG00000146648	1956	EGFR|1956	1.52	0.1275	0.227	-0.46	0.6457	0.758	-0.78	0.4369	0.58	-0.88	0.3801	0.528	-1.3	0.1937	0.33
ENSG00000120738	1958	EGR1|1958	-2.37	0.0177	0.047	-2.04	0.0416	0.099	-1.99	0.0472	0.111	-1.8	0.0712	0.153	-1.75	0.0807	0.172
ENSG00000122877	1959	EGR2|1959	-1.17	0.243	0.371	-1.01	0.3126	0.458	-1.23	0.2191	0.356	-1.05	0.2943	0.441	-2.24	0.0253	0.071
ENSG00000179388	1960	EGR3|1960	-4.01	0.0001	0	-2.41	0.0161	0.047	-2.41	0.016	0.047	-2.31	0.021	0.059	-2.77	0.0057	0.022
ENSG00000135625	1961	EGR4|1961	1.5	0.134	0.236	1.38	0.1663	0.287	1.5	0.1326	0.245	1.31	0.1915	0.324	0.93	0.353	0.505
ENSG00000113790	1962	EHHADH|1962	0.84	0.3996	0.534	-0.48	0.6322	0.747	-0.48	0.6286	0.745	-0.51	0.6088	0.731	-0.2	0.8431	0.901
ENSG00000134001	1965	EIF2S1|1965	0.6	0.5497	0.671	2.67	0.0075	0.025	2.38	0.0175	0.051	2.36	0.0185	0.053	2.44	0.0147	0.046
ENSG00000111361	1967	EIF2B1|1967	2.56	0.0104	0.03	4.37	0	0	4.12	0	0	4.27	0	0	1.66	0.0976	0.199
ENSG00000142627	1969	EPHA2|1969	-1.21	0.2256	0.351	-1.38	0.1663	0.287	-1.1	0.2707	0.414	-1.21	0.2251	0.364	-2.71	0.0069	0.026
ENSG00000161960	1973	EIF4A1|1973	-0.69	0.4925	0.621	3.4	0.0007	0.003	3.3	0.001	0.005	3.26	0.0011	0.005	3.59	0.0003	0.002
ENSG00000156976	1974	EIF4A2|1974	-0.63	0.5283	0.652	-2.67	0.0077	0.026	-2.8	0.0051	0.019	-2.78	0.0055	0.02	-1.16	0.2468	0.391
ENSG00000063046	1975	EIF4B|1975	-3.41	0.0007	0.003	-3.86	0.0001	0.001	-3.74	0.0002	0.001	-3.52	0.0004	0.002	-1.62	0.1045	0.209
ENSG00000151247	1977	EIF4E|1977	-2.12	0.0343	0.081	-0.06	0.9504	0.97	-0.01	0.9896	0.993	0.04	0.9717	0.984	2.43	0.0153	0.048
ENSG00000187840	1978	EIF4EBP1|1978	6.25	0	0	7.55	0	0	7.33	0	0	7.21	0	0	6.51	0	0
ENSG00000148730	1979	EIF4EBP2|1979	-1.82	0.0688	0.14	-0.7	0.4865	0.626	-0.52	0.6023	0.725	-0.39	0.6972	0.798	0.29	0.7696	0.851
ENSG00000114867	1981	EIF4G1|1981	6.41	0	0	4.57	0	0	4.55	0	0	4.67	0	0	2.61	0.0092	0.032
ENSG00000110321	1982	EIF4G2|1982	-2.25	0.0244	0.061	-0.73	0.4679	0.609	-0.91	0.363	0.51	-0.93	0.3515	0.499	-0.57	0.5665	0.697
ENSG00000100664	1983	EIF5|1983	1.1	0.2723	0.405	1.72	0.0847	0.172	1.41	0.1584	0.28	1.38	0.1675	0.293	2	0.0459	0.112
ENSG00000132507	1984	EIF5A|1984	1.16	0.2457	0.374	5.49	0	0	5.57	0	0	5.58	0	0	4.52	0	0
ENSG00000139610	1990	CELA1|1990	1.19	0.236	0.363	1.11	0.268	0.41	-0.32	0.7472	0.837	-0.16	0.8712	0.922	-0.69	0.4879	0.631
ENSG00000197561	1991	ELANE|1991	-2.78	0.0055	0.018	-2.27	0.0232	0.063	-2.22	0.0266	0.071	-1.98	0.0482	0.114	-0.79	0.4282	0.578
ENSG00000021355	1992	SERPINB1|1992	-3.48	0.0005	0.002	-4.29	0	0	-4.62	0	0	-4.71	0	0	-4.75	0	0
ENSG00000107105	1993	ELAVL2|1993	0.42	0.6736	0.771	1.44	0.1512	0.268	1.45	0.1478	0.266	1.44	0.1498	0.269	1.06	0.2913	0.44
ENSG00000066044	1994	ELAVL1|1994	2.35	0.0188	0.049	5.06	0	0	4.8	0	0	4.97	0	0	5.62	0	0
ENSG00000196361	1995	ELAVL3|1995	1.81	0.0702	0.142	1.84	0.0662	0.143	1.63	0.1025	0.201	1.69	0.0909	0.184	0.76	0.4484	0.594
ENSG00000162374	1996	ELAVL4|1996	-0.15	0.8837	0.924	-0.31	0.758	0.843	-0.45	0.6546	0.766	-0.48	0.6311	0.748	-1.14	0.2545	0.4
ENSG00000120690	1997	ELF1|1997	-3.44	0.0006	0.003	-2.83	0.0047	0.017	-2.72	0.0066	0.023	-2.57	0.0101	0.033	-0.52	0.6061	0.729
ENSG00000109381	1998	ELF2|1998	-1.92	0.0548	0.117	-0.68	0.4974	0.635	-0.78	0.435	0.579	-0.68	0.4935	0.634	1.14	0.2539	0.399
ENSG00000163435	1999	ELF3|1999	0.81	0.4186	0.552	0.72	0.4743	0.615	0.6	0.5462	0.678	0.55	0.5843	0.712	0.52	0.602	0.726
ENSG00000135374	2001	ELF5|2001	0.85	0.3962	0.531	0.78	0.4335	0.576	0.5	0.6189	0.738	0.5	0.6188	0.739	0.38	0.7068	0.805
ENSG00000111145	2004	ELK3|2004	-0.04	0.9704	0.982	0	0.9963	0.998	-0.41	0.6817	0.787	-0.4	0.6869	0.79	-2.5	0.0125	0.041
ENSG00000158711	2005	ELK4|2005	1.27	0.2047	0.326	0.57	0.5679	0.695	0.56	0.5779	0.705	0.63	0.5288	0.664	1.02	0.3083	0.458
ENSG00000049540	2006	ELN|2006	-2.17	0.0301	0.073	-2.36	0.0182	0.052	-2.04	0.0414	0.1	-2.05	0.0406	0.1	-2.11	0.0349	0.091
ENSG00000066629	2009	EML1|2009	0.47	0.6395	0.744	0.83	0.4055	0.55	0.7	0.487	0.627	0.84	0.4018	0.549	0.78	0.4348	0.584
ENSG00000072518	2011	MARK2|2011	2.21	0.0272	0.067	2.31	0.0208	0.057	2.61	0.0092	0.03	2.57	0.0102	0.033	1.96	0.0497	0.119
ENSG00000134531	2012	EMP1|2012	0.39	0.7002	0.792	0.64	0.5237	0.658	0.54	0.5903	0.715	0.65	0.5182	0.656	-1.08	0.2782	0.426
ENSG00000213853	2013	EMP2|2013	-0.59	0.5548	0.675	0.22	0.8247	0.887	0.37	0.7135	0.811	0.44	0.657	0.769	-2.11	0.0346	0.09
ENSG00000142227	2014	EMP3|2014	-0.49	0.626	0.734	-0.64	0.5199	0.655	-0.6	0.5468	0.679	-0.64	0.5247	0.661	-0.88	0.3774	0.529
ENSG00000174837	2015	EMR1|2015	-1.33	0.1831	0.3	-1.24	0.2168	0.35	-1.34	0.1815	0.309	-1.52	0.128	0.239	-1.93	0.0537	0.127
ENSG00000135638	2016	EMX1|2016	-0.04	0.9694	0.982	-0.04	0.9691	0.983	0.17	0.8676	0.918	-0.04	0.9707	0.984	0.18	0.8584	0.911
ENSG00000085733	2017	CTTN|2017	4.01	0.0001	0	2.06	0.0395	0.095	1.95	0.0517	0.119	1.88	0.0596	0.134	-0.08	0.9346	0.961
ENSG00000170370	2018	EMX2|2018	-3.17	0.0016	0.006	-2.74	0.0061	0.021	-2.5	0.0126	0.039	-2.44	0.0148	0.045	-1.99	0.0467	0.114
ENSG00000163064	2019	EN1|2019	3.77	0.0002	0.001	3.69	0.0002	0.001	3.49	0.0005	0.003	3.37	0.0008	0.004	2.44	0.015	0.047
ENSG00000164778	2020	EN2|2020	1.95	0.0516	0.112	2.03	0.0422	0.1	2.21	0.0273	0.072	2.21	0.0271	0.072	3.71	0.0002	0.002
ENSG00000167136	2021	ENDOG|2021	-1.34	0.1816	0.298	-0.28	0.7761	0.855	-0.55	0.5826	0.709	-0.56	0.5757	0.704	0.3	0.7606	0.844
ENSG00000106991	2022	ENG|2022	-1.82	0.0689	0.14	-1.68	0.0933	0.185	-1.48	0.1382	0.253	-1.52	0.1295	0.241	-3.19	0.0015	0.007
ENSG00000074800	2023	ENO1|2023	3.54	0.0004	0.002	3.6	0.0003	0.002	3.18	0.0015	0.007	3.03	0.0025	0.01	1.39	0.1661	0.295
ENSG00000111674	2026	ENO2|2026	-0.68	0.4952	0.623	-0.84	0.3995	0.543	-0.59	0.5522	0.683	-0.54	0.5904	0.717	0.47	0.6352	0.752
ENSG00000108515	2027	ENO3|2027	1.19	0.2333	0.36	2.29	0.0219	0.06	2.12	0.0343	0.086	2.34	0.0195	0.056	1.72	0.0849	0.179
ENSG00000138792	2028	ENPEP|2028	0.37	0.7151	0.803	0.83	0.406	0.55	0.55	0.5793	0.706	0.48	0.6346	0.751	1.13	0.2579	0.404
ENSG00000143420	2029	ENSA|2029	2.48	0.0131	0.037	-0.91	0.3629	0.508	-0.87	0.3835	0.53	-0.96	0.3355	0.483	-1.45	0.1466	0.269
ENSG00000112759	2030	SLC29A1|2030	4.86	0	0	3.36	0.0008	0.004	2.92	0.0036	0.014	3.03	0.0025	0.01	1.43	0.1516	0.276
ENSG00000100393	2033	EP300|2033	0.01	0.9943	0.997	0.18	0.8556	0.909	-0.1	0.9241	0.957	-0.03	0.9734	0.986	0.04	0.9669	0.98
ENSG00000116016	2034	EPAS1|2034	-4.44	0	0	-4.74	0	0	-4.63	0	0	-4.61	0	0	-5.85	0	0
ENSG00000159023	2035	EPB41|2035	0.81	0.4164	0.55	1.34	0.1812	0.307	1.38	0.1678	0.292	1.45	0.1472	0.266	2.12	0.0338	0.089
ENSG00000088367	2036	EPB41L1|2036	2.04	0.0417	0.094	0.23	0.8215	0.886	0.34	0.735	0.828	0.3	0.7674	0.849	-1.61	0.108	0.215
ENSG00000079819	2037	EPB41L2|2037	-1.71	0.0865	0.167	-1.44	0.1511	0.268	-1.65	0.0997	0.197	-1.56	0.1195	0.227	-1.26	0.2063	0.345
ENSG00000166947	2038	EPB42|2038	-3.56	0.0004	0.002	-3.14	0.0017	0.008	-3.14	0.0017	0.008	-3.03	0.0025	0.01	-1.01	0.3144	0.465
ENSG00000158856	2039	EPB49|2039	-6.45	0	0	-3.08	0.0021	0.009	-2.88	0.004	0.015	-2.81	0.0051	0.019	-1.54	0.1228	0.236
ENSG00000148175	2040	STOM|2040	-1.7	0.0893	0.172	-0.98	0.3257	0.471	-1.02	0.3076	0.455	-1.1	0.2714	0.416	-1.61	0.1086	0.216
ENSG00000146904	2041	EPHA1|2041	-1.94	0.0526	0.114	-2.17	0.0298	0.077	-2.16	0.0307	0.079	-2.34	0.0193	0.055	-1.93	0.0536	0.126
ENSG00000044524	2042	EPHA3|2042	-0.15	0.878	0.92	-0.16	0.8753	0.922	-0.08	0.9376	0.964	-0.05	0.9613	0.979	0.2	0.8422	0.9
ENSG00000116106	2043	EPHA4|2043	-1.34	0.1814	0.298	-0.7	0.486	0.625	-0.7	0.4821	0.622	-0.6	0.5482	0.68	-2.07	0.0389	0.099
ENSG00000145242	2044	EPHA5|2044	2.35	0.0189	0.05	2.43	0.0154	0.045	2.34	0.0193	0.055	2.29	0.0223	0.062	1.58	0.1135	0.223
ENSG00000135333	2045	EPHA7|2045	-1.71	0.0877	0.169	-1.5	0.1341	0.245	-1.48	0.1381	0.253	-1.4	0.1631	0.287	0.35	0.7264	0.819
ENSG00000070886	2046	EPHA8|2046	3.26	0.0011	0.005	3.27	0.0011	0.005	3.18	0.0015	0.007	2.95	0.0032	0.013	2.51	0.0122	0.04
ENSG00000154928	2047	EPHB1|2047	1.54	0.1239	0.221	1.39	0.165	0.286	1.37	0.1718	0.297	1.17	0.2441	0.386	0.29	0.7701	0.851
ENSG00000133216	2048	EPHB2|2048	4.38	0	0	4.43	0	0	4.06	0.0001	0	3.96	0.0001	0.001	2.66	0.008	0.029
ENSG00000182580	2049	EPHB3|2049	0.59	0.5525	0.673	-0.25	0.8037	0.873	-0.53	0.5987	0.722	-0.35	0.7231	0.817	-0.06	0.956	0.974
ENSG00000196411	2050	EPHB4|2050	1.57	0.1158	0.21	0.54	0.5898	0.714	0.54	0.5869	0.713	0.48	0.6282	0.746	1.81	0.0708	0.156
ENSG00000106123	2051	EPHB6|2051	-1.59	0.1128	0.206	-1.67	0.0953	0.189	-1.67	0.0959	0.191	-1.63	0.1029	0.203	-3.07	0.0022	0.01
ENSG00000143819	2052	EPHX1|2052	-0.61	0.5431	0.665	-0.93	0.3499	0.495	-0.87	0.3846	0.531	-0.96	0.3377	0.485	-1.85	0.0641	0.145
ENSG00000120915	2053	EPHX2|2053	-6.18	0	0	-3.36	0.0008	0.004	-3.29	0.001	0.005	-3.36	0.0008	0.004	-3.39	0.0007	0.004
ENSG00000111450	2054	STX2|2054	-0.99	0.3232	0.458	-0.47	0.6389	0.753	-0.42	0.6768	0.783	-0.19	0.8499	0.908	0.06	0.954	0.973
ENSG00000182372	2055	CLN8|2055	-3.35	0.0008	0.004	0.82	0.411	0.555	0.87	0.3859	0.532	0.83	0.4054	0.552	-0.31	0.7589	0.843
ENSG00000130427	2056	EPO|2056	3.07	0.0022	0.008	2.76	0.0059	0.021	2.9	0.0038	0.015	3.07	0.0021	0.009	3.07	0.0022	0.01
ENSG00000187266	2057	EPOR|2057	1.17	0.243	0.371	1.11	0.2663	0.408	0.94	0.347	0.494	0.8	0.4247	0.57	1.34	0.1805	0.313
ENSG00000136628	2058	EPRS|2058	4.67	0	0	4.83	0	0	4.83	0	0	4.8	0	0	5.18	0	0
ENSG00000151491	2059	EPS8|2059	-1.63	0.1029	0.192	-1.55	0.1207	0.225	-1.47	0.1404	0.256	-1.48	0.138	0.253	-0.7	0.4871	0.63
ENSG00000085832	2060	EPS15|2060	-1.52	0.1299	0.23	-2.47	0.0137	0.041	-2.56	0.0104	0.033	-2.77	0.0057	0.021	-1.37	0.1702	0.3
ENSG00000160113	2063	NR2F6|2063	5.66	0	0	5.53	0	0	5.46	0	0	5.31	0	0	4.65	0	0
ENSG00000141736	2064	ERBB2|2064	4.84	0	0	1.64	0.1017	0.198	0.91	0.3611	0.509	0.81	0.4187	0.565	-0.06	0.9484	0.969
ENSG00000065361	2065	ERBB3|2065	2.39	0.0167	0.045	1.89	0.0589	0.13	1.83	0.0667	0.145	1.86	0.0634	0.141	1.33	0.1837	0.317
ENSG00000178568	2066	ERBB4|2066	-0.13	0.8987	0.934	0.14	0.8922	0.934	-0.4	0.6883	0.792	-0.15	0.8807	0.928	-0.4	0.6894	0.792
ENSG00000012061	2067	ERCC1|2067	0.12	0.9015	0.936	-0.32	0.7495	0.837	-0.14	0.8918	0.935	-0.13	0.8965	0.939	-0.44	0.6596	0.769
ENSG00000104884	2068	ERCC2|2068	1.45	0.1473	0.254	1.24	0.2169	0.35	1.48	0.1396	0.255	1.41	0.1584	0.281	0.35	0.7299	0.822
ENSG00000124882	2069	EREG|2069	-1.31	0.1908	0.309	-1.28	0.2019	0.332	-1.31	0.1897	0.32	-1.08	0.278	0.424	-2.03	0.0424	0.106
ENSG00000112319	2070	EYA4|2070	5.33	0	0	5.36	0	0	5.31	0	0	5.17	0	0	3.63	0.0003	0.002
ENSG00000163161	2071	ERCC3|2071	3.68	0.0002	0.001	4.12	0	0	4.12	0	0	4.11	0	0	3.87	0.0001	0.001
ENSG00000175595	2072	ERCC4|2072	0.63	0.5278	0.652	1.76	0.0778	0.162	1.76	0.0777	0.163	1.9	0.0579	0.131	1.81	0.0705	0.155
ENSG00000134899	2073	ERCC5|2073	-3.43	0.0006	0.003	-4.15	0	0	-4.11	0	0	-3.92	0.0001	0.001	-1.96	0.0502	0.12
ENSG00000225830	2074	ERCC6|2074	-0.07	0.947	0.967	1.49	0.1351	0.246	1.38	0.1683	0.293	1.39	0.1661	0.291	1.09	0.2754	0.423
ENSG00000105722	2077	ERF|2077	2.42	0.0156	0.042	2.56	0.0104	0.033	2.73	0.0063	0.022	2.77	0.0056	0.02	1.93	0.0541	0.127
ENSG00000157554	2078	ERG|2078	-3.16	0.0016	0.007	-3.23	0.0013	0.006	-4.09	0	0	-3.9	0.0001	0.001	-3.26	0.0012	0.006
ENSG00000100632	2079	ERH|2079	1.38	0.1685	0.281	3.39	0.0007	0.004	3.53	0.0004	0.002	3.59	0.0003	0.002	3.88	0.0001	0.001
ENSG00000178607	2081	ERN1|2081	-0.6	0.5513	0.672	-1.17	0.2424	0.38	-1.28	0.1992	0.332	-1.23	0.2177	0.355	-0.49	0.6211	0.742
ENSG00000105202	2091	FBL|2091	4.58	0	0	3.23	0.0012	0.006	3.2	0.0014	0.006	3.23	0.0012	0.006	3.04	0.0024	0.011
ENSG00000139684	2098	ESD|2098	-2.57	0.0103	0.03	-1.65	0.0981	0.193	-1.64	0.1008	0.199	-1.68	0.0924	0.187	0.08	0.9372	0.963
ENSG00000091831	2099	ESR1|2099	-6.67	0	0	-6.62	0	0	-6.66	0	0	-6.63	0	0	-5.18	0	0
ENSG00000140009	2100	ESR2|2100	0.98	0.3279	0.463	1.5	0.1339	0.244	1.4	0.1609	0.283	1.5	0.1346	0.248	0.79	0.4272	0.577
ENSG00000173153	2101	ESRRA|2101	2.26	0.0242	0.061	2.32	0.0204	0.057	1.77	0.0766	0.161	1.5	0.1348	0.249	1.11	0.2661	0.413
ENSG00000119715	2103	ESRRB|2103	2.12	0.0342	0.08	2.13	0.0335	0.084	1.79	0.0733	0.156	1.77	0.0768	0.162	1.14	0.253	0.398
ENSG00000196482	2104	ESRRG|2104	1.07	0.2833	0.416	1.1	0.2705	0.413	1.06	0.2898	0.435	1.13	0.2575	0.401	1.32	0.187	0.321
ENSG00000120705	2107	ETF1|2107	0.34	0.7374	0.819	1.89	0.0587	0.13	1.85	0.0639	0.14	1.98	0.0479	0.113	1.73	0.084	0.178
ENSG00000140374	2108	ETFA|2108	1.21	0.2253	0.351	2.13	0.0333	0.084	1.92	0.0549	0.125	1.65	0.0987	0.197	1.53	0.1264	0.241
ENSG00000105379	2109	ETFB|2109	-1.09	0.2749	0.408	-1.33	0.1842	0.311	-1.46	0.1454	0.263	-1.32	0.1872	0.319	-1.95	0.0514	0.122
ENSG00000171503	2110	ETFDH|2110	-4.07	0	0	-2.29	0.0218	0.06	-2.32	0.0205	0.058	-2.53	0.0116	0.037	-1.34	0.1818	0.315
ENSG00000134954	2113	ETS1|2113	-4.31	0	0	-3.75	0.0002	0.001	-3.62	0.0003	0.002	-3.44	0.0006	0.003	-2.99	0.0028	0.013
ENSG00000157557	2114	ETS2|2114	-5.02	0	0	-4.83	0	0	-4.84	0	0	-4.77	0	0	-3.87	0.0001	0.001
ENSG00000006468	2115	ETV1|2115	-1.72	0.0847	0.164	-1.87	0.0621	0.136	-1.93	0.0534	0.123	-1.82	0.0684	0.149	-0.31	0.7578	0.842
ENSG00000105672	2116	ETV2|2116	0.96	0.3368	0.472	-0.07	0.9455	0.967	-0.24	0.8083	0.878	-0.4	0.6899	0.792	-0.2	0.8443	0.901
ENSG00000117036	2117	ETV3|2117	0.37	0.711	0.801	-0.82	0.4104	0.554	-0.94	0.3448	0.492	-0.94	0.3467	0.494	-1.27	0.2061	0.344
ENSG00000175832	2118	ETV4|2118	2.66	0.0079	0.024	2.92	0.0035	0.014	2.32	0.0206	0.058	2.26	0.0237	0.065	1.09	0.2769	0.425
ENSG00000244405	2119	ETV5|2119	0.55	0.5851	0.701	-0.08	0.9362	0.962	-0.06	0.9484	0.97	-0.14	0.8878	0.933	-0.54	0.5859	0.713
ENSG00000139083	2120	ETV6|2120	-1.93	0.0543	0.116	-1.93	0.0533	0.121	-2.03	0.0426	0.103	-1.93	0.0535	0.123	0.03	0.9767	0.986
ENSG00000072840	2121	EVC|2121	-1.01	0.3113	0.446	-0.96	0.3379	0.483	-0.91	0.3621	0.51	-0.86	0.3877	0.536	-0.83	0.4095	0.56
ENSG00000085276	2122	MECOM|2122	-2.89	0.0039	0.013	-3.5	0.0005	0.003	-3.41	0.0007	0.004	-3.44	0.0006	0.003	-2.81	0.0051	0.02
ENSG00000126860	2123	EVI2A|2123	-3.74	0.0002	0.001	-3.75	0.0002	0.001	-3.81	0.0001	0.001	-3.71	0.0002	0.001	-3.24	0.0012	0.006
ENSG00000185862	2124	EVI2B|2124	-5.23	0	0	-5.26	0	0	-5.26	0	0	-5.24	0	0	-4.72	0	0
ENSG00000167880	2125	EVPL|2125	-1.16	0.2447	0.373	-2	0.0452	0.106	-1.9	0.0573	0.13	-1.85	0.0642	0.142	-2.56	0.0106	0.036
ENSG00000106038	2128	EVX1|2128	-0.25	0.8038	0.868	-0.52	0.6021	0.724	-0.91	0.3609	0.508	-0.84	0.3985	0.546	-0.61	0.5451	0.68
ENSG00000182944	2130	EWSR1|2130	1.19	0.2359	0.363	1.38	0.1667	0.288	1.43	0.1522	0.272	1.49	0.1375	0.252	0.87	0.3823	0.534
ENSG00000182197	2131	EXT1|2131	3.91	0.0001	0.001	1.4	0.1626	0.282	1.43	0.1514	0.271	1.52	0.1298	0.242	1	0.318	0.468
ENSG00000151348	2132	EXT2|2132	3.88	0.0001	0.001	5.04	0	0	4.92	0	0	4.77	0	0	3.27	0.0011	0.006
ENSG00000158008	2134	EXTL1|2134	0.17	0.8645	0.911	0.27	0.7901	0.864	0.31	0.7573	0.843	0.51	0.6089	0.731	-1.2	0.2297	0.371
ENSG00000162694	2135	EXTL2|2135	1.52	0.1292	0.229	1.68	0.0922	0.184	1.51	0.13	0.241	1.5	0.1332	0.247	2.6	0.0094	0.033
ENSG00000012232	2137	EXTL3|2137	-5.61	0	0	-1.52	0.1288	0.237	-1.37	0.1718	0.297	-1.33	0.1833	0.314	-0.92	0.3589	0.51
ENSG00000104313	2138	EYA1|2138	-2.38	0.0175	0.047	-2.78	0.0054	0.019	-2.92	0.0035	0.014	-2.55	0.0109	0.035	-2.34	0.0193	0.057
ENSG00000064655	2139	EYA2|2139	-0.45	0.6547	0.756	-0.86	0.3897	0.534	-0.84	0.4006	0.547	-1.03	0.3008	0.448	-0.78	0.4357	0.584
ENSG00000158161	2140	EYA3|2140	1.65	0.0985	0.186	2.47	0.0135	0.04	2.55	0.0109	0.035	2.63	0.0087	0.029	1.76	0.0793	0.17
ENSG00000108799	2145	EZH1|2145	-5.64	0	0	-5.29	0	0	-4.93	0	0	-4.81	0	0	-5.56	0	0
ENSG00000106462	2146	EZH2|2146	6.33	0	0	6.98	0	0	6.84	0	0	6.87	0	0	6.41	0	0
ENSG00000180210	2147	F2|2147	2.24	0.025	0.062	2.27	0.0233	0.063	1.94	0.0521	0.12	1.83	0.0672	0.147	1.28	0.2008	0.338
ENSG00000181104	2149	F2R|2149	0.38	0.7008	0.792	0.77	0.4421	0.584	0.75	0.4532	0.596	0.75	0.4514	0.596	1.4	0.1604	0.287
ENSG00000164251	2150	F2RL1|2150	-0.03	0.9778	0.988	0.89	0.3759	0.52	0.85	0.3944	0.541	0.9	0.3696	0.518	0.73	0.4662	0.61
ENSG00000164220	2151	F2RL2|2151	-1.11	0.2688	0.401	-0.81	0.4205	0.564	-0.89	0.3716	0.519	-0.81	0.4168	0.563	-0.95	0.3417	0.494
ENSG00000117525	2152	F3|2152	-1.67	0.0952	0.181	-1.74	0.0815	0.167	-1.72	0.0852	0.175	-1.54	0.1232	0.233	-2.05	0.0406	0.102
ENSG00000198734	2153	F5|2153	0.46	0.6446	0.748	0.24	0.8126	0.88	0.12	0.9038	0.943	0.35	0.7274	0.82	0.65	0.5145	0.654
ENSG00000057593	2155	F7|2155	-0.56	0.5754	0.692	-0.56	0.5787	0.704	-0.44	0.6621	0.772	-0.47	0.6404	0.756	-1.57	0.1158	0.226
ENSG00000126218	2159	F10|2159	-1.88	0.0597	0.125	-1.91	0.0567	0.126	-1.83	0.0672	0.146	-1.94	0.0522	0.121	-3.28	0.0011	0.006
ENSG00000088926	2160	F11|2160	-2.2	0.0282	0.069	-1.97	0.0485	0.112	-2.24	0.0253	0.068	-2.06	0.0397	0.098	-2.85	0.0045	0.018
ENSG00000131187	2161	F12|2161	1.3	0.1925	0.311	1.33	0.1832	0.309	1.19	0.2335	0.373	1	0.3186	0.466	1.16	0.2462	0.39
ENSG00000124491	2162	F13A1|2162	-2.76	0.0058	0.019	-2.67	0.0076	0.025	-2.76	0.0058	0.021	-2.78	0.0055	0.02	-2.37	0.0179	0.054
ENSG00000143278	2165	F13B|2165	1.63	0.1038	0.193	1.6	0.1096	0.209	1.01	0.3131	0.46	0.94	0.3477	0.495	0.21	0.8301	0.893
ENSG00000117480	2166	FAAH|2166	-3.42	0.0006	0.003	-4.08	0	0	-3.91	0.0001	0.001	-3.9	0.0001	0.001	-2.76	0.0058	0.022
ENSG00000170323	2167	FABP4|2167	-5.1	0	0	-5.12	0	0	-4.99	0	0	-4.93	0	0	-4.33	0	0
ENSG00000163586	2168	FABP1|2168	0.08	0.9337	0.958	0.12	0.9025	0.941	0.05	0.9569	0.975	-0.09	0.9316	0.961	-0.44	0.6565	0.766
ENSG00000145384	2169	FABP2|2169	-2.49	0.013	0.036	-2.28	0.0228	0.062	-2.18	0.029	0.076	-2.09	0.037	0.093	-1.35	0.1762	0.308
ENSG00000121769	2170	FABP3|2170	0.27	0.7839	0.854	0.22	0.8258	0.888	-0.2	0.8417	0.901	-0.29	0.7735	0.854	-2.21	0.027	0.075
ENSG00000164687	2171	FABP5|2171	1.33	0.1837	0.3	0.34	0.7308	0.823	0.66	0.5065	0.644	0.74	0.4568	0.601	-0.39	0.6935	0.795
ENSG00000170231	2172	FABP6|2172	1.58	0.1138	0.207	1.99	0.0464	0.108	2.24	0.0251	0.068	2.25	0.0247	0.067	0.95	0.3409	0.493
ENSG00000164434	2173	FABP7|2173	2.18	0.0296	0.072	2.27	0.0233	0.063	2.34	0.0191	0.055	2.52	0.0119	0.038	1.6	0.1094	0.217
ENSG00000187741	2175	FANCA|2175	5.04	0	0	5.98	0	0	5.49	0	0	5.56	0	0	4.29	0	0
ENSG00000158169	2176	FANCC|2176	2.96	0.0031	0.011	5.48	0	0	5.4	0	0	5.36	0	0	6.65	0	0
ENSG00000144554	2177	FANCD2|2177	7.73	0	0	8.1	0	0	8.05	0	0	8.18	0	0	7.45	0	0
ENSG00000112039	2178	FANCE|2178	4.11	0	0	3.33	0.0009	0.004	3.2	0.0014	0.006	3.2	0.0014	0.007	1.76	0.0792	0.17
ENSG00000151726	2180	ACSL1|2180	-0.17	0.8686	0.914	1.43	0.1528	0.27	1.49	0.1357	0.249	1.4	0.1603	0.283	1.66	0.0971	0.198
ENSG00000123983	2181	ACSL3|2181	1.5	0.1348	0.237	2.74	0.0063	0.022	2.45	0.0142	0.043	2.5	0.0123	0.039	2.75	0.006	0.023
ENSG00000103876	2184	FAH|2184	3.17	0.0016	0.006	3.81	0.0001	0.001	3.75	0.0002	0.001	3.62	0.0003	0.002	1.86	0.0635	0.143
ENSG00000120899	2185	PTK2B|2185	-8.49	0	0	-5.53	0	0	-5.52	0	0	-5.3	0	0	-6.02	0	0
ENSG00000171634	2186	BPTF|2186	1.93	0.0541	0.116	0.76	0.4488	0.591	0.89	0.3748	0.522	1.03	0.3022	0.449	2.23	0.026	0.072
ENSG00000183161	2188	FANCF|2188	-1.47	0.1421	0.247	-0.41	0.6801	0.784	-0.59	0.5582	0.688	-0.72	0.4737	0.618	2.45	0.0145	0.046
ENSG00000221829	2189	FANCG|2189	4.31	0	0	5.5	0	0	5.47	0	0	5.58	0	0	4.93	0	0
ENSG00000078098	2191	FAP|2191	1.14	0.253	0.383	1.17	0.241	0.379	1.15	0.2486	0.39	1.28	0.199	0.333	0.56	0.5745	0.704
ENSG00000077942	2192	FBLN1|2192	0.26	0.7958	0.862	0.67	0.503	0.64	0.8	0.426	0.57	0.85	0.3958	0.543	0.72	0.474	0.618
ENSG00000179115	2193	FARSA|2193	4.69	0	0	5.06	0	0	4.95	0	0	4.84	0	0	3.77	0.0002	0.001
ENSG00000169710	2194	FASN|2194	5.51	0	0	4.8	0	0	4.34	0	0	4.4	0	0	4.37	0	0
ENSG00000083857	2195	FAT1|2195	-1.78	0.0749	0.15	0.3	0.7652	0.848	0.35	0.7254	0.821	0.47	0.6401	0.756	0.45	0.6551	0.765
ENSG00000086570	2196	FAT2|2196	-0.48	0.6324	0.739	-0.26	0.7925	0.866	-0.4	0.6916	0.794	-0.17	0.8626	0.916	-1.64	0.102	0.206
ENSG00000149806	2197	FAU|2197	-1.52	0.1295	0.229	-1.82	0.0685	0.146	-1.75	0.0795	0.166	-1.84	0.0654	0.144	-1.52	0.1287	0.244
ENSG00000163520	2199	FBLN2|2199	1.79	0.0734	0.147	1.75	0.0798	0.165	1.26	0.2081	0.343	1.39	0.1658	0.291	-0.06	0.9521	0.972
ENSG00000166147	2200	FBN1|2200	-1.12	0.2635	0.395	-0.57	0.567	0.694	-0.36	0.7208	0.817	-0.3	0.7639	0.846	-0.27	0.7871	0.864
ENSG00000138829	2201	FBN2|2201	2.08	0.0375	0.086	2.02	0.0439	0.103	1.85	0.0651	0.142	1.89	0.059	0.133	1.98	0.0476	0.115
ENSG00000115380	2202	EFEMP1|2202	-1.57	0.117	0.212	-1.73	0.0844	0.172	-1.98	0.0484	0.113	-1.83	0.0673	0.147	-2.66	0.008	0.029
ENSG00000165140	2203	FBP1|2203	-2.88	0.004	0.014	-2.62	0.0088	0.029	-2.55	0.0109	0.035	-2.5	0.0124	0.039	-2.69	0.0073	0.027
ENSG00000186431	2204	FCAR|2204	-1.49	0.1365	0.239	-1.47	0.1427	0.257	-1.44	0.1502	0.269	-1.29	0.1987	0.333	-1.41	0.1585	0.285
ENSG00000179639	2205	FCER1A|2205	-5.2	0	0	-5.12	0	0	-4.75	0	0	-4.45	0	0	-4.02	0.0001	0.001
ENSG00000149534	2206	MS4A2|2206	-6.65	0	0	-6.65	0	0	-6.82	0	0	-6.65	0	0	-6.8	0	0
ENSG00000158869	2207	FCER1G|2207	-1.39	0.1655	0.278	-1.21	0.2258	0.361	-1.27	0.2037	0.337	-1.34	0.1801	0.309	-2.04	0.0411	0.103
ENSG00000104921	2208	FCER2|2208	-5.43	0	0	-5.24	0	0	-5.42	0	0	-5.59	0	0	-5.4	0	0
ENSG00000150337	2209	FCGR1A|2209	-0.56	0.575	0.692	-0.53	0.5965	0.719	-0.53	0.598	0.722	-0.63	0.5262	0.662	-1.42	0.1567	0.282
ENSG00000198019	2210	FCGR1B|2210	-0.34	0.737	0.819	-0.35	0.7267	0.82	-0.25	0.8045	0.876	-0.35	0.7247	0.818	-1.09	0.2756	0.424
ENSG00000143226	2212	FCGR2A|2212	-0.03	0.9761	0.986	0.01	0.9886	0.994	0.08	0.9333	0.962	0.06	0.9488	0.973	-0.43	0.6661	0.773
ENSG00000072694	2213	FCGR2B|2213	-2.4	0.0164	0.044	-2.21	0.0274	0.072	-2.14	0.0325	0.083	-2.17	0.0304	0.079	-2.02	0.0433	0.107
ENSG00000203747	2214	FCGR3A|2214	0.16	0.8755	0.918	0.25	0.8005	0.871	0.23	0.8189	0.885	0.09	0.9251	0.958	-0.07	0.9458	0.968
ENSG00000162747	2215	FCGR3B|2215	-2.98	0.0029	0.011	-2.85	0.0044	0.016	-3.12	0.0018	0.008	-3.02	0.0026	0.011	-2.26	0.0243	0.069
ENSG00000104870	2217	FCGRT|2217	-2.46	0.014	0.039	-2.83	0.0046	0.017	-2.86	0.0043	0.016	-2.96	0.0031	0.013	-3.21	0.0014	0.007
ENSG00000106692	2218	FKTN|2218	0.2	0.8419	0.895	1.95	0.0516	0.118	1.94	0.0522	0.12	1.95	0.0513	0.119	2.64	0.0083	0.03
ENSG00000085265	2219	FCN1|2219	-3.34	0.0008	0.004	-3.38	0.0007	0.004	-3.49	0.0005	0.003	-3.44	0.0006	0.003	-5.03	0	0
ENSG00000160339	2220	FCN2|2220	-3.2	0.0014	0.006	-3.03	0.0025	0.01	-2.88	0.004	0.015	-3.01	0.0026	0.011	-2.08	0.0378	0.097
ENSG00000079459	2222	FDFT1|2222	-2.51	0.0123	0.035	1.48	0.1396	0.253	1.43	0.1539	0.274	1.26	0.2077	0.343	1.78	0.075	0.163
ENSG00000160752	2224	FDPS|2224	4.75	0	0	2.72	0.0065	0.022	2.18	0.0291	0.076	2.04	0.0416	0.101	0.89	0.3732	0.525
ENSG00000137714	2230	FDX1|2230	-0.78	0.4378	0.57	1.74	0.082	0.168	1.72	0.0853	0.175	1.5	0.1342	0.248	1.77	0.077	0.166
ENSG00000161513	2232	FDXR|2232	-2.26	0.0241	0.061	-3.56	0.0004	0.002	-3.18	0.0015	0.007	-3.44	0.0006	0.003	-3.23	0.0012	0.007
ENSG00000066926	2235	FECH|2235	-1.76	0.0778	0.154	1.54	0.1227	0.228	1.5	0.1348	0.248	1.31	0.1893	0.321	1.68	0.0922	0.191
ENSG00000168496	2237	FEN1|2237	7.22	0	0	7.56	0	0	7.24	0	0	7.19	0	0	5.27	0	0
ENSG00000151422	2241	FER|2241	0.22	0.8223	0.882	2.03	0.0422	0.1	2.24	0.0249	0.067	2.23	0.0256	0.069	1.31	0.1901	0.325
ENSG00000182511	2242	FES|2242	-1.68	0.0921	0.176	-1.84	0.0658	0.142	-1.99	0.0463	0.11	-2.19	0.0286	0.076	-3.61	0.0003	0.002
ENSG00000171560	2243	FGA|2243	0.85	0.3958	0.531	0.83	0.4076	0.551	0.81	0.4204	0.566	0.63	0.5261	0.662	-0.19	0.8493	0.904
ENSG00000171564	2244	FGB|2244	1.52	0.1293	0.229	1.48	0.1391	0.252	1.42	0.1548	0.275	1.06	0.2884	0.435	0.44	0.6628	0.771
ENSG00000113578	2246	FGF1|2246	-3.46	0.0005	0.003	-3.27	0.0011	0.005	-3.44	0.0006	0.003	-3.29	0.001	0.005	-3.58	0.0004	0.002
ENSG00000138685	2247	FGF2|2247	-2.33	0.02	0.052	-2.2	0.0278	0.073	-2.23	0.0258	0.069	-2.12	0.0338	0.086	-1.93	0.0535	0.126
ENSG00000186895	2248	FGF3|2248	-0.45	0.6533	0.755	-0.99	0.3216	0.467	-1.64	0.1003	0.198	-1.42	0.1553	0.277	0.05	0.9569	0.974
ENSG00000075388	2249	FGF4|2249	-0.58	0.5634	0.682	-1.05	0.2919	0.437	-2.67	0.0077	0.026	-2.54	0.011	0.035	-0.87	0.3824	0.534
ENSG00000138675	2250	FGF5|2250	-0.35	0.7264	0.812	-0.34	0.732	0.824	-0.42	0.6763	0.783	-0.41	0.6828	0.787	-0.54	0.5863	0.714
ENSG00000111241	2251	FGF6|2251	0.04	0.967	0.98	0	0.9994	1	-0.03	0.9758	0.986	0.05	0.9616	0.979	-0.44	0.6615	0.77
ENSG00000140285	2252	FGF7|2252	-3.57	0.0004	0.002	-3.15	0.0017	0.007	-3.18	0.0015	0.007	-3.14	0.0017	0.008	-3.45	0.0006	0.003
ENSG00000107831	2253	FGF8|2253	-3.18	0.0015	0.006	-2.77	0.0057	0.02	-2.68	0.0074	0.025	-2.54	0.0112	0.036	-0.58	0.5625	0.694
ENSG00000102678	2254	FGF9|2254	-3.28	0.0011	0.005	-3.15	0.0017	0.007	-3.15	0.0017	0.008	-2.93	0.0034	0.014	-1.47	0.1416	0.262
ENSG00000070193	2255	FGF10|2255	-4.69	0	0	-4.71	0	0	-5.14	0	0	-5.25	0	0	-2.99	0.0028	0.013
ENSG00000161958	2256	FGF11|2256	0.72	0.4725	0.603	2.16	0.0311	0.079	2	0.046	0.109	1.86	0.0637	0.141	0.68	0.4985	0.64
ENSG00000114279	2257	FGF12|2257	4.34	0	0	3.95	0.0001	0.001	3.94	0.0001	0.001	3.94	0.0001	0.001	3.42	0.0006	0.004
ENSG00000102466	2259	FGF14|2259	-2.23	0.0258	0.064	-2.23	0.0258	0.068	-2.22	0.0267	0.071	-2.02	0.0439	0.106	-1.34	0.1812	0.314
ENSG00000077782	2260	FGFR1|2260	-0.57	0.5709	0.689	-0.6	0.5457	0.676	-0.93	0.353	0.5	-1.07	0.2866	0.433	-0.88	0.3785	0.53
ENSG00000068078	2261	FGFR3|2261	1.84	0.0665	0.136	1.63	0.1036	0.201	1.28	0.1992	0.332	1.25	0.2129	0.35	0.16	0.8724	0.92
ENSG00000179399	2262	GPC5|2262	2.95	0.0032	0.011	3.06	0.0023	0.009	2.66	0.0079	0.027	2.81	0.005	0.019	1.97	0.0491	0.118
ENSG00000066468	2263	FGFR2|2263	-1.85	0.0649	0.134	-1.45	0.1469	0.262	-1.69	0.092	0.185	-1.76	0.0778	0.164	-1.05	0.2933	0.443
ENSG00000160867	2264	FGFR4|2264	3.68	0.0002	0.001	3.74	0.0002	0.001	3.8	0.0001	0.001	3.78	0.0002	0.001	2.68	0.0075	0.028
ENSG00000171557	2266	FGG|2266	0.92	0.356	0.492	0.86	0.3882	0.532	0.8	0.4214	0.566	0.73	0.4683	0.613	-0.59	0.5586	0.691
ENSG00000104760	2267	FGL1|2267	0.1	0.9215	0.95	0.93	0.3541	0.499	0.92	0.3552	0.502	0.86	0.3887	0.537	1.96	0.0502	0.12
ENSG00000000938	2268	FGR|2268	-5.15	0	0	-5.08	0	0	-5.19	0	0	-5.01	0	0	-5.4	0	0
ENSG00000091483	2271	FH|2271	1.71	0.0879	0.169	1.21	0.2264	0.362	1.2	0.2284	0.367	1.09	0.274	0.419	1.18	0.2399	0.383
ENSG00000189283	2272	FHIT|2272	-3.78	0.0002	0.001	-1.98	0.0477	0.11	-2.01	0.0441	0.105	-2.26	0.0238	0.065	-0.88	0.3812	0.533
ENSG00000115641	2274	FHL2|2274	-2.64	0.0084	0.025	-2.98	0.0029	0.012	-2.87	0.0042	0.016	-2.78	0.0055	0.02	-2.61	0.0092	0.032
ENSG00000183386	2275	FHL3|2275	1.58	0.1135	0.207	1.24	0.2152	0.348	0.8	0.421	0.566	0.92	0.3601	0.508	-0.8	0.4256	0.575
ENSG00000088832	2280	FKBP1A|2280	3.04	0.0024	0.009	2.21	0.0275	0.072	2.19	0.0288	0.075	2.13	0.0333	0.085	1.18	0.2377	0.381
ENSG00000119782	2281	FKBP1B|2281	-1.35	0.1771	0.292	-1.76	0.0783	0.163	-1.8	0.0723	0.154	-1.72	0.0861	0.177	-3.72	0.0002	0.002
ENSG00000173486	2286	FKBP2|2286	-0.66	0.5108	0.637	-0.67	0.5034	0.64	-0.66	0.5073	0.645	-0.68	0.4941	0.635	-0.73	0.4652	0.609
ENSG00000100442	2287	FKBP3|2287	0.46	0.6469	0.75	2.46	0.014	0.042	2.49	0.0127	0.039	2.36	0.0182	0.053	2.85	0.0045	0.018
ENSG00000004478	2288	FKBP4|2288	5.63	0	0	5.49	0	0	5.41	0	0	5.43	0	0	6.44	0	0
ENSG00000096060	2289	FKBP5|2289	-1	0.3195	0.454	-1.03	0.3053	0.451	-1.08	0.2792	0.423	-0.87	0.3838	0.532	-1.18	0.2367	0.38
ENSG00000176165	2290	FOXG1|2290	2.76	0.0059	0.019	2.77	0.0057	0.02	2.71	0.0069	0.024	2.55	0.0109	0.035	1.27	0.2056	0.344
ENSG00000103241	2294	FOXF1|2294	-5.45	0	0	-5.35	0	0	-5.25	0	0	-5.25	0	0	-3.98	0.0001	0.001
ENSG00000137273	2295	FOXF2|2295	-0.68	0.4953	0.623	-0.75	0.4507	0.592	-0.87	0.3821	0.529	-0.81	0.4157	0.562	0.45	0.6526	0.764
ENSG00000054598	2296	FOXC1|2296	0.93	0.3535	0.489	0.79	0.4296	0.573	0.23	0.815	0.882	0	0.9985	0.999	-0.44	0.6581	0.768
ENSG00000251493	2297	FOXD1|2297	4.19	0	0	4.52	0	0	4.4	0	0	4.11	0	0	4.36	0	0
ENSG00000170122	2298	FOXD4|2298	-2.72	0.0065	0.021	-2.54	0.0111	0.035	-2.23	0.026	0.069	-2.13	0.033	0.085	-0.28	0.7794	0.859
ENSG00000168269	2299	FOXI1|2299	-3.79	0.0002	0.001	-3.72	0.0002	0.001	-3.99	0.0001	0.001	-3.96	0.0001	0.001	-3.51	0.0005	0.003
ENSG00000176678	2300	FOXL1|2300	-1.82	0.0681	0.139	-1.57	0.1169	0.22	-1.36	0.1748	0.301	-1.31	0.1918	0.324	-1.23	0.2176	0.358
ENSG00000186790	2301	FOXE3|2301	3.18	0.0015	0.006	2.93	0.0035	0.013	2.8	0.0052	0.019	2.83	0.0047	0.018	2.22	0.0266	0.074
ENSG00000129654	2302	FOXJ1|2302	1.98	0.0483	0.106	1.35	0.1761	0.301	1.46	0.1444	0.261	1.38	0.1669	0.292	1.47	0.1406	0.261
ENSG00000176692	2303	FOXC2|2303	-1.11	0.2676	0.399	-0.92	0.3569	0.502	-0.64	0.5212	0.657	-0.51	0.611	0.733	-1.21	0.2272	0.369
ENSG00000178919	2304	FOXE1|2304	4.45	0	0	4.97	0	0	4.9	0	0	4.95	0	0	3.61	0.0003	0.002
ENSG00000111206	2305	FOXM1|2305	10.89	0	0	10.92	0	0	10.98	0	0	11.12	0	0	8.93	0	0
ENSG00000186564	2306	FOXD2|2306	1.82	0.0687	0.14	1.58	0.1138	0.215	1.36	0.1753	0.301	1.29	0.1984	0.332	1.53	0.1262	0.241
ENSG00000179772	2307	FOXS1|2307	-1.23	0.2181	0.342	-1.26	0.2089	0.341	-1.27	0.2025	0.336	-1.11	0.2693	0.414	-0.74	0.4575	0.603
ENSG00000150907	2308	FOXO1|2308	-3.85	0.0001	0.001	-3.4	0.0007	0.003	-3.52	0.0004	0.002	-3.41	0.0007	0.003	-2.06	0.0392	0.1
ENSG00000118689	2309	FOXO3|2309	-1.4	0.1616	0.273	-0.7	0.4844	0.624	-0.35	0.7254	0.82	-0.26	0.7984	0.872	0.49	0.6271	0.747
ENSG00000143631	2312	FLG|2312	0.75	0.453	0.584	0.78	0.4328	0.576	0.67	0.5	0.638	0.66	0.5075	0.647	-1.26	0.2088	0.348
ENSG00000151702	2313	FLI1|2313	-5.15	0	0	-5.01	0	0	-4.94	0	0	-4.74	0	0	-5.06	0	0
ENSG00000177731	2314	FLII|2314	-0.88	0.3799	0.516	2.43	0.015	0.044	2.39	0.0167	0.049	2.37	0.0181	0.052	1.09	0.274	0.422
ENSG00000120215	2315	MLANA|2315	0.41	0.6826	0.777	0.53	0.5989	0.721	0.55	0.5822	0.709	0.47	0.6411	0.756	0.08	0.9377	0.963
ENSG00000136068	2317	FLNB|2317	-1.35	0.1786	0.294	0.13	0.8973	0.937	0.06	0.9544	0.973	0.06	0.9523	0.974	-0.85	0.3979	0.55
ENSG00000128591	2318	FLNC|2318	0.01	0.9912	0.995	0	0.9969	0.999	0.01	0.9955	0.997	-0.05	0.9564	0.976	-1.04	0.2997	0.45
ENSG00000132589	2319	FLOT2|2319	-0.11	0.9156	0.946	-1.1	0.2695	0.412	-1.43	0.1532	0.273	-1.59	0.1131	0.218	-1.88	0.0605	0.138
ENSG00000102755	2321	FLT1|2321	-1.09	0.2736	0.406	-1.11	0.2653	0.407	-1.22	0.2223	0.359	-1.21	0.2266	0.366	-1.02	0.3094	0.459
ENSG00000122025	2322	FLT3|2322	-4.63	0	0	-4.61	0	0	-4.78	0	0	-4.75	0	0	-4.89	0	0
ENSG00000090554	2323	FLT3LG|2323	-6.3	0	0	-6.6	0	0	-6.42	0	0	-6.41	0	0	-6.12	0	0
ENSG00000037280	2324	FLT4|2324	-2.76	0.0059	0.019	-2.74	0.0062	0.022	-2.74	0.0062	0.022	-2.65	0.008	0.027	-2.69	0.0073	0.027
ENSG00000010932	2326	FMO1|2326	-2.74	0.0062	0.02	-2.8	0.0052	0.019	-2.95	0.0032	0.013	-2.79	0.0053	0.02	-3.47	0.0005	0.003
ENSG00000094963	2327	FMO2|2327	-4.91	0	0	-5	0	0	-5.32	0	0	-5.23	0	0	-4.73	0	0
ENSG00000007933	2328	FMO3|2328	-2.13	0.0337	0.08	-2.2	0.0283	0.073	-2.45	0.0143	0.043	-2.6	0.0094	0.031	-2.51	0.0121	0.04
ENSG00000076258	2329	FMO4|2329	-0.8	0.4262	0.559	-1.41	0.1595	0.279	-1.41	0.1581	0.28	-1.54	0.1244	0.234	-1.9	0.0579	0.134
ENSG00000131781	2330	FMO5|2330	-3.68	0.0002	0.001	-4.22	0	0	-4.13	0	0	-4.21	0	0	-4.04	0.0001	0.001
ENSG00000122176	2331	FMOD|2331	-3.44	0.0006	0.003	-3.59	0.0003	0.002	-3.73	0.0002	0.001	-3.92	0.0001	0.001	-3.34	0.0009	0.005
ENSG00000115414	2335	FN1|2335	2.72	0.0066	0.021	2.81	0.005	0.018	2.8	0.0051	0.019	2.93	0.0034	0.013	1.66	0.0969	0.198
ENSG00000168522	2339	FNTA|2339	0.08	0.9334	0.958	-0.49	0.6269	0.743	-0.39	0.6941	0.797	-0.52	0.6055	0.729	0.76	0.4447	0.591
ENSG00000086205	2346	FOLH1|2346	0.73	0.4631	0.593	0.86	0.3921	0.536	0.77	0.4433	0.586	0.84	0.401	0.548	1.2	0.2299	0.372
ENSG00000110195	2348	FOLR1|2348	-0.01	0.9929	0.996	-0.16	0.8719	0.92	-0.15	0.8843	0.93	0.01	0.9915	0.995	-1.2	0.2287	0.37
ENSG00000165457	2350	FOLR2|2350	-3.33	0.0009	0.004	-3.34	0.0008	0.004	-3.17	0.0015	0.007	-3.12	0.0019	0.008	-2.71	0.0069	0.026
ENSG00000110203	2352	FOLR3|2352	2.23	0.0259	0.064	1.96	0.0499	0.114	1.84	0.066	0.144	1.79	0.0733	0.156	1.19	0.2341	0.377
ENSG00000170345	2353	FOS|2353	-2.6	0.0093	0.028	-2.44	0.0148	0.043	-2.63	0.0086	0.029	-2.48	0.0132	0.041	-2.31	0.0208	0.061
ENSG00000125740	2354	FOSB|2354	-3.69	0.0002	0.001	-3.77	0.0002	0.001	-4.03	0.0001	0	-3.81	0.0001	0.001	-4.12	0	0
ENSG00000075426	2355	FOSL2|2355	-0.89	0.3746	0.511	-1.43	0.154	0.272	-1.56	0.12	0.227	-1.45	0.1469	0.265	-1.89	0.0592	0.136
ENSG00000136877	2356	FPGS|2356	-1.56	0.1196	0.215	-0.3	0.7609	0.845	-0.08	0.9335	0.962	-0.05	0.9566	0.976	-0.74	0.4596	0.605
ENSG00000171051	2357	FPR1|2357	-0.9	0.3673	0.503	-0.91	0.3638	0.509	-0.89	0.3746	0.522	-0.84	0.4017	0.549	-2.03	0.0426	0.106
ENSG00000171049	2358	FPR2|2358	-0.96	0.3397	0.475	-0.93	0.3536	0.499	-1.11	0.2657	0.409	-1.16	0.248	0.39	-2.78	0.0055	0.021
ENSG00000187474	2359	FPR3|2359	-0.23	0.8192	0.88	-0.22	0.8247	0.887	-0.19	0.849	0.906	-0.18	0.8541	0.91	-1.23	0.22	0.361
ENSG00000165060	2395	FXN|2395	-0.91	0.3648	0.501	1.21	0.2256	0.361	1.39	0.1653	0.289	1.4	0.1621	0.286	2.12	0.0341	0.089
ENSG00000111816	2444	FRK|2444	1.11	0.2669	0.399	1.51	0.1316	0.241	1.72	0.0859	0.176	1.48	0.1394	0.255	1.07	0.287	0.436
ENSG00000198793	2475	MTOR|2475	2.94	0.0033	0.012	2.5	0.0126	0.038	2.86	0.0043	0.016	2.86	0.0043	0.016	3.23	0.0013	0.007
ENSG00000109536	2483	FRG1|2483	-2.54	0.0112	0.032	-0.17	0.8664	0.917	-0.27	0.7905	0.866	-0.11	0.9134	0.951	1.13	0.2596	0.406
ENSG00000162998	2487	FRZB|2487	-4.65	0	0	-4.67	0	0	-4.72	0	0	-4.66	0	0	-4.14	0	0
ENSG00000131808	2488	FSHB|2488	1.11	0.2674	0.399	1.07	0.2841	0.428	0.73	0.4672	0.609	0.69	0.4894	0.631	-0.07	0.9439	0.967
ENSG00000170820	2492	FSHR|2492	-3.42	0.0006	0.003	-3.48	0.0005	0.003	-3.52	0.0004	0.002	-3.51	0.0005	0.003	-3.62	0.0003	0.002
ENSG00000116833	2494	NR5A2|2494	-2.43	0.0152	0.041	-2.49	0.0128	0.039	-2.53	0.0113	0.036	-2.51	0.0123	0.039	-1.23	0.2185	0.359
ENSG00000167996	2495	FTH1|2495	1.87	0.0622	0.129	1.92	0.0548	0.123	1.89	0.0584	0.132	1.63	0.1028	0.203	1.06	0.289	0.438
ENSG00000223361	2498	FTHL3|2498	0.76	0.4477	0.579	0.62	0.5369	0.668	0.46	0.647	0.76	0.24	0.8068	0.878	0.76	0.4449	0.591
ENSG00000087086	2512	FTL|2512	3.44	0.0006	0.003	3.26	0.0011	0.005	3.08	0.0021	0.009	2.88	0.0041	0.016	1.17	0.2436	0.388
ENSG00000104755	2515	ADAM2|2515	3.14	0.0017	0.007	3.19	0.0015	0.007	2.76	0.0058	0.021	2.89	0.0039	0.015	2.57	0.0102	0.035
ENSG00000136931	2516	NR5A1|2516	1.91	0.0565	0.12	2	0.0458	0.107	1.76	0.0781	0.164	1.8	0.0724	0.155	1.36	0.173	0.304
ENSG00000179163	2517	FUCA1|2517	-4.96	0	0	-4.93	0	0	-4.98	0	0	-5.12	0	0	-4.47	0	0
ENSG00000001036	2519	FUCA2|2519	5.11	0	0	5.98	0	0	5.93	0	0	5.67	0	0	5.16	0	0
ENSG00000184502	2520	GAST|2520	1.64	0.101	0.189	1.61	0.1079	0.207	1.3	0.1925	0.324	1.35	0.1784	0.307	0.76	0.4465	0.593
ENSG00000089280	2521	FUS|2521	3.12	0.0019	0.007	3.47	0.0005	0.003	3.66	0.0003	0.002	3.74	0.0002	0.001	3.03	0.0025	0.012
ENSG00000174951	2523	FUT1|2523	3.78	0.0002	0.001	3.66	0.0003	0.002	3.63	0.0003	0.002	3.7	0.0002	0.001	1.24	0.2147	0.355
ENSG00000176920	2524	FUT2|2524	-2.26	0.024	0.06	-2.32	0.0206	0.057	-2.31	0.021	0.059	-2.29	0.0221	0.061	-2.04	0.0411	0.103
ENSG00000171124	2525	FUT3|2525	-2.38	0.0176	0.047	-1.8	0.0715	0.151	-2.16	0.0311	0.08	-2.16	0.0306	0.08	-2.25	0.0248	0.07
ENSG00000196371	2526	FUT4|2526	0.04	0.9698	0.982	0.61	0.5389	0.67	0.58	0.5588	0.688	0.55	0.5803	0.708	0.47	0.6385	0.754
ENSG00000130383	2527	FUT5|2527	-3.19	0.0015	0.006	-2.69	0.0072	0.024	-2.99	0.0028	0.011	-3.04	0.0024	0.01	-0.86	0.3904	0.542
ENSG00000156413	2528	FUT6|2528	-2.42	0.0157	0.043	-1.89	0.0592	0.131	-2.21	0.0269	0.071	-2.38	0.0174	0.051	-2.25	0.0246	0.069
ENSG00000180549	2529	FUT7|2529	-4.9	0	0	-4.83	0	0	-5	0	0	-5.17	0	0	-4.94	0	0
ENSG00000033170	2530	FUT8|2530	-1.18	0.2389	0.366	-0.4	0.6867	0.789	-0.35	0.7298	0.824	-0.24	0.813	0.882	0.33	0.74	0.829
ENSG00000119537	2531	KDSR|2531	-4.23	0	0	-0.21	0.831	0.891	-0.34	0.7316	0.825	-0.34	0.7337	0.825	0.39	0.6949	0.795
ENSG00000213088	2532	DARC|2532	-6.34	0	0	-6.21	0	0	-6.18	0	0	-6.07	0	0	-6.23	0	0
ENSG00000082074	2533	FYB|2533	-2.92	0.0036	0.013	-3.12	0.0018	0.008	-3.1	0.002	0.009	-3.05	0.0023	0.01	-3.4	0.0007	0.004
ENSG00000010810	2534	FYN|2534	-0.9	0.3702	0.506	-0.62	0.534	0.666	-0.6	0.5513	0.682	-0.57	0.5708	0.7	0.11	0.9131	0.947
ENSG00000180340	2535	FZD2|2535	2.46	0.0138	0.038	2.8	0.0052	0.019	2.87	0.0041	0.016	2.91	0.0037	0.015	3.3	0.001	0.005
ENSG00000126709	2537	IFI6|2537	1.72	0.0861	0.167	1.99	0.0462	0.108	1.68	0.0925	0.186	1.72	0.0852	0.176	-0.12	0.9062	0.943
ENSG00000131482	2538	G6PC|2538	-0.13	0.8936	0.931	-0.07	0.9446	0.967	-0.51	0.6087	0.73	-0.47	0.6352	0.752	-0.63	0.5303	0.668
ENSG00000137700	2542	SLC37A4|2542	-0.61	0.5405	0.662	1.28	0.2022	0.332	1.26	0.2083	0.343	1.24	0.2149	0.352	0.55	0.5841	0.712
ENSG00000196419	2547	XRCC6|2547	1.75	0.08	0.157	2.91	0.0036	0.014	3.18	0.0015	0.007	3.28	0.001	0.005	2.92	0.0035	0.015
ENSG00000171298	2548	GAA|2548	-0.17	0.8678	0.913	-1.33	0.1848	0.311	-1.36	0.1728	0.298	-1.68	0.0937	0.189	-0.62	0.5323	0.669
ENSG00000109458	2549	GAB1|2549	-0.71	0.4774	0.607	-0.08	0.936	0.962	0.09	0.9309	0.961	0.11	0.9129	0.951	0.02	0.9815	0.989
ENSG00000204681	2550	GABBR1|2550	-0.47	0.6408	0.745	-0.78	0.4371	0.58	-0.6	0.5455	0.678	-0.64	0.5207	0.657	-0.36	0.7221	0.816
ENSG00000154727	2551	GABPA|2551	-0.88	0.3815	0.517	-0.39	0.6937	0.794	-0.61	0.5425	0.675	-0.47	0.6353	0.752	2.14	0.0322	0.086
ENSG00000104064	2553	GABPB1|2553	4.16	0	0	5.64	0	0	5.26	0	0	5.32	0	0	7.06	0	0
ENSG00000022355	2554	GABRA1|2554	2.25	0.0248	0.062	2.34	0.0195	0.055	2.18	0.0294	0.077	2.32	0.0207	0.058	0.88	0.3815	0.533
ENSG00000151834	2555	GABRA2|2555	-1.33	0.1834	0.3	-1.31	0.1892	0.317	-1.38	0.1668	0.291	-1.43	0.1536	0.275	-1.37	0.1694	0.299
ENSG00000109158	2557	GABRA4|2557	-0.92	0.3574	0.493	-0.88	0.3782	0.523	-1.12	0.2618	0.405	-0.99	0.3247	0.472	-2	0.0453	0.111
ENSG00000186297	2558	GABRA5|2558	2.07	0.0383	0.088	2.24	0.0252	0.067	2.16	0.031	0.08	2.18	0.0296	0.078	1.56	0.12	0.232
ENSG00000145863	2559	GABRA6|2559	2.93	0.0034	0.012	2.89	0.0039	0.015	2.86	0.0043	0.016	3.24	0.0012	0.006	1.65	0.0985	0.2
ENSG00000163288	2560	GABRB1|2560	1.28	0.1999	0.32	1.33	0.183	0.309	1.11	0.2666	0.41	1.13	0.2606	0.404	0.39	0.6983	0.798
ENSG00000145864	2561	GABRB2|2561	2.67	0.0077	0.024	2.78	0.0054	0.019	2.66	0.0079	0.027	2.91	0.0037	0.014	2.22	0.0264	0.073
ENSG00000166206	2562	GABRB3|2562	2.2	0.028	0.068	2.55	0.0109	0.034	2.52	0.0117	0.037	2.4	0.0166	0.049	1.88	0.0603	0.138
ENSG00000187730	2563	GABRD|2563	1.12	0.2634	0.395	1.13	0.26	0.401	1.23	0.2194	0.356	1.21	0.2272	0.367	1.29	0.1974	0.334
ENSG00000163285	2565	GABRG1|2565	2.36	0.0181	0.048	2.37	0.0177	0.05	2.31	0.0211	0.059	2.33	0.0202	0.057	1.25	0.2117	0.351
ENSG00000113327	2566	GABRG2|2566	3.38	0.0007	0.003	3.42	0.0006	0.003	3.36	0.0008	0.004	3.17	0.0015	0.007	1.54	0.1236	0.237
ENSG00000182256	2567	GABRG3|2567	4.11	0	0	4.27	0	0	4.18	0	0	4.26	0	0	2.04	0.0419	0.105
ENSG00000094755	2568	GABRP|2568	-3.41	0.0007	0.003	-3.34	0.0009	0.004	-3.36	0.0008	0.004	-3.15	0.0016	0.007	-2.52	0.012	0.039
ENSG00000146276	2569	GABRR1|2569	5.94	0	0	6.06	0	0	6.01	0	0	5.91	0	0	4.47	0	0
ENSG00000111886	2570	GABRR2|2570	1.47	0.1424	0.247	1.65	0.0995	0.195	1.14	0.2537	0.396	1.18	0.2399	0.381	0.61	0.5396	0.675
ENSG00000128683	2571	GAD1|2571	-2.92	0.0036	0.013	-3.03	0.0025	0.01	-3.2	0.0014	0.006	-3.3	0.001	0.005	-0.8	0.4225	0.572
ENSG00000136750	2572	GAD2|2572	1.5	0.1325	0.234	1.45	0.1461	0.261	1.33	0.1824	0.31	1.44	0.1496	0.269	0.85	0.3961	0.548
ENSG00000178950	2580	GAK|2580	0.8	0.426	0.559	1.13	0.2598	0.401	1.2	0.2292	0.368	1.32	0.1856	0.317	0.26	0.7979	0.871
ENSG00000054983	2581	GALC|2581	-1.13	0.2579	0.389	-0.3	0.761	0.845	-0.35	0.7241	0.82	-0.46	0.6464	0.761	-0.47	0.6386	0.754
ENSG00000117308	2582	GALE|2582	2.98	0.0029	0.011	3.46	0.0005	0.003	3.67	0.0002	0.002	3.75	0.0002	0.001	0.79	0.4281	0.577
ENSG00000135454	2583	B4GALNT1|2583	4.51	0	0	3.83	0.0001	0.001	3.31	0.0009	0.005	3.3	0.001	0.005	2.53	0.0116	0.039
ENSG00000108479	2584	GALK1|2584	4.55	0	0	3.02	0.0025	0.01	3	0.0027	0.011	2.85	0.0045	0.017	2.5	0.0124	0.04
ENSG00000156958	2585	GALK2|2585	0.01	0.9886	0.993	2.46	0.014	0.042	2.42	0.0158	0.047	2.3	0.0217	0.06	1.89	0.0589	0.135
ENSG00000166573	2587	GALR1|2587	0.92	0.3577	0.493	1.3	0.1929	0.321	1.26	0.207	0.341	1.29	0.1979	0.332	0.45	0.6518	0.763
ENSG00000141012	2588	GALNS|2588	2.86	0.0043	0.015	5.04	0	0	4.6	0	0	4.46	0	0	3.2	0.0014	0.007
ENSG00000141429	2589	GALNT1|2589	-1.43	0.1536	0.262	-0.32	0.7514	0.838	-0.05	0.9621	0.978	-0.26	0.7983	0.872	1.58	0.1145	0.224
ENSG00000143641	2590	GALNT2|2590	1.73	0.0841	0.164	1.45	0.1472	0.262	1.39	0.1661	0.29	1.45	0.1466	0.265	0.52	0.6065	0.729
ENSG00000115339	2591	GALNT3|2591	2.44	0.015	0.041	2.09	0.0372	0.091	2.02	0.0439	0.105	1.86	0.0626	0.139	2.08	0.0381	0.097
ENSG00000213930	2592	GALT|2592	-0.65	0.5137	0.64	-0.65	0.5181	0.653	-0.95	0.3426	0.49	-1.07	0.2847	0.431	-2.94	0.0034	0.015
ENSG00000130005	2593	GAMT|2593	-1.59	0.1125	0.206	-0.66	0.5086	0.645	-0.37	0.7126	0.811	-0.4	0.6896	0.792	0.7	0.4835	0.627
ENSG00000214013	2595	GANC|2595	-7.27	0	0	-4.21	0	0	-4.3	0	0	-4.18	0	0	-3.44	0.0006	0.004
ENSG00000172020	2596	GAP43|2596	4	0.0001	0	3.98	0.0001	0.001	3.89	0.0001	0.001	3.99	0.0001	0.001	3.6	0.0003	0.002
ENSG00000111640	2597	GAPDH|2597	1.38	0.1682	0.281	1.16	0.2473	0.386	1.45	0.1483	0.266	1.36	0.1726	0.3	0.64	0.5217	0.661
ENSG00000137507	2615	LRRC32|2615	-0.77	0.4403	0.573	-0.9	0.3681	0.512	-1.04	0.2996	0.446	-0.99	0.3245	0.472	-2.69	0.0073	0.027
ENSG00000106105	2617	GARS|2617	6.06	0	0	5.33	0	0	5.34	0	0	5.31	0	0	5.81	0	0
ENSG00000159131	2618	GART|2618	3.9	0.0001	0.001	4.75	0	0	4.72	0	0	4.75	0	0	4.52	0	0
ENSG00000180447	2619	GAS1|2619	0.26	0.7952	0.862	0.65	0.5149	0.65	0.67	0.5012	0.64	0.7	0.4865	0.628	0.51	0.6106	0.733
ENSG00000148935	2620	GAS2|2620	-0.15	0.8822	0.923	0.05	0.9576	0.975	-0.21	0.8302	0.893	-0.26	0.7982	0.872	0.8	0.4253	0.575
ENSG00000183087	2621	GAS6|2621	-3.67	0.0003	0.001	-3.81	0.0001	0.001	-3.68	0.0002	0.001	-3.63	0.0003	0.002	-3.56	0.0004	0.003
ENSG00000141013	2622	GAS8|2622	-0.43	0.6678	0.767	0.78	0.4373	0.58	1.05	0.296	0.442	0.85	0.3968	0.544	0.71	0.4794	0.623
ENSG00000179348	2624	GATA2|2624	-1.93	0.0535	0.115	-1.99	0.0469	0.109	-2	0.0458	0.109	-1.92	0.0549	0.126	-1.24	0.214	0.354
ENSG00000107485	2625	GATA3|2625	-3.99	0.0001	0	-3.91	0.0001	0.001	-3.7	0.0002	0.001	-3.77	0.0002	0.001	-3.32	0.0009	0.005
ENSG00000136574	2626	GATA4|2626	3.12	0.0018	0.007	4.68	0	0	4.31	0	0	4.13	0	0	3.59	0.0003	0.002
ENSG00000141448	2627	GATA6|2627	-0.25	0.803	0.867	-0.62	0.5344	0.666	-0.65	0.5148	0.652	-0.72	0.4743	0.618	-0.29	0.7694	0.85
ENSG00000171766	2628	GATM|2628	-1.93	0.0533	0.115	-1.15	0.2496	0.388	-1.32	0.1879	0.318	-1.56	0.118	0.225	-0.35	0.7248	0.818
ENSG00000177628	2629	GBA|2629	2.97	0.003	0.011	1.01	0.3142	0.46	0.34	0.7346	0.828	0.14	0.8853	0.931	-1.17	0.2438	0.388
ENSG00000160766	2630	GBAP1|2630	0.87	0.385	0.521	-0.63	0.5303	0.663	-0.87	0.3833	0.53	-1.02	0.3099	0.457	-0.55	0.5857	0.713
ENSG00000146729	2631	GBAS|2631	1.45	0.1465	0.253	-0.29	0.7684	0.85	-0.14	0.8869	0.932	-0.51	0.6123	0.734	1.68	0.093	0.192
ENSG00000114480	2632	GBE1|2632	-2.54	0.0112	0.032	-1.54	0.124	0.23	-1.35	0.1778	0.305	-1.48	0.1383	0.253	0.7	0.483	0.626
ENSG00000117228	2633	GBP1|2633	-1.11	0.2679	0.4	-1.24	0.2168	0.35	-1.5	0.1334	0.246	-1.68	0.0922	0.186	-3.44	0.0006	0.004
ENSG00000162645	2634	GBP2|2634	-1.73	0.0846	0.164	-1.87	0.0613	0.134	-2.04	0.0417	0.101	-2.07	0.0384	0.095	-2.78	0.0055	0.021
ENSG00000117226	2635	GBP3|2635	-3.22	0.0013	0.005	-3.4	0.0007	0.004	-3.62	0.0003	0.002	-3.62	0.0003	0.002	-3.16	0.0016	0.008
ENSG00000164900	2636	GBX1|2636	3.84	0.0001	0.001	3.85	0.0001	0.001	3.7	0.0002	0.001	3.63	0.0003	0.002	2.85	0.0044	0.018
ENSG00000168505	2637	GBX2|2637	4.37	0	0	4.79	0	0	4.72	0	0	4.78	0	0	4.87	0	0
ENSG00000145321	2638	GC|2638	-0.06	0.9532	0.971	-0.06	0.9492	0.97	-0.22	0.8242	0.888	-0.09	0.9253	0.958	-1.58	0.1132	0.223
ENSG00000105607	2639	GCDH|2639	1.29	0.1985	0.318	1.13	0.2577	0.398	1.18	0.2386	0.378	1.02	0.308	0.455	0.1	0.9165	0.95
ENSG00000115263	2641	GCG|2641	-0.27	0.7883	0.857	-0.29	0.7703	0.851	-0.24	0.8079	0.878	0.01	0.9912	0.995	0.28	0.7797	0.859
ENSG00000215644	2642	GCGR|2642	1.44	0.1498	0.257	1.08	0.2803	0.424	0.95	0.3423	0.489	0.76	0.4495	0.594	0.1	0.9192	0.951
ENSG00000131979	2643	GCH1|2643	-1.27	0.2025	0.323	-0.97	0.3302	0.475	-1.17	0.2433	0.384	-1.47	0.1427	0.26	-1.52	0.1282	0.244
ENSG00000137880	2644	GCHFR|2644	-4.21	0	0	-2.25	0.0244	0.065	-2.14	0.0323	0.082	-2.28	0.0225	0.062	-1.7	0.0895	0.186
ENSG00000106633	2645	GCK|2645	4.22	0	0	4.01	0.0001	0	3.66	0.0003	0.002	3.58	0.0004	0.002	2.34	0.0196	0.058
ENSG00000084734	2646	GCKR|2646	2.94	0.0034	0.012	2.82	0.0049	0.018	2.55	0.0108	0.034	2.56	0.0106	0.034	2.08	0.0374	0.096
ENSG00000135441	2647	BLOC1S1|2647	-0.63	0.5292	0.653	-1.27	0.2041	0.334	-0.94	0.3485	0.495	-0.97	0.3306	0.478	-1.7	0.0885	0.185
ENSG00000108773	2648	KAT2A|2648	3.13	0.0017	0.007	3.96	0.0001	0.001	3.88	0.0001	0.001	3.88	0.0001	0.001	4.01	0.0001	0.001
ENSG00000148200	2649	NR6A1|2649	6.87	0	0	7.69	0	0	7.33	0	0	7.31	0	0	4.53	0	0
ENSG00000187210	2650	GCNT1|2650	-2.54	0.0111	0.032	-1.71	0.0867	0.175	-1.84	0.0664	0.145	-1.83	0.0671	0.147	0.63	0.5264	0.665
ENSG00000111846	2651	GCNT2|2651	0.9	0.3664	0.502	0.38	0.702	0.801	0.32	0.7497	0.838	0.15	0.8771	0.926	-0.32	0.7475	0.835
ENSG00000140905	2653	GCSH|2653	1.29	0.1972	0.317	1.92	0.0545	0.123	1.82	0.0693	0.149	1.74	0.0824	0.171	3.69	0.0002	0.002
ENSG00000138379	2660	MSTN|2660	0.77	0.4423	0.575	0.74	0.4567	0.598	0.77	0.4417	0.585	0.97	0.3311	0.479	0.89	0.3736	0.526
ENSG00000164404	2661	GDF9|2661	1.72	0.0849	0.165	2.64	0.0084	0.027	2.75	0.006	0.021	2.77	0.0057	0.021	2.79	0.0054	0.021
ENSG00000057608	2665	GDI2|2665	0.04	0.9664	0.98	0.23	0.8168	0.882	0.02	0.9869	0.992	-0.06	0.9551	0.976	1.22	0.2213	0.362
ENSG00000168621	2668	GDNF|2668	-0.71	0.4803	0.61	-1.19	0.2326	0.369	-1.06	0.2872	0.432	-0.99	0.3242	0.472	-0.47	0.6365	0.753
ENSG00000164949	2669	GEM|2669	-1.93	0.0533	0.115	-2.31	0.0211	0.058	-2.15	0.0315	0.081	-1.96	0.0498	0.116	-1.82	0.069	0.153
ENSG00000131095	2670	GFAP|2670	2.57	0.0101	0.03	2.6	0.0093	0.03	2.72	0.0067	0.023	3.02	0.0026	0.011	1.34	0.1815	0.315
ENSG00000127554	2671	GFER|2671	0.49	0.6209	0.729	1.82	0.0682	0.146	1.9	0.0573	0.13	1.95	0.0512	0.119	0.9	0.37	0.522
ENSG00000162676	2672	GFI1|2672	-3.38	0.0007	0.003	-3.43	0.0006	0.003	-3.4	0.0007	0.004	-3.32	0.0009	0.005	-3.52	0.0004	0.003
ENSG00000198380	2673	GFPT1|2673	4.75	0	0	4.25	0	0	4.24	0	0	4.15	0	0	5.73	0	0
ENSG00000151892	2674	GFRA1|2674	-3.37	0.0008	0.004	-2.92	0.0036	0.014	-3	0.0027	0.011	-2.98	0.0029	0.012	-3.25	0.0012	0.006
ENSG00000168546	2675	GFRA2|2675	-2.28	0.0225	0.057	-1.81	0.0708	0.15	-1.93	0.0533	0.122	-1.69	0.0918	0.186	-2.45	0.0143	0.045
ENSG00000146013	2676	GFRA3|2676	1.56	0.1184	0.214	1.46	0.1448	0.26	1.52	0.1284	0.239	1.76	0.0777	0.164	1.46	0.1457	0.268
ENSG00000115486	2677	GGCX|2677	4.2	0	0	3.6	0.0003	0.002	3.53	0.0004	0.002	3.41	0.0007	0.003	2.73	0.0065	0.024
ENSG00000100031	2678	GGT1|2678	0.63	0.53	0.654	0.68	0.4997	0.637	0.59	0.5522	0.683	0.43	0.67	0.778	-0.36	0.7164	0.812
ENSG00000204136	2681	GGTA1|2681	-7.48	0	0	-7.3	0	0	-7.51	0	0	-7.42	0	0	-5.68	0	0
ENSG00000086062	2683	B4GALT1|2683	-0.79	0.4318	0.564	-0.28	0.7766	0.856	-0.11	0.9132	0.949	-0.07	0.9433	0.969	0.6	0.55	0.683
ENSG00000131067	2686	GGT7|2686	3.18	0.0015	0.006	0.96	0.3349	0.48	0.71	0.4785	0.619	0.58	0.5586	0.69	0.2	0.8453	0.901
ENSG00000099998	2687	GGT5|2687	-3.72	0.0002	0.001	-3.72	0.0002	0.001	-3.57	0.0004	0.002	-3.57	0.0004	0.002	-4.43	0	0
ENSG00000259384	2688	GH1|2688	0.54	0.5871	0.702	0.58	0.5641	0.692	0.46	0.6442	0.758	0.67	0.5051	0.645	1.45	0.1486	0.272
ENSG00000136487	2689	GH2|2689	3.38	0.0007	0.003	3.29	0.001	0.005	3.21	0.0013	0.006	3.16	0.0016	0.007	3.42	0.0006	0.004
ENSG00000112964	2690	GHR|2690	0.26	0.7949	0.862	0.08	0.9348	0.961	0.21	0.8335	0.895	0.29	0.773	0.853	0.07	0.9475	0.969
ENSG00000118702	2691	GHRH|2691	-1.4	0.1615	0.273	-1.63	0.1032	0.2	-1.46	0.1448	0.262	-1.49	0.1367	0.251	-1.73	0.0846	0.179
ENSG00000106128	2692	GHRHR|2692	2.91	0.0036	0.013	2.72	0.0066	0.023	2.65	0.0082	0.028	2.76	0.0059	0.021	3.05	0.0023	0.011
ENSG00000121853	2693	GHSR|2693	0.45	0.6514	0.753	-0.05	0.9562	0.974	-1	0.3163	0.463	-0.77	0.4387	0.584	-0.81	0.4154	0.565
ENSG00000134812	2694	GIF|2694	-0.84	0.3988	0.534	-0.84	0.4002	0.544	-0.91	0.3612	0.509	-0.89	0.3757	0.524	0.41	0.682	0.786
ENSG00000159224	2695	GIP|2695	0.65	0.5173	0.643	0.62	0.537	0.669	0.46	0.644	0.758	0.47	0.6416	0.757	0.18	0.8596	0.912
ENSG00000010310	2696	GIPR|2696	-2.84	0.0045	0.015	-2.93	0.0034	0.013	-3.03	0.0025	0.01	-2.98	0.0029	0.012	-4.05	0.0001	0.001
ENSG00000152661	2697	GJA1|2697	-3.57	0.0004	0.002	-3.55	0.0004	0.002	-3.71	0.0002	0.001	-3.63	0.0003	0.002	-3.92	0.0001	0.001
ENSG00000121743	2700	GJA3|2700	5.06	0	0	5.07	0	0	5.09	0	0	5.15	0	0	3.91	0.0001	0.001
ENSG00000187513	2701	GJA4|2701	-3.48	0.0005	0.002	-3.45	0.0006	0.003	-3.4	0.0007	0.004	-3.4	0.0007	0.004	-3.68	0.0002	0.002
ENSG00000121634	2703	GJA8|2703	1.15	0.2521	0.382	1.07	0.2835	0.428	1.08	0.2782	0.422	1.19	0.2356	0.376	0.01	0.9888	0.993
ENSG00000165474	2706	GJB2|2706	-0.67	0.5005	0.628	-0.49	0.6238	0.741	-0.25	0.7999	0.872	-0.15	0.882	0.929	-0.51	0.6112	0.733
ENSG00000188910	2707	GJB3|2707	-0.55	0.5812	0.697	-0.69	0.4923	0.631	-0.87	0.3858	0.532	-0.69	0.4907	0.632	-1.47	0.1428	0.263
ENSG00000189280	2709	GJB5|2709	-2.02	0.0433	0.097	-2.17	0.0305	0.078	-2.23	0.0261	0.07	-2.3	0.0217	0.06	-2.78	0.0056	0.022
ENSG00000196475	2712	GK2|2712	0.48	0.6333	0.739	0.61	0.5424	0.673	0.65	0.5132	0.65	0.78	0.4341	0.579	0.68	0.4992	0.641
ENSG00000001084	2729	GCLC|2729	0.92	0.3556	0.491	0.26	0.7932	0.866	0.17	0.867	0.918	0.43	0.6652	0.774	-0.87	0.3865	0.538
ENSG00000023909	2730	GCLM|2730	3.14	0.0017	0.007	3.07	0.0022	0.009	2.78	0.0054	0.02	2.74	0.0062	0.022	2.87	0.0042	0.017
ENSG00000178445	2731	GLDC|2731	4.54	0	0	4.84	0	0	4.79	0	0	4.54	0	0	2.49	0.0128	0.041
ENSG00000119392	2733	GLE1|2733	0.52	0.6052	0.717	3.36	0.0008	0.004	3.27	0.0011	0.005	3.32	0.0009	0.005	3.38	0.0007	0.004
ENSG00000260539	2734	GLG1|2734	-0.69	0.4902	0.619	0.24	0.813	0.88	0.18	0.8551	0.909	0.25	0.8011	0.874	-0.12	0.908	0.945
ENSG00000111087	2735	GLI1|2735	-3.27	0.0011	0.005	-3.77	0.0002	0.001	-4.11	0	0	-3.78	0.0002	0.001	-2.65	0.0082	0.029
ENSG00000074047	2736	GLI2|2736	0.22	0.8227	0.882	0.04	0.969	0.983	-0.11	0.9095	0.947	0.16	0.8707	0.922	-0.45	0.6539	0.765
ENSG00000106571	2737	GLI3|2737	0.71	0.4778	0.607	0.47	0.6349	0.749	0.31	0.76	0.845	0.34	0.7346	0.826	0.06	0.9516	0.971
ENSG00000250571	2738	GLI4|2738	1.48	0.138	0.241	-0.45	0.6515	0.762	-0.39	0.696	0.798	-0.49	0.6218	0.741	0.56	0.5732	0.703
ENSG00000124767	2739	GLO1|2739	4.83	0	0	3.61	0.0003	0.002	3.71	0.0002	0.001	3.4	0.0007	0.004	4.49	0	0
ENSG00000112164	2740	GLP1R|2740	2.13	0.033	0.078	2.06	0.0399	0.096	2.02	0.0432	0.104	2.2	0.0277	0.074	1.51	0.1317	0.248
ENSG00000145888	2741	GLRA1|2741	0.87	0.384	0.52	1	0.3155	0.461	1	0.3187	0.466	1.2	0.232	0.372	-0.18	0.8579	0.91
ENSG00000109738	2743	GLRB|2743	-2.02	0.0433	0.097	-1.56	0.1194	0.223	-1.42	0.1544	0.275	-1.25	0.2128	0.35	-0.01	0.9882	0.993
ENSG00000115419	2744	GLS|2744	2.19	0.0288	0.07	2.07	0.0386	0.094	2.13	0.033	0.084	2.14	0.0325	0.084	1.35	0.1758	0.307
ENSG00000173221	2745	GLRX|2745	-1.78	0.0746	0.149	-0.23	0.8179	0.883	-0.09	0.9268	0.958	-0.17	0.8658	0.918	-1.46	0.144	0.265
ENSG00000148672	2746	GLUD1|2746	-4.18	0	0	-2.23	0.0255	0.068	-2.11	0.0352	0.088	-2.12	0.0345	0.088	-1.33	0.1847	0.319
ENSG00000135821	2752	GLUL|2752	-4.46	0	0	-4.95	0	0	-5.06	0	0	-5.08	0	0	-4.73	0	0
ENSG00000196743	2760	GM2A|2760	-2.35	0.0187	0.049	-1.58	0.1141	0.216	-1.4	0.1613	0.284	-1.41	0.1583	0.281	-3.17	0.0016	0.008
ENSG00000112699	2762	GMDS|2762	0.17	0.8652	0.912	-0.27	0.7846	0.861	-0.43	0.6641	0.773	-0.63	0.5313	0.667	-0.24	0.8097	0.879
ENSG00000197045	2764	GMFB|2764	-0.53	0.597	0.71	0.16	0.8693	0.918	0.08	0.936	0.963	0.05	0.9623	0.979	2.19	0.0285	0.078
ENSG00000104499	2765	GML|2765	-0.73	0.4673	0.597	-0.94	0.3474	0.493	-1.08	0.2807	0.425	-1.04	0.2981	0.445	-1.66	0.0964	0.197
ENSG00000137198	2766	GMPR|2766	-1.24	0.2148	0.338	-1.69	0.0914	0.183	-1.81	0.07	0.15	-1.68	0.0926	0.187	-1.52	0.1286	0.244
ENSG00000088256	2767	GNA11|2767	-2.67	0.0075	0.023	0.37	0.7117	0.809	0.42	0.6718	0.78	0.6	0.5488	0.681	-0.67	0.5016	0.642
ENSG00000146535	2768	GNA12|2768	0.68	0.4957	0.623	-0.24	0.8116	0.879	-0.29	0.7687	0.851	-0.39	0.6936	0.795	-1.01	0.311	0.461
ENSG00000060558	2769	GNA15|2769	-2.73	0.0064	0.02	-2.13	0.0334	0.084	-1.98	0.0475	0.112	-1.89	0.0583	0.132	-3.52	0.0005	0.003
ENSG00000127955	2770	GNAI1|2770	-1.06	0.2907	0.425	-1.52	0.1286	0.236	-1.38	0.1663	0.29	-1.42	0.1564	0.278	-0.23	0.819	0.885
ENSG00000114353	2771	GNAI2|2771	-5.15	0	0	-4.12	0	0	-3.96	0.0001	0.001	-3.84	0.0001	0.001	-5.11	0	0
ENSG00000065135	2773	GNAI3|2773	1.58	0.1136	0.207	2.14	0.0326	0.082	2.23	0.026	0.07	2.06	0.0392	0.097	2.24	0.0255	0.071
ENSG00000141404	2774	GNAL|2774	-1.56	0.1187	0.214	-1.56	0.118	0.221	-1.5	0.1344	0.247	-1.53	0.1274	0.239	-1.14	0.256	0.401
ENSG00000087258	2775	GNAO1|2775	-0.21	0.831	0.888	-0.09	0.9247	0.954	-0.19	0.8532	0.908	-0.12	0.9013	0.942	-0.16	0.8729	0.92
ENSG00000156052	2776	GNAQ|2776	-3.79	0.0002	0.001	-1.84	0.0655	0.141	-1.51	0.1322	0.244	-1.46	0.1454	0.264	0.74	0.4596	0.605
ENSG00000087460	2778	GNAS|2778	2.89	0.0039	0.013	-0.17	0.8676	0.917	-0.22	0.8227	0.887	-0.18	0.8533	0.91	0.11	0.9086	0.945
ENSG00000114349	2779	GNAT1|2779	3.48	0.0005	0.002	3.76	0.0002	0.001	3.6	0.0003	0.002	3.63	0.0003	0.002	1.58	0.1144	0.224
ENSG00000134183	2780	GNAT2|2780	2.48	0.0132	0.037	2.57	0.0103	0.033	2.42	0.0157	0.047	2.22	0.0263	0.071	0.79	0.4319	0.581
ENSG00000128266	2781	GNAZ|2781	3.55	0.0004	0.002	3.64	0.0003	0.002	3.65	0.0003	0.002	3.75	0.0002	0.001	3.25	0.0012	0.006
ENSG00000078369	2782	GNB1|2782	2.13	0.0331	0.078	2.2	0.0278	0.072	2.5	0.0123	0.038	2.63	0.0086	0.029	2.05	0.0405	0.102
ENSG00000172354	2783	GNB2|2783	2.52	0.0117	0.033	1.05	0.2943	0.439	0.96	0.3392	0.487	0.92	0.3579	0.506	0.7	0.4833	0.627
ENSG00000111664	2784	GNB3|2784	3.6	0.0003	0.002	3.55	0.0004	0.002	3.47	0.0005	0.003	3.64	0.0003	0.002	3.2	0.0014	0.007
ENSG00000162188	2785	GNG3|2785	1.48	0.1388	0.242	1.46	0.144	0.258	1.24	0.2155	0.351	1.29	0.1985	0.332	-0.23	0.8182	0.885
ENSG00000168243	2786	GNG4|2786	2.64	0.0084	0.025	2.57	0.0103	0.032	2.74	0.0062	0.022	2.71	0.0068	0.024	2.89	0.0039	0.016
ENSG00000174021	2787	GNG5|2787	2.7	0.0069	0.022	2.84	0.0045	0.017	2.78	0.0054	0.02	2.78	0.0055	0.02	2.46	0.014	0.044
ENSG00000176533	2788	GNG7|2788	-7.14	0	0	-5.57	0	0	-5.45	0	0	-5.19	0	0	-3.26	0.0011	0.006
ENSG00000242616	2790	GNG10|2790	-0.8	0.4264	0.559	0.21	0.8356	0.895	0.04	0.9666	0.98	-0.02	0.9836	0.991	1.29	0.1978	0.335
ENSG00000127920	2791	GNG11|2791	-4	0.0001	0	-4.07	0	0	-4.03	0.0001	0	-4.01	0.0001	0.001	-3.42	0.0006	0.004
ENSG00000127928	2792	GNGT1|2792	4.17	0	0	3.58	0.0003	0.002	3.46	0.0005	0.003	3.12	0.0018	0.008	2.47	0.0136	0.044
ENSG00000167083	2793	GNGT2|2793	-4.04	0.0001	0	-3.98	0.0001	0.001	-3.81	0.0001	0.001	-3.79	0.0002	0.001	-4.1	0	0
ENSG00000204590	2794	GNL1|2794	3.42	0.0006	0.003	1.4	0.1629	0.283	1.11	0.2666	0.41	1.07	0.2853	0.431	-0.95	0.3436	0.495
ENSG00000147437	2796	GNRH1|2796	-2.27	0.0231	0.059	0.48	0.6288	0.745	0.52	0.6038	0.726	0.54	0.5925	0.718	1.91	0.0562	0.131
ENSG00000125787	2797	GNRH2|2797	-0.35	0.7244	0.811	-0.56	0.5749	0.701	-0.58	0.564	0.693	-0.5	0.619	0.739	-1.51	0.1317	0.249
ENSG00000109163	2798	GNRHR|2798	0.51	0.6116	0.722	0.72	0.4722	0.612	0.69	0.4872	0.627	0.75	0.4563	0.601	-0.55	0.5793	0.708
ENSG00000135677	2799	GNS|2799	-0.05	0.9589	0.974	-0.62	0.5339	0.666	-0.96	0.338	0.486	-0.97	0.3303	0.478	-1.71	0.0883	0.185
ENSG00000136935	2800	GOLGA1|2800	-2.6	0.0094	0.028	-1.05	0.2948	0.44	-0.98	0.3292	0.477	-1.1	0.2702	0.415	0	0.9997	1
ENSG00000167110	2801	GOLGA2|2801	1.79	0.0735	0.147	4.06	0.0001	0	4.02	0.0001	0	4.16	0	0	3.36	0.0008	0.005
ENSG00000090615	2802	GOLGA3|2802	1.92	0.0553	0.118	3.56	0.0004	0.002	3.68	0.0002	0.001	3.92	0.0001	0.001	2.57	0.0104	0.035
ENSG00000144674	2803	GOLGA4|2803	1.09	0.2774	0.41	1.89	0.0585	0.13	1.64	0.1013	0.199	1.73	0.0832	0.173	2.96	0.0031	0.013
ENSG00000173230	2804	GOLGB1|2804	-0.55	0.5842	0.7	-1.19	0.2343	0.371	-1.25	0.2102	0.345	-1.14	0.2552	0.398	0.35	0.7227	0.817
ENSG00000120053	2805	GOT1|2805	0.25	0.8023	0.867	2.09	0.0365	0.09	2.08	0.0373	0.092	1.82	0.0693	0.15	1.6	0.1103	0.218
ENSG00000125166	2806	GOT2|2806	0	0.9964	0.998	1.84	0.0656	0.141	1.78	0.0745	0.158	1.67	0.0958	0.192	1.02	0.3059	0.456
ENSG00000175793	2810	SFN|2810	-0.57	0.5712	0.689	-0.33	0.7449	0.834	-0.18	0.8573	0.911	-0.18	0.8571	0.912	-1.01	0.3117	0.462
ENSG00000185245	2811	GP1BA|2811	-1.99	0.0465	0.103	-1.19	0.2344	0.371	-1.06	0.2872	0.432	-1.28	0.2015	0.336	-1.79	0.073	0.16
ENSG00000169347	2813	GP2|2813	-2.1	0.0362	0.084	-2	0.0454	0.106	-1.83	0.068	0.147	-1.79	0.0737	0.157	-1.21	0.2256	0.367
ENSG00000178732	2814	GP5|2814	0.3	0.7621	0.838	0.16	0.8714	0.92	0.11	0.909	0.947	0.15	0.8816	0.929	-0.06	0.9548	0.973
ENSG00000169704	2815	GP9|2815	-1.6	0.1097	0.202	-1.61	0.1079	0.207	-1.87	0.0611	0.136	-1.71	0.0875	0.179	-1.42	0.1554	0.281
ENSG00000063660	2817	GPC1|2817	-0.57	0.5702	0.688	0.79	0.432	0.575	0.61	0.5423	0.675	0.63	0.5298	0.665	0.2	0.8408	0.899
ENSG00000167588	2819	GPD1|2819	0.1	0.917	0.947	0.07	0.9406	0.964	-0.11	0.9124	0.949	-0.25	0.7996	0.873	-0.79	0.4306	0.58
ENSG00000115159	2820	GPD2|2820	1.4	0.1624	0.274	0.98	0.3266	0.472	1.07	0.285	0.43	0.92	0.3566	0.505	1.95	0.0516	0.123
ENSG00000105220	2821	GPI|2821	4.36	0	0	2.78	0.0054	0.019	2.96	0.0031	0.012	2.74	0.0061	0.022	1.95	0.0513	0.122
ENSG00000112293	2822	GPLD1|2822	2.17	0.0299	0.072	1.55	0.1206	0.225	1.47	0.1417	0.258	1.56	0.1185	0.226	1.03	0.3053	0.455
ENSG00000150625	2823	GPM6A|2823	-1.7	0.0887	0.171	-1.24	0.2148	0.348	-1.21	0.2255	0.363	-1.06	0.2906	0.437	-1.06	0.2893	0.438
ENSG00000183671	2825	GPR1|2825	0.3	0.7633	0.839	0.39	0.6962	0.796	0.45	0.6515	0.764	0.35	0.7229	0.817	0.24	0.8079	0.878
ENSG00000184451	2826	CCR10|2826	-0.08	0.9344	0.959	0.13	0.8986	0.938	0.2	0.8452	0.903	0.05	0.9592	0.978	-1.79	0.0733	0.161
ENSG00000181773	2827	GPR3|2827	4.41	0	0	4.71	0	0	4.64	0	0	4.66	0	0	2.71	0.0068	0.025
ENSG00000177464	2828	GPR4|2828	-0.91	0.3626	0.499	-0.9	0.368	0.512	-0.7	0.4856	0.625	-0.71	0.4787	0.622	-1.77	0.0776	0.168
ENSG00000173578	2829	XCR1|2829	-5.24	0	0	-4.94	0	0	-5.08	0	0	-5.09	0	0	-6.33	0	0
ENSG00000146360	2830	GPR6|2830	-0.52	0.6012	0.714	-0.44	0.6574	0.767	-0.32	0.7473	0.837	-0.4	0.6904	0.792	-0.54	0.5907	0.717
ENSG00000183729	2831	NPBWR1|2831	0.08	0.9332	0.958	-0.1	0.9231	0.953	-0.06	0.9522	0.972	-0.13	0.8938	0.937	-0.65	0.5155	0.655
ENSG00000125522	2832	NPBWR2|2832	1.72	0.0858	0.166	1.84	0.0664	0.143	1.63	0.1033	0.202	1.66	0.0978	0.195	0.47	0.6413	0.756
ENSG00000119973	2834	PRLHR|2834	-3.08	0.0021	0.008	-2.86	0.0043	0.016	-2.92	0.0036	0.014	-2.72	0.0065	0.023	-2.98	0.0029	0.013
ENSG00000132975	2835	GPR12|2835	0.62	0.5356	0.658	0.69	0.4877	0.627	0.49	0.6274	0.744	0.63	0.5282	0.664	-0.31	0.759	0.843
ENSG00000181408	2837	UTS2R|2837	2.4	0.0163	0.044	2.29	0.022	0.06	1.94	0.0523	0.121	2.13	0.0331	0.085	0.84	0.3988	0.551
ENSG00000154165	2838	GPR15|2838	-6.05	0	0	-6.03	0	0	-6	0	0	-5.88	0	0	-5.61	0	0
ENSG00000144230	2840	GPR17|2840	-0.91	0.3649	0.501	-0.92	0.3596	0.505	-0.88	0.3803	0.527	-0.68	0.4958	0.637	-2.1	0.0363	0.094
ENSG00000125245	2841	GPR18|2841	-7.48	0	0	-7.48	0	0	-7.38	0	0	-7.31	0	0	-6.76	0	0
ENSG00000183150	2842	GPR19|2842	6.35	0	0	6.89	0	0	6.66	0	0	6.62	0	0	4.14	0	0
ENSG00000204882	2843	GPR20|2843	-0.54	0.5922	0.706	-1.02	0.3076	0.453	-1.02	0.3087	0.456	-0.78	0.4346	0.58	-2.74	0.0062	0.024
ENSG00000011454	2844	GPR21|2844	-5.05	0	0	-4.5	0	0	-4.7	0	0	-4.55	0	0	-4.11	0	0
ENSG00000172209	2845	GPR22|2845	-0.01	0.9933	0.996	-0.22	0.8262	0.888	-0.34	0.7306	0.824	-0.32	0.7482	0.836	-1.21	0.228	0.369
ENSG00000128285	2847	MCHR1|2847	-1.51	0.1315	0.232	-1.53	0.1262	0.233	-1.84	0.0666	0.145	-1.8	0.0723	0.155	-2.61	0.0092	0.032
ENSG00000170128	2848	GPR25|2848	-6.88	0	0	-6.85	0	0	-7.2	0	0	-7.14	0	0	-5.96	0	0
ENSG00000154478	2849	GPR26|2849	0.46	0.6466	0.75	0.67	0.5012	0.638	0.77	0.4422	0.586	0.74	0.4609	0.605	-0.4	0.6888	0.791
ENSG00000170837	2850	GPR27|2850	0.97	0.3307	0.466	1.17	0.2413	0.379	0.98	0.3263	0.474	1.25	0.2112	0.348	2.34	0.0197	0.058
ENSG00000164850	2852	GPER|2852	-2.85	0.0044	0.015	-3.05	0.0023	0.01	-3.02	0.0025	0.011	-2.62	0.009	0.03	-2.87	0.0042	0.017
ENSG00000120436	2853	GPR31|2853	-4.33	0	0	-4.24	0	0	-4.08	0	0	-4.23	0	0	-4.9	0	0
ENSG00000142511	2854	GPR32|2854	-0.57	0.567	0.685	-0.56	0.5726	0.699	-0.63	0.5294	0.664	-0.53	0.5974	0.722	-0.45	0.6546	0.765
ENSG00000178623	2859	GPR35|2859	-1.77	0.0765	0.152	-0.96	0.3396	0.485	-0.89	0.3724	0.52	-0.98	0.329	0.477	-1.16	0.2471	0.391
ENSG00000170775	2861	GPR37|2861	2.12	0.0342	0.081	2.05	0.0409	0.098	1.81	0.0708	0.152	1.81	0.07	0.151	1.55	0.1225	0.236
ENSG00000102539	2862	MLNR|2862	0.35	0.7228	0.809	0.52	0.6035	0.725	0.55	0.5839	0.71	0.72	0.4712	0.615	0.54	0.5907	0.717
ENSG00000183840	2863	GPR39|2863	-3.42	0.0006	0.003	-3.36	0.0008	0.004	-3.17	0.0015	0.007	-3.27	0.0011	0.005	-3.47	0.0005	0.003
ENSG00000126266	2864	FFAR1|2864	0.78	0.434	0.566	0.53	0.5938	0.717	0.52	0.6036	0.726	0.67	0.5056	0.645	-0.1	0.9237	0.954
ENSG00000185897	2865	FFAR3|2865	-2.59	0.0097	0.029	-2.54	0.0113	0.035	-2.63	0.0085	0.029	-2.8	0.0051	0.019	-2.05	0.0409	0.103
ENSG00000126262	2867	FFAR2|2867	1.28	0.1989	0.319	1.39	0.1653	0.286	1.24	0.2162	0.352	1.08	0.2797	0.425	0.6	0.5489	0.683
ENSG00000125388	2868	GRK4|2868	3.14	0.0017	0.007	3.53	0.0004	0.002	3.76	0.0002	0.001	4.03	0.0001	0	3	0.0027	0.012
ENSG00000198873	2869	GRK5|2869	-2.16	0.0311	0.075	-1.57	0.1162	0.219	-1.37	0.1699	0.295	-1.33	0.1845	0.315	-1.87	0.0618	0.14
ENSG00000198055	2870	GRK6|2870	1.19	0.2358	0.363	1.36	0.1748	0.299	1.18	0.2385	0.378	1.26	0.2064	0.342	0.99	0.3224	0.473
ENSG00000099875	2872	MKNK2|2872	-5.1	0	0	-2.17	0.03	0.077	-1.94	0.0523	0.121	-2.02	0.044	0.106	-1.98	0.0475	0.115
ENSG00000169727	2873	GPS1|2873	5.35	0	0	3.67	0.0002	0.001	3.31	0.0009	0.005	3.18	0.0015	0.007	2.17	0.0304	0.082
ENSG00000132522	2874	GPS2|2874	-2.54	0.0112	0.032	1.56	0.1182	0.222	1.69	0.0904	0.183	1.57	0.1165	0.223	1.77	0.0772	0.167
ENSG00000167701	2875	GPT|2875	-1.34	0.1789	0.295	-1.99	0.0466	0.108	-2.33	0.0197	0.056	-2.4	0.0163	0.048	-2.47	0.0137	0.044
ENSG00000233276	2876	GPX1|2876	0.01	0.9933	0.996	0.91	0.3616	0.507	0.7	0.4852	0.625	0.5	0.6138	0.735	-1.18	0.2374	0.381
ENSG00000176153	2877	GPX2|2877	-2.14	0.0326	0.077	-1.9	0.0582	0.129	-1.85	0.0638	0.14	-1.9	0.0581	0.131	-2.03	0.0427	0.106
ENSG00000211445	2878	GPX3|2878	-1.25	0.2098	0.332	-0.92	0.3567	0.502	-1.19	0.2349	0.374	-1.15	0.2496	0.392	-3.35	0.0008	0.005
ENSG00000167468	2879	GPX4|2879	0.39	0.6984	0.79	2.57	0.0101	0.032	2.43	0.0152	0.046	2.06	0.0394	0.097	1.82	0.0684	0.152
ENSG00000224586	2880	GPX5|2880	-0.09	0.9282	0.955	-0.16	0.8701	0.919	-0.19	0.8509	0.907	-0.13	0.8953	0.938	0.81	0.4203	0.57
ENSG00000116157	2882	GPX7|2882	2.46	0.0139	0.038	2.06	0.0392	0.095	2.06	0.0393	0.096	2.27	0.0234	0.064	1.95	0.0514	0.122
ENSG00000177885	2885	GRB2|2885	2.45	0.0146	0.04	-0.16	0.8704	0.919	-0.31	0.7566	0.842	-0.34	0.7303	0.822	-0.8	0.4253	0.575
ENSG00000141738	2886	GRB7|2886	5.13	0	0	2.78	0.0055	0.02	2.12	0.0344	0.087	2.08	0.0379	0.094	0.61	0.5421	0.677
ENSG00000106070	2887	GRB10|2887	2.35	0.0188	0.049	2.02	0.0432	0.102	1.96	0.0498	0.116	1.77	0.0768	0.162	1.22	0.2222	0.363
ENSG00000115290	2888	GRB14|2888	3.76	0.0002	0.001	3.44	0.0006	0.003	3.45	0.0006	0.003	3.39	0.0007	0.004	3.15	0.0017	0.008
ENSG00000107263	2889	RAPGEF1|2889	-0.53	0.5978	0.711	0.74	0.4597	0.601	0.67	0.5004	0.639	0.82	0.4125	0.559	-0.71	0.4755	0.62
ENSG00000155511	2890	GRIA1|2890	-2.52	0.012	0.034	-2.34	0.0196	0.055	-2.32	0.0206	0.058	-2.08	0.0379	0.094	-2.13	0.0335	0.088
ENSG00000120251	2891	GRIA2|2891	-1.81	0.0706	0.143	-1.63	0.1042	0.202	-1.56	0.12	0.227	-1.47	0.1423	0.259	-0.17	0.8664	0.916
ENSG00000152578	2893	GRIA4|2893	-1.21	0.2281	0.354	-0.96	0.3358	0.481	-1.16	0.2462	0.387	-1.2	0.231	0.371	-1.14	0.255	0.4
ENSG00000182771	2894	GRID1|2894	0.94	0.3495	0.485	1.09	0.2755	0.419	1.09	0.2745	0.418	1.24	0.2154	0.352	1.35	0.1777	0.31
ENSG00000152208	2895	GRID2|2895	2.01	0.044	0.098	2.12	0.0341	0.085	1.91	0.0567	0.129	1.97	0.0489	0.115	1.26	0.2093	0.349
ENSG00000030582	2896	GRN|2896	1.61	0.1068	0.198	2.36	0.0183	0.052	2.02	0.0433	0.104	1.88	0.0603	0.135	-0.82	0.4101	0.561
ENSG00000171189	2897	GRIK1|2897	1.8	0.0713	0.144	1.83	0.067	0.144	1.72	0.0853	0.175	1.76	0.0778	0.164	2.08	0.0375	0.096
ENSG00000164418	2898	GRIK2|2898	1.34	0.1798	0.296	1.42	0.1546	0.272	1.28	0.2017	0.335	1.35	0.1758	0.304	1.75	0.0801	0.171
ENSG00000163873	2899	GRIK3|2899	-0.37	0.7135	0.802	-0.51	0.6102	0.731	-0.59	0.5527	0.683	-0.36	0.7206	0.815	0.39	0.6966	0.797
ENSG00000149403	2900	GRIK4|2900	1.26	0.2077	0.33	1.24	0.216	0.349	1.27	0.2037	0.337	1.37	0.1703	0.297	1.24	0.2158	0.356
ENSG00000105737	2901	GRIK5|2901	0.07	0.9478	0.968	0.08	0.9371	0.962	-0.25	0.8006	0.873	-0.04	0.9694	0.983	-1.33	0.1825	0.316
ENSG00000176884	2902	GRIN1|2902	-1.83	0.0666	0.137	-1.71	0.0878	0.177	-1.5	0.1345	0.247	-1.47	0.1419	0.259	-1.55	0.1212	0.234
ENSG00000183454	2903	GRIN2A|2903	0.12	0.9008	0.935	0.32	0.7474	0.835	0.19	0.8463	0.904	0.38	0.7006	0.8	-0.48	0.6325	0.751
ENSG00000273079	2904	GRIN2B|2904	1.11	0.2662	0.398	1.21	0.2278	0.363	1.08	0.2809	0.425	1.02	0.3064	0.454	1.8	0.0727	0.16
ENSG00000161509	2905	GRIN2C|2905	4.45	0	0	4.08	0	0	4.11	0	0	3.94	0.0001	0.001	3.69	0.0002	0.002
ENSG00000105464	2906	GRIN2D|2906	4.05	0.0001	0	3.93	0.0001	0.001	3.76	0.0002	0.001	3.68	0.0002	0.002	2.39	0.0168	0.051
ENSG00000178719	2907	GRINA|2907	4.9	0	0	2.83	0.0047	0.017	2.49	0.0128	0.039	2.35	0.0186	0.054	0.27	0.7878	0.864
ENSG00000113580	2908	NR3C1|2908	-1.4	0.1622	0.273	-0.5	0.6137	0.733	-0.55	0.5854	0.711	-0.41	0.6816	0.786	-0.27	0.7837	0.862
ENSG00000160007	2909	GRLF1|2909	0.89	0.3745	0.511	0.75	0.4556	0.597	1.3	0.1948	0.326	1.39	0.1633	0.288	0.73	0.4661	0.61
ENSG00000152822	2911	GRM1|2911	3.14	0.0017	0.007	3.28	0.0011	0.005	3.15	0.0017	0.007	3.14	0.0017	0.008	1.91	0.0568	0.132
ENSG00000164082	2912	GRM2|2912	0.68	0.4946	0.622	1.13	0.2573	0.398	1.1	0.2702	0.414	1.16	0.246	0.388	0.27	0.7848	0.862
ENSG00000198822	2913	GRM3|2913	1.69	0.0907	0.174	1.54	0.1233	0.229	1.61	0.1077	0.209	1.68	0.0932	0.188	1.44	0.1512	0.275
ENSG00000124493	2914	GRM4|2914	1.68	0.0938	0.178	1.51	0.13	0.238	1.3	0.1937	0.325	1.44	0.1507	0.271	1.8	0.0716	0.158
ENSG00000168959	2915	GRM5|2915	0.4	0.688	0.782	0.52	0.6024	0.724	0.43	0.6656	0.775	0.84	0.402	0.549	0.12	0.9081	0.945
ENSG00000113262	2916	GRM6|2916	1.95	0.0517	0.112	2.09	0.0369	0.09	2.07	0.0387	0.095	2.27	0.0232	0.064	1.89	0.0593	0.136
ENSG00000196277	2917	GRM7|2917	1.09	0.2774	0.41	1.09	0.2769	0.42	1.04	0.2968	0.443	1.28	0.2006	0.335	-0.05	0.9592	0.976
ENSG00000179603	2918	GRM8|2918	-0.96	0.3356	0.471	-0.92	0.3578	0.503	-1.22	0.2209	0.358	-1.34	0.1799	0.309	0.59	0.5547	0.687
ENSG00000163739	2919	CXCL1|2919	-0.95	0.3419	0.477	-0.9	0.3662	0.511	-0.96	0.3378	0.486	-0.92	0.3553	0.503	-2.02	0.044	0.109
ENSG00000081041	2920	CXCL2|2920	-1.51	0.13	0.23	-1.44	0.1511	0.268	-1.62	0.1052	0.205	-1.44	0.1488	0.268	-1.09	0.2771	0.425
ENSG00000163734	2921	CXCL3|2921	-1.45	0.1476	0.254	-1.38	0.1691	0.291	-1.44	0.1511	0.27	-1.3	0.1937	0.327	-1.26	0.2088	0.348
ENSG00000134443	2922	GRP|2922	-2.33	0.0201	0.052	-2.05	0.0405	0.097	-2.3	0.0217	0.06	-2.18	0.0296	0.078	-1.1	0.2716	0.419
ENSG00000167004	2923	PDIA3|2923	0.91	0.364	0.5	4.3	0	0	4.21	0	0	4.17	0	0	4.59	0	0
ENSG00000132463	2926	GRSF1|2926	3.11	0.0019	0.007	4.24	0	0	4.15	0	0	4.42	0	0	4.57	0	0
ENSG00000063515	2928	GSC2|2928	-0.18	0.8568	0.906	-0.19	0.8492	0.905	-0.35	0.7243	0.82	-0.22	0.8235	0.89	-0.22	0.8277	0.891
ENSG00000105723	2931	GSK3A|2931	2.56	0.0104	0.03	3.04	0.0024	0.01	3.12	0.0018	0.008	3.09	0.0021	0.009	2.61	0.0091	0.032
ENSG00000082701	2932	GSK3B|2932	3.77	0.0002	0.001	3.83	0.0001	0.001	3.65	0.0003	0.002	3.6	0.0003	0.002	4.14	0	0
ENSG00000148180	2934	GSN|2934	-2.45	0.0144	0.039	-1.94	0.0523	0.119	-2.15	0.032	0.082	-2.02	0.0435	0.105	-3.62	0.0003	0.002
ENSG00000103342	2935	GSPT1|2935	1.09	0.2744	0.407	1.87	0.0612	0.134	1.73	0.0844	0.174	1.87	0.0618	0.138	3.62	0.0003	0.002
ENSG00000104687	2936	GSR|2936	-2.42	0.0158	0.043	1.86	0.0633	0.138	1.99	0.0463	0.11	1.84	0.0662	0.145	0.23	0.8155	0.883
ENSG00000100983	2937	GSS|2937	2.94	0.0033	0.012	0.27	0.7881	0.863	0.61	0.5426	0.675	0.67	0.5059	0.645	-0.47	0.6354	0.753
ENSG00000243955	2938	GSTA1|2938	0.39	0.6998	0.792	0.06	0.9549	0.973	-0.25	0.8057	0.877	-0.19	0.8471	0.906	-1.32	0.1886	0.324
ENSG00000174156	2940	GSTA3|2940	-1.86	0.0623	0.129	-2.09	0.0368	0.09	-2.11	0.0347	0.087	-1.94	0.0529	0.122	-1.85	0.0638	0.144
ENSG00000170899	2941	GSTA4|2941	-0.22	0.829	0.886	-1	0.3152	0.461	-1	0.3193	0.466	-1.05	0.2952	0.442	-1.36	0.1742	0.305
ENSG00000134184	2944	GSTM1|2944	-0.94	0.349	0.485	-0.93	0.3509	0.496	-1.08	0.281	0.425	-1.16	0.2446	0.387	-0.99	0.3226	0.473
ENSG00000213366	2946	GSTM2|2946	1.01	0.3132	0.448	1.03	0.3008	0.446	0.91	0.3623	0.51	0.82	0.4149	0.561	-0.08	0.9364	0.962
ENSG00000134202	2947	GSTM3|2947	1	0.3168	0.452	1.01	0.3119	0.458	1.11	0.2668	0.41	1.04	0.2969	0.443	0.3	0.7642	0.847
ENSG00000168765	2948	GSTM4|2948	0.43	0.6677	0.767	0.46	0.6461	0.758	0.33	0.7398	0.831	0.06	0.9538	0.975	-1.29	0.1981	0.335
ENSG00000134201	2949	GSTM5|2949	-4.33	0	0	-4.34	0	0	-4.28	0	0	-4.21	0	0	-5.13	0	0
ENSG00000084207	2950	GSTP1|2950	1	0.3151	0.45	0.26	0.7981	0.87	0.52	0.6045	0.726	0.58	0.5641	0.694	-2.37	0.0179	0.054
ENSG00000133433	2953	GSTT2|2953	1.73	0.0843	0.164	1.81	0.0702	0.149	1.65	0.0995	0.197	1.47	0.1423	0.259	1.99	0.0462	0.113
ENSG00000100577	2954	GSTZ1|2954	-3.74	0.0002	0.001	-3.11	0.0019	0.008	-2.87	0.0042	0.016	-2.98	0.0029	0.012	-2.67	0.0076	0.028
ENSG00000116062	2956	MSH6|2956	6.08	0	0	5.61	0	0	5.38	0	0	5.68	0	0	6.07	0	0
ENSG00000165417	2957	GTF2A1|2957	-0.04	0.9695	0.982	0.65	0.5145	0.65	0.66	0.5082	0.646	0.69	0.4899	0.631	0.12	0.9006	0.94
ENSG00000140307	2958	GTF2A2|2958	-0.15	0.8771	0.92	1.59	0.1113	0.212	1.87	0.061	0.136	1.84	0.0665	0.146	2.76	0.0058	0.022
ENSG00000137947	2959	GTF2B|2959	-0.59	0.5543	0.675	-1	0.3197	0.465	-0.93	0.3531	0.5	-1.1	0.2724	0.418	-0.19	0.8503	0.905
ENSG00000153767	2960	GTF2E1|2960	2.88	0.004	0.014	2.59	0.0096	0.031	2.43	0.0153	0.046	2.32	0.0204	0.058	2.46	0.0139	0.044
ENSG00000197265	2961	GTF2E2|2961	-3.86	0.0001	0.001	1.91	0.0563	0.126	2.01	0.0444	0.106	2	0.0457	0.109	2.05	0.0401	0.101
ENSG00000125651	2962	GTF2F1|2962	-4.08	0	0	-0.98	0.3273	0.472	-1	0.3197	0.467	-0.89	0.3753	0.523	-1.77	0.0773	0.167
ENSG00000188342	2963	GTF2F2|2963	0.73	0.4628	0.593	2.26	0.0238	0.064	2.31	0.0207	0.058	2.42	0.0156	0.047	3.64	0.0003	0.002
ENSG00000110768	2965	GTF2H1|2965	-0.68	0.4945	0.622	1.22	0.2233	0.358	0.84	0.4003	0.546	0.84	0.3995	0.547	2.02	0.0434	0.108
ENSG00000145736	2966	GTF2H2|2966	-1.77	0.0777	0.154	-0.14	0.8854	0.929	-0.11	0.9144	0.95	-0.11	0.9158	0.952	0.69	0.4911	0.634
ENSG00000111358	2967	GTF2H3|2967	1.37	0.1705	0.284	2.08	0.0379	0.092	1.77	0.0775	0.163	1.85	0.0649	0.143	0.58	0.5632	0.695
ENSG00000213780	2968	GTF2H4|2968	3.4	0.0007	0.003	1.57	0.1167	0.22	1.53	0.125	0.234	1.59	0.1119	0.216	1.9	0.0576	0.133
ENSG00000122034	2971	GTF3A|2971	3.06	0.0022	0.008	3.89	0.0001	0.001	3.93	0.0001	0.001	3.83	0.0001	0.001	3.93	0.0001	0.001
ENSG00000185024	2972	BRF1|2972	1.64	0.1001	0.188	2.66	0.0078	0.026	2.56	0.0105	0.034	2.56	0.0105	0.034	2.43	0.0154	0.048
ENSG00000123201	2974	GUCY1B2|2974	0.29	0.7756	0.848	0.78	0.4331	0.576	0.74	0.4614	0.604	0.55	0.584	0.711	2.05	0.0405	0.102
ENSG00000077235	2975	GTF3C1|2975	3.02	0.0026	0.01	4.66	0	0	4.74	0	0	4.86	0	0	3.39	0.0007	0.004
ENSG00000115207	2976	GTF3C2|2976	5.86	0	0	5.19	0	0	5.01	0	0	4.95	0	0	3.91	0.0001	0.001
ENSG00000152402	2977	GUCY1A2|2977	-0.96	0.3381	0.474	-0.73	0.4661	0.607	-0.46	0.6466	0.76	-0.22	0.824	0.89	-0.48	0.6335	0.751
ENSG00000048545	2978	GUCA1A|2978	0.35	0.7254	0.811	0.42	0.676	0.781	0.25	0.8053	0.876	0.36	0.7176	0.813	-0.62	0.5359	0.672
ENSG00000112599	2979	GUCA1B|2979	-0.53	0.5968	0.71	-1.18	0.2391	0.376	-1.3	0.1931	0.324	-1.18	0.239	0.38	0.06	0.9487	0.97
ENSG00000197273	2980	GUCA2A|2980	1.28	0.2007	0.321	1.37	0.1704	0.293	1.31	0.1887	0.318	1.24	0.2163	0.353	1.88	0.06	0.137
ENSG00000044012	2981	GUCA2B|2981	0.59	0.5577	0.678	0.55	0.5814	0.706	0.43	0.6649	0.774	0.4	0.6857	0.789	1.13	0.2602	0.406
ENSG00000164116	2982	GUCY1A3|2982	-5.67	0	0	-5.32	0	0	-5.26	0	0	-5.14	0	0	-3.92	0.0001	0.001
ENSG00000061918	2983	GUCY1B3|2983	-2.58	0.0099	0.029	-2.12	0.034	0.085	-1.98	0.0481	0.113	-2	0.0455	0.109	-1.57	0.1165	0.227
ENSG00000070019	2984	GUCY2C|2984	-1.02	0.3097	0.444	-0.97	0.3346	0.48	-0.93	0.3516	0.499	-1.07	0.2849	0.431	-1.39	0.1647	0.293
ENSG00000143774	2987	GUK1|2987	-0.71	0.4776	0.607	-0.85	0.397	0.541	-1.07	0.2864	0.431	-1.07	0.2836	0.43	-2.56	0.0106	0.036
ENSG00000169919	2990	GUSB|2990	2.39	0.017	0.046	0.87	0.3847	0.529	0.42	0.6779	0.784	0.23	0.8186	0.886	0.5	0.6206	0.741
ENSG00000163754	2992	GYG1|2992	-0.42	0.672	0.77	-2.03	0.0428	0.101	-2.16	0.0308	0.079	-2.13	0.0335	0.086	-2.2	0.0282	0.077
ENSG00000170180	2993	GYPA|2993	-2.46	0.0138	0.038	-2.4	0.0163	0.047	-2.43	0.0153	0.046	-2.16	0.0308	0.08	-2.43	0.015	0.047
ENSG00000250361	2994	GYPB|2994	-1.35	0.1758	0.291	-1.36	0.1739	0.298	-1.33	0.1831	0.311	-0.86	0.3895	0.537	-0.05	0.9593	0.976
ENSG00000136732	2995	GYPC|2995	-3.56	0.0004	0.002	-3.55	0.0004	0.002	-3.47	0.0005	0.003	-3.32	0.0009	0.005	-3.73	0.0002	0.001
ENSG00000197465	2996	GYPE|2996	-2.7	0.0069	0.022	-2.62	0.0088	0.029	-2.66	0.0079	0.027	-2.62	0.0088	0.03	-3.78	0.0002	0.001
ENSG00000104812	2997	GYS1|2997	1.24	0.2168	0.341	0.81	0.4195	0.563	0.65	0.5129	0.65	0.66	0.5094	0.648	0.33	0.744	0.832
ENSG00000111713	2998	GYS2|2998	-1.17	0.2401	0.368	-1.31	0.1902	0.318	-1.26	0.2087	0.343	-1.18	0.2365	0.377	-1.79	0.0738	0.161
ENSG00000100450	2999	GZMH|2999	-4.93	0	0	-4.93	0	0	-4.92	0	0	-5.09	0	0	-5.62	0	0
ENSG00000132518	3000	GUCY2D|3000	3.93	0.0001	0.001	4.93	0	0	4.98	0	0	5.03	0	0	3.57	0.0004	0.002
ENSG00000145649	3001	GZMA|3001	-5.23	0	0	-4.87	0	0	-4.71	0	0	-4.75	0	0	-4.4	0	0
ENSG00000100453	3002	GZMB|3002	-3.59	0.0003	0.002	-3.59	0.0003	0.002	-3.66	0.0003	0.002	-3.75	0.0002	0.001	-4.59	0	0
ENSG00000113088	3003	GZMK|3003	-5.73	0	0	-5.44	0	0	-5.28	0	0	-5.43	0	0	-5.17	0	0
ENSG00000197540	3004	GZMM|3004	-5.31	0	0	-4.58	0	0	-4.85	0	0	-4.97	0	0	-4.69	0	0
ENSG00000189060	3005	H1F0|3005	2.49	0.013	0.036	2.49	0.013	0.039	2.47	0.0135	0.041	2.26	0.0237	0.065	1.87	0.0614	0.14
ENSG00000187837	3006	HIST1H1C|3006	3.81	0.0001	0.001	3.6	0.0003	0.002	3.43	0.0006	0.003	3.23	0.0013	0.006	2.59	0.0097	0.033
ENSG00000124575	3007	HIST1H1D|3007	2.31	0.0209	0.054	2.28	0.0225	0.061	2.24	0.0249	0.067	2.26	0.0241	0.066	2.35	0.019	0.056
ENSG00000168298	3008	HIST1H1E|3008	2.47	0.0134	0.037	2.33	0.0198	0.055	2.41	0.0159	0.047	2.41	0.0159	0.047	3.38	0.0008	0.004
ENSG00000184357	3009	HIST1H1B|3009	3.04	0.0024	0.009	2.88	0.004	0.015	2.84	0.0045	0.017	2.88	0.004	0.015	2.25	0.0246	0.07
ENSG00000187475	3010	HIST1H1T|3010	3.61	0.0003	0.002	3.44	0.0006	0.003	3.24	0.0012	0.006	3.24	0.0012	0.006	2.11	0.0347	0.09
ENSG00000196866	3013	HIST1H2AD|3013	2.83	0.0046	0.016	2.64	0.0084	0.028	2.48	0.0132	0.041	2.47	0.0137	0.042	3.16	0.0016	0.008
ENSG00000188486	3014	H2AFX|3014	5.12	0	0	6.64	0	0	6.64	0	0	6.84	0	0	6	0	0
ENSG00000164032	3015	H2AFZ|3015	5.02	0	0	7.14	0	0	7.06	0	0	6.96	0	0	6.23	0	0
ENSG00000158373	3017	HIST1H2BD|3017	3.19	0.0014	0.006	2.9	0.0038	0.014	3	0.0027	0.011	3	0.0027	0.011	3.12	0.0018	0.009
ENSG00000163041	3020	H3F3A|3020	-1.06	0.2915	0.425	-1.88	0.0599	0.132	-1.69	0.0906	0.183	-1.64	0.1008	0.2	0.52	0.6037	0.727
ENSG00000124610	3024	HIST1H1A|3024	2.73	0.0065	0.021	2.62	0.0088	0.029	2.62	0.0087	0.029	2.74	0.0061	0.022	2.38	0.0175	0.053
ENSG00000148702	3026	HABP2|3026	-0.75	0.4523	0.583	-0.52	0.5998	0.722	-0.66	0.5082	0.646	-0.63	0.5309	0.667	0.27	0.7892	0.865
ENSG00000063854	3029	HAGH|3029	0.19	0.8516	0.902	1.18	0.2365	0.373	1.14	0.2544	0.397	1.01	0.3134	0.461	0.2	0.8438	0.901
ENSG00000084754	3030	HADHA|3030	-1.93	0.0539	0.116	-3.52	0.0004	0.002	-3.45	0.0006	0.003	-3.7	0.0002	0.001	-3.1	0.0019	0.009
ENSG00000138029	3032	HADHB|3032	-1.69	0.0915	0.175	-2.86	0.0043	0.016	-3.05	0.0023	0.01	-3.17	0.0015	0.007	-2.48	0.0133	0.043
ENSG00000138796	3033	HADH|3033	-2.72	0.0067	0.021	-0.99	0.3232	0.468	-0.76	0.4447	0.588	-0.57	0.5669	0.696	-0.17	0.8677	0.917
ENSG00000084110	3034	HAL|3034	-0.85	0.3958	0.531	-0.82	0.4124	0.556	-0.8	0.4251	0.57	-0.94	0.3494	0.497	-2.05	0.0404	0.102
ENSG00000170445	3035	HARS|3035	-2.79	0.0052	0.017	-1.03	0.3014	0.447	-1.1	0.2693	0.413	-1.19	0.2339	0.374	-2.28	0.0226	0.065
ENSG00000105509	3036	HAS1|3036	-0.23	0.8159	0.878	-0.21	0.8336	0.893	-0.11	0.9105	0.948	0	0.9996	1	-0.4	0.6926	0.794
ENSG00000170961	3037	HAS2|3037	0.43	0.6642	0.764	-0.09	0.9264	0.956	0.18	0.8565	0.91	0.27	0.7891	0.865	0.14	0.887	0.93
ENSG00000103044	3038	HAS3|3038	-2.4	0.0163	0.044	-1.98	0.0478	0.11	-1.72	0.0852	0.175	-1.82	0.0686	0.149	-0.67	0.5061	0.646
ENSG00000188536	3039	HBA1|3039	-4.26	0	0	-4.19	0	0	-4.08	0	0	-3.99	0.0001	0.001	-2.62	0.0089	0.031
ENSG00000206177	3042	HBM|3042	-2.74	0.0063	0.02	-2.7	0.0069	0.024	-2.65	0.008	0.027	-2.38	0.0173	0.05	-1.16	0.2467	0.391
ENSG00000244734	3043	HBB|3043	-3.89	0.0001	0.001	-3.91	0.0001	0.001	-4.01	0.0001	0	-3.94	0.0001	0.001	-2.76	0.0058	0.022
ENSG00000229988	3044	HBBP1|3044	0.15	0.8787	0.92	0.24	0.8126	0.88	0.32	0.7453	0.836	0.14	0.8923	0.936	0.27	0.7857	0.863
ENSG00000223609	3045	HBD|3045	-2.64	0.0082	0.025	-2.62	0.0088	0.029	-2.75	0.006	0.021	-2.67	0.0076	0.026	-2.25	0.0243	0.069
ENSG00000213931	3046	HBE1|3046	3.06	0.0023	0.009	3.37	0.0008	0.004	3.05	0.0023	0.01	2.93	0.0035	0.014	0.67	0.5013	0.642
ENSG00000213934	3047	HBG1|3047	-1.24	0.2162	0.34	-1.23	0.2195	0.353	-1.26	0.2092	0.344	-1.14	0.2549	0.398	-0.64	0.5191	0.658
ENSG00000196565	3048	HBG2|3048	-0.94	0.3475	0.483	-0.81	0.42	0.563	-0.96	0.3385	0.486	-0.87	0.3828	0.531	-0.69	0.4927	0.635
ENSG00000086506	3049	HBQ1|3049	1.3	0.1931	0.312	1.33	0.1822	0.308	1.11	0.2653	0.409	1.27	0.2047	0.34	1.12	0.2634	0.41
ENSG00000130656	3050	HBZ|3050	-0.35	0.7275	0.813	-0.37	0.7081	0.806	-0.69	0.4915	0.631	-0.63	0.5302	0.666	0.4	0.6925	0.794
ENSG00000099937	3053	SERPIND1|3053	-1.47	0.1421	0.247	-1.55	0.1209	0.225	-1.54	0.1248	0.234	-1.57	0.1164	0.223	-0.63	0.5262	0.664
ENSG00000101336	3055	HCK|3055	-0.69	0.4875	0.616	-0.33	0.7411	0.831	-0.51	0.61	0.731	-0.62	0.5345	0.669	-2.02	0.0432	0.107
ENSG00000180353	3059	HCLS1|3059	-2.28	0.0227	0.058	-2.32	0.0203	0.057	-2.37	0.0179	0.052	-2.29	0.022	0.061	-3.63	0.0003	0.002
ENSG00000161610	3060	HCRT|3060	0.13	0.8951	0.931	0.22	0.8252	0.888	-0.14	0.8858	0.931	-0.15	0.8837	0.93	-2.04	0.0413	0.104
ENSG00000121764	3061	HCRTR1|3061	0.8	0.4235	0.557	0.68	0.4961	0.634	0.49	0.6216	0.74	0.68	0.4939	0.635	-0.46	0.6478	0.76
ENSG00000137252	3062	HCRTR2|3062	1.67	0.0951	0.18	1.58	0.1136	0.215	1.74	0.0826	0.171	2.02	0.043	0.104	1.18	0.2386	0.382
ENSG00000197386	3064	HTT|3064	0.35	0.7249	0.811	0.42	0.6781	0.782	0.53	0.5994	0.723	0.63	0.5257	0.662	-0.96	0.339	0.491
ENSG00000116478	3065	HDAC1|3065	3.93	0.0001	0.001	3.5	0.0005	0.003	3.59	0.0003	0.002	3.43	0.0006	0.003	2.98	0.0029	0.013
ENSG00000196591	3066	HDAC2|3066	3.79	0.0002	0.001	6.34	0	0	6.13	0	0	6.22	0	0	7.94	0	0
ENSG00000140287	3067	HDC|3067	-8.51	0	0	-8.25	0	0	-8.25	0	0	-8.15	0	0	-7.58	0	0
ENSG00000143321	3068	HDGF|3068	7.88	0	0	6.88	0	0	6.66	0	0	6.8	0	0	5.5	0	0
ENSG00000115677	3069	HDLBP|3069	0.27	0.7876	0.856	3.92	0.0001	0.001	4.02	0.0001	0	4.05	0.0001	0	4.07	0	0
ENSG00000119969	3070	HELLS|3070	4.31	0	0	5.29	0	0	5.27	0	0	5.34	0	0	5.04	0	0
ENSG00000123338	3071	NCKAP1L|3071	-3.47	0.0005	0.003	-3.5	0.0005	0.003	-3.41	0.0007	0.003	-3.39	0.0007	0.004	-4.35	0	0
ENSG00000213614	3073	HEXA|3073	-2.65	0.0081	0.025	-2.21	0.0271	0.071	-2.18	0.0294	0.076	-2.41	0.016	0.048	-2.55	0.0108	0.036
ENSG00000049860	3074	HEXB|3074	-0.57	0.5684	0.687	1.92	0.0547	0.123	1.82	0.069	0.149	1.57	0.1169	0.224	1.18	0.237	0.38
ENSG00000000971	3075	CFH|3075	-3.75	0.0002	0.001	-3.76	0.0002	0.001	-3.81	0.0001	0.001	-3.62	0.0003	0.002	-3.96	0.0001	0.001
ENSG00000010704	3077	HFE|3077	-2.43	0.0152	0.041	-2.8	0.0052	0.019	-2.59	0.0096	0.031	-2.76	0.0059	0.021	-2.4	0.0165	0.05
ENSG00000244414	3078	CFHR1|3078	-3.95	0.0001	0.001	-3.97	0.0001	0.001	-4.16	0	0	-4.15	0	0	-3.19	0.0015	0.007
ENSG00000080910	3080	CFHR2|3080	1.04	0.2985	0.433	1	0.3177	0.463	0.62	0.5364	0.67	0.63	0.5267	0.663	0.29	0.7728	0.853
ENSG00000113924	3081	HGD|3081	-2.35	0.0191	0.05	-2.35	0.0189	0.053	-2.17	0.0298	0.077	-2.41	0.0161	0.048	-1.11	0.2679	0.415
ENSG00000019991	3082	HGF|3082	-1.85	0.0645	0.133	-1.89	0.0584	0.13	-1.96	0.0499	0.116	-1.91	0.0567	0.129	-1.45	0.1461	0.268
ENSG00000109758	3083	HGFAC|3083	0.39	0.6968	0.789	0.4	0.6867	0.789	0.61	0.5428	0.675	0.54	0.5921	0.718	0.99	0.3224	0.473
ENSG00000157168	3084	NRG1|3084	-0.03	0.9788	0.988	0.83	0.4068	0.551	0.84	0.3989	0.545	0.84	0.4032	0.55	-0.91	0.3607	0.512
ENSG00000152804	3087	HHEX|3087	0.83	0.4054	0.54	1.07	0.284	0.428	1.15	0.2487	0.39	1.05	0.2961	0.443	0.46	0.6446	0.758
ENSG00000177374	3090	HIC1|3090	-3.09	0.002	0.008	-2.19	0.0284	0.074	-2.18	0.0291	0.076	-2.01	0.0449	0.108	-2.72	0.0067	0.025
ENSG00000100644	3091	HIF1A|3091	-1.27	0.2046	0.326	-0.49	0.622	0.739	-0.71	0.4777	0.619	-0.63	0.5314	0.667	-0.21	0.8371	0.897
ENSG00000127946	3092	HIP1|3092	2.67	0.0075	0.023	2.13	0.0337	0.084	2.17	0.03	0.078	2.39	0.0171	0.05	1.82	0.0696	0.154
ENSG00000078140	3093	UBE2K|3093	1.88	0.0596	0.125	2.97	0.003	0.012	2.89	0.0039	0.015	3.08	0.0021	0.009	3.43	0.0006	0.004
ENSG00000169567	3094	HINT1|3094	-3.13	0.0018	0.007	-1.14	0.2557	0.396	-1.41	0.1579	0.279	-1.44	0.1488	0.268	-1.36	0.175	0.306
ENSG00000095951	3096	HIVEP1|3096	1.62	0.1053	0.196	0.78	0.435	0.577	0.98	0.3281	0.476	0.99	0.3244	0.472	0.34	0.7318	0.823
ENSG00000010818	3097	HIVEP2|3097	-2.06	0.0392	0.09	-1.92	0.0553	0.124	-1.8	0.0712	0.152	-1.62	0.1057	0.207	-2.09	0.0364	0.094
ENSG00000156515	3098	HK1|3098	-1.73	0.0832	0.162	-1.14	0.2532	0.393	-1.36	0.1745	0.3	-1.44	0.1498	0.269	-2.78	0.0055	0.021
ENSG00000159399	3099	HK2|3099	3.5	0.0005	0.002	3.32	0.0009	0.004	3.36	0.0008	0.004	3.57	0.0004	0.002	3.91	0.0001	0.001
ENSG00000160883	3101	HK3|3101	-0.23	0.8155	0.878	-0.22	0.824	0.887	-0.16	0.8744	0.923	-0.2	0.8403	0.901	-1.13	0.2577	0.403
ENSG00000204859	3104	ZBTB48|3104	0.97	0.3338	0.469	0.89	0.3711	0.515	0.91	0.3607	0.508	0.8	0.4248	0.57	0.7	0.4846	0.628
ENSG00000130675	3110	MNX1|3110	-1.73	0.0845	0.164	-1.64	0.1011	0.197	-1.52	0.1274	0.237	-1.68	0.093	0.188	0.77	0.4429	0.59
ENSG00000108924	3131	HLF|3131	-2.65	0.0082	0.025	-2.73	0.0065	0.022	-2.67	0.0077	0.026	-2.68	0.0074	0.026	-2.64	0.0084	0.03
ENSG00000153029	3140	MR1|3140	-4.93	0	0	-5.54	0	0	-5.37	0	0	-5.57	0	0	-5.95	0	0
ENSG00000159267	3141	HLCS|3141	0.55	0.5849	0.701	1.6	0.1087	0.208	1.64	0.1019	0.2	1.53	0.126	0.237	2.4	0.0166	0.051
ENSG00000136630	3142	HLX|3142	-0.67	0.504	0.631	-0.69	0.4896	0.628	-0.99	0.3242	0.472	-1.04	0.3001	0.447	-1.19	0.2351	0.378
ENSG00000256269	3145	HMBS|3145	2.53	0.0115	0.033	4.89	0	0	4.94	0	0	5	0	0	4.64	0	0
ENSG00000189403	3146	HMGB1|3146	0.47	0.6381	0.743	1.02	0.3074	0.453	0.94	0.3496	0.496	1.11	0.2667	0.411	2.64	0.0084	0.03
ENSG00000164104	3148	HMGB2|3148	4.13	0	0	6.41	0	0	6.34	0	0	6.6	0	0	4.58	0	0
ENSG00000205581	3150	HMGN1|3150	0.77	0.4386	0.571	1.73	0.0829	0.17	1.55	0.122	0.23	1.71	0.0865	0.178	4.36	0	0
ENSG00000198830	3151	HMGN2|3151	2.32	0.0206	0.053	3.34	0.0009	0.004	3.06	0.0023	0.01	3.17	0.0016	0.007	4	0.0001	0.001
ENSG00000117305	3155	HMGCL|3155	-2.78	0.0055	0.018	-2.72	0.0065	0.022	-2.71	0.0069	0.024	-2.83	0.0047	0.018	-3.09	0.002	0.01
ENSG00000113161	3156	HMGCR|3156	-0.54	0.5872	0.702	1.16	0.2442	0.382	1.13	0.2607	0.404	1	0.3165	0.464	1.44	0.1506	0.274
ENSG00000112972	3157	HMGCS1|3157	4.09	0	0	2.84	0.0045	0.017	2.85	0.0044	0.017	2.7	0.007	0.024	2.74	0.0061	0.023
ENSG00000134240	3158	HMGCS2|3158	-0.64	0.5237	0.648	-0.91	0.3649	0.51	-1.3	0.1927	0.324	-1.3	0.1943	0.327	-1.24	0.2152	0.355
ENSG00000137309	3159	HMGA1|3159	7.53	0	0	6.93	0	0	6.68	0	0	6.89	0	0	3.38	0.0007	0.004
ENSG00000072571	3161	HMMR|3161	7.93	0	0	8.58	0	0	8.58	0	0	8.68	0	0	7.82	0	0
ENSG00000100292	3162	HMOX1|3162	0.52	0.6024	0.715	0.54	0.5864	0.711	0.54	0.5874	0.713	0.53	0.5941	0.72	0.14	0.8919	0.933
ENSG00000103415	3163	HMOX2|3163	-1.97	0.0495	0.108	-0.45	0.6543	0.765	-0.22	0.8247	0.889	-0.3	0.766	0.848	-1.11	0.2653	0.412
ENSG00000123358	3164	NR4A1|3164	-1.96	0.0502	0.109	-2.05	0.0407	0.098	-1.89	0.0593	0.133	-1.74	0.0815	0.17	-1.83	0.0669	0.149
ENSG00000215612	3166	HMX1|3166	3.7	0.0002	0.001	3.72	0.0002	0.001	3.74	0.0002	0.001	3.8	0.0002	0.001	4.31	0	0
ENSG00000188816	3167	HMX2|3167	0	0.9995	1	0.06	0.9501	0.97	-0.06	0.9489	0.97	0.1	0.9173	0.953	0.76	0.4471	0.593
ENSG00000129514	3169	FOXA1|3169	-0.64	0.5225	0.647	-0.67	0.5045	0.641	-0.85	0.3927	0.539	-1.13	0.2574	0.401	0.53	0.5949	0.72
ENSG00000125798	3170	FOXA2|3170	-2.33	0.0197	0.051	-2.72	0.0066	0.023	-2.75	0.0059	0.021	-2.65	0.0082	0.028	-0.37	0.7093	0.807
ENSG00000170608	3171	FOXA3|3171	0.34	0.7363	0.819	0.28	0.7794	0.858	0.03	0.9745	0.985	0.04	0.967	0.982	-0.6	0.5517	0.685
[truncated: 15,801 more rows]

## Sheet: DNA meth correlates
correlation with total number of SVs
				linear model	SV+cancer type	SV+cancer type	SV+cancer type	SV+COPY+cancer type	SV+COPY+cancer type	SV+COPY+cancer type	SV+COPY+cancer type+proximal BP pattern	SV+COPY+cancer type+proximal BP pattern	SV+COPY+cancer type+proximal BP pattern	SV+COPY+cancer type+proximal BP pattern+age	SV+COPY+cancer type+proximal BP pattern+age	SV+COPY+cancer type+proximal BP pattern+age	SV+COPY+cancer type+proximal BP pattern+total meth+age	SV+COPY+cancer type+proximal BP pattern+total meth+age	SV+COPY+cancer type+proximal BP pattern+total meth+age
	Gene_Symbol	Entrez ID	Chromosome	Genomic_Coordinate	t	p	FDR	t	p	FDR	t	p	FDR	t	p	FDR	t	p	FDR
cg00000622	NIPA2	81614	15	23034447	0.74	0.4606	0	0.29	0.7745	0	0.03	0.9775	0	0.3	0.7675	0	0.41	0.6824	0
cg00000658	MAN1B1	11253	9	139997924	-0.72	0.4734	0.686	-0.78	0.4349	0.675	-0.9	0.3673	0.618	-0.99	0.3244	0.593	-0.6	0.5486	0.832
cg00000734	CNBP	7555	3	128902377	-0.62	0.5358	0.734	-0.76	0.4446	0.682	-0.72	0.4692	0.702	-0.59	0.552	0.776	-0.22	0.8277	0.951
cg00000769	DDX55	57696	12	124086477	-0.9	0.3697	0.597	-0.89	0.3727	0.622	-0.91	0.3611	0.613	-0.89	0.3722	0.638	-0.86	0.3885	0.727
cg00000924	KCNQ1;KCNQ1OT1	3784	11	2720463	-2.87	0.0042	0.027	-2.56	0.0104	0.059	-2.3	0.0218	0.102	-2.17	0.0301	0.13	-1.49	0.1367	0.43
cg00000957	NPHP4	261734	1	5937253	-2.62	0.0089	0.048	-2.55	0.0109	0.06	-2.49	0.0127	0.069	-2.38	0.0173	0.087	-0.69	0.4916	0.798
cg00001245	MRPS25	64432	3	15106710	-0.46	0.6469	0.809	-0.41	0.6843	0.845	-0.51	0.6092	0.799	0.14	0.892	0.957	0.18	0.8563	0.961
cg00001349	MAEL	84944	1	166958439	0.05	0.9622	0.982	0.02	0.981	0.992	-0.05	0.9641	0.985	-0.02	0.987	0.995	1.12	0.2639	0.61
cg00001583	NR5A2	2494	1	200011786	1.01	0.3125	0.541	0.84	0.4037	0.649	0.77	0.44	0.68	0.63	0.5286	0.759	2.41	0.0159	0.102
cg00002033	LRFN1	57622	19	39798481	1.14	0.2534	0.477	1.44	0.1503	0.37	1.55	0.1222	0.327	1.42	0.1549	0.386	2.96	0.0031	0.029
cg00002116	MRPL12	6182	17	79670410	-0.7	0.4816	0.693	-0.35	0.7241	0.868	-0.13	0.8989	0.956	0.07	0.9441	0.979	0.21	0.8326	0.953
cg00002236	RTTN	25914	18	67873061	-2.19	0.0286	0.113	-1.75	0.0802	0.248	-1.75	0.0798	0.249	-1.78	0.0755	0.244	-1.37	0.1717	0.488
cg00002406	CD2BP2	10421	16	30366435	-1	0.3178	0.547	-1	0.3159	0.569	-0.88	0.379	0.629	-0.97	0.33	0.598	-0.47	0.6389	0.876
cg00002464	NOV	4856	8	120428418	-5.09	0	0	-5.07	0	0	-5.16	0	0	-5.2	0	0	-4.12	0	0.001
cg00002490	MXD4	10608	4	2264510	-1.96	0.05	0.167	-1.9	0.0581	0.2	-1.66	0.0962	0.281	-1.6	0.1105	0.313	-0.67	0.5051	0.807
cg00002593	TAS1R3	83756	1	1268793	-2.87	0.0041	0.027	-2.52	0.0118	0.064	-2.56	0.0105	0.06	-2.48	0.0132	0.071	-0.82	0.4112	0.744
cg00002660	SMARCC2	6601	12	56583610	1.54	0.1233	0.305	1.55	0.1214	0.324	1.09	0.2758	0.528	1.21	0.2273	0.486	1.71	0.0875	0.328
cg00002719	C1orf114	57821	1	169396706	3.33	0.0009	0.008	3.05	0.0023	0.018	3.09	0.0021	0.017	2.91	0.0036	0.027	4.03	0.0001	0.001
cg00002810	DAB1	1600	1	57888707	-2.3	0.0216	0.093	-2.55	0.0107	0.06	-2.6	0.0096	0.056	-2.84	0.0046	0.032	-1.83	0.0677	0.28
cg00003173	CHCHD4;TMEM43	131474	3	14166750	-1.27	0.2033	0.418	-1.18	0.2387	0.486	-1.07	0.2848	0.538	-1.04	0.2989	0.567	-0.88	0.3785	0.719
cg00003202	RFX5	5993	1	151319512	-0.15	0.8774	0.942	0.25	0.8032	0.91	0.54	0.5886	0.786	0.9	0.3704	0.636	1.06	0.2894	0.638
cg00003298	LHX5	64211	12	113901210	-1.85	0.0644	0.199	-1.8	0.072	0.231	-1.78	0.0761	0.241	-1.85	0.0648	0.22	-0.73	0.4633	0.78
cg00003784	CCDC45;DDX5	90799	17	62503072	-0.51	0.6105	0.786	-0.74	0.4622	0.696	-0.49	0.6215	0.807	-0.44	0.6636	0.844	-0.04	0.9677	0.992
cg00004072	ZFP36	7538	19	39898015	-0.89	0.375	0.602	-1.11	0.2655	0.516	-1.21	0.2271	0.473	-1.09	0.2763	0.542	-0.17	0.8632	0.962
cg00004257	CSMD2	114784	1	34629175	1.34	0.1795	0.387	1.46	0.1433	0.36	1.45	0.1476	0.367	1.35	0.1787	0.421	2.34	0.0196	0.119
cg00004883	LDHD	197257	16	75148460	-2.22	0.0265	0.107	-2.25	0.0247	0.11	-2.1	0.0361	0.146	-2.18	0.0296	0.128	-0.96	0.3372	0.683
cg00005010	MT1F	4494	16	56691849	0.16	0.8758	0.941	0.02	0.985	0.994	0	0.9982	0.999	0.01	0.9939	0.997	0.94	0.3497	0.694
cg00005072	ANKRD11	29123	16	89371982	1.35	0.1775	0.384	0.67	0.5026	0.727	0.9	0.3678	0.619	0.86	0.3911	0.655	1.84	0.0667	0.277
cg00005083	TDRD6	221400	6	46655543	-1.42	0.1567	0.355	-1.38	0.169	0.397	-1.34	0.1803	0.414	-1.41	0.1586	0.392	-0.06	0.95	0.988
cg00005297	DOK7	285489	4	3465367	-3.63	0.0003	0.003	-3.62	0.0003	0.004	-3.61	0.0003	0.004	-3.6	0.0003	0.004	-2.04	0.0413	0.201
cg00005306	SRCAP	10847	16	30709566	-0.71	0.4788	0.69	-0.86	0.3918	0.639	-1.57	0.1172	0.319	-1.08	0.2811	0.548	-0.9	0.366	0.708
cg00005543	TCTE3;C6orf70	6991	6	170151632	0.19	0.8459	0.926	-0.2	0.8439	0.931	-0.27	0.7908	0.903	-0.3	0.7654	0.898	-0.19	0.8514	0.959
cg00006032	GPHN	10243	14	66974439	-1.31	0.1903	0.401	-1.15	0.2498	0.499	-0.95	0.3432	0.596	-1.05	0.2958	0.564	-0.44	0.6594	0.886
cg00006081	HMX2	3167	10	124908907	6.92	0	0	7	0	0	6.95	0	0	6.79	0	0	7.62	0	0
cg00006243	OTOF	9381	2	26726565	-0.67	0.5044	0.711	-0.76	0.4484	0.686	-0.95	0.34	0.594	-0.85	0.3965	0.659	0.74	0.4596	0.778
cg00006884	CCDC126	90693	7	23637030	0.55	0.5794	0.765	0	0.9963	0.999	-0.14	0.8915	0.953	-0.28	0.7766	0.904	-0.17	0.8639	0.963
cg00007036	ZNF362	149076	1	33742089	-0.19	0.8528	0.929	-0.12	0.9082	0.961	0.22	0.8274	0.922	-0.04	0.9682	0.988	0.46	0.6446	0.879
cg00007226	PACS2	23241	14	105781366	0.26	0.7974	0.899	0.29	0.775	0.896	0.29	0.7724	0.893	0.46	0.6476	0.835	0.86	0.3882	0.727
cg00007269	ZNF77	58492	19	2945106	0.48	0.6343	0.801	1.5	0.1343	0.346	1.23	0.2204	0.465	1.21	0.2266	0.485	1.37	0.1695	0.485
cg00007300	LRRC16B	90668	14	24521434	-1.8	0.0716	0.213	-1.89	0.0588	0.202	-1.64	0.1004	0.288	-1.34	0.1792	0.422	-0.72	0.4712	0.785
cg00007324	ZBTB7A	51341	19	4047803	0.68	0.4938	0.702	1.47	0.1428	0.359	1.58	0.1144	0.314	1.05	0.2937	0.561	0.82	0.4117	0.744
cg00007326	CACNA1A	773	19	13366046	-8.64	0	0	-8.64	0	0	-7.98	0	0	-7.8	0	0	-6.68	0	0
cg00007466	ZNF358	140467	19	7585086	-1.84	0.0655	0.201	-2.26	0.024	0.108	-2.38	0.0176	0.088	-2.29	0.022	0.104	-1.27	0.2035	0.535
cg00007644	SLC6A5	9152	11	20623259	1	0.3174	0.546	1.02	0.308	0.561	1.16	0.2471	0.497	1.06	0.2907	0.558	3.76	0.0002	0.003
cg00007898	DSTYK	25778	1	205180627	-0.27	0.7838	0.892	0.3	0.7614	0.889	0.31	0.7557	0.885	0.79	0.4308	0.688	0.83	0.4075	0.741
cg00007981	PANX1	24145	11	93862594	0.19	0.852	0.929	-0.23	0.8178	0.918	-0.36	0.7189	0.865	-0.2	0.842	0.935	0.43	0.6708	0.892
cg00007987	ZNF581	51545	19	56156430	0.55	0.583	0.767	0.53	0.5934	0.79	0.52	0.6002	0.794	0.54	0.5882	0.799	1.72	0.0857	0.324
cg00008036	FAM163A	148753	1	179712091	-0.23	0.8211	0.913	-0.34	0.7335	0.874	-0.33	0.7415	0.877	-0.37	0.7077	0.868	1.12	0.2634	0.609
cg00008387	TMEM188	255919	16	50059011	-0.77	0.4412	0.66	-0.36	0.7226	0.867	-0.44	0.6585	0.829	-0.51	0.6128	0.814	0.14	0.8888	0.97
cg00008446	NTRK1;INSRR	4914	1	156815774	2.23	0.0256	0.105	1.8	0.0718	0.23	1.87	0.0616	0.21	1.78	0.0746	0.243	4.62	0	0
cg00008493	COX8C;KIAA1409	341947	14	93813777	-2.17	0.0302	0.118	-2.27	0.0236	0.106	-2.27	0.0232	0.107	-2.32	0.0207	0.099	-1.71	0.0876	0.328
cg00008647	FAIM3	9214	1	207082900	-3.88	0.0001	0.001	-3.62	0.0003	0.004	-3.69	0.0002	0.003	-3.71	0.0002	0.003	-2.82	0.0048	0.041
cg00008713	IMPA2	3613	18	11980953	-2.71	0.0069	0.04	-2.7	0.007	0.043	-2.62	0.0088	0.053	-2.6	0.0094	0.055	-1.83	0.0679	0.28
cg00008737	LRRC4B	94030	19	51021200	-4.71	0	0	-4.68	0	0	-4.79	0	0	-4.65	0	0	-3.43	0.0006	0.008
cg00008823	NRD1	4898	1	52344227	-1.14	0.2549	0.479	-0.86	0.3917	0.639	-0.81	0.4161	0.661	-0.7	0.4858	0.729	-0.28	0.7786	0.935
cg00008839	OAZ1	4946	19	2269146	0.98	0.3289	0.558	-0.07	0.9422	0.976	-0.23	0.8169	0.916	-0.42	0.6745	0.85	-0.38	0.7032	0.906
cg00009053	SYT7	9066	11	61283865	0.34	0.7312	0.862	0.29	0.7749	0.896	0.36	0.7218	0.866	0.19	0.8472	0.938	1.5	0.1333	0.424
cg00009167	KIAA1324;C1orf194	57535	1	109656433	2.35	0.0189	0.084	2.28	0.0228	0.104	2.18	0.0298	0.127	2.06	0.0392	0.156	3.19	0.0015	0.016
cg00009364	PELI2	57161	14	56586028	-2.53	0.0116	0.059	-2.49	0.0129	0.068	-2.62	0.0088	0.052	-2.8	0.0052	0.035	-2.5	0.0124	0.084
cg00009407	TTC8	123016	14	89290921	-1.48	0.1392	0.329	-1.25	0.2128	0.455	-1.22	0.2235	0.469	-1.09	0.2754	0.541	-0.7	0.4818	0.792
cg00009412	DDX18	8886	2	118572392	-0.78	0.4353	0.655	-0.66	0.5087	0.731	-0.65	0.515	0.737	-0.52	0.6035	0.809	-0.13	0.8937	0.971
cg00010168	MMS19;UBTD1	64210	10	99258642	1.15	0.2518	0.476	0.3	0.7643	0.89	0.47	0.6368	0.816	0.52	0.6057	0.81	0.86	0.3899	0.728
cg00010266	MFSD3	113655	8	145734519	0.2	0.8447	0.925	-0.2	0.8384	0.928	-0.26	0.7916	0.903	-0.21	0.8306	0.93	0.14	0.8917	0.971
cg00010445	RFX1	5989	19	14089630	1.93	0.0537	0.175	1.97	0.0489	0.178	2.01	0.0446	0.169	1.71	0.0874	0.269	2.27	0.0231	0.134
cg00010659	TMEM14C	51522	6	10723146	-0.42	0.6773	0.829	-1.02	0.3072	0.56	-1	0.3161	0.57	-1.06	0.2897	0.557	-0.69	0.4933	0.799
cg00010992	TIGD2	166815	4	90032982	-1.49	0.1365	0.325	-1.3	0.195	0.432	-1.28	0.2008	0.44	-1.21	0.226	0.484	-0.77	0.4403	0.764
cg00011225	WNT6	7475	2	219738314	4.25	0	0	4.44	0	0	4.83	0	0	4.76	0	0	4.7	0	0
cg00011247	YTHDF3	253943	8	64081001	-0.45	0.6554	0.815	-0.17	0.8672	0.942	-0.29	0.7684	0.891	0.17	0.8685	0.947	0.21	0.8311	0.952
cg00011460	RBM47	54502	4	40439822	-1.31	0.1915	0.403	-1.37	0.1696	0.398	-1.36	0.1735	0.405	-1.63	0.1042	0.302	-1.04	0.2982	0.647
cg00011578	PPP5C	5536	19	46850432	0.79	0.4301	0.651	0.92	0.3576	0.609	1	0.3174	0.572	0.92	0.3564	0.623	0.91	0.3638	0.706
cg00011994	FLOT1;IER3	10211	6	30711904	2.21	0.0272	0.109	1.87	0.0618	0.209	1.77	0.0769	0.243	1.69	0.0909	0.276	2.66	0.0079	0.06
cg00012199	ANG;RNASE4	283	14	21151024	-0.33	0.7423	0.868	-0.32	0.7476	0.881	-0.26	0.7976	0.906	-0.09	0.932	0.974	0.34	0.7342	0.919
cg00012203	ARPC2	10109	2	219082015	-0.44	0.6571	0.816	-0.93	0.3523	0.604	-0.77	0.4409	0.681	-0.55	0.5849	0.797	-0.52	0.6024	0.859
cg00012522	ARRDC4	91947	15	98503952	-3.97	0.0001	0.001	-3.88	0.0001	0.002	-3.93	0.0001	0.001	-4.09	0	0.001	-3.38	0.0007	0.009
cg00012762	SLC9A3R1	9368	17	72744649	1.64	0.1013	0.268	1.63	0.103	0.292	1.52	0.1286	0.338	1.39	0.1643	0.4	1.61	0.1081	0.375
cg00012792	MUTED	63915	6	8064493	-0.76	0.4475	0.665	-1.29	0.1961	0.433	-1.43	0.1543	0.377	-1.35	0.1759	0.417	-1.16	0.2474	0.591
cg00012992	PRKCH	5583	14	61788345	-1.38	0.1667	0.369	-1.48	0.1391	0.353	-1.31	0.1913	0.428	-1.42	0.1557	0.388	-1.1	0.2718	0.619
cg00013410	MED13	9969	17	60142592	-1.68	0.0927	0.253	-1.48	0.1383	0.352	-1.62	0.1057	0.298	-1.33	0.1835	0.428	-0.8	0.4219	0.752
cg00013475	DYSF	8291	2	71680721	2.99	0.0028	0.02	3	0.0027	0.021	3.12	0.0019	0.016	3.1	0.002	0.017	4.6	0	0
cg00014168	ESPN	83715	1	6511878	0.52	0.6035	0.781	0.56	0.5762	0.779	0.45	0.6557	0.827	0.35	0.7232	0.877	2.07	0.0384	0.191
cg00014806	GADD45B	4616	19	2475658	-2.08	0.0374	0.137	-2.41	0.0162	0.081	-2.3	0.0214	0.101	-2.4	0.0164	0.084	-1.86	0.0634	0.268
cg00014986	ANAPC11;THOC4	51529	17	79849735	-2.11	0.0348	0.13	-1.42	0.1564	0.379	-1.25	0.2105	0.453	-0.46	0.6485	0.836	-0.49	0.6208	0.868
cg00014996	USP14	9097	18	158348	1.07	0.2845	0.512	1.22	0.2242	0.469	1.16	0.2446	0.494	0.98	0.3275	0.596	0.84	0.4003	0.736
cg00014998	HOXD4;MIR10B	3233	2	177014962	5.95	0	0	5.91	0	0	6.09	0	0	5.77	0	0	6.19	0	0
cg00015024	CCNJ	54619	10	97803045	-2.4	0.0164	0.076	-2.17	0.0302	0.127	-2.06	0.0399	0.157	-2.12	0.0341	0.142	-1.51	0.1315	0.42
cg00015770	QRFPR	84109	4	122302007	-0.17	0.8623	0.934	0.28	0.78	0.898	0.4	0.6879	0.846	-0.04	0.9642	0.986	1.19	0.2352	0.576
cg00016066	TCF12;LOC145783	6938	15	57210658	-0.52	0.5998	0.778	-1.53	0.1264	0.332	-1.53	0.1258	0.333	-0.98	0.3294	0.598	-0.85	0.3961	0.733
cg00016156	NPM1	4869	5	170815183	-0.65	0.5147	0.719	-1.04	0.3004	0.553	-0.98	0.3285	0.582	-0.91	0.3612	0.627	-0.69	0.4931	0.799
cg00016223	STK38	11329	6	36515007	0.92	0.3563	0.585	1.03	0.3041	0.557	1.04	0.2981	0.552	1.59	0.1126	0.317	1.66	0.0973	0.351
cg00016406	KIF26A	26153	14	104643443	-3.95	0.0001	0.001	-3.97	0.0001	0.001	-3.86	0.0001	0.002	-3.76	0.0002	0.002	-2.52	0.0117	0.081
cg00016498	RAB5C	5878	17	40307048	-0.52	0.6019	0.78	-0.41	0.6823	0.844	-0.31	0.7562	0.885	-0.19	0.8481	0.938	0.31	0.7557	0.927
cg00016593	SLFNL1	200172	1	41483423	-2.73	0.0065	0.038	-1.9	0.0582	0.201	-1.71	0.0878	0.265	-1.79	0.0734	0.24	-0.78	0.4375	0.762
cg00016618	CRAMP1L	57585	16	1705991	-2.49	0.013	0.064	-2.73	0.0064	0.04	-2.66	0.0079	0.048	-2.67	0.0077	0.048	-1.6	0.1108	0.38
cg00016841	SLC5A2	6524	16	31499479	-2.98	0.0029	0.021	-2.93	0.0035	0.025	-2.77	0.0057	0.037	-2.67	0.0076	0.047	-1.58	0.1154	0.389
cg00016996	RER1	11079	1	2334022	1.99	0.047	0.16	1.46	0.1439	0.361	1.33	0.1823	0.417	1.06	0.2878	0.555	1.01	0.3144	0.662
cg00017002	PGBD1	84547	6	28249251	0.29	0.7709	0.884	0.47	0.642	0.82	0.35	0.7264	0.869	0.28	0.776	0.903	1.31	0.1888	0.514
cg00017033	C14orf135	64430	14	60559007	-0.62	0.5322	0.731	-0.92	0.3576	0.609	-0.85	0.394	0.642	-0.47	0.637	0.829	-0.29	0.7691	0.932
cg00017188	WIPF2	147179	17	38375747	-0.19	0.8526	0.929	-0.12	0.9055	0.96	-0.23	0.8213	0.919	-0.15	0.8826	0.953	-0.33	0.7424	0.922
cg00017203	PLEC1	5339	8	145000033	-2.51	0.0121	0.061	-1.56	0.1189	0.32	-1.6	0.1096	0.305	-1.8	0.0721	0.237	-0.85	0.395	0.732
cg00017441	MAST3	23031	19	18220973	0.06	0.956	0.979	0.22	0.8261	0.922	-0.19	0.848	0.932	0.02	0.9845	0.994	0.41	0.6795	0.895
cg00017475	ABO	28	9	136131707	-1.54	0.1229	0.304	-1.71	0.0873	0.262	-1.62	0.1058	0.298	-1.56	0.1186	0.327	-0.17	0.8632	0.962
cg00017489	DPP6	1804	7	153583318	0.3	0.7678	0.883	0.3	0.768	0.892	0.2	0.8426	0.929	0.06	0.9504	0.981	1.34	0.1815	0.503
cg00018524	SEPT10;ANKRD57	151011	2	110370907	-3.48	0.0005	0.005	-3.07	0.0022	0.018	-3.13	0.0018	0.015	-3.23	0.0013	0.012	-2.72	0.0066	0.053
cg00018557	HEXIM2	124790	17	43238884	0.25	0.801	0.901	-0.06	0.9508	0.979	-0.4	0.6872	0.846	-0.15	0.8788	0.951	-0.15	0.8823	0.968
cg00019093	UBL3	5412	13	30424932	0.83	0.4082	0.632	0.46	0.6441	0.821	0.48	0.6334	0.814	0.7	0.4861	0.73	1.22	0.2211	0.558
cg00019137	LTBP4	8425	19	41103107	-3.35	0.0008	0.008	-3.16	0.0016	0.014	-3.28	0.0011	0.01	-3.32	0.0009	0.009	-1.94	0.0522	0.235
cg00019301	NUDT6;SPATA5	11162	4	123843794	-1.81	0.071	0.212	-1.3	0.1952	0.432	-1.21	0.226	0.472	-1.24	0.2152	0.47	-1	0.3152	0.663
cg00019576	ZFP41	286128	8	144337537	1.13	0.2575	0.482	0.28	0.7786	0.898	0.32	0.7515	0.882	0.04	0.9686	0.988	0.23	0.8201	0.949
cg00019778	IGF2R	3482	6	160390889	-3.66	0.0003	0.003	-3.15	0.0017	0.014	-2.98	0.0029	0.022	-2.76	0.0059	0.039	-2.08	0.0374	0.188
cg00019809	RPRD1A	55197	18	33647529	0.53	0.5933	0.774	0.08	0.9391	0.975	0.28	0.7826	0.899	0.95	0.3442	0.612	1.24	0.2151	0.551
cg00019841	MAPK4	5596	18	48256146	-0.68	0.4939	0.702	-0.67	0.5013	0.726	-0.99	0.3248	0.579	-1.01	0.314	0.582	0.14	0.8915	0.971
cg00020052	CNRIP1	25927	2	68546899	-1.92	0.0549	0.178	-1.71	0.0866	0.261	-1.46	0.1439	0.361	-1.6	0.1102	0.313	-0.87	0.3839	0.723
cg00020297	FAM8A1	51439	6	17600383	-2.3	0.0218	0.093	-1.83	0.0682	0.223	-1.93	0.0542	0.193	-2.17	0.0301	0.13	-1.86	0.0631	0.268
cg00020649	OCA2	4948	15	28341562	-0.99	0.3236	0.553	-0.9	0.3668	0.617	-0.89	0.371	0.622	-1.09	0.274	0.54	0.36	0.7186	0.913
cg00021028	RRP1	8568	21	45209230	-0.63	0.5303	0.73	-0.62	0.536	0.751	-0.62	0.5325	0.749	-0.45	0.6527	0.838	-0.01	0.9886	0.997
cg00021108	RIN3	79890	14	92980026	1.44	0.1515	0.348	1.42	0.1552	0.377	1.4	0.161	0.387	1.3	0.193	0.441	2.07	0.0388	0.193
cg00021128	SPAG7	9552	17	4871207	1.8	0.0715	0.213	1.88	0.0608	0.207	1.39	0.165	0.393	1.47	0.1422	0.366	1.57	0.1159	0.39
cg00021237	MYBL1	4603	8	67525849	-3.76	0.0002	0.002	-3.51	0.0005	0.005	-3.52	0.0004	0.005	-3.58	0.0003	0.004	-2.81	0.005	0.042
cg00021539	TMEM217;TBC1D22B	221468	6	37225413	-1.36	0.1733	0.378	-0.68	0.4937	0.72	-0.87	0.3856	0.635	-0.53	0.5994	0.806	-0.49	0.6208	0.868
cg00021944	GBF1	8729	10	104005240	-2.32	0.0206	0.09	-2.09	0.0368	0.147	-2.01	0.0451	0.17	-1.93	0.0538	0.194	-1.44	0.1495	0.452
cg00022024	CAMSAP1	157922	9	138800324	-0.26	0.7977	0.899	-0.34	0.7338	0.874	-0.19	0.8502	0.933	-0.1	0.9178	0.968	0.99	0.3235	0.67
cg00022558	FGF4	2249	11	69590287	-0.96	0.3354	0.564	-1.05	0.2961	0.549	-0.95	0.3446	0.598	-1.23	0.2202	0.476	0.19	0.8509	0.959
cg00022858	PDGFRA	5156	4	55096616	-0.85	0.3935	0.619	-0.97	0.3328	0.585	-1.01	0.3141	0.568	-1.05	0.2949	0.563	0.63	0.5319	0.823
cg00022911	HAPLN4	404037	19	19372392	-1.72	0.0849	0.239	-1.84	0.0665	0.219	-1.75	0.0802	0.25	-1.7	0.09	0.274	-0.21	0.8357	0.954
cg00023154	RNF220	55182	1	44872463	-3.46	0.0006	0.006	-3.27	0.0011	0.01	-3.19	0.0015	0.013	-3.39	0.0007	0.007	-2.43	0.0154	0.099
cg00023288	LRPPRC	10128	2	44223284	0.31	0.754	0.875	0.24	0.8128	0.915	0.2	0.8434	0.93	0.17	0.8613	0.944	-0.11	0.9156	0.978
cg00023492	NBL1	4681	1	19970710	-0.51	0.6096	0.785	-0.45	0.6541	0.827	-0.49	0.622	0.808	-0.54	0.5877	0.799	-0.23	0.8192	0.948
cg00023695	COX5A	9377	15	75230594	-0.19	0.8524	0.929	-0.19	0.8501	0.934	-0.15	0.8815	0.948	0.28	0.7828	0.907	0.1	0.9186	0.979
cg00023808	SH2B2	10603	7	101944556	-0.61	0.5395	0.736	-0.39	0.7001	0.854	-0.23	0.82	0.918	-0.46	0.648	0.836	0.38	0.707	0.908
cg00023919	RHOD	29984	11	66839191	3.32	0.0009	0.008	3.32	0.0009	0.009	3.19	0.0015	0.013	3.05	0.0023	0.019	4.06	0.0001	0.001
cg00024396	ELOVL5	60481	6	53214008	-3.96	0.0001	0.001	-3.99	0.0001	0.001	-4.12	0	0.001	-4.4	0	0	-3.62	0.0003	0.004
cg00024472	NGFR	4804	17	47573864	-1.16	0.2481	0.472	-1.22	0.2227	0.467	-0.97	0.3336	0.587	-1.26	0.2081	0.461	-0.38	0.7063	0.907
cg00024790	CDR2	1039	16	22385412	-1	0.317	0.546	-1.13	0.2579	0.508	-1.03	0.3045	0.558	-1.25	0.2112	0.465	-0.14	0.8916	0.971
cg00024812	ITGB1BP1;CPSF3	9270	2	9564248	-2.44	0.015	0.071	-2.29	0.0223	0.102	-2.24	0.0254	0.114	-2.11	0.0349	0.144	-1.47	0.1416	0.439
cg00025138	MAP3K9	4293	14	71275917	-1.81	0.0703	0.21	-1.92	0.055	0.193	-1.84	0.0659	0.219	-1.65	0.0983	0.291	-1.64	0.101	0.359
cg00025331	ZEB2	9839	2	145147350	0.3	0.7658	0.881	0.27	0.7891	0.903	0.32	0.7483	0.881	0.34	0.7363	0.883	1.69	0.091	0.337
cg00025436	COQ10A	93058	12	56660492	-0.72	0.4728	0.686	-0.63	0.5275	0.745	-1.5	0.1341	0.346	-1.51	0.1318	0.349	-0.89	0.3759	0.717
cg00025981	C13orf15	28984	13	42031281	-2.93	0.0034	0.023	-2.72	0.0067	0.042	-2.62	0.0088	0.052	-2.73	0.0065	0.042	-1.58	0.1151	0.389
cg00026030	SYNJ1	8867	21	34100439	-1.01	0.3131	0.542	-0.92	0.3579	0.609	-0.87	0.3831	0.633	-0.7	0.4856	0.729	-0.06	0.9493	0.988
cg00026230	ALDOA	226	16	30064606	-0.64	0.5253	0.726	-0.67	0.501	0.726	-0.75	0.4508	0.688	-0.77	0.44	0.695	-0.82	0.4131	0.746
cg00026374	TEAD3	7005	6	35464536	-3.94	0.0001	0.001	-3.73	0.0002	0.003	-3.83	0.0001	0.002	-3.73	0.0002	0.003	-2.89	0.0039	0.035
cg00026457	NR5A2	2494	1	200116736	-2.58	0.0101	0.053	-2.67	0.0076	0.046	-2.51	0.0121	0.066	-2.67	0.0076	0.047	-1.63	0.1024	0.362
cg00026731	FECH	2235	18	55254092	-1.61	0.1086	0.281	-1.84	0.0663	0.219	-1.97	0.0487	0.179	-1.87	0.0619	0.214	-0.84	0.4019	0.737
cg00026974	UBTF	7343	17	42298151	-1.05	0.2931	0.521	-1.22	0.2227	0.467	-1.18	0.2379	0.486	-1.02	0.3068	0.575	-0.95	0.3441	0.689
cg00027037	OSBPL1A	114876	18	21977708	-2.61	0.0093	0.05	-2.57	0.0104	0.058	-2.64	0.0084	0.051	-2.58	0.0101	0.058	-2.17	0.0305	0.163
cg00027083	EPB41L3	23136	18	5543801	-2.75	0.006	0.036	-2.78	0.0056	0.036	-2.7	0.007	0.044	-2.86	0.0043	0.03	-2.63	0.0086	0.064
cg00027499	PHKG2	5261	16	30759507	-0.47	0.6389	0.804	-0.58	0.5637	0.77	-0.61	0.5446	0.757	-0.41	0.6793	0.853	-0.3	0.7649	0.931
cg00028013	LOXL1	4016	15	74218697	-0.81	0.417	0.64	-0.81	0.4169	0.66	-0.67	0.5008	0.726	-0.6	0.5518	0.776	1.48	0.1391	0.435
cg00028455	NCOA7	135112	6	126112406	-0.26	0.7975	0.899	-0.28	0.7792	0.898	-0.67	0.5032	0.728	-0.7	0.4851	0.729	-0.19	0.8489	0.959
cg00028598	GABRA5	2558	15	27128633	-7.52	0	0	-7.68	0	0	-7.68	0	0	-7.43	0	0	-5.87	0	0
cg00028636	PTMS	5763	12	6876321	-0.07	0.9436	0.974	-0.08	0.9341	0.973	-0.65	0.5132	0.735	-0.7	0.4835	0.728	-0.59	0.5563	0.837
cg00028749	BIVM;KDELC1	54841	13	103451644	0.8	0.4213	0.643	0.92	0.3553	0.607	0.98	0.3276	0.581	0.84	0.3987	0.661	1.43	0.1524	0.457
cg00028935	ZIC4	84107	3	147114406	6.5	0	0	6.22	0	0	6.37	0	0	6.27	0	0	6.81	0	0
cg00029053	NOL10	79954	2	10830014	0.48	0.6296	0.798	0.28	0.7812	0.899	0.32	0.7494	0.881	0.33	0.7402	0.885	0.41	0.6837	0.897
cg00029161	HIP1	3092	7	75268282	-3.99	0.0001	0.001	-3.61	0.0003	0.004	-3.53	0.0004	0.005	-3.56	0.0004	0.005	-2.86	0.0043	0.037
cg00029233	HEXIM1	10614	17	43227453	-2.72	0.0066	0.039	-2.64	0.0083	0.049	-2.8	0.0051	0.034	-2.8	0.0051	0.035	-2.38	0.0176	0.11
cg00029397	DCTN2	10540	12	57940957	0.56	0.5778	0.764	-0.37	0.7089	0.859	-0.47	0.6412	0.819	-0.37	0.7099	0.87	-0.13	0.898	0.973
cg00029640	USF2	7392	19	35770141	-0.25	0.8044	0.903	0.41	0.685	0.845	0.34	0.7355	0.874	0.15	0.8837	0.954	1.51	0.1325	0.422
cg00029825	SLC5A2	6524	16	31500439	-2.48	0.0132	0.065	-2.51	0.0123	0.066	-2.48	0.0133	0.071	-2.63	0.0085	0.051	-1.07	0.2861	0.635
cg00029831	VPS28	51160	8	145653349	-1.69	0.0917	0.251	-0.96	0.3369	0.589	-0.82	0.4141	0.659	-0.79	0.4321	0.689	-0.64	0.5251	0.819
cg00030291	ICA1	3382	7	8302094	-1.52	0.1285	0.313	-1.73	0.084	0.256	-1.69	0.0904	0.27	-1.73	0.0845	0.263	-0.92	0.3593	0.702
cg00030420	SLC25A2	83884	5	140683772	1.17	0.2423	0.465	0.84	0.3993	0.645	1.13	0.2595	0.511	0.89	0.3725	0.638	1.72	0.0855	0.324
cg00030422	DLEC1	9940	3	38080704	2.97	0.003	0.021	2.97	0.0031	0.023	2.97	0.003	0.023	2.76	0.0058	0.038	4.29	0	0
cg00030423	UQCRFS1	7386	19	29704213	-1.76	0.0794	0.228	-0.58	0.5647	0.771	-0.68	0.499	0.725	-0.24	0.8138	0.922	-0.07	0.9416	0.985
cg00030795	ZBTB9	221504	6	33422380	0.03	0.9736	0.988	0.28	0.7772	0.897	0.33	0.7422	0.877	0.71	0.4759	0.722	0.79	0.43	0.757
cg00031165	RUNDC3B;ABCB1	154661	7	87258360	-1.61	0.107	0.278	-1.63	0.1032	0.292	-1.61	0.1085	0.303	-1.76	0.0781	0.25	-1.36	0.1733	0.491
cg00031256	SERPINB1	1992	6	2842255	1.9	0.0575	0.184	1.89	0.059	0.203	2.15	0.0318	0.134	2.14	0.0322	0.136	2.9	0.0038	0.034
cg00031340	GCSH;LOC100329108	2653	16	81130212	0.99	0.3221	0.551	0.78	0.4358	0.675	0.8	0.4217	0.665	0.89	0.376	0.641	0.87	0.3862	0.725
cg00031443	PNPLA6	10908	19	7599076	0.53	0.5958	0.776	-0.05	0.9591	0.983	-0.22	0.8298	0.923	-0.13	0.893	0.957	0.29	0.7741	0.933
cg00031456	PRPF38B	55119	1	109234919	-1.5	0.1341	0.322	-1.4	0.1615	0.386	-1.27	0.2034	0.444	-1.27	0.2038	0.455	-1.2	0.2294	0.568
cg00031663	ATG4D	84971	19	10654640	-0.8	0.4252	0.647	-0.71	0.478	0.709	-0.53	0.597	0.792	-0.05	0.9598	0.985	-0.08	0.9388	0.985
cg00031759	BRCA2	675	13	32889534	-1.78	0.0749	0.22	-1.36	0.1735	0.403	-1.34	0.1803	0.414	-1.2	0.2299	0.489	-1.06	0.2898	0.638
cg00031967	C7orf44	55744	7	43769114	-1.16	0.2447	0.468	-1.15	0.2516	0.501	-1.21	0.2276	0.474	-1.12	0.2639	0.529	-1.05	0.2939	0.642
cg00032036	PNPLA6	10908	19	7600417	-0.95	0.3443	0.573	-0.21	0.8312	0.925	-0.02	0.988	0.995	-0.12	0.9031	0.962	0.15	0.8815	0.968
cg00032205	TSPYL5	85453	8	98290372	-0.35	0.7263	0.859	-0.57	0.571	0.775	-0.57	0.5688	0.773	-0.74	0.4612	0.711	-0.11	0.9115	0.977
cg00032227	TMEM104;NAT9	54868	17	72772512	-2.65	0.0082	0.046	-2.3	0.0213	0.099	-2.16	0.031	0.131	-1.74	0.0824	0.259	-1.58	0.1142	0.387
cg00032366	LONP1	9361	19	5692159	0.14	0.888	0.947	-0.03	0.9777	0.991	0.05	0.9638	0.985	0.14	0.8914	0.957	1.55	0.121	0.401
cg00032419	TP53I13	90313	17	27895566	-0.36	0.7181	0.854	-0.41	0.682	0.844	-0.37	0.7079	0.858	-0.18	0.8574	0.942	0.37	0.709	0.908
cg00032686	FGFRL1	53834	4	1005072	-2.44	0.0147	0.07	-2.52	0.012	0.065	-2.45	0.0143	0.075	-2.31	0.0209	0.1	-1.76	0.0789	0.308
cg00032789	USP4	7375	3	49377369	-1.64	0.102	0.269	-1.04	0.3007	0.554	-0.96	0.3374	0.591	-0.83	0.406	0.667	-0.6	0.5505	0.833
cg00032805	43160	55016	4	165304473	-3.54	0.0004	0.004	-3.16	0.0016	0.014	-2.95	0.0032	0.024	-3.19	0.0014	0.013	-2.04	0.0415	0.202
cg00032879	MORN1	79906	1	2304264	-5.82	0	0	-5.54	0	0	-5.26	0	0	-5.28	0	0	-3.83	0.0001	0.002
cg00033127	SNX7	51375	1	99127446	-0.16	0.8754	0.941	-0.12	0.9057	0.96	-0.06	0.9529	0.981	0.24	0.8071	0.919	0.7	0.4842	0.794
cg00033220	TGIF1	7050	18	3451606	-3.52	0.0004	0.005	-3.64	0.0003	0.003	-3.84	0.0001	0.002	-3.79	0.0002	0.002	-3.1	0.002	0.021
cg00033457	TCEB1	6921	8	74884507	-2.51	0.0122	0.061	-2.14	0.0322	0.133	-2.15	0.0315	0.133	-2.08	0.038	0.153	-1.63	0.1027	0.363
cg00033533	KIAA1539	80256	9	35116375	-1.04	0.2964	0.524	-1.3	0.1951	0.432	-1.24	0.2135	0.456	-1.14	0.2554	0.519	-0.91	0.3641	0.706
cg00033643	SLC35B4	84912	7	134001901	-1.3	0.1945	0.406	-0.94	0.3494	0.601	-1.09	0.278	0.531	-0.75	0.4554	0.707	-0.7	0.4812	0.792
cg00033668	EPS8	2059	12	15942561	-2.73	0.0065	0.038	-2.75	0.006	0.038	-2.63	0.0087	0.052	-2.85	0.0044	0.031	-2.47	0.0134	0.09
cg00033834	KNDC1	85442	10	135018844	-6.14	0	0	-6.34	0	0	-6.17	0	0	-6.03	0	0	-4.65	0	0
cg00034019	TAF8	129685	6	42018228	-2.98	0.0029	0.021	-2.59	0.0097	0.055	-2.65	0.0082	0.049	-2.6	0.0095	0.055	-2.25	0.0244	0.139
cg00034039	C9orf85;FAM108B1	138241	9	74526266	-1.83	0.068	0.206	-1.18	0.2402	0.488	-1.25	0.2118	0.454	-1.2	0.2322	0.491	-1.04	0.298	0.646
cg00034130	RHOG	391	11	3862931	-2.17	0.0305	0.118	-1.78	0.076	0.239	-1.84	0.0655	0.218	-1.75	0.08	0.254	-1.19	0.2349	0.575
cg00034416	FDPS	2224	1	155278724	-2.02	0.044	0.153	-1.16	0.2446	0.493	-1.1	0.2725	0.525	-0.59	0.555	0.778	-0.63	0.5279	0.821
cg00034433	CNIH3	149111	1	224803837	-0.43	0.6683	0.823	-0.58	0.565	0.771	-0.65	0.5146	0.736	-0.77	0.4426	0.697	0.14	0.8911	0.971
cg00034468	ACTA1	58	1	229568077	4.79	0	0	4.77	0	0	4.96	0	0	4.58	0	0	5.7	0	0
cg00034852	PQLC1	80148	18	77712060	-2.76	0.0059	0.036	-2.89	0.0039	0.027	-2.86	0.0043	0.03	-2.74	0.0062	0.04	-1.86	0.0625	0.266
cg00035074	TTYH3	80727	7	2701567	-1.57	0.1159	0.293	-1.24	0.2161	0.459	-1.29	0.199	0.438	-1.2	0.2296	0.488	-0.25	0.8061	0.944
cg00035197	CBFA2T3	863	16	88962986	-3.48	0.0005	0.005	-3.8	0.0001	0.002	-3.67	0.0003	0.003	-3.56	0.0004	0.005	-1.9	0.0574	0.251
cg00035237	PUM1	9698	1	31538879	-0.85	0.3962	0.621	-0.81	0.4183	0.661	-0.74	0.4586	0.694	-0.79	0.4308	0.688	-0.22	0.8247	0.95
cg00035249	ARF1	375	1	228270481	-1.92	0.0547	0.178	-1.73	0.0831	0.254	-1.8	0.0717	0.232	-1.69	0.0911	0.276	-1.43	0.1536	0.459
cg00035316	HOXD8	3234	2	176993017	3.75	0.0002	0.002	3.64	0.0003	0.003	4.02	0.0001	0.001	3.78	0.0002	0.002	4.83	0	0
cg00035398	WDR60	55112	7	158656620	1.13	0.2571	0.482	1.19	0.233	0.479	1.21	0.2253	0.471	1.67	0.096	0.286	2.1	0.0356	0.181
cg00035453	ARID2;LOC400027	196528	12	46122355	0.83	0.4043	0.628	1.07	0.2838	0.536	1.22	0.2245	0.47	1.2	0.231	0.49	1.44	0.1512	0.455
cg00035812	ABI2	10152	2	204193378	-0.54	0.5911	0.772	-0.54	0.5924	0.789	-0.72	0.4715	0.704	-0.37	0.7131	0.871	-0.08	0.9367	0.984
cg00035945	PARM1	25849	4	75859212	-0.49	0.6274	0.797	-0.46	0.6427	0.82	-0.53	0.5987	0.793	-0.52	0.6009	0.807	0.38	0.7067	0.907
cg00036115	NUP107	57122	12	69080592	0.28	0.777	0.888	-0.69	0.4902	0.718	-0.76	0.4462	0.685	-0.81	0.4173	0.677	-0.44	0.6601	0.886
cg00036258	ADCY9	115	16	4029218	2.32	0.0206	0.09	1.87	0.0619	0.209	1.66	0.0966	0.282	1.54	0.1236	0.335	2.64	0.0085	0.064
cg00036263	KIF26B	55083	1	245852353	-2.26	0.0239	0.099	-2.02	0.0435	0.165	-2.03	0.0429	0.164	-2.11	0.0354	0.145	-0.87	0.3859	0.725
cg00036328	ARL6IP4	51329	12	123465816	0.39	0.6957	0.84	0.57	0.5701	0.775	0.84	0.3996	0.647	0.84	0.4027	0.664	1.4	0.1614	0.472
cg00036386	MOGS	7841	2	74691992	-0.28	0.7808	0.89	0.14	0.887	0.952	0.19	0.8488	0.932	0.51	0.6069	0.811	0.91	0.3611	0.704
cg00036440	NAT15	79903	16	3507875	-0.78	0.4341	0.654	-0.56	0.5772	0.779	-0.47	0.6351	0.815	-0.37	0.7116	0.871	0.07	0.9437	0.986
cg00037058	RBM45	129831	2	178977341	-0.61	0.5418	0.738	-0.47	0.6389	0.818	-0.51	0.6073	0.798	-0.29	0.7728	0.902	0.14	0.8877	0.97
cg00037072	C1orf63	57035	1	25573940	-1.71	0.0884	0.245	-1.67	0.0946	0.276	-1.6	0.1089	0.304	-1.68	0.093	0.28	-1.68	0.0924	0.34
cg00037186	RRAD	6236	16	66959402	-1.9	0.057	0.183	-1.87	0.0618	0.209	-2.09	0.0368	0.148	-2.13	0.0338	0.141	-0.54	0.5862	0.851
cg00037314	LPHN1	22859	19	14274039	0.82	0.4101	0.633	0.64	0.5194	0.739	0.62	0.5342	0.75	0.14	0.8913	0.957	0.48	0.6281	0.871
cg00037388	EML6	400954	2	54951307	-0.79	0.4303	0.651	-1.05	0.2943	0.547	-1.36	0.1725	0.403	-1.31	0.1909	0.438	-0.56	0.574	0.846
cg00037400	CPNE7	27132	16	89642613	1.21	0.2277	0.448	1.32	0.1883	0.423	1.32	0.1877	0.424	1.38	0.1664	0.404	2.85	0.0045	0.039
cg00037441	RFX6	222546	6	117198428	-2.65	0.0082	0.045	-2.64	0.0085	0.05	-2.65	0.008	0.049	-3	0.0028	0.022	-1.55	0.1218	0.402
cg00037450	PWP2	5822	21	45527029	0.31	0.7539	0.875	0.12	0.9062	0.96	-0.23	0.8154	0.916	0.28	0.7758	0.903	0.17	0.8642	0.963
cg00038167	PNPLA6;MCOLN1	10908	19	7598438	-0.9	0.3701	0.598	-0.97	0.3319	0.584	-1.02	0.3094	0.563	-1.26	0.2071	0.46	0.27	0.7879	0.938
cg00038436	TFAP4	7023	16	4323541	-0.77	0.4391	0.658	-0.38	0.7059	0.858	-0.65	0.5127	0.735	-0.56	0.5722	0.789	0.06	0.9532	0.989
cg00038711	LGI3	203190	8	22014499	-4.74	0	0	-3.8	0.0002	0.002	-3.73	0.0002	0.003	-3.74	0.0002	0.003	-2.55	0.0107	0.076
cg00038736	GGN	199720	19	38877134	-0.52	0.6023	0.78	-0.04	0.9697	0.987	0.09	0.9306	0.97	0.01	0.9914	0.997	1.27	0.2045	0.537
cg00039044	ENOPH1;HNRPDL	58478	4	83351858	-1.49	0.1353	0.323	-1.51	0.1314	0.341	-1.66	0.0978	0.284	-2.04	0.041	0.161	-1.85	0.0641	0.27
cg00039177	CUTA	51596	6	33385850	-0.39	0.6967	0.841	-0.27	0.7878	0.902	-0.21	0.8368	0.927	0.25	0.8006	0.916	0.27	0.7834	0.937
cg00039385	SEMA6B	10501	19	4558558	1.1	0.2707	0.496	-0.6	0.5473	0.759	-0.52	0.6038	0.796	-0.51	0.6092	0.812	0.1	0.9202	0.979
cg00039463	CREBBP	1387	16	3931489	-2.74	0.0062	0.037	-2.68	0.0075	0.045	-2.65	0.0081	0.049	-2.73	0.0064	0.041	-0.65	0.5152	0.813
cg00039478	ABCA3	21	16	2347504	-1.9	0.0572	0.183	-2.62	0.0089	0.052	-2.2	0.028	0.122	-2.21	0.0275	0.122	-0.9	0.3708	0.712
cg00039564	TAX1BP1	8887	7	27780592	-1.09	0.2754	0.502	-0.26	0.7939	0.905	-0.27	0.7869	0.901	-0.34	0.735	0.883	0.21	0.8331	0.953
cg00039793	SFXN4	119559	10	120925308	-1.33	0.1836	0.392	-1.72	0.0859	0.26	-1.79	0.0743	0.238	-1.65	0.0993	0.292	-1.52	0.128	0.414
cg00039794	CCDC138	165055	2	109403368	-0.65	0.5189	0.722	-0.6	0.5475	0.76	-0.64	0.5205	0.741	-0.43	0.6641	0.845	-0.56	0.5753	0.846
cg00039960	PHF23	79142	17	7142925	-0.63	0.5263	0.727	0.21	0.8306	0.924	0.36	0.7202	0.865	0.53	0.5941	0.803	0.44	0.6613	0.887
cg00040007	DLL4	54567	15	41222276	-2.78	0.0055	0.034	-2.31	0.0209	0.098	-2.05	0.0408	0.159	-2.1	0.0357	0.146	-1.24	0.2152	0.551
cg00040008	KLHL2	11275	4	166128394	-1.97	0.0485	0.164	-1.39	0.1633	0.389	-1.3	0.1939	0.432	-1.31	0.1912	0.438	-0.61	0.544	0.83
cg00040312	HOXC4;HOXC5	3221	12	54424679	7.65	0	0	7.55	0	0	7.84	0	0	7.7	0	0	8.32	0	0
cg00040427	PODNL1	79883	19	14044197	-4.58	0	0	-4.54	0	0	-4.4	0	0	-4.21	0	0.001	-2.77	0.0056	0.047
cg00040446	MYCL1	4610	1	40367965	0.42	0.6776	0.829	0.13	0.897	0.956	0.14	0.8897	0.952	0.07	0.9446	0.979	0.27	0.7869	0.938
cg00040466	SMOC2	64094	6	168918597	-2.89	0.004	0.026	-2.92	0.0036	0.026	-2.77	0.0058	0.038	-2.87	0.0041	0.029	-0.98	0.3292	0.676
cg00040566	EBF3	253738	10	131637099	-1.46	0.1454	0.339	-0.75	0.4516	0.688	-0.79	0.4282	0.67	-0.89	0.3751	0.641	0.24	0.8071	0.944
cg00040588	MXRA8	54587	1	1290712	-1.74	0.0823	0.234	-1.55	0.1211	0.324	-1.7	0.0885	0.266	-1.69	0.0916	0.277	-0.59	0.5564	0.837
cg00040861	LSM7;SPPL2B	51690	19	2328391	2.65	0.008	0.045	1.14	0.2549	0.505	1.15	0.2501	0.501	1.13	0.2577	0.521	1.62	0.1054	0.369
cg00040945	C15orf40	123207	15	83680531	0.03	0.9762	0.989	-0.1	0.9189	0.966	-0.12	0.9083	0.961	0.19	0.853	0.94	0.08	0.9392	0.985
cg00041047	SLC6A16	28968	19	49828629	-1.08	0.2798	0.507	-1.12	0.2633	0.514	-0.65	0.5148	0.737	-0.88	0.3793	0.644	0.7	0.4871	0.795
cg00041467	MKI67IP	84365	2	122494276	1.32	0.1864	0.396	1.32	0.1873	0.422	1.16	0.2466	0.496	1.11	0.2681	0.533	1.22	0.2244	0.562
cg00041759	KLC2	64837	11	66024941	-3.39	0.0007	0.007	-3.37	0.0008	0.008	-3.21	0.0014	0.012	-3.04	0.0024	0.019	-2.38	0.0174	0.109
cg00041901	CD164	8763	6	109703809	-0.27	0.7873	0.894	0.02	0.9846	0.994	-0.03	0.975	0.99	-0.06	0.9542	0.983	0.31	0.7593	0.928
cg00042144	C1orf74	148304	1	209958035	0.66	0.5086	0.714	0.79	0.4299	0.67	0.64	0.5206	0.741	0.72	0.4735	0.72	0.72	0.4732	0.787
cg00042186	KCNK12	56660	2	47748839	3.07	0.0022	0.017	2.97	0.003	0.022	2.89	0.0039	0.028	2.68	0.0074	0.046	4.45	0	0
cg00042356	PARK7	11315	1	8021962	-0.48	0.6343	0.801	-0.21	0.8348	0.926	0.04	0.9718	0.988	0.15	0.8821	0.953	0.35	0.7246	0.915
cg00042611	CCDC135	84229	16	57760115	-3.33	0.0009	0.008	-3.35	0.0008	0.008	-3.5	0.0005	0.005	-3.46	0.0006	0.006	-2.2	0.0279	0.153
cg00042657	METTL13	51603	1	171753628	-0.85	0.3954	0.621	-1.36	0.173	0.403	-1.57	0.1164	0.317	-1.57	0.1157	0.322	-0.77	0.4442	0.767
cg00043005	DOT1L	84444	19	2227429	1.79	0.074	0.218	1.27	0.203	0.443	1.47	0.1404	0.356	1.48	0.139	0.361	2.23	0.0259	0.145
cg00043095	SGPP2	130367	2	223289277	0.04	0.9672	0.985	-0.19	0.8526	0.935	-0.08	0.9339	0.972	-0.22	0.8251	0.928	-0.08	0.9344	0.983
cg00043371	COG1	9382	17	71188425	-2.61	0.0091	0.049	-2.5	0.0125	0.067	-2.57	0.0103	0.059	-2.32	0.0205	0.098	-2.32	0.0204	0.122
cg00043379	FGF3	2248	11	69634240	-1.03	0.3012	0.529	-1.12	0.2613	0.512	-1.15	0.2487	0.499	-1.34	0.1802	0.423	0.47	0.6386	0.876
cg00043788	VSX1	30813	20	25062754	3.89	0.0001	0.001	3.81	0.0001	0.002	3.77	0.0002	0.002	3.55	0.0004	0.005	5.23	0	0
cg00044050	C16orf75	116028	16	11439710	0.22	0.8274	0.916	0.13	0.8932	0.955	0.04	0.9702	0.988	0.18	0.8593	0.943	0.21	0.833	0.953
cg00044107	COL12A1	1303	6	75795067	0.98	0.3251	0.554	0.85	0.3941	0.641	0.67	0.5061	0.731	0.61	0.5427	0.769	1.58	0.1138	0.386
cg00044170	FOXM1;C12orf32	2305	12	2986348	-0.87	0.3818	0.608	-0.48	0.6299	0.813	-0.43	0.6689	0.835	0	0.9963	0.998	0.02	0.9838	0.996
cg00044245	EPHA7	2045	6	94128889	-2.31	0.0211	0.091	-2.18	0.0295	0.125	-2.08	0.0377	0.15	-2.59	0.0098	0.057	-1.66	0.0963	0.349
cg00044318	WTIP	126374	19	34988751	-3.57	0.0004	0.004	-2.75	0.006	0.038	-2.63	0.0087	0.052	-2.59	0.0097	0.056	-1.47	0.1406	0.437
cg00044995	C2CD4C	126567	19	408683	-1.19	0.2353	0.457	-0.66	0.51	0.732	-0.47	0.6396	0.818	-0.49	0.6229	0.821	1.03	0.3018	0.65
cg00045303	SETD4	54093	21	37432620	-0.67	0.5018	0.709	-0.76	0.4467	0.684	-0.85	0.3941	0.642	-0.51	0.6101	0.812	-0.39	0.7	0.905
cg00046018	PPP1R12B	4660	1	202318086	-1.59	0.1123	0.287	-1.21	0.2284	0.474	-1.21	0.2264	0.472	-0.97	0.3309	0.599	-0.96	0.337	0.683
cg00046560	SNRPA1	6627	15	101835624	-2.07	0.0387	0.14	-2.19	0.0289	0.123	-2.2	0.0281	0.122	-2.21	0.0271	0.121	-2.14	0.0321	0.169
cg00046625	PDE4B	5142	1	66258760	-0.9	0.3677	0.595	-0.72	0.4735	0.705	-0.86	0.3908	0.639	-0.91	0.3653	0.631	0.05	0.9591	0.99
cg00046815	CAPS2	84698	12	75723857	-1.18	0.2363	0.458	-1.08	0.2793	0.532	-1.19	0.2356	0.483	-1.33	0.1832	0.427	-0.52	0.6023	0.859
cg00046913	HAGH;FAHD1	3029	16	1877150	-0.5	0.6152	0.789	-0.49	0.6237	0.809	-0.48	0.6324	0.814	-0.49	0.6227	0.82	-0.63	0.5279	0.821
cg00047287	CPT1B;CHKB-CPT1B	1375	22	51016899	-1	0.319	0.548	-1.36	0.1728	0.402	-1.37	0.171	0.401	-1.59	0.1111	0.314	-0.49	0.624	0.869
cg00047469	POLE3;C9orf43	54107	9	116172568	0.02	0.9825	0.992	0.29	0.7716	0.894	0.25	0.8023	0.909	0.29	0.7738	0.902	0.29	0.7696	0.932
cg00047844	CBX2	84733	17	77752442	-1.21	0.2255	0.445	-1.05	0.2924	0.545	-0.94	0.3457	0.599	-1.12	0.2614	0.526	-0.83	0.4081	0.742
cg00048746	CCDC103;EFTUD2	388389	17	42976844	-0.88	0.38	0.607	-0.59	0.5529	0.763	-0.61	0.5436	0.756	-0.43	0.6699	0.848	-0.19	0.848	0.958
cg00048759	STAG3;GPC2	10734	7	99775422	-1.05	0.2939	0.522	-1.31	0.19	0.425	-1.17	0.2409	0.49	-1.41	0.1588	0.392	-0.31	0.7561	0.927
cg00049033	CBLN1	869	16	49317080	-2.5	0.0125	0.062	-2.48	0.0133	0.07	-2.54	0.0112	0.063	-2.52	0.0118	0.065	-1.28	0.2009	0.531
cg00049047	GDNF	2668	5	37838425	-2.72	0.0067	0.039	-2.53	0.0116	0.063	-2.62	0.009	0.053	-2.63	0.0087	0.052	-1.29	0.1961	0.524
cg00049253	EXOC8;C1orf124	149371	1	231473541	-1.48	0.1389	0.329	-1.62	0.1053	0.296	-1.6	0.1093	0.305	-1.68	0.0923	0.279	-1.73	0.0839	0.32
cg00049286	TMEM177	80775	2	120436657	-0.07	0.9461	0.975	-0.02	0.9857	0.994	-0.07	0.9433	0.976	0.25	0.8057	0.918	0.39	0.6998	0.904
cg00049330	PIGN;KIAA1468	23556	18	59854195	-1.28	0.1995	0.413	-1.32	0.1885	0.424	-1.34	0.1808	0.415	-1.25	0.2109	0.464	-1.18	0.2386	0.58
cg00049411	PLCD3;ACBD4	113026	17	43210103	-4.24	0	0	-4.14	0	0.001	-4.13	0	0.001	-4.17	0	0.001	-3.3	0.001	0.012
cg00049664	CMTM2	146225	16	66613334	5.33	0	0	5.38	0	0	5.28	0	0	5.02	0	0	5.14	0	0
cg00049894	NOM1	64434	7	156761024	-3.56	0.0004	0.004	-3.55	0.0004	0.004	-3.04	0.0024	0.019	-3.03	0.0025	0.02	-1.98	0.0479	0.222
cg00049947	RNF216	54476	7	5821313	0.59	0.5566	0.748	0.08	0.9387	0.975	-0.32	0.7504	0.882	-0.23	0.818	0.924	0.09	0.9295	0.982
cg00049973	APPBP2	10513	17	58603597	-0.88	0.3814	0.608	-0.59	0.5558	0.765	-0.78	0.438	0.678	-0.35	0.7289	0.88	-0.47	0.635	0.874
cg00050152	BTNL9	153579	5	180479829	-1.29	0.1966	0.409	-1.28	0.2019	0.441	-1.16	0.2483	0.498	-1.35	0.1775	0.419	-0.55	0.5819	0.849
cg00050224	RNF213;LOC100294362	57674	17	78327956	-3.15	0.0016	0.013	-2.76	0.0058	0.038	-2.65	0.0082	0.049	-2.7	0.007	0.044	-1.56	0.1198	0.398
cg00050312	PRKCA	5578	17	64299065	-1.46	0.1437	0.336	-1.75	0.081	0.25	-1.64	0.101	0.29	-1.6	0.1099	0.312	-1.57	0.1163	0.391
cg00050590	SERPINB8	5271	18	61637441	1.19	0.2325	0.453	0.08	0.9334	0.973	0.07	0.9456	0.977	0.06	0.956	0.983	0.19	0.8501	0.959
cg00051068	JAG1	182	20	10655610	-6.61	0	0	-6.6	0	0	-6.53	0	0	-6.59	0	0	-5.5	0	0
cg00051979	C10orf4	118924	10	95462161	0.58	0.5638	0.754	0.1	0.9204	0.967	0.01	0.994	0.998	-0.04	0.9711	0.989	0.04	0.9714	0.993
cg00052290	ATAD1;CFLP1	84896	10	89578072	-0.57	0.5667	0.756	-1.37	0.17	0.398	-1.57	0.1177	0.319	-1.39	0.166	0.403	-0.94	0.3466	0.691
cg00052422	CTNNB1	1499	3	41240987	-0.12	0.9013	0.954	-0.16	0.8747	0.946	-0.13	0.8932	0.954	0.2	0.8394	0.934	0.49	0.627	0.87
cg00052550	SCLY	51540	2	238969457	-0.37	0.7147	0.852	-1	0.3167	0.569	-1.69	0.0914	0.272	-1.45	0.1461	0.372	-1.16	0.2459	0.589
cg00052561	ZNF627	199692	19	11708537	-1.87	0.0623	0.194	-1.92	0.0553	0.194	-1.81	0.0712	0.231	-1.77	0.0774	0.248	-1.41	0.1584	0.467
cg00053073	PDE4C	5143	19	18337107	-1.24	0.216	0.434	-1.4	0.1603	0.385	-0.93	0.3518	0.604	-1.01	0.3144	0.583	1.12	0.2632	0.609
cg00053135	RPS6KA2	6196	6	167032403	-1.52	0.1298	0.315	-1.58	0.1141	0.311	-1.52	0.1299	0.34	-1.46	0.1453	0.371	-0.27	0.7899	0.939
cg00053292	TACO1	51204	17	61678300	-1.67	0.095	0.257	-1.27	0.2045	0.445	-1.22	0.2234	0.469	-1.23	0.2201	0.476	-0.67	0.5011	0.804
cg00053373	ATP1B2	482	17	7554827	-1.43	0.1533	0.35	-1.1	0.2735	0.525	-1.09	0.275	0.527	-1.08	0.2821	0.549	0.09	0.9271	0.981
cg00053507	DGKH	160851	13	42623481	-2.54	0.0112	0.057	-2.07	0.0382	0.151	-1.89	0.0595	0.205	-1.83	0.0676	0.227	-1.15	0.2519	0.596
cg00053661	CYP20A1	57404	2	204103685	-1.54	0.1237	0.305	-1.58	0.1152	0.313	-1.51	0.1318	0.343	-1.62	0.1056	0.304	-1.59	0.1118	0.382
cg00053870	ESPNL	339768	2	239040304	-1.75	0.0804	0.23	-2.42	0.0157	0.079	-2.47	0.0136	0.072	-2.57	0.0103	0.059	-1.21	0.2259	0.564
cg00054210	CYP7B1	9420	8	65711644	2.02	0.0432	0.151	1.92	0.0554	0.194	1.95	0.0509	0.185	1.87	0.0621	0.214	3.46	0.0006	0.007
cg00054248	QRICH2	84074	17	74303798	-0.53	0.5947	0.775	-0.49	0.6212	0.807	-0.29	0.7752	0.895	-0.11	0.9111	0.965	0.23	0.8194	0.948
cg00054408	BRUNOL5	60680	19	3275609	-3.78	0.0002	0.002	-3.29	0.001	0.009	-3.42	0.0007	0.007	-3.37	0.0008	0.008	-2.29	0.0221	0.13
cg00054511	PRR13	54458	12	53835377	-0.57	0.5655	0.755	-0.42	0.6735	0.839	-0.34	0.7316	0.872	-0.34	0.7344	0.882	-0.28	0.7768	0.934
cg00054525	CYBA	1535	16	88717587	3.7	0.0002	0.003	3.71	0.0002	0.003	3.61	0.0003	0.004	3.52	0.0004	0.005	4.02	0.0001	0.001
cg00055233	RLN1	6013	9	5339677	-2.94	0.0033	0.023	-2.83	0.0047	0.032	-2.91	0.0037	0.027	-3	0.0028	0.022	-1.6	0.1089	0.376
cg00055434	PLCH2	9651	1	2415344	-6.44	0	0	-6.45	0	0	-6.4	0	0	-6.35	0	0	-5.11	0	0
cg00055557	DOK5	55816	20	53092474	-1.7	0.0888	0.246	-2.08	0.0377	0.149	-1.89	0.0587	0.203	-1.84	0.0663	0.224	-0.93	0.3521	0.696
cg00055848	B3GNT2	10678	2	62422984	-0.75	0.4514	0.668	-0.85	0.3936	0.64	-0.87	0.3837	0.633	-0.79	0.4295	0.687	-0.25	0.7992	0.942
cg00056489	SH2B3	10019	12	111856652	-2.19	0.0285	0.113	-2.22	0.0266	0.116	-2.22	0.0267	0.118	-2.23	0.0261	0.117	-0.97	0.3341	0.68
cg00056624	CTDSPL	10217	3	37902229	-3.78	0.0002	0.002	-3.8	0.0001	0.002	-3.75	0.0002	0.002	-3.69	0.0002	0.003	-2.68	0.0073	0.057
cg00056628	STRA13;LRRC45	201254	17	79981271	0.59	0.5536	0.746	0.42	0.6719	0.838	0.68	0.4988	0.725	1.01	0.3122	0.58	1.25	0.212	0.547
cg00056719	PCBP2	5094	12	53845867	-2.13	0.0337	0.127	-1.97	0.0488	0.178	-2.21	0.0272	0.12	-1.99	0.0462	0.175	-1.76	0.0793	0.309
cg00056985	C9orf125	84302	9	104249490	-1.47	0.1417	0.333	-1.27	0.2027	0.442	-1.2	0.232	0.479	-1.31	0.1917	0.439	-0.65	0.5167	0.814
cg00057231	COL7A1	1294	3	48631958	-0.7	0.4859	0.696	-0.72	0.4695	0.702	-0.36	0.7154	0.863	-0.44	0.6618	0.843	1.36	0.1756	0.495
cg00057317	CTSB	1508	8	11725492	-1.82	0.0695	0.209	-0.41	0.682	0.844	-0.44	0.6564	0.828	-0.28	0.7769	0.904	-0.09	0.9322	0.983
cg00057434	ARMC4	55130	10	28288024	-0.52	0.6011	0.779	-0.45	0.6559	0.829	-0.48	0.6316	0.814	-0.91	0.3648	0.631	0.48	0.6335	0.874
cg00057661	ARF5	381	7	127228948	-0.45	0.6545	0.814	-0.19	0.8492	0.933	-1	0.316	0.57	-1.05	0.2927	0.561	-0.39	0.6991	0.904
cg00057676	C1orf220	400798	1	178512141	-1.64	0.1007	0.267	-1.61	0.107	0.299	-1.82	0.0691	0.226	-1.78	0.075	0.244	-1.44	0.149	0.451
cg00057700	ACADSB;IKZF5	36	10	124768526	-0.5	0.619	0.791	-0.62	0.5323	0.749	-0.64	0.5245	0.743	-0.56	0.577	0.791	-0.14	0.8867	0.97
cg00058009	TRPC3	7222	4	122853693	0.7	0.4817	0.693	0.59	0.5552	0.765	0.92	0.3577	0.61	0.67	0.5047	0.743	1.94	0.0523	0.236
cg00058113	VPS52;RPS18	6293	6	33239977	-0.18	0.8534	0.93	0.1	0.9211	0.967	0.09	0.9301	0.97	0.42	0.671	0.849	0.16	0.8734	0.966
cg00058296	RYR2	6262	1	237947435	-4.03	0.0001	0.001	-3.94	0.0001	0.001	-3.85	0.0001	0.002	-3.92	0.0001	0.001	-2.41	0.0162	0.103
cg00058299	SLC16A1	6566	1	113498193	-1.6	0.1109	0.285	-1.6	0.1088	0.302	-1.49	0.1354	0.348	-1.67	0.0953	0.285	-0.97	0.3323	0.678
cg00058329	P2RX2	22953	12	133195094	-0.33	0.7443	0.869	-0.24	0.8088	0.913	-0.25	0.8027	0.909	-0.38	0.7045	0.867	0.74	0.4623	0.779
cg00058449	ZBTB12	221527	6	31867956	3.74	0.0002	0.002	3.39	0.0007	0.007	3.76	0.0002	0.002	3.76	0.0002	0.002	3.78	0.0002	0.003
cg00058771	POLL;RP11-529I10.4	27343	10	103347979	0.37	0.7144	0.852	0.32	0.7513	0.883	0.43	0.6654	0.833	0.51	0.6131	0.814	0.72	0.4726	0.786
cg00058879	CACNA1I	8911	22	40082173	3.78	0.0002	0.002	3.8	0.0001	0.002	3.56	0.0004	0.004	3.45	0.0006	0.006	5.28	0	0
cg00059024	WDR93;PEX11A	56964	15	90233617	-1.69	0.091	0.25	-1.45	0.1466	0.365	-1.15	0.2509	0.501	-0.55	0.5821	0.795	0.02	0.9807	0.996
cg00059053	PRMT8	56341	12	3602162	1.59	0.1124	0.287	1.69	0.0912	0.27	1.39	0.1649	0.393	1.5	0.1346	0.354	2.63	0.0086	0.064
cg00059225	GLRA1	2741	5	151304357	-3.11	0.0019	0.015	-3.09	0.002	0.017	-2.67	0.0077	0.047	-2.87	0.0042	0.03	-2.03	0.0429	0.206
cg00059424	PES1	23481	22	30988148	-0.16	0.874	0.94	-0.19	0.853	0.935	-0.1	0.9189	0.965	0.04	0.9714	0.989	0.38	0.7044	0.906
cg00059740	C7orf49	78996	7	134855689	-0.46	0.6452	0.808	-0.72	0.4737	0.706	-0.76	0.4445	0.684	-0.66	0.5118	0.748	-0.11	0.9106	0.977
cg00059782	DDX11	1663	12	31226714	0.53	0.5968	0.777	0.23	0.8192	0.919	0.44	0.6633	0.832	0.57	0.5713	0.788	0.41	0.6855	0.898
cg00059854	AGAP1	116987	2	236443857	0.66	0.5063	0.712	0.43	0.669	0.836	0.52	0.6048	0.797	0.61	0.5427	0.769	1.66	0.0964	0.349
cg00059911	LHX5	64211	12	113908960	-2.41	0.016	0.075	-2.34	0.0194	0.092	-2.28	0.0227	0.105	-2.17	0.0301	0.13	-0.41	0.6841	0.897
cg00060287	COL1A1	1277	17	48278086	-1.03	0.3011	0.529	-0.93	0.355	0.607	-1.31	0.1891	0.426	-1.3	0.1948	0.443	-0.68	0.4992	0.803
cg00060304	PAX6	5080	11	31837237	0.28	0.776	0.887	0.32	0.7517	0.883	0.28	0.7783	0.897	0.24	0.8127	0.921	2.24	0.0254	0.143
cg00060320	KY	339855	3	134369974	-1.09	0.2747	0.501	-1.09	0.2767	0.529	-1.11	0.2689	0.521	-1.25	0.2126	0.467	0.57	0.5674	0.842
cg00060403	NME1;NME1-NME2	4830	17	49230877	-0.91	0.3612	0.589	-0.63	0.5264	0.744	-0.89	0.376	0.626	-0.49	0.6266	0.823	-0.7	0.4855	0.794
cg00060500	KIAA0226;FYTTD1	9711	3	197476529	-0.61	0.5449	0.74	-0.88	0.3773	0.626	-0.65	0.5166	0.738	-0.72	0.4731	0.72	-0.51	0.6092	0.863
cg00060606	C1orf228;TMEM53	339541	1	45140440	-2.18	0.0293	0.115	-1.93	0.0543	0.191	-1.93	0.0542	0.193	-1.6	0.1105	0.313	-1.49	0.1362	0.429
cg00060715	CENPF	1063	1	214779657	-0.52	0.6004	0.779	-0.56	0.5772	0.779	-0.32	0.7503	0.882	-0.38	0.7016	0.865	1.84	0.0653	0.273
cg00060762	LEO1	123169	15	52264133	-0.2	0.8393	0.922	-0.3	0.7646	0.89	-0.62	0.5361	0.751	-0.54	0.5904	0.801	-0.36	0.7185	0.912
cg00060880	WIBG	84305	12	56321627	0.34	0.7302	0.861	0.09	0.9319	0.972	0.06	0.9503	0.979	0.1	0.9228	0.97	0.09	0.9246	0.981
cg00061059	TECR	9524	19	14640983	-1.05	0.2935	0.521	-0.66	0.5102	0.732	-0.86	0.3887	0.638	-0.79	0.4289	0.686	-0.93	0.3544	0.698
cg00061086	RPL36AL;MGAT2	6166	14	50088260	-0.72	0.4695	0.683	-0.62	0.536	0.751	-0.58	0.5626	0.769	-0.59	0.5586	0.78	0.08	0.9399	0.985
cg00061150	NRBP2	340371	8	144918317	-0.64	0.5225	0.724	0.1	0.9238	0.969	0.17	0.8667	0.941	0.11	0.9094	0.964	1.31	0.1911	0.517
cg00061769	YY1AP1;DAP3	55249	1	155658843	-1.95	0.0517	0.171	-2.06	0.0397	0.155	-1.99	0.0465	0.174	-1.86	0.0633	0.217	-1.95	0.0517	0.234
cg00062245	ITGA2B	3674	17	42462260	2.31	0.0211	0.091	2.31	0.0209	0.098	2.32	0.0205	0.098	2.25	0.0249	0.113	5.11	0	0
cg00062312	KDM1A	23028	1	23346344	0.16	0.8762	0.941	-0.13	0.9003	0.958	-0.04	0.968	0.987	-0.06	0.9521	0.982	0.31	0.7542	0.927
cg00062356	OS9	10956	12	58087544	-3.67	0.0003	0.003	-1.21	0.2278	0.474	-1.28	0.201	0.441	-1.19	0.2342	0.494	-1.01	0.3141	0.662
cg00063066	C6orf173	387103	6	126661328	0.67	0.5047	0.711	0.57	0.568	0.773	0.6	0.5472	0.759	0.71	0.4771	0.723	0.54	0.5861	0.851
cg00063077	SLC30A7;EXTL2	148867	1	101360652	-0.32	0.7492	0.872	-0.11	0.9117	0.963	-0.14	0.8869	0.95	0.01	0.992	0.997	0.05	0.9603	0.99
cg00063174	WDR69	164781	2	228736253	3.43	0.0006	0.006	3.49	0.0005	0.005	3.58	0.0004	0.004	3.38	0.0007	0.008	4.57	0	0
cg00063471	TNFAIP8L3	388121	15	51385970	3.16	0.0016	0.013	3.32	0.0009	0.009	3.43	0.0006	0.007	3.26	0.0011	0.011	5.36	0	0
cg00063567	ERLEC1;LOC100302652;ASB3	27248	2	54014461	-0.42	0.676	0.828	0.13	0.8968	0.956	0.18	0.8603	0.938	0.03	0.9797	0.992	0.14	0.8858	0.969
cg00063649	C15orf61	145853	15	67813698	-0.62	0.5327	0.731	-0.62	0.5352	0.751	-0.59	0.5536	0.763	-0.76	0.4481	0.701	-0.75	0.4532	0.774
cg00063744	NEURL3	93082	2	97174026	-0.48	0.6302	0.798	-0.46	0.6466	0.823	-0.38	0.703	0.855	-0.42	0.6713	0.849	0.39	0.6942	0.902
cg00063945	TGIF1	7050	18	3450342	-0.51	0.6109	0.786	-0.64	0.5213	0.741	-0.81	0.4182	0.662	-0.67	0.501	0.74	0.03	0.9737	0.994
cg00064261	ACTA1	58	1	229570057	-1.49	0.1369	0.326	-1.46	0.1439	0.361	-1.55	0.1219	0.326	-1.52	0.1277	0.343	0.66	0.5071	0.808
cg00064284	YAP1	10413	11	101981184	0.83	0.4062	0.63	0.9	0.3707	0.62	0.48	0.6339	0.815	0.36	0.7168	0.873	0.82	0.4143	0.746
cg00064347	FYTTD1;KIAA0226	84248	3	197477238	-2.21	0.027	0.109	-1.54	0.1244	0.329	-1.41	0.16	0.386	-1.15	0.2518	0.515	-1.1	0.2714	0.619
cg00064950	SLC2A4	6517	17	7184216	-1.81	0.0698	0.209	-1.06	0.2914	0.544	-0.83	0.4079	0.654	-0.68	0.4987	0.739	-0.1	0.9229	0.98
cg00065071	ST7L;CAPZA1	54879	1	113162105	-2.46	0.0141	0.068	-2.67	0.0077	0.046	-2.77	0.0056	0.037	-2.59	0.0097	0.057	-2.77	0.0058	0.047
cg00065215	PAX7	5081	1	18959268	0.98	0.3255	0.554	1.02	0.3082	0.561	1.02	0.3079	0.562	1.02	0.3083	0.576	2.48	0.0132	0.088
cg00065408	CACNB3	784	12	49212475	-0.51	0.6117	0.786	-0.68	0.499	0.724	-0.79	0.4304	0.672	-0.77	0.4424	0.697	-0.3	0.7674	0.932
cg00065570	SLC39A4	55630	8	145641991	-1.68	0.0936	0.255	-1.06	0.2907	0.544	-1.16	0.2443	0.494	-1.07	0.2827	0.55	1.39	0.1654	0.479
cg00065726	FAM43A	131583	3	194406929	-0.29	0.773	0.886	-0.37	0.7079	0.859	-0.24	0.81	0.913	-0.31	0.7545	0.893	0.19	0.8529	0.96
cg00065905	NHLH2	4808	1	116381304	-0.09	0.9318	0.968	-0.1	0.9207	0.967	-0.08	0.938	0.974	-0.3	0.765	0.898	1.03	0.3053	0.653
cg00065919	C3orf71;ARIH2	646450	3	48956159	-0.33	0.7401	0.867	-0.16	0.8698	0.943	0.26	0.7971	0.906	0.16	0.8741	0.949	0.06	0.95	0.988
cg00065935	STXBP5L	9515	3	120627088	-3.15	0.0017	0.013	-3.16	0.0016	0.014	-3.05	0.0024	0.019	-3.53	0.0004	0.005	-2.45	0.0145	0.095
cg00066198	MPPE1	65258	18	11908695	-0.58	0.5623	0.753	-0.6	0.5486	0.76	-0.75	0.4554	0.692	-0.68	0.4966	0.737	-0.46	0.6476	0.88
cg00066468	RPUSD2	27079	15	40861791	-0.56	0.5788	0.764	-0.39	0.6976	0.853	-0.32	0.7519	0.883	-0.3	0.7634	0.897	-0.19	0.8463	0.958
cg00067018	DBX2	440097	12	45445370	-3.2	0.0014	0.012	-3.2	0.0014	0.012	-3.18	0.0015	0.013	-3.15	0.0017	0.014	-1.49	0.1362	0.429
cg00067102	OPN3	23596	1	241803367	-0.14	0.8919	0.95	-0.47	0.6354	0.816	-0.34	0.7376	0.875	-0.11	0.9132	0.966	0.29	0.7731	0.933
cg00067365	ZNF131	7690	5	43121575	0.87	0.3831	0.609	1.62	0.1057	0.297	1.78	0.0757	0.241	1.7	0.0887	0.271	2.06	0.0393	0.194
cg00067414	MTHFD1L	25902	6	151188081	-0.82	0.4152	0.638	-0.96	0.3374	0.589	-0.93	0.3545	0.607	-0.91	0.3626	0.629	-0.47	0.6417	0.878
cg00067574	RHOQ	23433	2	46770281	-0.93	0.3535	0.582	-0.99	0.3229	0.576	-0.69	0.4914	0.719	-0.67	0.5057	0.743	0.64	0.5193	0.816
cg00067576	GADD45B	4616	19	2475014	1.42	0.1545	0.352	1.33	0.1838	0.417	1.04	0.2966	0.55	1.14	0.2539	0.517	1.73	0.0831	0.318
cg00067814	WDR91	29062	7	134896357	0.49	0.6232	0.794	0.69	0.4885	0.716	0.6	0.5514	0.762	0.31	0.7585	0.895	0.29	0.7718	0.933
cg00068155	CPNE4	131034	3	131754131	-3.43	0.0006	0.006	-3.44	0.0006	0.006	-3.44	0.0006	0.006	-3.6	0.0003	0.004	-2.32	0.0207	0.123
cg00068305	CSNK1G3	1456	5	122847680	0.13	0.8938	0.95	-0.21	0.8354	0.927	-0.41	0.6851	0.845	-0.28	0.7834	0.907	0.17	0.8682	0.964
cg00068377	PRDM16	63976	1	3275180	-4.97	0	0	-4.9	0	0	-4.84	0	0	-4.83	0	0	-3.33	0.0009	0.011
cg00068503	COL9A2	1298	1	40782713	-1.53	0.1261	0.309	-1.56	0.1192	0.32	-1.51	0.1322	0.343	-1.69	0.0917	0.278	-0.25	0.8056	0.944
cg00068622	FAM151B	167555	5	79783654	2.06	0.0396	0.143	0.77	0.4399	0.679	0.76	0.4472	0.685	1.19	0.2349	0.495	1.64	0.1012	0.36
cg00069017	NPHP4	261734	1	6051640	-0.1	0.9195	0.962	0.08	0.9335	0.973	0.09	0.9294	0.97	0.27	0.7875	0.909	0.83	0.4056	0.74
cg00069242	JUB	84962	14	23450527	-2.18	0.0291	0.115	-2.19	0.0284	0.122	-2.19	0.0285	0.124	-1.9	0.0577	0.204	-0.59	0.5571	0.837
cg00069860	RNF220	55182	1	44883227	3.07	0.0021	0.016	2.77	0.0057	0.037	2.74	0.0061	0.04	2.51	0.0123	0.068	3.9	0.0001	0.002
cg00070318	T	6862	6	166581272	-1.01	0.3104	0.539	-1.23	0.2193	0.463	-1.18	0.2367	0.485	-1.25	0.2108	0.464	-0.09	0.9292	0.982
cg00070680	DGKI	9162	7	137531956	3.49	0.0005	0.005	3.35	0.0008	0.008	3.41	0.0007	0.007	3.42	0.0006	0.007	4.92	0	0
cg00070814	DDX21	9188	10	70715958	0.72	0.4745	0.687	0.64	0.5221	0.741	0.49	0.6218	0.807	0.77	0.4402	0.695	0.9	0.3688	0.71
cg00071442	ESR2	2100	14	64805784	-0.2	0.8442	0.925	-0.02	0.985	0.994	0.02	0.9863	0.995	0.06	0.9554	0.983	0.42	0.6743	0.893
cg00071565	ODC1	4953	2	10588493	-0.56	0.5725	0.76	-0.56	0.578	0.78	-0.54	0.5886	0.786	-0.43	0.668	0.847	-0.2	0.8452	0.957
cg00071751	KIF20B	9585	10	91461194	-0.63	0.5308	0.73	-1.35	0.1765	0.408	-1.3	0.1923	0.43	-1.38	0.1667	0.404	-1.27	0.2055	0.538
cg00071950	SLC2A9	56606	4	10020882	-0.57	0.572	0.759	-0.57	0.572	0.776	-0.54	0.5859	0.784	-0.47	0.639	0.83	0.7	0.4852	0.794
cg00071998	MSH5	4439	6	31708121	2.06	0.0394	0.142	1.74	0.083	0.254	1.83	0.0668	0.221	1.76	0.0787	0.251	2.4	0.0166	0.105
cg00072099	PPM1K	152926	4	89205891	-1.68	0.0936	0.255	-1.83	0.0669	0.22	-1.78	0.0749	0.239	-1.76	0.0786	0.251	-1.49	0.136	0.429
cg00072216	MXD4	10608	4	2263638	-1.75	0.0809	0.231	-1.77	0.0763	0.24	-1.6	0.1088	0.304	-1.37	0.1723	0.412	-0.98	0.3278	0.675
cg00072711	C9orf24	84688	9	34381150	-0.36	0.7166	0.853	-0.27	0.7866	0.902	-0.16	0.8739	0.944	-0.05	0.9575	0.984	2.01	0.0448	0.213
cg00072720	CLDN7	1366	17	7165831	-0.08	0.9384	0.971	-0.17	0.8632	0.941	-0.28	0.7823	0.899	-0.36	0.7168	0.873	0.48	0.6293	0.872
cg00073010	RAI1	10743	17	17627194	4.47	0	0	4.85	0	0	5.04	0	0	4.78	0	0	4.87	0	0
cg00073713	LMTK2	22853	7	97800932	-1.1	0.2731	0.499	-0.96	0.3378	0.59	-1.01	0.3125	0.567	-1.1	0.2726	0.538	-0.38	0.7049	0.907
cg00073771	OAT	4942	10	126107736	0.35	0.7278	0.86	0.18	0.8576	0.938	0.18	0.861	0.938	0.13	0.8933	0.958	0.44	0.6565	0.885
cg00073780	PKIB	5570	6	122931415	-1.48	0.1387	0.328	-1.51	0.1318	0.341	-1.47	0.1427	0.36	-1.42	0.1572	0.39	-0.23	0.8179	0.948
cg00074184	SLC22A15	55356	1	116519323	-2.36	0.0184	0.083	-2.46	0.0142	0.073	-2.42	0.0156	0.08	-2.3	0.0215	0.102	-0.99	0.3248	0.672
cg00074379	HAX1	10456	1	154245288	-2.37	0.0179	0.081	-1.06	0.2877	0.54	-0.97	0.3329	0.587	-1.07	0.2838	0.551	-0.59	0.5572	0.837
cg00074818	CLDN23	137075	8	8560427	2.92	0.0036	0.024	2.9	0.0038	0.027	3.34	0.0009	0.009	3.14	0.0017	0.015	3.41	0.0007	0.009
cg00075011	COG4;SF3B3	25839	16	70557093	0.75	0.4534	0.67	0.56	0.5787	0.78	0.22	0.8232	0.92	0.29	0.7714	0.901	0.43	0.6705	0.892
cg00075192	C7orf25	79020	7	42951814	-0.74	0.4619	0.677	-0.77	0.4408	0.68	-0.71	0.4784	0.709	-0.62	0.5346	0.764	-0.42	0.6775	0.895
cg00075204	SFXN1	94081	5	174905343	-0.65	0.5179	0.721	-0.98	0.3255	0.578	-0.95	0.3403	0.594	-0.83	0.4084	0.669	0.17	0.8648	0.963
cg00075507	SARM1	23098	17	26708226	1.16	0.247	0.47	1.15	0.2505	0.5	1.17	0.2432	0.492	1.11	0.2666	0.532	2.98	0.0029	0.028
cg00075589	ZNF142;BCS1L	7701	2	219524515	1.53	0.1253	0.308	0.65	0.5166	0.737	0.64	0.5254	0.744	0.67	0.5031	0.742	0.77	0.443	0.766
cg00075634	HELT	391723	4	185940595	-2.22	0.0268	0.108	-1.48	0.1404	0.355	-1.51	0.1307	0.341	-1.65	0.0985	0.291	-0.52	0.6053	0.861
cg00076056	KIAA0513	9764	16	85061228	-0.72	0.4745	0.687	-0.88	0.3804	0.629	-0.93	0.3504	0.603	-0.59	0.5531	0.776	-0.44	0.6591	0.886
cg00076307	SLC27A6	28965	5	128300967	-1.01	0.3138	0.542	-0.69	0.4895	0.717	-0.59	0.5556	0.764	-0.7	0.4866	0.73	0.59	0.553	0.835
cg00076353	TBC1D20	128637	20	442752	-1.17	0.2404	0.463	-0.85	0.3952	0.642	-0.98	0.3272	0.581	-0.66	0.512	0.748	-0.46	0.6452	0.879
cg00076497	GRM8	2918	7	126891621	-1.19	0.2336	0.455	-1.28	0.2024	0.442	-1.43	0.1533	0.376	-1.45	0.1468	0.373	0.05	0.9629	0.991
cg00076645	UBTD2	92181	5	171711562	-1.33	0.1835	0.392	-1.54	0.1242	0.329	-1.64	0.1011	0.29	-1.72	0.0856	0.265	-0.96	0.3352	0.681
cg00077017	FLNB	2317	3	57994273	0	0.9968	0.998	-0.04	0.9715	0.988	-0.02	0.985	0.994	-0.05	0.962	0.986	-0.12	0.9035	0.975
cg00077312	EXD3	54932	9	140311020	-1.64	0.1019	0.269	-1.73	0.0843	0.256	-1.31	0.1903	0.427	-1.5	0.1334	0.352	-0.67	0.501	0.804
cg00078085	OXTR	5021	3	8810592	1.59	0.1111	0.285	1.61	0.1071	0.299	1.59	0.1126	0.31	1.59	0.1111	0.314	2.9	0.0038	0.034
cg00078194	MDK	4192	11	46402949	-2.49	0.0127	0.063	-2.45	0.0144	0.074	-2.3	0.0214	0.101	-2.31	0.021	0.1	-1.54	0.1233	0.405
cg00078318	SOX11	6664	2	5837429	-1.96	0.05	0.167	-1.99	0.0463	0.172	-2.08	0.0379	0.151	-2.21	0.027	0.12	-0.49	0.6256	0.87
cg00078456	MIB2	142678	1	1564422	2.2	0.0276	0.11	2.55	0.0108	0.06	2.5	0.0125	0.068	2.43	0.0151	0.079	2.55	0.0108	0.076
cg00078746	GPR68	8111	14	91700401	-6.07	0	0	-6.27	0	0	-5.78	0	0	-5.68	0	0	-4.44	0	0
cg00078940	H2AFY	9555	5	134734932	0.77	0.4428	0.661	-0.08	0.9332	0.973	-0.1	0.9215	0.967	0.11	0.9154	0.967	0.23	0.8218	0.949
cg00078968	WNT3A	89780	1	228225659	0.88	0.3767	0.604	0.87	0.3827	0.631	1.02	0.3065	0.56	1	0.3157	0.584	2.23	0.0256	0.144
cg00079169	THOP1	7064	19	2811669	-0.76	0.4499	0.667	-1.36	0.1736	0.404	-0.73	0.4652	0.699	-0.81	0.416	0.676	-0.19	0.8529	0.96
cg00079216	CHD4	1108	12	6716557	0.09	0.9316	0.968	0.23	0.8148	0.916	0.11	0.9126	0.963	-0.11	0.9152	0.967	-0.11	0.9154	0.978
cg00079302	RPS15	6209	19	1439985	-1.25	0.2119	0.429	-1.26	0.2066	0.447	-1.22	0.2235	0.469	-1.11	0.2693	0.535	-0.34	0.7333	0.919
cg00079563	ARFGAP3	26286	22	43253521	-2.44	0.015	0.071	-2.51	0.0123	0.066	-2.66	0.008	0.049	-2.61	0.0093	0.055	-1.63	0.1026	0.363
cg00079638	B2M	567	15	45003652	1.95	0.0516	0.171	1.18	0.238	0.486	0.66	0.5081	0.732	0.89	0.3725	0.638	0.92	0.3589	0.702
cg00079891	RHBDF1	64285	16	122716	-0.23	0.8189	0.911	-0.4	0.6912	0.849	-0.38	0.7004	0.854	-0.15	0.8835	0.954	0.22	0.8276	0.951
cg00080059	DIDO1;C20orf11	11083	20	61568856	-1.17	0.2439	0.467	-0.7	0.4861	0.715	-0.86	0.3912	0.64	-1.08	0.2811	0.548	-0.56	0.5786	0.847
cg00080118	CCHCR1;TCF19	54535	6	31126173	-0.46	0.6488	0.81	-0.8	0.4214	0.663	-0.73	0.4634	0.698	-0.7	0.4862	0.73	-0.85	0.3961	0.733
cg00080123	GRK6	2870	5	176853446	-0.85	0.3971	0.622	-0.85	0.3936	0.64	-0.72	0.4708	0.703	-0.55	0.5794	0.793	-0.18	0.8564	0.961
cg00081084	TBCB	1155	19	36612722	-2.64	0.0085	0.047	-1.74	0.0828	0.253	-1.68	0.0931	0.275	-1.86	0.0628	0.216	-1.07	0.2852	0.633
cg00081347	SGSH	6448	17	78188837	0.05	0.964	0.983	0.15	0.8783	0.948	0.34	0.7328	0.872	0.28	0.7777	0.904	0.75	0.4541	0.774
cg00081574	EPHA4	2043	2	222437836	0.07	0.9469	0.975	-0.09	0.9255	0.969	-0.18	0.8573	0.936	-0.14	0.8875	0.955	0.51	0.6096	0.863
cg00081935	TSPAN9	10867	12	3186906	-5.65	0	0	-5.48	0	0	-5.44	0	0	-5.53	0	0	-4.36	0	0
cg00081975	ABCC3	8714	17	48712370	-0.82	0.4143	0.637	-0.81	0.4177	0.661	-1.14	0.2561	0.507	-1.24	0.217	0.472	-0.65	0.5158	0.813
cg00082235	IFFO1	25900	12	6664536	4.69	0	0	4.59	0	0	4.62	0	0	4.5	0	0	4.38	0	0
cg00082491	BAT4;CSNK2B	7918	6	31633028	-0.44	0.6599	0.818	0.26	0.7912	0.904	0.24	0.8141	0.915	0.82	0.4098	0.67	0.77	0.4423	0.766
cg00082497	MARCKSL1	65108	1	32802133	-3.82	0.0001	0.002	-3.69	0.0002	0.003	-3.5	0.0005	0.005	-3.65	0.0003	0.003	-2.1	0.0359	0.183
cg00082664	SFRP2	6423	4	154710796	0.42	0.6752	0.827	0.68	0.4939	0.721	0.35	0.7286	0.87	0.13	0.896	0.959	1.79	0.0739	0.295
cg00082874	SLC12A5	57468	20	44660920	-0.88	0.3791	0.606	-0.5	0.6164	0.804	-0.48	0.6338	0.815	-0.57	0.5688	0.786	0.7	0.4842	0.794
cg00082897	TYMP	1890	22	50967392	-0.6	0.5517	0.745	-0.72	0.4701	0.703	-0.78	0.4346	0.676	-0.77	0.4431	0.697	-0.11	0.9125	0.977
cg00083072	SIPA1	6494	11	65415190	-2.51	0.0123	0.061	-2.46	0.0139	0.072	-2.37	0.0177	0.088	-2.37	0.0181	0.09	-1.18	0.2374	0.578
cg00083194	DNM1L	10059	12	32832920	-1.08	0.2818	0.509	-1.51	0.1305	0.339	-1.55	0.1209	0.325	-1.55	0.1206	0.33	-1.22	0.2224	0.56
cg00083206	DDO	8528	6	110721305	-0.25	0.8054	0.904	-0.29	0.7748	0.896	-0.63	0.5317	0.748	-0.76	0.4498	0.702	0.61	0.5433	0.83
cg00083359	EEF1D	1936	8	144676110	-0.48	0.6283	0.797	-0.31	0.76	0.888	-0.29	0.7684	0.891	-0.3	0.7653	0.898	0.92	0.3589	0.702
cg00083833	NKD1	85407	16	50583273	5.05	0	0	5.19	0	0	5.18	0	0	5.07	0	0	6.6	0	0
cg00084435	LRRC14B	389257	5	195276	-5.57	0	0	-4.76	0	0	-4.74	0	0	-4.93	0	0	-3.31	0.0009	0.011
cg00084687	GATAD1	57798	7	92076896	-3.54	0.0004	0.004	-2.85	0.0044	0.03	-2.95	0.0032	0.024	-2.85	0.0044	0.031	-2.76	0.0059	0.048
cg00084958	PROKR1	10887	2	68882355	-5.34	0	0	-5.08	0	0	-4.67	0	0	-4.75	0	0	-3.39	0.0007	0.009
cg00085029	PRR5L	79899	11	36398393	-0.46	0.648	0.81	-0.49	0.6237	0.809	-0.69	0.4934	0.721	-0.67	0.5015	0.74	0.31	0.7602	0.929
cg00085061	RIPK4	54101	21	43161624	1.74	0.0815	0.232	1.7	0.0899	0.267	1.71	0.0876	0.264	1.66	0.0966	0.287	2.27	0.0236	0.136
cg00085122	FBXO2	26232	1	11709018	0.8	0.4222	0.644	0.92	0.3567	0.608	0.89	0.3743	0.625	0.69	0.4898	0.732	2.12	0.0344	0.177
cg00085403	PDE4DIP	9659	1	144932207	-1.41	0.1587	0.358	-1.3	0.1946	0.431	-1.3	0.1947	0.433	-1.23	0.2181	0.474	-1.01	0.3112	0.659
cg00086266	PUSL1;ACAP3	126789	1	1242895	-2.02	0.0438	0.153	-1.85	0.0642	0.214	-1.92	0.0552	0.195	-1.56	0.1182	0.326	-1.38	0.1689	0.484
cg00086346	ATCAY	85300	19	3908136	-6.26	0	0	-6.75	0	0	-6.55	0	0	-6.3	0	0	-5.18	0	0
cg00086488	MCF2L	23263	13	113648882	-5.85	0	0	-6.23	0	0	-6.55	0	0	-6.42	0	0	-4.9	0	0
cg00086493	KLK12	43849	19	51535348	-6.11	0	0	-6.07	0	0	-5.92	0	0	-5.82	0	0	-4.4	0	0
cg00086670	AS3MT	57412	10	104629122	-3.02	0.0026	0.019	-3.02	0.0026	0.02	-2.85	0.0044	0.031	-2.84	0.0046	0.032	-2.04	0.0419	0.203
cg00086730	FAM38A	9780	16	88782159	-0.93	0.3539	0.582	-1.47	0.1412	0.356	-1.43	0.1529	0.375	-1.39	0.1641	0.4	-0.48	0.6336	0.874
cg00086871	TBC1D14	57533	4	6988644	0.47	0.6388	0.804	0.47	0.638	0.818	0.45	0.6494	0.824	0.34	0.7337	0.882	0.52	0.6066	0.861
cg00087005	CTBP2	1488	10	126848218	2.01	0.0442	0.154	0.75	0.4537	0.69	0.55	0.5815	0.782	0.63	0.5275	0.759	0.81	0.417	0.748
cg00087098	G3BP2	9908	4	76598919	1.82	0.0694	0.209	1.76	0.0778	0.243	1.72	0.085	0.259	1.89	0.0591	0.207	2.38	0.0174	0.109
cg00087195	MTRR;FASTKD3	4552	5	7869293	-1.91	0.0569	0.183	-0.85	0.3933	0.64	-0.65	0.5157	0.737	0.1	0.9237	0.971	0.19	0.8457	0.957
cg00087298	RP9	6100	7	33149137	-2.39	0.0169	0.078	-1.71	0.088	0.264	-1.71	0.0881	0.265	-1.7	0.09	0.274	-1.27	0.2048	0.537
cg00087301	SMPD4;FAM128B	55627	2	130939476	0.2	0.8406	0.923	0.19	0.8487	0.933	0.14	0.8852	0.95	0.34	0.7332	0.882	0.33	0.7426	0.922
cg00087568	RAB11FIP3	9727	16	560280	-2.43	0.0152	0.072	-2.82	0.0048	0.032	-2.76	0.0058	0.038	-2.73	0.0064	0.041	-1.4	0.1627	0.474
cg00087735	SLC45A1	50651	1	8390233	-3.07	0.0022	0.016	-2.84	0.0046	0.031	-2.61	0.0092	0.054	-2.63	0.0086	0.052	-1.21	0.2277	0.566
cg00087799	TICAM1	148022	19	4831891	-0.92	0.3603	0.588	-0.29	0.7718	0.894	-0.06	0.9512	0.98	0.21	0.8342	0.932	0.43	0.668	0.89
cg00087906	MMP2	4313	16	55513415	-0.31	0.7602	0.878	-0.32	0.7459	0.88	-0.41	0.6825	0.843	-0.57	0.5692	0.787	0.98	0.3249	0.672
cg00088026	FBXO21	23014	12	117628347	-1.97	0.0495	0.166	-1.99	0.0463	0.172	-1.97	0.049	0.18	-1.86	0.0627	0.215	-1.43	0.1525	0.458
cg00088227	GCC1	79571	7	127225777	-0.28	0.7802	0.89	-0.17	0.8643	0.941	-0.37	0.7124	0.861	-0.4	0.6911	0.859	-0.06	0.9534	0.989
cg00089091	DPP10	57628	2	115919950	1.76	0.0782	0.226	1.79	0.073	0.233	1.88	0.0606	0.208	1.71	0.0878	0.269	2.67	0.0077	0.059
cg00089101	TMEM131	23505	2	98612552	-0.47	0.641	0.806	-0.99	0.3212	0.574	-0.91	0.3648	0.616	-0.67	0.5019	0.741	-0.42	0.6771	0.894
cg00089224	PITX1	5307	5	134369116	-0.96	0.3386	0.567	-1.06	0.2886	0.541	-1.03	0.303	0.557	-1.07	0.2838	0.551	-0.29	0.7726	0.933
cg00089353	PPM1L	151742	3	160473693	-0.45	0.6492	0.811	0.02	0.9845	0.994	0.15	0.8797	0.947	0.4	0.6902	0.859	0.52	0.6026	0.859
cg00089372	MEF2D	4209	1	156469964	-1.29	0.1973	0.41	-0.09	0.9251	0.969	0.21	0.8361	0.926	0.28	0.7827	0.907	0.32	0.7473	0.924
cg00089444	DHRS12	79758	13	52378305	1.2	0.2288	0.449	0.38	0.7068	0.858	0.44	0.6575	0.829	0.17	0.8645	0.945	0.43	0.6648	0.889
cg00089550	SLC43A1	8501	11	57267181	-4.64	0	0	-4.64	0	0	-4.69	0	0	-4.5	0	0	-3.72	0.0002	0.003
cg00089719	CCNO	10309	5	54527320	1.28	0.2008	0.414	1.92	0.0551	0.193	2.07	0.0382	0.152	2.05	0.0401	0.159	2.83	0.0046	0.04
cg00089798	FAM19A2	338811	12	62585204	3.56	0.0004	0.004	3.26	0.0012	0.011	3.42	0.0006	0.007	3.31	0.001	0.009	4.38	0	0
cg00090103	ARHGEF2	9181	1	155920763	-0.57	0.5671	0.756	-0.81	0.4169	0.66	-0.8	0.4218	0.665	-1.35	0.178	0.42	-1.1	0.271	0.618
cg00090147	GATA4	2626	8	11562367	-3.01	0.0026	0.019	-2.56	0.0104	0.058	-2	0.0456	0.171	-2.11	0.0347	0.143	-0.66	0.5089	0.809
cg00090197	TMEM125	128218	1	43738732	-1.22	0.2218	0.44	-0.96	0.3351	0.587	-0.98	0.3295	0.583	-1.12	0.2645	0.529	0.31	0.7541	0.927
cg00090261	RGS22	26166	8	101118548	2.81	0.0051	0.032	2.4	0.0166	0.083	2.4	0.0167	0.084	2.22	0.0267	0.119	3.63	0.0003	0.004
cg00090648	C1orf55	163859	1	226187276	-0.33	0.7416	0.868	0.5	0.6174	0.805	-0.1	0.9217	0.967	0.34	0.7368	0.884	0.36	0.7163	0.912
cg00090731	STIM2	57620	4	26862057	-0.59	0.5523	0.746	-0.59	0.5526	0.763	-0.66	0.5111	0.734	-0.39	0.6984	0.863	0.03	0.9739	0.994
cg00090764	MORN1	79906	1	2259065	-4.24	0	0	-3.95	0.0001	0.001	-4.05	0.0001	0.001	-4.05	0.0001	0.001	-2.26	0.0239	0.137
cg00090767	MAX	4149	14	65569376	-2.57	0.0103	0.054	-2.47	0.0135	0.071	-2.22	0.0268	0.118	-2.21	0.0272	0.121	-2.23	0.0261	0.146
cg00090800	IL4R	3566	16	27325237	2.29	0.0219	0.094	2.07	0.0388	0.152	1.89	0.0592	0.204	1.81	0.0708	0.234	1.41	0.16	0.47
cg00090865	ANO10	55129	3	43663694	1.59	0.1129	0.288	1.02	0.3056	0.559	1.05	0.2946	0.548	1.26	0.208	0.461	1.2	0.2286	0.567
cg00091162	BRP44;DCAF6	25874	1	167906284	-3.14	0.0017	0.014	-2.44	0.0149	0.076	-2.47	0.0137	0.073	-2.33	0.0198	0.096	-1.82	0.0691	0.283
cg00091596	ARRDC4	91947	15	98503803	-1.56	0.1185	0.297	-1.55	0.1202	0.322	-1.69	0.0913	0.271	-1.77	0.0777	0.249	-1.17	0.2425	0.585
cg00091633	FSTL1	11167	3	120170383	-0.08	0.939	0.972	-0.07	0.9433	0.976	-0.12	0.9041	0.959	-0.31	0.7532	0.892	1.23	0.2196	0.556
cg00091794	GABBR2	9568	9	101472149	-2.66	0.0079	0.044	-2.33	0.0198	0.094	-2.23	0.0258	0.115	-2.31	0.021	0.1	-0.81	0.4189	0.749
cg00091827	BIN1	274	2	127863656	2.15	0.0319	0.122	2.15	0.0315	0.131	2.21	0.0276	0.121	2.34	0.0192	0.094	3.4	0.0007	0.009
cg00092273	FAM91A1	157769	8	124780287	-0.47	0.6354	0.802	-1.11	0.2682	0.52	-0.94	0.3487	0.601	-0.74	0.4622	0.711	-0.39	0.693	0.901
cg00092287	NMI	9111	2	152146295	-1.3	0.1924	0.404	-1.31	0.1921	0.428	-1.39	0.1651	0.393	-1.36	0.1743	0.415	-1.03	0.3032	0.652
cg00092389	GTF3C1;KIAA0556	2975	16	27561478	-0.53	0.5987	0.778	-0.63	0.5294	0.747	-0.66	0.5121	0.735	-0.61	0.5448	0.771	-0.66	0.5065	0.808
cg00092518	PHF11	51131	13	50070550	1.74	0.0819	0.233	1.78	0.0756	0.239	1.92	0.0546	0.194	1.79	0.0734	0.24	3.54	0.0004	0.006
cg00092611	WAC	51322	10	28821682	-1.86	0.0637	0.197	-2.01	0.0442	0.167	-2.04	0.0416	0.161	-2.09	0.0367	0.149	-1.97	0.0485	0.224
cg00093058	RHOT2	89941	16	717932	1	0.3153	0.544	1.3	0.1929	0.429	1.29	0.1978	0.437	1.31	0.1898	0.436	2.2	0.0281	0.154
cg00093544	SEC14L4	284904	22	30901640	-0.45	0.6506	0.812	-0.46	0.6475	0.823	-0.55	0.5792	0.78	-0.64	0.5238	0.756	0.99	0.3208	0.668
cg00093815	LEPROTL1	23484	8	29953478	-2.9	0.0037	0.025	-1.46	0.1458	0.364	-1.29	0.1967	0.435	-1.29	0.1982	0.448	-1	0.3163	0.664
cg00093890	NPNT	255743	4	106817692	-0.52	0.6003	0.779	-0.52	0.6035	0.796	-0.47	0.6394	0.818	-0.54	0.5884	0.799	0.93	0.35	0.694
cg00093900	PPP1R15B	84919	1	204381012	-1.21	0.2269	0.447	-1.01	0.3114	0.564	-0.92	0.3596	0.612	-0.93	0.35	0.618	-0.53	0.5966	0.856
cg00094036	THAP2;ZFC3H1	83591	12	72057474	0.2	0.8405	0.923	-0.1	0.9236	0.968	0.07	0.9417	0.976	0.23	0.8178	0.924	-0.11	0.9146	0.978
cg00094319	PABPC3	5042	13	25670530	-3.59	0.0003	0.004	-3.5	0.0005	0.005	-3.36	0.0008	0.008	-3.58	0.0004	0.004	-1.97	0.0493	0.227
cg00094739	HRNBP3	146713	17	77179999	-1.78	0.0757	0.221	-1.87	0.0613	0.208	-1.92	0.0556	0.196	-2	0.0458	0.174	-0.49	0.6212	0.868
cg00094858	PPFIA3;C19orf73	8541	19	49623089	-1.09	0.2749	0.501	-1.07	0.2833	0.536	-1.03	0.3054	0.559	-0.92	0.3556	0.623	-0.16	0.8765	0.967
cg00094901	BAT5	7920	6	31670595	-2.08	0.0381	0.139	-1.83	0.0668	0.22	-1.84	0.0658	0.219	-1.21	0.2247	0.482	-1.27	0.2041	0.536
cg00095027	ADAM22	53616	7	87563525	-1.73	0.083	0.235	-1.49	0.1368	0.349	-1.49	0.1373	0.351	-1.81	0.0699	0.232	-1.22	0.223	0.561
cg00095493	ERGIC3	51614	20	34130037	-2.83	0.0048	0.03	-3.04	0.0024	0.019	-3.35	0.0008	0.008	-3.35	0.0008	0.008	-2.72	0.0067	0.053
cg00095594	NID1	4811	1	236228625	-0.43	0.6646	0.821	-0.45	0.6527	0.827	-0.42	0.671	0.837	-0.74	0.4623	0.712	0.32	0.7454	0.923
cg00095674	PLEKHO1	51177	1	150122654	-0.76	0.4457	0.663	-0.71	0.4804	0.71	-0.89	0.3758	0.626	-1.03	0.3033	0.571	-0.31	0.7572	0.928
cg00095678	TMEM136	219902	11	120196371	-6.26	0	0	-6.41	0	0	-6.43	0	0	-6.43	0	0	-5.33	0	0
cg00095976	SLC35F1	222553	6	118228060	-2.54	0.0111	0.057	-2.55	0.0108	0.06	-2.34	0.0192	0.093	-2.8	0.0051	0.035	-1.62	0.1054	0.369
cg00096104	CLYBL	171425	13	100547897	2.71	0.0068	0.04	2.78	0.0056	0.036	2.69	0.0072	0.045	2.43	0.0152	0.079	3.52	0.0004	0.006
cg00096440	FBXL16	146330	16	756586	-1.33	0.1825	0.391	-1.3	0.194	0.43	-1.41	0.1591	0.385	-1.39	0.1633	0.399	0.14	0.8883	0.97
cg00096922	DLX5	1749	7	96654185	-5.28	0	0	-5.19	0	0	-5.13	0	0	-5.19	0	0	-4.09	0	0.001
cg00097081	CLDND2;ETFB	125875	19	51871073	-0.17	0.8651	0.935	-0.16	0.8757	0.946	-0.11	0.9112	0.962	-0.24	0.8142	0.922	0.33	0.7398	0.921
cg00097146	SIX3	6496	2	45171818	6.13	0	0	5.82	0	0	5.81	0	0	5.65	0	0	6.71	0	0
cg00097177	GOLGA7B	401647	10	99609865	-1.09	0.278	0.505	-1.04	0.2974	0.55	-0.98	0.3256	0.579	-0.93	0.3526	0.62	-0.35	0.7279	0.916
cg00097282	FSCN1	6624	7	5633595	-0.79	0.4294	0.65	-1.03	0.3024	0.555	-0.67	0.5011	0.727	-0.51	0.608	0.811	0.52	0.6008	0.859
cg00097536	ZFP36L2;LOC100129726	678	2	43454476	-0.18	0.8543	0.93	-0.63	0.5268	0.745	-0.51	0.6097	0.8	-0.43	0.6653	0.845	-0.44	0.6604	0.887
cg00097626	SLC41A1	254428	1	205782249	-2.28	0.0229	0.097	-2.23	0.0259	0.114	-2.19	0.0284	0.123	-2.2	0.0278	0.123	-2.32	0.0206	0.123
cg00097940	KIAA0226;FYTTD1	9711	3	197476561	-1.49	0.1354	0.324	-1.33	0.1851	0.419	-1.08	0.2795	0.532	-1.02	0.3081	0.576	-0.36	0.7204	0.913
cg00098070	ATP11A	23250	13	113410011	-0.11	0.9135	0.959	0.06	0.9505	0.979	0.06	0.9532	0.981	0.1	0.9227	0.97	0.91	0.3644	0.707
cg00098112	YAF2	10138	12	42631803	-1.06	0.2916	0.519	-0.99	0.3237	0.577	-1.22	0.2231	0.468	-1.27	0.2041	0.456	-1.1	0.271	0.618
cg00098239	PNPLA6	10908	19	7599173	-0.79	0.4322	0.652	-0.79	0.4325	0.673	-0.97	0.3309	0.585	-0.99	0.3214	0.59	-0.43	0.667	0.89
cg00098280	KIAA1012	22878	18	29523426	-0.74	0.4598	0.675	-0.64	0.5247	0.743	-0.77	0.4416	0.681	-0.48	0.6335	0.827	0.05	0.9564	0.989
cg00098553	RASA3	22821	13	114897502	-1.99	0.0463	0.159	-1.89	0.0592	0.203	-1.59	0.1113	0.308	-1.59	0.1114	0.315	-1.02	0.3063	0.654
cg00098718	KIAA1199	57214	15	81072600	-2.04	0.0419	0.148	-1.95	0.0508	0.183	-1.6	0.1106	0.307	-1.64	0.1022	0.298	-0.54	0.5901	0.853
cg00098814	MAP2K1	5604	15	66679050	-1.43	0.1525	0.349	-1.4	0.1615	0.386	-1.74	0.0816	0.253	-1.68	0.0935	0.281	-1.14	0.2537	0.598
cg00099023	WDR51A	25886	3	52189007	0.03	0.9788	0.99	-0.03	0.9747	0.989	-0.22	0.8282	0.922	-0.11	0.9123	0.966	0.11	0.913	0.978
cg00099091	HAGHL;CCDC78	84264	16	776809	-1.19	0.2326	0.453	-1.25	0.2115	0.453	-1.22	0.2241	0.47	-1.2	0.2314	0.49	0.05	0.9593	0.99
cg00099393	PTPRN2	5799	7	157361621	1.69	0.0907	0.25	1.69	0.0918	0.271	1.69	0.0915	0.272	1.57	0.1159	0.322	3.8	0.0001	0.002
cg00099427	CCDC19	25790	1	159870134	-5.79	0	0	-5.43	0	0	-5.51	0	0	-5.53	0	0	-4.2	0	0.001
cg00099768	KIAA0040	9674	1	175162136	-2.47	0.0135	0.066	-2.55	0.0109	0.06	-2.69	0.0073	0.045	-2.63	0.0087	0.052	-1.4	0.1616	0.472
cg00099835	CNNM4	26504	2	97427033	-3.1	0.002	0.015	-3.14	0.0017	0.015	-3.09	0.002	0.017	-3.02	0.0025	0.02	-1.42	0.1554	0.462
cg00099869	PRKG1	5592	10	52751764	-3.16	0.0016	0.013	-2.96	0.0031	0.023	-2.76	0.0058	0.038	-2.83	0.0047	0.033	-2.09	0.0364	0.184
cg00099976	SHISA2	387914	13	26625273	-2.2	0.028	0.111	-2.13	0.0331	0.136	-1.96	0.0502	0.183	-2.19	0.0287	0.125	-1.36	0.1731	0.491
cg00100121	C1orf114	57821	1	169396635	3.44	0.0006	0.006	3.21	0.0014	0.012	3.32	0.0009	0.009	3.12	0.0019	0.016	4.29	0	0
cg00100399	C7orf57	136288	7	48075844	-1.95	0.0519	0.172	-2.06	0.0397	0.155	-1.96	0.0497	0.182	-2.06	0.0399	0.158	-0.46	0.6453	0.879
cg00101115	SUPT4H1	6827	17	56429878	-0.45	0.6558	0.815	-0.32	0.7498	0.882	-0.16	0.8716	0.943	0.55	0.579	0.793	0.7	0.4835	0.793
cg00101154	MRPL28	10573	16	420108	1.39	0.164	0.365	1.27	0.2053	0.446	1.25	0.2128	0.455	1.4	0.1624	0.398	2.97	0.003	0.029
cg00101453	GATSL3	652968	22	30685584	-0.16	0.8753	0.941	-0.16	0.8713	0.944	-0.16	0.8756	0.945	-0.49	0.6238	0.821	-0.12	0.9082	0.976
cg00101729	SLC35D3	340146	6	137243228	-0.61	0.5446	0.74	-0.77	0.4434	0.681	-0.83	0.4076	0.654	-0.91	0.3654	0.631	-0.17	0.8671	0.964
cg00101895	SEC63	11231	6	108279135	-0.91	0.3636	0.592	-0.67	0.4999	0.725	-0.72	0.4726	0.705	-0.82	0.411	0.672	-0.81	0.4192	0.75
cg00101986	CLIC4	25932	1	25071756	-1.28	0.2018	0.416	-1.03	0.3045	0.558	-0.95	0.341	0.595	-0.59	0.5584	0.78	-0.49	0.6226	0.868
cg00102023	ZFP161	7541	18	5295791	-0.71	0.4799	0.691	-0.73	0.4683	0.701	-0.94	0.3478	0.601	-0.87	0.3826	0.647	-0.15	0.8789	0.967
cg00102714	CD46	4179	1	207925343	-1.64	0.1015	0.269	-1.89	0.0584	0.201	-1.88	0.06	0.206	-2.26	0.0241	0.111	-1.42	0.1563	0.464
cg00102996	GADD45G	10912	9	92220617	1.66	0.097	0.261	1.69	0.0908	0.269	1.75	0.0798	0.249	1.77	0.0776	0.249	2.6	0.0095	0.069
cg00103568	KLHL21	9903	1	6659266	-0.28	0.7818	0.891	0.03	0.9787	0.991	0.1	0.92	0.966	0.07	0.9462	0.979	1.22	0.2232	0.561
cg00103685	FAM164C	79696	14	75536130	0.96	0.3359	0.565	0.99	0.3224	0.575	0.8	0.4231	0.666	0.98	0.3295	0.598	1.83	0.067	0.278
cg00103783	MPDU1	9526	17	7487249	0.47	0.6387	0.804	0.53	0.595	0.791	0.52	0.5997	0.794	0.54	0.5902	0.8	0.42	0.6746	0.893
cg00103984	DHX29;SKIV2L2	54505	5	54603719	-1.01	0.3143	0.543	-1.33	0.1849	0.419	-1.34	0.1818	0.416	-1.02	0.3092	0.577	-1.15	0.2484	0.592
cg00104131	FAIM	55179	3	138327850	-1.57	0.1158	0.293	-1.47	0.1424	0.358	-1.39	0.1651	0.393	-1.09	0.278	0.544	-0.51	0.6127	0.864
cg00105400	FBXO46	23403	19	46216179	-0.2	0.8447	0.925	-0.12	0.9065	0.961	-0.4	0.6905	0.848	-0.54	0.5882	0.799	0.73	0.4684	0.783
cg00105470	C1orf35	79169	1	228290868	-0.22	0.8228	0.913	0.06	0.9557	0.981	0.08	0.9402	0.975	0.59	0.5575	0.779	0.5	0.6157	0.865
cg00105606	FA2H	79152	16	74808761	0.07	0.9414	0.973	-0.04	0.9705	0.987	-0.47	0.6406	0.818	-0.36	0.7186	0.874	-0.32	0.7523	0.926
cg00106074	GXYLT1	283464	12	42538806	-1.12	0.2625	0.488	-1.07	0.2845	0.537	-1.12	0.2627	0.514	-1.27	0.2031	0.455	-0.71	0.4801	0.791
cg00106164	GKAP1	80318	9	86432031	-2.35	0.0187	0.084	-1.81	0.0709	0.229	-1.87	0.0621	0.211	-1.7	0.0896	0.273	-1.12	0.2632	0.609
cg00106250	NCL	4691	2	232329963	-1.06	0.2885	0.516	-0.7	0.4859	0.715	-0.74	0.4621	0.697	-0.64	0.5233	0.756	-0.16	0.8716	0.965
cg00106420	DIABLO	56616	12	122711188	-1.55	0.1216	0.302	-1.51	0.1324	0.343	-1.36	0.1748	0.406	-0.96	0.3394	0.608	0.07	0.9443	0.986
cg00106499	POLD2	5425	7	44163141	-1.02	0.3069	0.535	-0.29	0.7718	0.894	-0.34	0.7374	0.875	-0.47	0.6388	0.83	-0.36	0.717	0.912
cg00106501	VPS18	57617	15	41186668	-0.69	0.4891	0.699	-0.1	0.9166	0.965	0.09	0.9289	0.97	0.24	0.8079	0.919	0.33	0.7402	0.921
cg00106685	GNL3;PBRM1	26354	3	52720133	-2.32	0.0205	0.089	-2.58	0.0099	0.056	-2.64	0.0083	0.05	-2.63	0.0088	0.052	-2.11	0.0354	0.181
cg00106744	ATP5J;GABPA	522	21	27106928	1.39	0.1642	0.366	1.01	0.3112	0.564	1.03	0.3055	0.559	0.88	0.3816	0.646	1.06	0.2897	0.638
cg00107016	HAP1	9001	17	39890994	-1.39	0.1642	0.366	-1.4	0.1624	0.387	-1.28	0.2005	0.44	-1.13	0.2583	0.522	-0.14	0.8874	0.97
cg00107187	TMEM179	388021	14	105070998	-1.91	0.0557	0.18	-1.93	0.0538	0.19	-1.78	0.0745	0.238	-2.07	0.0383	0.153	-1.17	0.243	0.585
cg00107603	GATAD2A	54815	19	19516022	-2.79	0.0053	0.033	-2.53	0.0114	0.062	-2.56	0.0106	0.06	-2.82	0.0048	0.033	-1.89	0.0585	0.254
cg00107629	DGKZ	8525	11	46389307	5.19	0	0	5.23	0	0	5.22	0	0	5.1	0	0	6.01	0	0
cg00107632	PGM2	55276	4	37828500	0.2	0.8392	0.922	0.22	0.8238	0.921	0.23	0.8192	0.917	0.14	0.8885	0.955	0.5	0.6182	0.867
cg00108164	ACP1;SH3YL1	52	2	264199	2.76	0.0058	0.035	2.76	0.0058	0.037	2.62	0.0089	0.053	2.66	0.0079	0.048	2.67	0.0076	0.059
cg00108277	C3orf54	389119	3	49840710	-0.79	0.4312	0.652	-1.21	0.2265	0.472	-0.95	0.3432	0.596	-0.88	0.3799	0.645	-0.39	0.6972	0.903
cg00108944	GLIPR1L2	144321	12	75784855	-1.55	0.1202	0.3	-1.57	0.1178	0.318	-1.91	0.056	0.197	-1.83	0.0678	0.227	-1.23	0.2195	0.556
cg00109274	DGKH	160851	13	42623032	-1.75	0.0801	0.23	-1.33	0.1841	0.418	-1.3	0.1952	0.434	-1.34	0.1813	0.425	-1.21	0.2257	0.564
cg00109300	HIVEP2	3097	6	143265806	-0.71	0.4802	0.691	-0.89	0.3749	0.624	-1.05	0.2941	0.548	-0.77	0.4422	0.696	-0.27	0.7837	0.937
cg00109356	SHISA2	387914	13	26625307	-2.12	0.0338	0.127	-2.08	0.0379	0.15	-1.93	0.0543	0.193	-2.01	0.045	0.172	-1.21	0.2277	0.566
cg00109551	ATP11A	23250	13	113487346	-0.64	0.5194	0.722	-0.82	0.4136	0.657	-0.89	0.374	0.624	-0.91	0.3622	0.629	0.17	0.8646	0.963
cg00110192	IQCH;AAGAB	64799	15	67547258	-1.12	0.263	0.488	-1.1	0.2711	0.523	-1.18	0.2399	0.489	-1.1	0.2696	0.535	-0.75	0.4548	0.774
cg00110609	TFAP4	7023	16	4311799	-0.03	0.9768	0.989	-0.29	0.7718	0.894	-0.36	0.7181	0.864	-0.31	0.7542	0.893	0.33	0.7441	0.922
cg00110675	DDAH2	23564	6	31698047	-0.66	0.5116	0.716	-0.49	0.6207	0.807	-0.31	0.7596	0.887	-0.24	0.8081	0.919	0	0.9978	1
cg00110687	B3GNTL1	146712	17	80989065	0.56	0.5784	0.764	0.45	0.65	0.825	0.5	0.6168	0.804	0.35	0.7247	0.877	0.73	0.4674	0.783
cg00110724	SCRIB	23513	8	144885851	-1.43	0.1534	0.35	-1.48	0.1389	0.353	-1.23	0.2175	0.461	-1.46	0.1451	0.371	-0.5	0.616	0.866
cg00111359	KIF3C	3797	2	26205029	-1.07	0.2826	0.509	-1.32	0.1887	0.424	-1.13	0.2591	0.51	-1.27	0.2042	0.456	-0.2	0.8451	0.957
cg00111436	RNF34	80196	12	121837826	0.24	0.8125	0.908	0.22	0.8283	0.923	0.22	0.8266	0.921	0.24	0.8127	0.921	-0.05	0.9612	0.99
cg00111503	KCNK9	51305	8	140631116	-8.44	0	0	-7.89	0	0	-7.69	0	0	-7.72	0	0	-6.38	0	0
cg00111613	PLXNA1	5361	3	126748873	0.69	0.49	0.699	0.75	0.4539	0.69	1.01	0.3127	0.567	1	0.3195	0.588	2.06	0.0394	0.195
cg00111665	ASB18	401036	2	237120186	0.34	0.7369	0.865	-0.11	0.9118	0.963	0.01	0.9944	0.998	0.05	0.9588	0.984	2.73	0.0063	0.051
cg00112091	TEAD1	7003	11	12696280	-0.82	0.415	0.638	-1.41	0.1588	0.382	-1.33	0.1832	0.418	-1.37	0.1721	0.412	-1.03	0.3012	0.65
cg00112465	CCDC48	79825	3	128719999	-2.81	0.0051	0.032	-2.77	0.0056	0.037	-2.75	0.0061	0.04	-2.8	0.0052	0.035	-1.3	0.1945	0.522
cg00112685	ELAVL3	1995	19	11591190	-2.96	0.0031	0.022	-2.96	0.0031	0.023	-3.19	0.0015	0.013	-3.26	0.0011	0.011	-2.13	0.0335	0.174
cg00112723	ATG9A;ANKZF1	79065	2	220094626	0.9	0.3677	0.595	-0.01	0.9921	0.997	-0.07	0.9455	0.977	0.21	0.8366	0.933	0.16	0.8761	0.967
cg00112780	HIST3H2BB;HIST3H2A	128312	1	228645462	0.17	0.8676	0.937	0.17	0.8679	0.943	0.07	0.9431	0.976	-0.17	0.8658	0.946	-0.15	0.8837	0.969
cg00113051	PTPMT1	114971	11	47587410	0.59	0.5585	0.75	0.76	0.4461	0.684	0.9	0.3704	0.621	1.02	0.3094	0.578	1.73	0.0838	0.319
cg00113208	CUL1	8454	7	148395441	-2.63	0.0086	0.047	-2.65	0.0081	0.048	-2.66	0.0079	0.048	-2.67	0.0077	0.048	-1.91	0.0564	0.248
cg00113554	FAM117A	81558	17	47840835	-2.26	0.0241	0.1	-2.14	0.0324	0.134	-1.99	0.0471	0.175	-2.05	0.0403	0.159	-1.15	0.2514	0.595
cg00114008	PIGV	55650	1	27114423	-2.66	0.0078	0.044	-2.69	0.0071	0.044	-2.3	0.0216	0.101	-2.16	0.0311	0.133	-1.48	0.1381	0.433
cg00114029	DLGAP3	58512	1	35351407	-1.6	0.1098	0.283	-1.58	0.1137	0.311	-1.53	0.1272	0.335	-1.78	0.0752	0.244	-0.25	0.8004	0.942
cg00114084	AK2	204	1	33502651	-2.78	0.0054	0.033	-2.07	0.039	0.153	-1.88	0.0603	0.207	-1.28	0.2006	0.451	-1.19	0.2355	0.576
cg00114312	UNKL	64718	16	1420425	-2.21	0.0272	0.109	-2.55	0.0108	0.06	-2.62	0.0089	0.053	-2.51	0.0122	0.067	-1.08	0.2782	0.626
cg00114383	NFATC2IP	84901	16	28962172	-0.89	0.3753	0.602	-1.37	0.1717	0.401	-1.16	0.2468	0.497	-0.96	0.3391	0.608	-0.46	0.6453	0.879
cg00114569	SPTB	6710	14	65239327	-4.31	0	0	-4.69	0	0	-4.84	0	0	-4.81	0	0	-3.21	0.0013	0.015
cg00114944	C6orf115	58527	6	139350067	0.27	0.7906	0.895	0.24	0.8096	0.913	0.11	0.9164	0.965	0.09	0.9293	0.973	0.68	0.4988	0.803
cg00114963	TBCEL	219899	11	120894690	-0.77	0.4442	0.662	-0.39	0.6981	0.853	-0.35	0.7235	0.867	-0.39	0.6948	0.861	0.39	0.7002	0.905
cg00115101	THRAP3	9967	1	36689877	-1.1	0.2696	0.495	-0.92	0.3558	0.607	-1.07	0.2853	0.538	-0.22	0.8292	0.93	-0.29	0.7685	0.932
cg00115288	EPS8L2	64787	11	705892	-2.72	0.0066	0.039	-2.9	0.0038	0.027	-3.18	0.0015	0.013	-3.15	0.0017	0.015	-1.98	0.0481	0.223
cg00115313	TROVE2;UCHL5	6738	1	193029121	-0.41	0.6812	0.831	-0.08	0.9341	0.973	0.28	0.7758	0.895	0.42	0.6782	0.852	0.58	0.5589	0.838
cg00115629	RFT1	91869	3	53164619	-0.06	0.9505	0.977	-1.11	0.2652	0.516	-1.03	0.3018	0.555	-1.15	0.2498	0.513	-1.07	0.2861	0.634
cg00115654	ADAMTS13	11093	9	136294920	2.95	0.0032	0.022	3.04	0.0024	0.019	3.06	0.0023	0.018	2.99	0.0028	0.022	4.35	0	0
cg00115714	AMD1	262	6	111196112	-0.11	0.9101	0.958	0.04	0.9717	0.988	0.21	0.831	0.924	0.19	0.8474	0.938	0.14	0.8885	0.97
cg00115980	CR1L	1379	1	207818434	-0.83	0.4055	0.63	-1.1	0.2711	0.523	-0.9	0.3658	0.617	-1.3	0.1928	0.441	-0.15	0.8793	0.967
cg00115984	TOPORS	10210	9	32551741	1.58	0.1132	0.288	0.33	0.7382	0.876	0.54	0.5862	0.785	0.61	0.545	0.771	0.85	0.3957	0.733
cg00116315	TULP1;TEAD3	7287	6	35466268	-0.34	0.7341	0.863	-0.21	0.8316	0.925	-0.13	0.8962	0.955	-0.14	0.8864	0.955	1.92	0.0546	0.243
cg00116412	SLC27A2	11001	15	50474597	0.76	0.447	0.664	0.87	0.3871	0.635	0.61	0.5415	0.755	0.66	0.5101	0.747	0.94	0.3448	0.689
cg00116463	B9D1	27077	17	19266443	-0.56	0.574	0.761	-0.62	0.5371	0.752	-0.81	0.4201	0.664	-0.56	0.5752	0.79	-0.59	0.5533	0.835
cg00116946	RPL26L1;LOC100268168	51121	5	172387081	-2.2	0.028	0.111	-2.08	0.0376	0.149	-2.33	0.02	0.096	-2.34	0.0192	0.094	-1.26	0.2086	0.542
cg00117005	DAXX	1616	6	33288995	-0.61	0.5443	0.74	-0.59	0.553	0.763	-0.72	0.4741	0.706	-0.7	0.4864	0.73	0.41	0.6849	0.898
cg00117018	ZNF251	90987	8	145955983	-3.16	0.0016	0.013	-3.27	0.0011	0.01	-3.29	0.001	0.01	-3.26	0.0011	0.011	-2.52	0.0118	0.082
cg00117172	RUNX3	864	1	25255838	-0.9	0.3691	0.597	-0.89	0.3757	0.625	-0.71	0.4766	0.708	-0.87	0.3861	0.65	-0.17	0.8629	0.962
cg00117463	C6orf97	80129	6	151815241	0.09	0.931	0.968	0.11	0.9146	0.964	0.24	0.8115	0.914	0.13	0.8989	0.96	0.96	0.3378	0.683
cg00117600	PIGB	9488	15	55611424	-0.67	0.5061	0.712	-0.39	0.6971	0.852	-0.35	0.7271	0.869	-0.24	0.8136	0.922	-0.11	0.9089	0.976
cg00117651	SMC1B;RIBC2	27127	22	45809523	-1.31	0.1918	0.403	-1.36	0.1754	0.406	-1.17	0.2406	0.489	-1.33	0.1821	0.426	-0.31	0.7571	0.928
cg00117913	VPS13B	157680	8	100025388	1.91	0.0565	0.182	0.51	0.6116	0.801	0.57	0.5697	0.774	0.74	0.4585	0.709	0.85	0.3936	0.731
cg00118365	PCDHGA4;PCDHGB5;PCDHGA6;PCDHGA1;PCDHGA8;PCDHGA5;PCDHGB1;PCDHGB4;PCDHGA3;PCDHGA2;PCDHGA7;PCDHGB2;PCDHGB3	56111	5	140779112	2.95	0.0032	0.022	3.1	0.002	0.016	3.33	0.0009	0.009	3.18	0.0015	0.014	4.26	0	0
cg00118442	ATP5C1;KIN	509	10	7830125	-1.86	0.0633	0.196	-1.88	0.0607	0.206	-1.8	0.0717	0.232	-1.65	0.0997	0.293	-1.36	0.1728	0.49
cg00118468	TMCC2	9911	1	205196936	-0.97	0.333	0.562	-0.52	0.6048	0.797	-0.47	0.6351	0.815	-0.08	0.9363	0.976	0.12	0.9044	0.975
cg00118684	RNMT;C18orf19	8731	18	13726609	-1.67	0.0955	0.258	-1.66	0.0978	0.282	-1.69	0.0914	0.272	-1.6	0.109	0.31	-1.69	0.0913	0.337
cg00119011	GTF2F2	2963	13	45694603	-0.13	0.8927	0.95	-0.41	0.6845	0.845	-0.49	0.626	0.81	-0.38	0.7036	0.866	-0.23	0.8163	0.947
cg00119057	DTNA	1837	18	32073462	-3.4	0.0007	0.007	-3.24	0.0012	0.011	-3.1	0.002	0.016	-3.29	0.001	0.01	-2.34	0.0197	0.119
cg00119079	LAMP3	27074	3	182880278	-0.26	0.7983	0.9	-0.54	0.5863	0.785	-0.53	0.594	0.79	-0.55	0.5821	0.795	0.95	0.3399	0.685
cg00119117	INSM1	3642	20	20349621	-1.74	0.0819	0.233	-1.83	0.068	0.222	-1.72	0.0864	0.262	-2.03	0.043	0.167	-1.05	0.2939	0.642
cg00119181	SNCA	6622	4	90758537	-1.61	0.1069	0.278	-1.18	0.2401	0.488	-1.16	0.2463	0.496	-1.36	0.1728	0.413	-0.5	0.6153	0.865
cg00119197	NFKB1	4790	4	103422974	1.72	0.086	0.241	0.59	0.5543	0.764	0.7	0.4814	0.712	0.75	0.4507	0.703	1.03	0.3013	0.65
cg00120210	SEC11A	23478	15	85259593	0.17	0.8689	0.937	0.23	0.8166	0.917	0.02	0.9842	0.994	-0.04	0.9682	0.988	-0.28	0.7833	0.937
cg00120254	RPS6KA2	6196	6	166868904	-5.19	0	0	-5.42	0	0	-5.03	0	0	-4.88	0	0	-3.74	0.0002	0.003
cg00120998	CENPT;NUTF2	80152	16	67881473	-0.74	0.458	0.674	-0.78	0.4357	0.675	-0.59	0.5528	0.762	-0.53	0.5978	0.805	-0.5	0.6179	0.867
cg00121147	TMEM183A;TMEM183B	92703	1	202976339	-1.76	0.078	0.226	-1.91	0.0558	0.195	-2.06	0.0396	0.156	-1.91	0.0569	0.202	-1.51	0.1323	0.422
cg00121148	GRAMD1C	54762	3	113603874	1.77	0.0777	0.225	1.64	0.1019	0.29	1.59	0.1123	0.31	1.64	0.102	0.298	1.28	0.1998	0.53
cg00121158	KDM4C	23081	9	6757826	-1.05	0.2945	0.522	-0.73	0.4626	0.697	-0.85	0.3933	0.642	-0.3	0.761	0.896	-0.05	0.9599	0.99
cg00121209	NDUFA3	4696	19	54606151	-0.47	0.6408	0.806	-0.59	0.556	0.765	-0.59	0.5534	0.763	-0.57	0.5673	0.785	0.07	0.9452	0.986
cg00121551	ZNF831	128611	20	57766397	-6.75	0	0	-6	0	0	-6.32	0	0	-6.28	0	0	-4.84	0	0
cg00121634	LRRC34	151827	3	169530027	3.59	0.0003	0.004	3.48	0.0005	0.006	3.43	0.0006	0.007	3.48	0.0005	0.006	5.04	0	0
cg00121640	ASTN2	23245	9	120176515	-3.56	0.0004	0.004	-3.36	0.0008	0.008	-3.2	0.0014	0.013	-3.35	0.0008	0.008	-2.08	0.0381	0.19
cg00122215	ARG2	384	14	68086827	-0.35	0.7238	0.857	-0.68	0.4986	0.724	-0.6	0.5489	0.76	-0.91	0.3648	0.631	-0.26	0.7951	0.94
cg00122840	LMBRD2;SKP2	92255	5	36151998	-0.15	0.8779	0.942	-0.11	0.9085	0.961	-0.07	0.9463	0.978	0.06	0.9512	0.981	-0.01	0.993	0.999
cg00122941	ARRB2	409	17	4613640	0.35	0.7238	0.857	-0.8	0.4264	0.667	-0.97	0.3304	0.584	-1.14	0.2549	0.518	-0.87	0.3825	0.722
cg00123035	RFX5	5993	1	151319538	0.46	0.6478	0.81	-0.2	0.8435	0.931	-0.27	0.7844	0.9	-0.26	0.7943	0.913	0.17	0.8613	0.962
cg00123055	SOX17	64321	8	55370951	3.16	0.0016	0.013	2.82	0.0048	0.032	2.96	0.0032	0.024	2.66	0.0079	0.048	3.16	0.0016	0.017
cg00123094	IFT140	9742	16	1662131	-1.23	0.2176	0.436	-0.87	0.3867	0.634	-0.86	0.3921	0.641	-0.87	0.3826	0.647	-0.65	0.5152	0.813
cg00123324	SAPS2	9701	22	50875752	-3.27	0.0011	0.01	-3.17	0.0016	0.013	-3.19	0.0014	0.013	-3.04	0.0024	0.019	-1.25	0.2123	0.547
cg00123478	ZNF518B	85460	4	10458165	-2.63	0.0086	0.047	-2.63	0.0085	0.05	-2.5	0.0125	0.068	-2.49	0.013	0.071	-1.12	0.2613	0.607
cg00123512	TBX6	6911	16	30102919	-1.67	0.0945	0.256	-1.61	0.1084	0.301	-1.49	0.1374	0.351	-1.2	0.2286	0.487	0.1	0.9194	0.979
cg00123652	TNRC18	84629	7	5427647	-0.65	0.513	0.717	-0.36	0.7199	0.866	-0.36	0.7184	0.864	-0.42	0.6733	0.85	0.03	0.9739	0.994
cg00123666	LMO1	4004	11	8284113	-0.71	0.4777	0.69	-0.65	0.5146	0.735	-0.71	0.4808	0.711	-0.71	0.48	0.725	1.16	0.2474	0.591
cg00123800	WSB1	26118	17	25621000	-1.29	0.1958	0.408	-1.55	0.1218	0.325	-1.94	0.0527	0.189	-1.76	0.079	0.252	-1.87	0.0616	0.263
cg00124004	CPNE3	8895	8	87527257	-4.97	0	0	-4.74	0	0	-4.79	0	0	-4.83	0	0	-3.42	0.0006	0.008
cg00124011	PRDM2	7799	1	14075958	-0.54	0.5916	0.773	-0.65	0.5175	0.738	-0.51	0.6106	0.8	-0.59	0.5541	0.777	-0.9	0.368	0.71
cg00124375	DDAH2	23564	6	31698218	-3.18	0.0015	0.012	-2.99	0.0028	0.021	-2.97	0.003	0.023	-3.11	0.0019	0.016	-2.39	0.0172	0.108
cg00124488	BAT1;SNORD84	10212	6	31509762	-0.07	0.9432	0.974	-0.13	0.8941	0.955	-0.05	0.9615	0.984	0.12	0.9024	0.962	-0.18	0.8574	0.961
cg00124774	DPH2	1802	1	44435563	-0.83	0.406	0.63	-0.64	0.5209	0.74	-0.72	0.4728	0.705	-0.8	0.4218	0.681	-0.43	0.6678	0.89
cg00125159	C1orf35	79169	1	228290140	-0.19	0.8475	0.927	-0.27	0.7854	0.901	-0.44	0.6635	0.832	-0.49	0.6267	0.823	-0.18	0.8611	0.962
cg00125349	ZNF205	7755	16	3169794	-0.84	0.4033	0.627	-1.07	0.2845	0.537	-0.68	0.4974	0.724	-0.8	0.4249	0.683	-0.16	0.873	0.966
cg00126034	WNT3	7473	17	44896162	-0.56	0.5755	0.762	-0.48	0.6325	0.814	-0.52	0.6041	0.796	-0.55	0.58	0.794	1.53	0.1264	0.411
cg00126959	ABCC3	8714	17	48712203	-2.42	0.0154	0.073	-2.46	0.014	0.073	-2.81	0.005	0.034	-2.86	0.0043	0.03	-2.25	0.0248	0.141
cg00127167	ADAMTS16	170690	5	5140029	-2.11	0.035	0.131	-2.37	0.0177	0.086	-2.29	0.0224	0.104	-2.55	0.011	0.062	-1.79	0.0739	0.295
cg00127214	BRMS1L	84312	14	36295713	-0.26	0.7939	0.897	-0.47	0.6404	0.819	-0.49	0.6263	0.81	-0.34	0.7318	0.881	-0.12	0.9006	0.974
cg00127424	USP36	57602	17	76836804	-0.68	0.4972	0.705	-0.49	0.6235	0.809	-0.67	0.503	0.728	-0.32	0.7521	0.892	-0.31	0.7592	0.928
cg00127545	TEX264	51368	3	51705085	0.44	0.6615	0.819	-0.2	0.8417	0.93	-0.23	0.8217	0.919	-1.17	0.2406	0.501	-0.8	0.4225	0.752
cg00127591	PRPSAP1	5635	17	74350300	-0.04	0.9687	0.985	0.14	0.8853	0.951	0.05	0.9616	0.984	-0.01	0.989	0.996	0.57	0.5664	0.842
cg00127732	ERF	2077	19	42757846	-0.48	0.6295	0.798	-0.49	0.6262	0.81	-0.58	0.5605	0.768	-0.59	0.5572	0.779	-0.1	0.9209	0.98
cg00127894	MCF2L	23263	13	113623639	-1.84	0.0657	0.201	-1.82	0.0685	0.223	-1.82	0.0689	0.226	-1.9	0.0572	0.203	-1.41	0.1598	0.469
cg00128171	UBE2QP1	388165	15	85114354	-2.52	0.0118	0.06	-2.5	0.0125	0.067	-2.41	0.016	0.082	-2.47	0.0136	0.073	-1.41	0.1575	0.466
cg00128188	IDI1	3422	10	1095446	-0.02	0.981	0.991	-0.03	0.9736	0.989	0	0.999	1	-0.08	0.9375	0.976	-0.07	0.9435	0.986
cg00128353	NEURL	9148	10	105253973	-2.9	0.0038	0.026	-2.45	0.0144	0.074	-2.25	0.0244	0.111	-2.52	0.0119	0.066	-1.87	0.0616	0.263
cg00128702	ADCYAP1	116	18	905156	2.6	0.0096	0.051	2.56	0.0105	0.059	2.81	0.005	0.034	2.64	0.0084	0.051	3.77	0.0002	0.003
cg00128732	PCDH1	5097	5	141258637	-2.2	0.0279	0.111	-1.67	0.0953	0.278	-1.77	0.0774	0.244	-1.87	0.0612	0.212	-1.14	0.255	0.6
cg00128877	MKNK1	8569	1	47070178	-1.22	0.224	0.443	-1.32	0.1869	0.421	-1.47	0.1406	0.357	-1.58	0.1145	0.32	-0.95	0.3444	0.689
cg00129196	WDR35	57539	2	20190016	-3.96	0.0001	0.001	-4.27	0	0	-4.11	0	0.001	-4.28	0	0	-3.51	0.0005	0.006
cg00129269	ARF5	381	7	127228222	-3.31	0.001	0.009	-3.51	0.0005	0.005	-3.38	0.0007	0.008	-3.4	0.0007	0.007	-2.47	0.0137	0.091
cg00129556	FRS3;PRICKLE4	10817	6	41748671	-2.96	0.0031	0.022	-2.57	0.0104	0.058	-2.68	0.0075	0.046	-2.74	0.0061	0.04	-1.72	0.0858	0.324
cg00129563	PRDM6	93166	5	122434853	-1.41	0.1594	0.359	-1.29	0.1959	0.433	-1.34	0.1807	0.415	-1.46	0.1454	0.371	-0.16	0.8724	0.965
cg00129651	RAPGEFL1	51195	17	38347710	1.91	0.0566	0.182	1.87	0.062	0.209	1.54	0.1229	0.328	1.6	0.11	0.312	2.09	0.0367	0.185
cg00129731	FAM46A	55603	6	82462448	-3.08	0.0021	0.016	-2.68	0.0075	0.045	-2.56	0.0107	0.061	-2.6	0.0094	0.055	-2.17	0.0301	0.161
cg00130039	CDX2	1045	13	28543189	-1.1	0.2735	0.5	-1.03	0.3015	0.554	-1.11	0.2679	0.52	-1.25	0.2126	0.467	-0.08	0.9352	0.984
cg00130165	EPHA5	2044	4	66536603	-4.64	0	0	-4.5	0	0	-4.56	0	0	-4.63	0	0	-3.37	0.0008	0.009
cg00130275	PRMT3	10196	11	20409780	-0.51	0.6128	0.787	-0.11	0.9115	0.963	0	0.9962	0.999	0.01	0.9887	0.995	0.45	0.6553	0.884
cg00130309	ZNF337	26152	20	25677623	-0.33	0.7424	0.868	-0.36	0.7158	0.863	-0.34	0.7353	0.873	-0.22	0.8297	0.93	0.11	0.9114	0.977
cg00130393	ABLIM2	84448	4	8098876	-3.26	0.0012	0.01	-3.39	0.0007	0.007	-3.3	0.001	0.009	-3.26	0.0011	0.011	-1.56	0.1196	0.398
cg00131372	AFAP1L1	134265	5	148651363	-4.08	0	0.001	-4.15	0	0.001	-3.84	0.0001	0.002	-4.2	0	0.001	-3.56	0.0004	0.005
cg00131618	C5orf42	65250	5	37248984	-1.74	0.0818	0.233	-1.06	0.2904	0.543	-1.15	0.2508	0.501	-1.2	0.229	0.487	-0.46	0.6443	0.879
cg00131705	C16orf11	146325	16	615073	-2.96	0.0031	0.022	-3.12	0.0019	0.015	-2.91	0.0037	0.027	-3.07	0.0021	0.018	-0.89	0.3711	0.712
cg00131871	HGS	9146	17	79662946	-2.79	0.0054	0.033	-2.64	0.0083	0.049	-2.35	0.0188	0.092	-2.26	0.024	0.11	-1.03	0.3047	0.653
cg00131899	CCDC109B	55013	4	110481302	-2.17	0.0305	0.118	-1.62	0.1048	0.295	-1.7	0.09	0.269	-1.69	0.0906	0.275	-1.27	0.2058	0.538
cg00132584	REEP5	7905	5	112257116	0.17	0.8641	0.935	0.94	0.3454	0.597	0.84	0.4017	0.649	0.88	0.3766	0.642	1.45	0.1476	0.449
cg00132616	ARID5B	84159	10	63663140	0.03	0.9756	0.988	-0.38	0.705	0.857	-0.4	0.6883	0.847	-0.3	0.7665	0.899	-0.28	0.7761	0.934
cg00133147	PFDN6;WDR46	10471	6	33256760	-1.01	0.3126	0.541	-0.7	0.486	0.715	-0.77	0.4424	0.682	-0.34	0.7362	0.883	-0.17	0.8652	0.963
cg00133595	TRIM72;PYDC1	493829	16	31228059	1.28	0.202	0.416	1.38	0.167	0.394	1.77	0.0763	0.242	1.74	0.0814	0.257	3.07	0.0021	0.022
cg00133909	CD276	80381	15	73977201	-4.85	0	0	-4.87	0	0	-5.04	0	0	-4.97	0	0	-4.27	0	0
cg00134028	WIZ	58525	19	15543806	-1.78	0.0755	0.221	-1.4	0.1624	0.388	-1.38	0.167	0.396	-1.37	0.1703	0.409	-0.73	0.4646	0.781
cg00134776	CLSTN2	64084	3	139653573	-2.38	0.0176	0.08	-2.42	0.0159	0.08	-2.42	0.0156	0.08	-2.38	0.0173	0.087	-0.72	0.4707	0.785
cg00134812	RABEP2	79874	16	28936721	-0.65	0.5189	0.722	-0.95	0.3438	0.596	-0.98	0.3297	0.584	-0.86	0.3916	0.655	-0.96	0.3387	0.684
cg00134843	PGS1	9489	17	76374495	-2	0.0459	0.158	-2.29	0.022	0.101	-2.02	0.0439	0.167	-1.97	0.0493	0.183	-1.36	0.1728	0.49
cg00135038	TNRC18	84629	7	5391419	-0.97	0.3301	0.559	-0.46	0.6451	0.822	-0.31	0.7594	0.887	-0.47	0.6367	0.829	0.86	0.3879	0.726
cg00135416	CARD14	79092	17	78172177	-1.53	0.1269	0.311	-1.35	0.1757	0.406	-1.01	0.3133	0.567	-1.22	0.2232	0.48	0.38	0.7061	0.907
cg00135852	HOXB9	3219	17	46703646	-5.72	0	0	-5.77	0	0	-5.53	0	0	-5.41	0	0	-4.72	0	0
cg00136192	RANBP3	8498	19	5978423	-1.18	0.2395	0.462	-1.42	0.1571	0.38	-1.62	0.1064	0.299	-1.47	0.1416	0.365	-1.44	0.1491	0.452
cg00136947	NELL2	4753	12	45270333	-2.47	0.0138	0.067	-2.47	0.0135	0.071	-2.37	0.018	0.089	-2.39	0.0168	0.085	-1.39	0.1636	0.475
cg00137156	CMPK2	129607	2	7005942	-0.67	0.5037	0.71	-0.49	0.621	0.807	-0.48	0.6284	0.811	-0.32	0.7469	0.889	0.22	0.8262	0.951
cg00137234	RBM46	166863	4	155703138	-0.92	0.3594	0.587	-0.83	0.4068	0.652	-0.63	0.5266	0.745	-0.88	0.3813	0.646	-0.29	0.7751	0.934
cg00137385	KIAA0427	9811	18	46288005	-1.98	0.0474	0.161	-2.27	0.0231	0.105	-1.94	0.0531	0.19	-1.97	0.0489	0.182	-1.17	0.2437	0.586
cg00137491	TUBB	203068	6	30688801	-0.43	0.6654	0.821	0.26	0.7968	0.907	0.26	0.7942	0.905	0.72	0.4725	0.719	0.71	0.4773	0.79
cg00137585	ZNF174;ZNF434	7727	16	3450828	-1.35	0.1769	0.383	-1.54	0.1245	0.329	-1.54	0.124	0.33	-1.45	0.1479	0.375	-1.39	0.166	0.479
cg00137828	C10orf78	119392	10	105881754	0.03	0.9784	0.99	-0.34	0.7324	0.873	-0.07	0.9435	0.976	0.05	0.9583	0.984	0.19	0.8521	0.959
cg00138101	HIC1	3090	17	1961109	2.97	0.003	0.021	3.13	0.0018	0.015	3.15	0.0016	0.014	3.08	0.0021	0.018	3.46	0.0006	0.007
cg00138267	RC3H2	54542	9	125667186	-1.21	0.2281	0.448	-1.11	0.2688	0.52	-1.22	0.2221	0.467	-1.2	0.2284	0.487	-1.05	0.2924	0.641
cg00138497	EDF1	8721	9	139760673	-0.76	0.446	0.664	-0.49	0.6252	0.81	-0.59	0.5585	0.766	-0.34	0.7324	0.881	-0.27	0.7839	0.937
cg00138712	MEIG1	644890	10	15001407	-0.77	0.4393	0.658	-0.77	0.4388	0.678	-0.61	0.5407	0.755	-0.63	0.5272	0.759	-0.68	0.497	0.802
cg00139244	ZEB1;LOC220930	6935	10	31608402	-2.99	0.0029	0.02	-2.98	0.0029	0.022	-2.99	0.0028	0.022	-3.11	0.0019	0.016	-2.26	0.0239	0.137
cg00139389	ABCB8	11194	7	150741207	0.46	0.6447	0.808	0.35	0.7234	0.868	0.74	0.4595	0.695	0.12	0.9048	0.962	0.43	0.6672	0.89
cg00139947	TOP1MT	116447	8	144403371	2.64	0.0083	0.046	2.13	0.0335	0.138	2.12	0.0346	0.142	1.82	0.0696	0.232	1.83	0.0667	0.277
cg00140112	DLGAP1	9229	18	3879595	-3.93	0.0001	0.001	-3.77	0.0002	0.002	-3.73	0.0002	0.003	-3.5	0.0005	0.005	-2.1	0.0361	0.183
cg00140191	FKBP5	2289	6	35656242	-1.94	0.0531	0.174	-1.78	0.076	0.239	-1.8	0.0726	0.234	-1.8	0.0717	0.236	-1.31	0.1919	0.518
cg00140235	EEA1	8411	12	93323273	-1.55	0.1222	0.303	-1.56	0.1183	0.319	-1.5	0.1339	0.346	-1.68	0.0929	0.28	-1.7	0.0902	0.335
cg00140494	NFATC1	4772	18	77256015	-1.97	0.049	0.165	-2.05	0.0407	0.157	-2.06	0.0398	0.156	-2.09	0.0367	0.149	-1.07	0.2852	0.633
cg00140501	CHMP7	91782	8	23104037	1.47	0.1423	0.334	0.41	0.684	0.845	0.49	0.6255	0.81	0.65	0.515	0.75	0.83	0.4049	0.74
cg00140502	ZNF251	90987	8	145981129	-1.17	0.2426	0.465	-0.69	0.4905	0.718	-0.57	0.5681	0.773	-0.61	0.5417	0.769	-0.49	0.6265	0.87
cg00140813	TUFM	7284	16	28857836	-0.46	0.6487	0.81	-0.44	0.6624	0.832	-0.5	0.6179	0.805	-0.51	0.6127	0.814	-0.56	0.5766	0.847
cg00140842	ERLEC1;LOC100302652;ASB3	27248	2	54014180	-0.6	0.5507	0.744	-0.26	0.7932	0.905	-0.16	0.8736	0.944	0.21	0.8346	0.932	0.37	0.713	0.91
cg00140910	EPB41L2	2037	6	131384370	-1.53	0.1272	0.311	-1.65	0.0982	0.283	-1.69	0.0913	0.271	-1.73	0.0836	0.261	-1.17	0.2413	0.583
cg00141143	BAT2	7916	6	31587821	-0.37	0.7118	0.85	-0.21	0.8317	0.925	-0.31	0.7593	0.886	0.04	0.9696	0.988	0.06	0.9505	0.988
cg00142257	LHX6	26468	9	124990276	-3.65	0.0003	0.003	-3.82	0.0001	0.002	-3.82	0.0001	0.002	-3.81	0.0001	0.002	-2.39	0.0168	0.106
cg00142624	FBXO21	23014	12	117627897	-0.8	0.4236	0.645	-0.8	0.423	0.665	-0.62	0.5344	0.75	-0.49	0.6269	0.823	-0.15	0.8792	0.967
cg00142670	C6orf154	221424	6	43478496	-3.2	0.0014	0.012	-2.98	0.003	0.022	-3.41	0.0007	0.007	-3.44	0.0006	0.006	-1.96	0.0507	0.231
cg00142759	TBC1D1	23216	4	37979166	-1.57	0.1157	0.293	-1.54	0.1244	0.329	-1.53	0.1255	0.333	-1.41	0.16	0.394	-0.97	0.3322	0.678
cg00142815	TMCC2	9911	1	205238258	-2.45	0.0143	0.069	-2.11	0.0351	0.142	-1.8	0.0713	0.231	-1.81	0.0699	0.232	-0.26	0.7916	0.939
cg00142925	APOA1	335	11	116706562	0.85	0.3955	0.621	0.89	0.3748	0.624	1.02	0.3081	0.562	1.13	0.2588	0.523	3.17	0.0016	0.017
cg00143249	MNX1	3110	7	156798810	5.53	0	0	5.51	0	0	5.49	0	0	5.29	0	0	6.95	0	0
cg00143387	GGA2	23062	16	23521605	-0.16	0.8727	0.94	-0.32	0.7508	0.883	-0.42	0.6767	0.84	-0.39	0.6956	0.862	-0.05	0.9615	0.99
cg00143623	SLC6A9	6536	1	44495758	-0.44	0.6609	0.818	-0.17	0.8673	0.942	-0.23	0.8163	0.916	-0.02	0.9811	0.993	0.55	0.5838	0.85
cg00143700	RCBTB2	1102	13	49107116	-0.32	0.7486	0.871	0.18	0.8578	0.938	0.2	0.8377	0.927	0.35	0.7228	0.876	0.42	0.6749	0.893
cg00143809	PLXNB2	23654	22	50720552	-0.08	0.9344	0.97	-0.19	0.8462	0.932	-0.41	0.6843	0.844	-0.48	0.6329	0.826	0.64	0.5223	0.817
cg00143998	HIST3H2A;HIST3H2BB	92815	1	228645859	-0.34	0.7354	0.864	-0.36	0.7192	0.865	-0.46	0.6446	0.821	-0.68	0.4995	0.739	-0.36	0.7162	0.912
cg00144186	FJX1	24147	11	35641054	-2.14	0.0325	0.124	-2.14	0.0326	0.135	-2.07	0.0391	0.154	-2.21	0.0275	0.122	-0.91	0.3625	0.705
cg00144335	ZNF718	255403	4	107176	4.27	0	0	4.25	0	0	4.25	0	0	3.99	0.0001	0.001	4.8	0	0
cg00144465	GTF3C1;KIAA0556	2975	16	27561358	0.37	0.7131	0.851	0.12	0.9015	0.958	0.08	0.9354	0.973	0.23	0.8148	0.922	0.3	0.761	0.929
cg00144550	LONRF2	164832	2	100937796	0.23	0.8202	0.912	0.21	0.8332	0.926	0.28	0.7779	0.896	0.31	0.7548	0.893	1.42	0.1566	0.464
cg00145177	NAT8L	339983	4	2061018	-0.03	0.9744	0.988	-0.03	0.9758	0.99	0.11	0.9121	0.962	0.08	0.9387	0.977	0.45	0.6504	0.882
cg00145253	LHX8	431707	1	75602857	2.98	0.0029	0.021	3.07	0.0022	0.017	3.06	0.0023	0.018	2.75	0.006	0.039	4.41	0	0
cg00145404	TTYH3	80727	7	2686844	-4.03	0.0001	0.001	-3.73	0.0002	0.003	-3.78	0.0002	0.002	-3.72	0.0002	0.003	-2.92	0.0036	0.033
cg00145419	COL4A2	1284	13	110966036	-2.61	0.0092	0.05	-2.64	0.0083	0.049	-2.69	0.0073	0.045	-2.62	0.0089	0.053	-0.94	0.345	0.69
cg00145489	IMPA2	3613	18	11980690	-0.72	0.4713	0.684	-0.72	0.4693	0.702	-0.65	0.5176	0.739	-0.55	0.5799	0.794	0.51	0.6123	0.864
cg00145587	SMAD7	4092	18	46475244	0.6	0.5465	0.741	0.11	0.9094	0.962	0.26	0.7984	0.907	0.3	0.7635	0.897	0.44	0.6621	0.887
cg00145757	PHLDB1	23187	11	118478637	-4.06	0.0001	0.001	-3.43	0.0006	0.006	-3.34	0.0009	0.009	-3.13	0.0018	0.015	-2.21	0.0272	0.15
cg00145849	UBE2K	3093	4	39699494	0.29	0.7747	0.887	0.43	0.669	0.836	0.52	0.6055	0.797	0.74	0.4587	0.709	0.93	0.3533	0.697
cg00145979	EFNA3	1944	1	155057785	1.51	0.1324	0.319	0.9	0.3675	0.618	1.01	0.3147	0.569	1.14	0.2559	0.519	1.25	0.2109	0.545
cg00146096	FANCF	2188	11	22647309	1.18	0.2365	0.458	0.99	0.3202	0.573	1.04	0.2971	0.551	1.16	0.2444	0.506	1.43	0.1542	0.46
cg00146695	C13orf31;CCDC122	144811	13	44453858	-4.48	0	0	-4.36	0	0	-4.42	0	0	-4.36	0	0	-3.35	0.0008	0.01
cg00146837	MED13	9969	17	60142491	0.78	0.4337	0.654	0.65	0.5126	0.734	0.8	0.4251	0.668	0.74	0.4574	0.708	1.11	0.2654	0.612
cg00147286	MTSS1L	92154	16	70713933	4.68	0	0	4.69	0	0	4.66	0	0	4.48	0	0	4.28	0	0
cg00147339	SNRNP48	154007	6	7590875	-0.73	0.4646	0.679	-0.21	0.8338	0.926	-0.24	0.8075	0.912	0.3	0.7606	0.896	0.72	0.4727	0.786
cg00147976	PCBP2	5094	12	53846229	-0.27	0.7866	0.893	-0.43	0.664	0.834	-0.36	0.7204	0.865	-0.49	0.6266	0.823	-0.58	0.5628	0.84
cg00148286	CTBP1	1487	4	1210066	-2.38	0.0176	0.08	-2.53	0.0114	0.063	-2.59	0.0097	0.056	-2.67	0.0076	0.047	-1.44	0.1505	0.454
cg00148666	MT1X	4501	16	56716117	-0.44	0.6612	0.819	-0.56	0.5736	0.777	-0.58	0.5608	0.768	-0.75	0.4506	0.703	-0.53	0.5955	0.856
cg00148862	SNTG2	54221	2	1286394	-0.83	0.4084	0.632	-0.51	0.6067	0.798	-0.51	0.6075	0.798	-0.67	0.5052	0.743	0.77	0.4404	0.764
cg00148881	KIF2C	11004	1	45205414	-1.89	0.0588	0.187	-0.99	0.3245	0.577	-1.01	0.3125	0.567	-0.43	0.6653	0.845	-0.36	0.7204	0.913
cg00148892	GATA6	2627	18	19780878	0.18	0.8601	0.933	0.42	0.6779	0.841	0.32	0.7488	0.881	0.23	0.8149	0.922	1.31	0.1892	0.514
cg00149397	TPST2	8459	22	26986241	-0.02	0.9828	0.992	-0.31	0.7534	0.884	-0.35	0.7252	0.868	-0.09	0.9291	0.973	0.11	0.9117	0.977
cg00149659	C3orf10	55845	3	10157352	0.14	0.8904	0.949	0.28	0.779	0.898	0.33	0.7389	0.875	0.34	0.7328	0.882	0.7	0.4852	0.794
cg00149830	UCK1	83549	9	134406048	-3.53	0.0004	0.005	-3.17	0.0016	0.013	-3.24	0.0012	0.011	-3.03	0.0025	0.02	-1.96	0.0502	0.229
cg00149976	MGLL	11343	3	127541529	-2.49	0.0129	0.064	-2.6	0.0094	0.054	-2.46	0.014	0.074	-2.48	0.0131	0.071	-1.45	0.1485	0.451
cg00150500	HCFC1R1;THOC6	54985	16	3073744	0.37	0.7106	0.849	-0.74	0.4609	0.696	-0.98	0.327	0.581	-0.65	0.5131	0.749	-0.37	0.7106	0.909
cg00150520	RNF220	55182	1	45082905	0.35	0.7275	0.86	0.36	0.7209	0.866	0.19	0.8523	0.934	0	0.9981	0.999	0.84	0.4004	0.736
cg00150737	MRPL3	11222	3	131221845	-0.92	0.3594	0.587	-0.89	0.3757	0.625	-0.82	0.4149	0.66	-0.54	0.5913	0.801	-0.2	0.8396	0.955
cg00150882	AADAT	51166	4	171011502	-5.54	0	0	-5.67	0	0	-5.67	0	0	-5.84	0	0	-4.87	0	0
cg00150989	QRICH2	84074	17	74303935	0.22	0.8261	0.915	0.08	0.9396	0.975	0	0.9983	0.999	-0.73	0.4677	0.716	-0.59	0.5538	0.835
cg00151525	ZFYVE9	9372	1	52608409	-1.4	0.1605	0.36	-1.92	0.0556	0.194	-1.88	0.0601	0.206	-1.66	0.0967	0.287	-1.11	0.2679	0.614
cg00151571	MKRN1	23608	7	140179449	-0.93	0.3531	0.581	-0.74	0.4585	0.694	-0.74	0.4593	0.695	-0.43	0.6663	0.846	-0.41	0.6849	0.898
cg00151607	TRAPPC2L;GALNS	51693	16	88923507	0.39	0.6982	0.842	0.03	0.9759	0.99	-0.16	0.8708	0.943	0.29	0.7698	0.9	0.24	0.8088	0.945
cg00151768	NFATC1	4772	18	77157760	-3.69	0.0002	0.003	-3.57	0.0004	0.004	-3.62	0.0003	0.004	-3.64	0.0003	0.004	-2.39	0.0169	0.107
cg00151810	BCAR1	9564	16	75300023	-4.46	0	0	-4.92	0	0	-4.98	0	0	-5.06	0	0	-4.11	0	0.001
cg00152008	DMRTA2	63950	1	50889225	1.27	0.2026	0.417	1.25	0.21	0.451	1.2	0.2291	0.476	1.03	0.3009	0.569	1.79	0.0734	0.294
cg00152041	SLCO4A1	28231	20	61274867	-2.36	0.0183	0.082	-2.22	0.0268	0.117	-2.16	0.0306	0.13	-2.03	0.0425	0.165	-0.18	0.8563	0.961
cg00152175	AMFR	267	16	56459720	-2.5	0.0124	0.062	-2.39	0.0168	0.083	-2.42	0.0155	0.079	-2.47	0.0136	0.073	-1.29	0.1976	0.526
cg00152768	TMEM115	11070	3	50397174	-0.5	0.6193	0.791	-0.33	0.7427	0.878	-0.85	0.3949	0.643	-0.91	0.365	0.631	-0.8	0.4267	0.755
cg00152838	TNRC6A	27327	16	24741724	0.24	0.8071	0.905	-0.18	0.8608	0.94	-0.33	0.7451	0.879	-0.27	0.7862	0.908	0.26	0.798	0.941
cg00153110	SP9	100131390	2	175201062	0.91	0.3632	0.591	0.9	0.3699	0.62	1.04	0.2977	0.551	0.82	0.4115	0.672	1.38	0.1687	0.484
cg00153934	LCA5	167691	6	80247286	-2.86	0.0043	0.028	-2.81	0.005	0.033	-2.98	0.0029	0.022	-2.91	0.0037	0.027	-2.55	0.0109	0.077
cg00154064	ZNF692	55657	1	249153132	-1.23	0.2193	0.437	-0.87	0.3859	0.634	-0.85	0.3948	0.643	-0.92	0.358	0.625	-0.74	0.4592	0.778
cg00154333	ARHGAP21	57584	10	25012173	0.48	0.6281	0.797	0.44	0.6618	0.832	0.13	0.8932	0.954	0.16	0.8699	0.948	0.28	0.7778	0.934
cg00154357	ZIC4	84107	3	147111280	1.46	0.1458	0.339	1.33	0.1845	0.418	1.3	0.1939	0.432	1.15	0.2508	0.514	1.82	0.0687	0.282
cg00154366	ZNF623	9831	8	144717893	0.47	0.6362	0.802	-0.67	0.5015	0.726	-0.81	0.4209	0.665	-0.65	0.5153	0.75	-0.33	0.7382	0.92
cg00154549	ZNF778	197320	16	89284064	0.4	0.686	0.834	0.28	0.7803	0.898	0.35	0.7299	0.871	0.38	0.7055	0.867	0.45	0.6553	0.884
cg00154968	CDK13	8621	7	39989544	0.67	0.5017	0.709	1.04	0.3004	0.553	1.11	0.2666	0.519	1.71	0.0868	0.267	1.99	0.0465	0.218
cg00155167	VPS13B	157680	8	100025831	-4.52	0	0	-2.97	0.003	0.022	-2.91	0.0037	0.027	-2.89	0.0039	0.028	-1.83	0.0679	0.28
cg00155429	TPM3	7170	1	154155697	-1.47	0.1429	0.335	-0.48	0.6346	0.816	-0.41	0.6833	0.844	0.1	0.9181	0.968	0.08	0.9325	0.983
cg00155504	EXOSC10	5394	1	11160113	-0.27	0.7901	0.895	-0.36	0.7204	0.866	-0.26	0.7984	0.907	-0.3	0.7672	0.899	0.3	0.7617	0.929
cg00155526	NPR3	4883	5	32713290	4.57	0	0	4.15	0	0.001	4.04	0.0001	0.001	3.85	0.0001	0.002	4.74	0	0
cg00155593	ANXA2	302	15	60690279	-1.07	0.287	0.514	-1.43	0.1525	0.373	-1.4	0.1616	0.388	-1.22	0.2229	0.48	-0.62	0.5333	0.824
cg00155609	PRDX2	7001	19	12912527	2.3	0.0216	0.093	2.31	0.0211	0.098	2.01	0.0449	0.17	1.83	0.068	0.228	2.52	0.0117	0.081
cg00155700	ZKSCAN5	23660	7	99102892	-1.5	0.1336	0.321	-0.88	0.378	0.627	-0.93	0.3516	0.604	-0.73	0.4678	0.716	-0.32	0.7482	0.924
cg00155882	TRAPPC9	83696	8	141110747	3.63	0.0003	0.003	3.34	0.0009	0.008	2.89	0.0039	0.028	2.49	0.0128	0.07	2.92	0.0035	0.032
cg00156072	DDAH1	23576	1	85930813	-2.52	0.0118	0.06	-2.72	0.0067	0.042	-2.67	0.0078	0.048	-2.91	0.0037	0.027	-2.34	0.0193	0.117
cg00156216	APLP2	334	11	129939849	0.7	0.4819	0.693	-0.22	0.8263	0.922	-0.01	0.9897	0.996	0.35	0.7297	0.88	0.37	0.7124	0.91
cg00156744	STK10	6793	5	171615663	-2.04	0.0418	0.148	-1.85	0.0644	0.215	-1.76	0.0778	0.245	-1.81	0.0709	0.234	-1.63	0.1034	0.365
cg00156756	RASGRP2	10235	11	64510843	-3.32	0.0009	0.008	-3.31	0.001	0.009	-3.19	0.0015	0.013	-3.26	0.0011	0.011	-2.21	0.027	0.149
cg00156964	CCDC41;LOC144486	51134	12	94853892	-0.1	0.9237	0.964	-0.01	0.99	0.996	0.05	0.9619	0.984	0.22	0.8222	0.926	0.24	0.8108	0.945
cg00157456	DHODH	1723	16	72042372	0.48	0.6296	0.798	0.35	0.7298	0.871	-0.08	0.9401	0.975	-0.2	0.8449	0.937	0.19	0.8517	0.959
cg00157572	SIX6	4990	14	60977961	5.12	0	0	5.26	0	0	5.4	0	0	5.13	0	0	6	0	0
cg00157796	FNDC1	84624	6	159590231	0	0.9978	0.999	0.04	0.9717	0.988	0.05	0.957	0.982	-0.07	0.943	0.978	0.63	0.5291	0.821
cg00157855	HERPUD2	64224	7	35734423	-2.35	0.0189	0.084	-2	0.0458	0.171	-1.97	0.0493	0.181	-1.78	0.0759	0.245	-1.61	0.1067	0.371
cg00158227	ESPN	83715	1	6514781	3.65	0.0003	0.003	3.61	0.0003	0.004	3.5	0.0005	0.005	3.21	0.0014	0.013	3.44	0.0006	0.008
cg00158333	IGF2BP1	10642	17	47075855	2.67	0.0078	0.044	2.67	0.0078	0.047	2.67	0.0078	0.048	2.44	0.0147	0.077	3.8	0.0002	0.003
cg00158683	COL7A1	1294	3	48632625	0.82	0.4148	0.638	1.02	0.3081	0.561	1.33	0.1838	0.419	1.02	0.3069	0.575	2.41	0.0159	0.102
cg00158789	TBX4	9496	17	59534683	7.34	0	0	7.18	0	0	7.21	0	0	7.03	0	0	8.41	0	0
cg00159100	ELMO1	9844	7	37487633	1.49	0.1354	0.324	1.41	0.1591	0.383	1.28	0.2011	0.441	1.22	0.2225	0.48	1.84	0.0664	0.276
cg00159212	SLC35A3	23443	1	100435336	-2.94	0.0034	0.023	-3.04	0.0024	0.019	-3.06	0.0022	0.018	-3.06	0.0023	0.018	-2.47	0.0135	0.09
cg00159400	PCNA	5111	20	5100020	0.68	0.4986	0.706	0.81	0.4193	0.662	0.73	0.468	0.701	0.88	0.3806	0.645	1.03	0.3012	0.65
cg00159442	ACO2;PHF5A	50	22	41864973	-1.02	0.31	0.538	-1.04	0.2968	0.55	-1.02	0.3087	0.562	-1.35	0.1769	0.419	-1.01	0.3114	0.659
cg00159799	PKN1	5585	19	14552013	-0.32	0.7456	0.87	-0.17	0.8638	0.941	-0.15	0.8785	0.947	-0.28	0.7809	0.906	1.6	0.109	0.376
cg00160368	PDE7A	5150	8	66753754	-0.18	0.8536	0.93	-0.63	0.5316	0.748	-0.7	0.4815	0.712	-0.9	0.3665	0.632	-0.84	0.4014	0.737
cg00160522	FGFRL1	53834	4	1007062	-1.17	0.2432	0.466	-1.16	0.2447	0.493	-1.01	0.3131	0.567	-1.29	0.1956	0.445	-1.37	0.1712	0.488
cg00160818	CCHCR1;TCF19	54535	6	31126356	-1.28	0.2001	0.413	-1.25	0.2121	0.454	-1.1	0.2711	0.523	-0.93	0.3543	0.621	-0.18	0.8595	0.961
cg00160853	SUZ12	23512	17	30263770	-0.94	0.3487	0.577	-1.09	0.2757	0.528	-1.24	0.217	0.461	-1.12	0.2618	0.526	-0.47	0.6365	0.875
cg00161024	AFG3L1;CENPBD1	172	16	90039582	-1.16	0.2461	0.469	-1.91	0.0564	0.196	-2.43	0.0153	0.079	-2.56	0.0106	0.06	-2.04	0.0417	0.202
cg00161229	HDAC2	3066	6	114292531	0.18	0.8546	0.93	-0.33	0.7397	0.877	-0.21	0.8312	0.924	0.09	0.9277	0.972	0.05	0.9575	0.989
cg00161367	MTRF1L	54516	6	153323552	0.61	0.5425	0.738	-0.47	0.6418	0.82	-0.5	0.6204	0.806	-0.22	0.8296	0.93	-0.29	0.7687	0.932
cg00161482	OSGIN2	734	8	90914590	-3.31	0.0009	0.008	-2.6	0.0095	0.055	-2.56	0.0105	0.06	-2.18	0.0297	0.129	-2.2	0.0277	0.152
cg00161878	KNDC1	85442	10	135015300	-6.19	0	0	-6.25	0	0	-6.18	0	0	-5.92	0	0	-4.52	0	0
cg00161931	MTDH	92140	8	98656567	-3.37	0.0008	0.007	-1.58	0.1148	0.313	-1.6	0.1106	0.307	-1.39	0.1652	0.402	-0.9	0.3693	0.711
cg00161968	MCCC1	56922	3	182817338	0.38	0.7063	0.846	-0.05	0.9569	0.982	-0.09	0.9272	0.969	0.13	0.8965	0.959	0.22	0.8256	0.951
cg00162206	TTL	150465	2	113239913	-1.4	0.1624	0.363	-1.17	0.2414	0.489	-1.22	0.2244	0.47	-1.06	0.2881	0.556	-0.79	0.4319	0.758
cg00162231	SLC6A1	6529	3	11035357	-0.69	0.4929	0.701	-0.79	0.4291	0.67	-0.72	0.4736	0.705	-0.87	0.3862	0.65	0.79	0.4282	0.756
cg00162348	RNF40;C16orf93	9810	16	30773695	-1.73	0.0838	0.236	-1.67	0.0956	0.278	-1.6	0.1107	0.307	-1.21	0.226	0.484	-0.81	0.4196	0.75
cg00162541	C19orf44;CALR3	84167	19	16607016	-1.26	0.2095	0.426	-1.11	0.2674	0.519	-1.14	0.2554	0.506	-0.93	0.3519	0.619	-0.41	0.6783	0.895
cg00162751	MOSC2	54996	1	220921532	-1.84	0.0662	0.202	-1.79	0.0734	0.234	-1.88	0.0597	0.206	-1.93	0.054	0.195	-0.79	0.4312	0.758
cg00162806	VENTX	27287	10	135051929	-0.47	0.6353	0.802	-0.46	0.6468	0.823	-0.33	0.7402	0.876	-0.31	0.759	0.895	2.05	0.0402	0.197
cg00163481	FBXO28	23219	1	224302350	0.7	0.4846	0.695	0.62	0.5373	0.752	0.43	0.6646	0.833	0.48	0.6324	0.826	0.78	0.4339	0.76
cg00163784	NFIA	4774	1	61549010	-2.51	0.0121	0.061	-2.45	0.0144	0.074	-2.62	0.0089	0.053	-2.72	0.0066	0.042	-2.41	0.016	0.102
cg00164150	TTC32	130502	2	20101139	-0.98	0.3254	0.554	-1.24	0.2159	0.459	-1.04	0.2998	0.553	-0.93	0.3551	0.622	-0.57	0.5656	0.841
cg00164462	RUNX3	864	1	25234549	-0.1	0.9239	0.965	-0.33	0.7404	0.877	-0.16	0.8713	0.943	-0.11	0.9108	0.965	0.47	0.6367	0.875
cg00164542	ELP2;SLC39A6	55250	18	33709842	-0.31	0.7604	0.878	-0.28	0.7825	0.899	-0.22	0.8235	0.92	-0.13	0.8991	0.96	-0.15	0.8777	0.967
cg00164583	ZFPM1	161882	16	88554420	-3.47	0.0005	0.005	-3.37	0.0008	0.008	-3.43	0.0006	0.007	-3.34	0.0008	0.009	-2.58	0.0099	0.071
cg00164716	RAB5B	5869	12	56367828	-0.98	0.3281	0.557	0.18	0.8611	0.94	0.55	0.5806	0.781	0.75	0.4538	0.706	0.72	0.4688	0.783
cg00164898	MAPK11	5600	22	50709127	-2.44	0.0147	0.07	-2.01	0.0447	0.168	-1.98	0.0477	0.177	-1.81	0.0699	0.232	-0.82	0.4118	0.745
cg00164949	C1QL1	10882	17	43037427	4.87	0	0	5.07	0	0	5.09	0	0	4.99	0	0	6.98	0	0
cg00165619	EPHA8	2046	1	22903087	-4.12	0	0.001	-3.91	0.0001	0.001	-3.86	0.0001	0.002	-4	0.0001	0.001	-2.79	0.0054	0.045
cg00165639	PERP	64065	6	138428567	-2.5	0.0127	0.063	-2.6	0.0094	0.054	-2.51	0.0123	0.067	-2.63	0.0087	0.052	-2.2	0.0278	0.153
cg00165888	CENPC1	1060	4	68411268	-0.32	0.7527	0.874	-0.6	0.5467	0.759	-0.68	0.4947	0.722	-0.72	0.4736	0.72	-0.2	0.8428	0.956
cg00166216	FAM43A	131583	3	194407860	0.75	0.4562	0.672	0.74	0.4566	0.692	1	0.3183	0.573	1	0.3171	0.585	1.94	0.0526	0.237
cg00166327	PIBF1;DIS3	10464	13	73356072	-1.93	0.0542	0.177	-1.69	0.091	0.27	-1.59	0.1121	0.31	-1.56	0.118	0.326	-1.68	0.094	0.344
cg00166706	KHDRBS1	10657	1	32479264	-1.07	0.2835	0.511	-0.74	0.4613	0.696	-0.7	0.484	0.714	-0.43	0.6702	0.848	-0.39	0.6933	0.901
cg00166722	C3orf24	115795	3	10149974	5.17	0	0	5.11	0	0	5.31	0	0	4.95	0	0	5.28	0	0
cg00166741	TMEM184B	25829	22	38668535	-1.72	0.0853	0.239	-1.7	0.0891	0.266	-1.93	0.0534	0.191	-1.85	0.0643	0.219	-1.5	0.1349	0.427
cg00167275	FAM35A;GLUD1	54537	10	88854588	-1.14	0.2555	0.48	-1.31	0.1908	0.427	-1.47	0.1426	0.36	-1.76	0.0792	0.252	-1.2	0.2322	0.572
cg00167504	BLVRA	644	7	43798622	-0.49	0.6215	0.793	-0.88	0.3798	0.628	-0.76	0.4501	0.688	-0.81	0.4168	0.676	-0.29	0.7746	0.934
cg00167539	REPIN1	29803	7	150066156	-0.74	0.4607	0.676	-0.57	0.5679	0.773	-0.54	0.5891	0.787	-0.23	0.8207	0.925	-0.11	0.9115	0.977
cg00167654	WSCD1	23302	17	5973536	-0.58	0.5647	0.754	-0.96	0.335	0.587	-0.9	0.3699	0.621	-0.68	0.4958	0.737	0.1	0.9181	0.979
cg00167941	PPFIA1	8500	11	70116446	-0.75	0.452	0.669	-1.62	0.1062	0.298	-1.63	0.1036	0.294	-1.43	0.1535	0.384	-1.12	0.2645	0.611
cg00168009	C3orf21	152002	3	194980766	-1.56	0.1181	0.296	-1.13	0.2569	0.507	-1.16	0.2458	0.496	-0.96	0.3351	0.604	-0.61	0.5392	0.828
cg00168191	GNA11	2767	19	3097565	1.56	0.1183	0.297	1.3	0.194	0.43	1.36	0.1746	0.406	1.37	0.1694	0.408	2.34	0.0193	0.117
cg00168205	CCDC64	92558	12	120524932	-1.5	0.133	0.32	-1.52	0.1299	0.338	-1.39	0.1659	0.394	-1.16	0.2446	0.506	-0.81	0.4166	0.748
cg00168514	PRNP	5621	20	4667753	-1.71	0.0883	0.245	-1.74	0.0817	0.251	-1.83	0.0671	0.222	-1.57	0.1178	0.326	-0.88	0.3783	0.719
cg00168785	WDSUB1	151525	2	160142643	-6.55	0	0	-6.51	0	0	-6.42	0	0	-6.4	0	0	-5.36	0	0
cg00168815	RPS3A	6189	4	152020645	0.25	0.8048	0.903	0.73	0.464	0.698	0.77	0.4414	0.681	0.85	0.3979	0.66	1.16	0.2463	0.589
cg00169167	TNFSF9	8744	19	6531539	-1.4	0.1626	0.363	-1.14	0.253	0.503	-1.05	0.2942	0.548	-1.06	0.2894	0.557	-0.53	0.5952	0.855
cg00169175	HACE1	57531	6	105307915	-0.91	0.3609	0.589	-1.17	0.2426	0.491	-1.14	0.2528	0.503	-1.01	0.3121	0.58	-0.66	0.5094	0.809
cg00169305	CLGN	1047	4	141348932	-2.01	0.0441	0.154	-1.95	0.0516	0.185	-1.83	0.0669	0.222	-1.88	0.0597	0.209	-1.27	0.2046	0.537
cg00169373	C3orf18	51161	3	50605269	2.58	0.01	0.053	2.82	0.0049	0.033	2.53	0.0116	0.064	2.58	0.01	0.058	3.76	0.0002	0.003
cg00169633	AMOTL2	51421	3	134093551	-0.98	0.3274	0.556	-0.84	0.4018	0.647	-0.68	0.494	0.721	-0.54	0.5879	0.799	-0.46	0.648	0.881
cg00169792	SALL4	57167	20	50418554	3.53	0.0004	0.004	3.31	0.001	0.009	3.32	0.0009	0.009	2.91	0.0036	0.027	3.97	0.0001	0.001
cg00169917	C10orf46	143384	10	120514287	0.75	0.451	0.668	0.22	0.8223	0.92	0.09	0.9284	0.97	0.26	0.7967	0.914	0.22	0.827	0.951
cg00170003	NR2E1	7101	6	108490371	5.12	0	0	5.06	0	0	5.01	0	0	5.02	0	0	7.4	0	0
cg00170056	ZNF527	84503	19	37861986	-0.18	0.8551	0.93	-0.57	0.5694	0.774	-0.56	0.5765	0.778	-0.55	0.581	0.795	-0.52	0.605	0.861
cg00170343	ATG7	10533	3	11313890	-0.83	0.4049	0.629	-0.63	0.5281	0.746	-0.63	0.5258	0.744	-0.38	0.7004	0.864	-0.1	0.9237	0.98
cg00170536	C1orf101	257044	1	244624558	-0.85	0.395	0.62	-0.62	0.5348	0.751	-0.62	0.5323	0.749	-0.71	0.4767	0.723	0.18	0.8564	0.961
cg00170564	BTBD11	121551	12	107714106	-1.8	0.0717	0.213	-1.76	0.079	0.246	-1.75	0.08	0.249	-1.97	0.0485	0.181	-1.13	0.2605	0.606
cg00170973	BCAS3	54828	17	58755074	-1.78	0.0751	0.22	-1.34	0.179	0.411	-1.21	0.2256	0.472	-1.24	0.2145	0.469	-1.02	0.3077	0.656
cg00171126	WRB	7485	21	40752522	-0.22	0.8236	0.914	-0.4	0.6925	0.85	-0.44	0.6627	0.832	-0.56	0.5786	0.793	0.18	0.8561	0.961
cg00171166	C20orf117	140710	20	35444275	-0.06	0.9557	0.979	-0.42	0.6719	0.838	-0.15	0.884	0.949	-0.19	0.8505	0.939	0.27	0.7889	0.938
cg00171192	CECR7	100130418	22	17518345	-8.34	0	0	-8.36	0	0	-8.03	0	0	-8.04	0	0	-6.75	0	0
cg00171203	SFPQ	6421	1	35657571	-0.22	0.8285	0.917	-0.63	0.526	0.744	-0.66	0.507	0.731	-0.5	0.6167	0.817	-0.14	0.8885	0.97
cg00171421	KCNMA1	3778	10	79396127	4.7	0	0	4.93	0	0	4.84	0	0	4.76	0	0	6.74	0	0
cg00171436	ZCCHC8	55596	12	122985592	-0.14	0.888	0.947	-0.05	0.9567	0.982	0.02	0.9845	0.994	-0.06	0.9502	0.981	-0.19	0.8474	0.958
cg00171565	PKM2	5315	15	72523739	-1.52	0.1292	0.314	-1.45	0.1471	0.366	-1.41	0.1585	0.384	-1.53	0.1274	0.342	-1.95	0.0517	0.234
cg00171909	SGMS1	259230	10	52385044	-1.44	0.1494	0.344	-1.89	0.0589	0.202	-1.84	0.0666	0.221	-1.82	0.0683	0.228	-1.48	0.1391	0.434
cg00171983	C16orf72	29035	16	9185448	-0.52	0.602	0.78	-0.47	0.6354	0.816	-0.56	0.5745	0.777	-0.4	0.6859	0.857	0.19	0.8518	0.959
cg00172020	SERP1;EIF2A	27230	3	150264474	-0.12	0.9037	0.955	-0.58	0.5638	0.771	-0.62	0.5369	0.752	-0.66	0.5125	0.748	-0.34	0.7373	0.92
cg00172270	FMNL3	91010	12	50101356	-1.7	0.0885	0.245	-1.58	0.1134	0.31	-1.58	0.1153	0.315	-1.52	0.1291	0.345	-1.32	0.1877	0.512
cg00172330	FAM76A	199870	1	28052294	-2.88	0.004	0.026	-2.8	0.0052	0.035	-2.63	0.0086	0.052	-2.62	0.009	0.053	-2.54	0.011	0.077
cg00172408	WDR77;ATP5F1	79084	1	111991531	-1.18	0.2391	0.461	-1.1	0.2695	0.521	-1.1	0.2697	0.522	-1.18	0.24	0.501	-0.97	0.3328	0.679
cg00172597	SUSD4	55061	1	223538379	0.2	0.8453	0.925	0.26	0.7955	0.906	0.01	0.9894	0.996	0.04	0.9685	0.988	1.42	0.1562	0.464
cg00172603	SSBP3	23648	1	54822031	1.17	0.2423	0.465	0.9	0.3677	0.618	1.08	0.2806	0.533	1.1	0.271	0.536	1.2	0.2298	0.569
cg00173010	DAGLB	221955	7	6487342	-2.98	0.0029	0.021	-2.28	0.0226	0.103	-2.24	0.0253	0.114	-1.47	0.1404	0.363	-1.33	0.1853	0.509
cg00173170	CENPF	1063	1	214779122	0.13	0.8955	0.951	0.09	0.9268	0.97	0.2	0.8417	0.929	-0.06	0.9488	0.98	0.48	0.6345	0.874
cg00173405	CCNL2;LOC148413	81669	1	1335424	0.63	0.531	0.73	0.66	0.5097	0.732	0.69	0.4922	0.72	0.84	0.4007	0.663	0.94	0.3487	0.693
cg00173435	TCP11L2	255394	12	106696525	-0.85	0.3978	0.623	-0.93	0.3519	0.604	-0.94	0.346	0.599	-0.83	0.4044	0.666	-0.73	0.4685	0.783
cg00173504	TBX15	6913	1	119530144	4.27	0	0	4.21	0	0	3.9	0.0001	0.002	3.67	0.0002	0.003	4.89	0	0
cg00173785	HERC1	8925	15	64126425	0.06	0.9494	0.977	-0.08	0.9342	0.973	-0.24	0.8081	0.912	-0.53	0.5958	0.804	0.04	0.9674	0.992
cg00173787	C1orf66;ISG20L2	51093	1	156698861	-1.31	0.1888	0.399	-0.91	0.3613	0.612	-0.77	0.44	0.68	-0.82	0.412	0.672	-0.16	0.8731	0.966
cg00174421	PNMA2	10687	8	26372472	0	0.9999	1	0.36	0.7198	0.866	0.54	0.5889	0.786	0.44	0.6566	0.841	1.75	0.0805	0.311
cg00174428	LMX1A	4009	1	165204791	-3.27	0.0011	0.01	-3.16	0.0016	0.014	-3.01	0.0026	0.021	-3.2	0.0014	0.013	-1.83	0.0681	0.28
cg00174466	ASXL1	171023	20	30945677	-1.33	0.1834	0.392	-0.63	0.5304	0.747	-0.73	0.4628	0.697	-0.72	0.4721	0.719	-0.37	0.7087	0.908
cg00174901	PALM	5064	19	709889	1.36	0.1737	0.379	1.63	0.1026	0.291	1.66	0.0972	0.283	1.7	0.09	0.274	3.81	0.0001	0.002
cg00174918	DIRC2;HSPBAP1	84925	3	122513949	-1.08	0.2809	0.508	-1.03	0.3016	0.554	-0.9	0.3704	0.621	-0.81	0.4171	0.677	-0.67	0.5036	0.806
cg00175573	RALGAPA2	57186	20	20433203	1.32	0.1858	0.395	1.08	0.2789	0.531	1.09	0.2761	0.529	0.93	0.3527	0.62	1.49	0.1363	0.429
cg00175709	CR1	1378	1	207670014	2.34	0.0192	0.085	2.15	0.0316	0.132	2.06	0.0397	0.156	1.83	0.0672	0.226	3.76	0.0002	0.003
cg00175859	PERP	64065	6	138428631	-3.35	0.0008	0.008	-3.35	0.0008	0.008	-3.13	0.0018	0.015	-3.25	0.0012	0.011	-2.59	0.0096	0.07
cg00175980	CCDC64	92558	12	120426618	0.31	0.7583	0.877	0.25	0.8006	0.909	0.49	0.6243	0.809	0.33	0.7451	0.888	0.25	0.8045	0.943
cg00176210	ANK1	286	8	41654967	0.67	0.501	0.708	0.68	0.4967	0.723	0.64	0.5222	0.742	0.69	0.4918	0.734	2.81	0.005	0.042
cg00176863	AMN	81693	14	103396890	-1.63	0.1033	0.272	-1.59	0.1127	0.309	-1.66	0.0979	0.284	-1.84	0.0661	0.224	-0.27	0.7909	0.939
cg00177013	ARFRP1;ZGPAT	10139	20	62339100	0.85	0.3977	0.623	0.37	0.7146	0.863	0.71	0.4755	0.707	0.68	0.4963	0.737	1.06	0.2908	0.639
cg00177127	EPHA8	2046	1	22927146	-5.45	0	0	-5.29	0	0	-5	0	0	-5	0	0	-3.4	0.0007	0.009
cg00177390	C1orf25;C1orf26	81627	1	185126125	-0.6	0.5457	0.741	-0.52	0.6052	0.797	-0.6	0.5493	0.76	-0.65	0.5181	0.752	-0.74	0.4619	0.779
cg00177451	SALL1	6299	16	51186266	-1.22	0.2237	0.443	-1.34	0.1805	0.413	-1.29	0.1969	0.436	-1.62	0.1055	0.304	-0.83	0.4064	0.741
cg00177496	BDH1	622	3	197283127	0.09	0.9248	0.965	-0.06	0.9551	0.981	-0.24	0.8079	0.912	-0.21	0.8365	0.933	1.21	0.2262	0.564
cg00177797	LHX4	89884	1	180203837	-1.78	0.0755	0.221	-1.64	0.1013	0.289	-1.9	0.0582	0.202	-1.91	0.0569	0.202	-0.56	0.5784	0.847
cg00177923	LEPROTL1	23484	8	29952655	-2.33	0.0201	0.088	-1.66	0.0977	0.282	-1.45	0.1463	0.365	-1.43	0.1526	0.383	-1.06	0.2887	0.637
cg00178359	MT1E	4493	16	56659460	4	0.0001	0.001	4.05	0.0001	0.001	3.86	0.0001	0.002	3.81	0.0001	0.002	5.11	0	0
cg00178429	KLF10	7071	8	103668860	-0.75	0.4515	0.668	-1.98	0.0476	0.175	-1.94	0.0527	0.189	-2.02	0.0433	0.167	-1.12	0.2625	0.608
cg00178437	ME2	4200	18	48405279	1.99	0.0467	0.16	0.96	0.336	0.588	0.54	0.5899	0.787	0.4	0.6878	0.858	0.72	0.4691	0.784
cg00178511	COL7A1	1294	3	48632778	2.55	0.011	0.057	2.46	0.0139	0.072	2.72	0.0066	0.042	2.48	0.0133	0.072	3.91	0.0001	0.002
cg00179070	COL1A1	1277	17	48279007	-0.91	0.3648	0.593	-0.94	0.3452	0.597	-0.69	0.4924	0.72	-0.62	0.5341	0.763	1.36	0.1753	0.494
cg00179328	PLCXD2	257068	3	111393448	-0.59	0.5536	0.746	-0.51	0.6124	0.802	-0.6	0.5482	0.759	-0.23	0.8195	0.925	-0.19	0.8489	0.959
cg00179423	VPS28	51160	8	145653749	-0.09	0.9297	0.967	-0.87	0.3851	0.633	-0.76	0.4461	0.685	-0.45	0.654	0.839	-0.25	0.8047	0.943
cg00179787	TBC1D1	23216	4	37979303	-1.72	0.0857	0.24	-1.68	0.0927	0.273	-1.61	0.1069	0.3	-1.66	0.0975	0.289	-0.99	0.3218	0.669
cg00180277	IGF2R	3482	6	160389851	-2.11	0.0352	0.131	-1.75	0.0804	0.249	-1.79	0.0734	0.236	-1.65	0.1001	0.294	-1.13	0.2578	0.603
cg00181054	GPR180	160897	13	95254340	0.09	0.9286	0.967	0.31	0.7551	0.885	0.13	0.8956	0.955	0.16	0.871	0.948	0.7	0.4815	0.792
cg00181439	HTR1B	3351	6	78172691	0.72	0.4732	0.686	0.64	0.5202	0.74	0.78	0.4359	0.677	0.61	0.5416	0.769	2.32	0.0202	0.122
cg00181968	FAM163A	148753	1	179712204	-1.88	0.0609	0.191	-1.82	0.0686	0.224	-1.82	0.0685	0.225	-1.95	0.0509	0.187	-0.32	0.7489	0.924
cg00182294	KLC2	64837	11	66025139	-1.16	0.2483	0.472	-1.13	0.2595	0.51	-1.27	0.2048	0.445	-1.23	0.2205	0.477	-1.13	0.2577	0.603
cg00182534	NTF3	4908	12	5541234	-1.84	0.0661	0.202	-1.83	0.0667	0.22	-1.79	0.0738	0.237	-1.76	0.0781	0.25	-0.85	0.3971	0.734
cg00182727	MMP9	4318	20	44640501	-0.52	0.603	0.78	-1	0.3199	0.573	-0.85	0.393	0.641	-0.93	0.3515	0.619	0.4	0.6871	0.899
cg00183107	INPP4B	8821	4	143767118	-0.03	0.9782	0.989	0.18	0.8584	0.938	0.07	0.941	0.975	-0.06	0.9561	0.983	1.22	0.2223	0.56
cg00183186	HTR1B	3351	6	78174065	-1.5	0.1346	0.322	-1.51	0.1324	0.343	-1.6	0.1099	0.306	-1.72	0.0855	0.265	-0.69	0.4907	0.798
cg00183340	FAM72B	653820	1	120838644	0.78	0.434	0.654	0.55	0.5817	0.783	0.7	0.4841	0.714	0.65	0.5128	0.748	0.57	0.5703	0.844
cg00183355	SYNJ1	8867	21	34100294	-0.57	0.567	0.756	-0.79	0.4276	0.668	-0.75	0.4528	0.69	-0.49	0.6235	0.821	-0.39	0.6971	0.903
cg00183415	HKDC1	80201	10	71008388	-0.76	0.4479	0.665	-0.72	0.4734	0.705	-0.66	0.5082	0.732	-0.79	0.4293	0.687	0.99	0.3214	0.668
cg00183804	KIAA0355	9710	19	34746203	-1.11	0.2671	0.492	-1.14	0.2565	0.507	-1.3	0.1942	0.432	-1.25	0.2107	0.464	-0.54	0.591	0.853
cg00183916	HS3ST3B1	9953	17	14204936	-2.56	0.0107	0.055	-2.32	0.0206	0.097	-2.2	0.0281	0.122	-2.35	0.0188	0.092	-1.84	0.0659	0.275
cg00183957	MRPL43;C10orf2	84545	10	102747175	-1.19	0.2343	0.455	-0.99	0.3231	0.576	-0.85	0.3961	0.644	-0.93	0.3547	0.622	-0.53	0.5974	0.857
cg00184235	TRIB1	10221	8	126442434	-3.56	0.0004	0.004	-2.16	0.0312	0.13	-2.37	0.0178	0.088	-2.31	0.0209	0.1	-1.88	0.0602	0.26
cg00184376	PDX1	3651	13	28499045	5.61	0	0	5.68	0	0	5.69	0	0	5.33	0	0	6.5	0	0
cg00184452	DMRTA2	63950	1	50887477	5.97	0	0	6.24	0	0	6.15	0	0	5.98	0	0	6.55	0	0
cg00184461	NOTCH1	4851	9	139409725	-2.32	0.0204	0.089	-2.41	0.0159	0.08	-2.58	0.0101	0.058	-2.65	0.0082	0.05	-0.98	0.3296	0.676
cg00184732	GLDN	342035	15	51633821	-3.53	0.0004	0.005	-3.83	0.0001	0.002	-3.95	0.0001	0.001	-4.17	0	0.001	-2.83	0.0047	0.041
cg00184884	SFI1	9814	22	31892343	0.12	0.9062	0.956	0.12	0.9069	0.961	0.28	0.7769	0.896	0.24	0.8083	0.919	0.69	0.4913	0.798
cg00185336	ABHD11	83451	7	73153699	-2.92	0.0036	0.024	-2.69	0.0073	0.045	-2.57	0.0104	0.059	-2.6	0.0093	0.055	-1.67	0.0954	0.347
cg00185622	CCDC150	284992	2	197504238	-0.57	0.5717	0.759	-0.56	0.5788	0.78	-0.63	0.5317	0.748	-0.71	0.476	0.722	-0.54	0.5886	0.852
cg00185839	LRDD	55367	11	804954	0.19	0.8502	0.928	-0.03	0.9761	0.99	-0.15	0.8813	0.948	0.01	0.9929	0.997	0.85	0.3972	0.734
cg00186034	UFM1	51569	13	38924378	-1.19	0.2333	0.454	-1.31	0.1918	0.428	-1.48	0.1399	0.355	-1.42	0.1564	0.389	-1.24	0.2137	0.549
cg00186141	PODXL	5420	7	131241768	-3.65	0.0003	0.003	-3.95	0.0001	0.001	-4.11	0	0.001	-4	0.0001	0.001	-3.06	0.0023	0.023
cg00186383	RFWD3	55159	16	74700943	-1.9	0.0577	0.184	-2.43	0.0152	0.077	-2.61	0.0091	0.054	-2.6	0.0095	0.056	-2.35	0.019	0.116
cg00186414	PREP	5550	6	105851244	0.2	0.8422	0.924	0.21	0.8373	0.928	0.23	0.8172	0.916	0.2	0.8416	0.935	0.38	0.7066	0.907
cg00187174	ITPR2	3709	12	26986179	-2.06	0.0394	0.142	-1.52	0.1291	0.337	-1.86	0.0631	0.213	-2.05	0.0402	0.159	-1.6	0.1107	0.38
cg00187380	HOXC4;HOXC5	3221	12	54427384	-6.1	0	0	-5.98	0	0	-6	0	0	-5.93	0	0	-5.22	0	0
cg00187414	TBC1D1	23216	4	37892193	0.8	0.4238	0.646	0.75	0.4516	0.688	0.68	0.4935	0.721	0.67	0.5059	0.744	2.36	0.0185	0.114
cg00187535	TRAPPC5	126003	19	7747028	3.98	0.0001	0.001	4.27	0	0	4.03	0.0001	0.001	3.87	0.0001	0.002	4.49	0	0
cg00187606	ACAD9	28976	3	128598469	0.07	0.9467	0.975	0.21	0.8309	0.925	0.24	0.8122	0.914	0.49	0.6239	0.821	0.52	0.5997	0.858
cg00187671	SLC38A10	124565	17	79269466	0.22	0.8226	0.913	-0.05	0.9593	0.983	-0.03	0.9753	0.99	-0.15	0.8785	0.951	0.15	0.8796	0.968
cg00187933	IDUA	3425	4	996785	0.39	0.6947	0.84	0.45	0.6518	0.826	0.03	0.9734	0.989	-0.07	0.9424	0.978	1.93	0.0536	0.24
cg00188298	C10orf131	387707	10	97667731	1.31	0.1911	0.402	1.45	0.1473	0.366	1.36	0.1743	0.406	1.24	0.2156	0.47	1.24	0.2169	0.553
cg00188378	ANKRD16;FBXO18	54522	10	5932043	-0.91	0.3654	0.593	-0.94	0.3478	0.6	-1.03	0.3036	0.557	-1.09	0.2767	0.543	-1.2	0.2306	0.57
cg00188746	TMEM51;C1orf126	55092	1	15480258	-2.89	0.0039	0.026	-2.82	0.0048	0.032	-3.07	0.0022	0.018	-3.1	0.002	0.017	-2.8	0.0051	0.043
cg00188822	PIGT	51604	20	44044780	-0.96	0.3365	0.565	-0.11	0.9144	0.964	-0.05	0.9591	0.983	0.08	0.9388	0.977	-0.11	0.9156	0.978
cg00189906	FAM91A1	157769	8	124780357	-2.66	0.008	0.045	-1.79	0.0735	0.234	-1.82	0.0687	0.226	-1.79	0.074	0.241	-0.84	0.403	0.738
cg00190596	ORC6L;VPS35	23594	16	46722642	0.08	0.9383	0.971	-0.04	0.9647	0.985	-0.1	0.9196	0.966	0.03	0.974	0.99	0.13	0.9	0.974
cg00190674	RYK	6259	3	133969921	-0.27	0.7844	0.892	-0.28	0.7811	0.899	-0.07	0.9418	0.976	-0.27	0.7904	0.911	0.35	0.7278	0.916
cg00191100	ZC3HAV1	56829	7	138794607	1.32	0.1873	0.397	1.5	0.1347	0.346	1.44	0.1505	0.372	1.45	0.1475	0.374	2.4	0.0167	0.105
cg00191629	IRS2	8660	13	110439004	-3.03	0.0025	0.018	-3.06	0.0023	0.018	-3.1	0.0019	0.016	-3.41	0.0007	0.007	-3.14	0.0017	0.018
cg00191882	CCDC46	201134	17	64188481	-0.86	0.3881	0.614	-1.01	0.3112	0.564	-1.04	0.2994	0.553	-0.92	0.3559	0.623	0.25	0.8032	0.943
cg00192136	DBX1	120237	11	20178496	-0.27	0.7894	0.895	0.03	0.974	0.989	0.08	0.9364	0.973	0.03	0.9772	0.991	1.29	0.1958	0.524
cg00192533	GABRB3	2562	15	27017906	-3.46	0.0006	0.006	-3.08	0.0021	0.017	-3.1	0.002	0.017	-3.15	0.0017	0.015	-2.43	0.015	0.097
cg00192962	GRAMD1C	54762	3	113557792	-1.2	0.23	0.45	-1.25	0.2097	0.451	-1.23	0.2194	0.464	-1.23	0.2201	0.476	-0.53	0.5983	0.857
cg00193021	SNCA	6622	4	90758120	-2.34	0.0192	0.085	-1.89	0.0594	0.203	-1.87	0.0614	0.209	-2	0.0452	0.172	-0.94	0.346	0.69
cg00193490	ICAM5	7087	19	10402525	-1.58	0.1144	0.29	-1.67	0.0958	0.279	-1.22	0.2245	0.47	-1.44	0.1491	0.377	-0.69	0.4902	0.797
cg00194126	NR4A2	4929	2	157186312	4.3	0	0	4.32	0	0	4.21	0	0	3.89	0.0001	0.002	4.15	0	0.001
cg00194207	NEK8	284086	17	27056055	-1.37	0.1717	0.376	-1.38	0.1684	0.396	-1.34	0.1806	0.414	-0.73	0.4655	0.714	-0.23	0.8164	0.947
cg00194465	TAF3	83860	10	7860511	-0.92	0.3586	0.587	-0.94	0.3453	0.597	-1.06	0.2906	0.544	-0.98	0.325	0.593	-0.86	0.3902	0.728
cg00194681	WDYHV1	55093	8	124428640	-3.82	0.0001	0.002	-2.01	0.0447	0.168	-2.03	0.0421	0.162	-1.83	0.0678	0.227	-1.91	0.0565	0.248
cg00195144	DIP2C	22982	10	525946	-2.04	0.0419	0.148	-2.06	0.0392	0.153	-1.95	0.0519	0.187	-1.87	0.0617	0.213	-1.14	0.2532	0.597
cg00196167	C7orf55	154791	7	139026058	-0.04	0.9686	0.985	0	0.9969	0.999	-0.12	0.9022	0.958	-0.08	0.9388	0.977	-0.17	0.8639	0.963
cg00196414	EVX2	344191	2	176947764	4.76	0	0	4.69	0	0	4.73	0	0	4.41	0	0	5.45	0	0
cg00196475	SQSTM1;MGAT4B	8878	5	179233122	-0.92	0.3587	0.587	-0.75	0.4526	0.689	-0.94	0.3485	0.601	-0.62	0.5366	0.765	0.14	0.8916	0.971
cg00196671	DSC2	1824	18	28682229	-3.97	0.0001	0.001	-3.98	0.0001	0.001	-3.91	0.0001	0.001	-4.09	0	0.001	-2.52	0.0118	0.082
cg00196787	TMEM132E;C17orf102	124842	17	32907132	-2.91	0.0037	0.025	-2.72	0.0066	0.041	-2.57	0.0102	0.058	-2.57	0.0102	0.059	-1.59	0.1119	0.382
cg00196827	ONECUT2	9480	18	55108068	3.03	0.0025	0.018	3.47	0.0005	0.006	3.69	0.0002	0.003	3.47	0.0005	0.006	4.56	0	0
cg00196983	CHP2	63928	16	23766648	-3.47	0.0005	0.005	-3.63	0.0003	0.003	-3.57	0.0004	0.004	-3.58	0.0004	0.004	-2.1	0.0355	0.181
cg00197381	FAM53C	51307	5	137673669	-2.16	0.0307	0.119	-1.77	0.0773	0.242	-1.79	0.0729	0.235	-1.72	0.085	0.264	-1.55	0.1209	0.401
cg00197495	PPP1R3C	5507	10	93392836	0.6	0.5511	0.745	0.68	0.4939	0.72	0.48	0.6289	0.812	0.46	0.6491	0.836	1.19	0.2324	0.572
cg00197636	IMPAD1	54928	8	57906363	-0.62	0.533	0.732	-0.5	0.6183	0.806	-0.79	0.4308	0.673	-0.84	0.4002	0.662	-1.05	0.2928	0.641
cg00197681	TBC1D4	9882	13	76056419	-1.07	0.2866	0.514	-1.1	0.2707	0.522	-1.15	0.2523	0.503	-1.16	0.2479	0.51	-0.56	0.574	0.846
cg00198436	FAM72B	653820	1	120839380	-0.17	0.8616	0.934	-0.11	0.9121	0.963	-0.04	0.9659	0.986	0.03	0.9775	0.991	0.41	0.6806	0.896
cg00199007	SLC17A9	63910	20	61583910	-0.58	0.5631	0.753	-0.32	0.7489	0.882	-0.23	0.8157	0.916	-0.29	0.7743	0.902	1.36	0.1734	0.491
cg00199519	MYO15A	51168	17	18023121	-0.81	0.4173	0.64	0.2	0.843	0.93	0.34	0.7321	0.872	0.29	0.7711	0.901	0.59	0.5554	0.836
cg00199846	RFXAP	5994	13	37393246	0.21	0.832	0.918	-0.34	0.7349	0.875	-0.42	0.6762	0.839	-0.12	0.9014	0.961	0.07	0.944	0.986
cg00200289	GRB2	2885	17	73401734	-1.81	0.0708	0.211	-1.13	0.2582	0.508	-1.26	0.2089	0.451	-0.76	0.4493	0.702	-0.66	0.5078	0.808
cg00200298	PNRC1	10957	6	89790339	-1.34	0.18	0.387	-0.66	0.5082	0.731	-0.74	0.458	0.694	-0.7	0.4862	0.73	-0.52	0.6027	0.859
cg00201185	ZNF664;CCDC92	144348	12	124457418	1.12	0.2617	0.487	0.87	0.3842	0.632	0.69	0.4887	0.717	0.89	0.3722	0.638	1.11	0.2656	0.612
cg00201234	FBLN2	2199	3	13590968	1.05	0.2929	0.52	1	0.316	0.569	1.28	0.2	0.44	1.37	0.1716	0.411	2.81	0.005	0.042
cg00201445	C3orf59	151963	3	192634310	-1.52	0.1286	0.313	-1.5	0.1337	0.345	-1.54	0.1245	0.331	-1.63	0.1029	0.299	-0.21	0.83	0.952
cg00201670	UBE2G2	7327	21	46221900	-2	0.046	0.158	-1.89	0.0584	0.201	-1.54	0.124	0.33	-1.42	0.1561	0.388	-1.15	0.25	0.594
cg00202403	ETV4	2118	17	41624089	-2.87	0.0042	0.027	-2.81	0.005	0.033	-2.78	0.0056	0.037	-2.8	0.0052	0.035	-2.38	0.0172	0.108
cg00202702	C11orf70	85016	11	101918157	-1.98	0.0483	0.163	-1.95	0.0512	0.184	-2.6	0.0095	0.056	-2.63	0.0087	0.052	-1.4	0.1625	0.474
cg00202760	CDT1	81620	16	88871911	0.91	0.3618	0.59	0.88	0.3795	0.628	0.86	0.3902	0.639	0.84	0.4011	0.663	2.59	0.0096	0.07
cg00203461	SLC25A16	8034	10	70287181	-1.75	0.0811	0.231	-1.28	0.2003	0.439	-1	0.3179	0.572	-1.09	0.2759	0.542	-1.03	0.301	0.649
cg00203463	COBRA1	25920	9	140150331	-2.16	0.0308	0.119	-1.99	0.0468	0.173	-1.96	0.0501	0.183	-1.81	0.0708	0.234	-1.41	0.1583	0.467
cg00203617	KCTD10;UBE3B	83892	12	109915424	-0.78	0.4375	0.657	-0.69	0.4934	0.72	-0.72	0.4731	0.705	-0.75	0.4561	0.707	-0.38	0.7076	0.908
cg00204159	FAM83G;SLC5A10	644815	17	18907454	-3.36	0.0008	0.007	-3.14	0.0017	0.015	-3.22	0.0013	0.012	-3.34	0.0009	0.009	-2.32	0.0207	0.124
cg00204465	MYO15B	80022	17	73583945	1.49	0.1362	0.325	1.38	0.167	0.394	1.57	0.1161	0.317	1.52	0.1293	0.345	3.18	0.0015	0.017
cg00204501	TJP1	7082	15	30114651	-5.9	0	0	-6.02	0	0	-5.93	0	0	-6.17	0	0	-5.6	0	0
cg00204645	MMP15	4324	16	58060579	-1.49	0.1363	0.325	-1.76	0.0792	0.246	-1.78	0.075	0.239	-1.66	0.0976	0.289	-1.22	0.2209	0.558
cg00204782	TBX1	6899	22	19753364	3.22	0.0013	0.011	3.22	0.0013	0.012	2.92	0.0036	0.026	2.79	0.0053	0.036	3.63	0.0003	0.004
cg00205786	ZNF423	23090	16	49669842	-4.31	0	0	-4.63	0	0	-4.4	0	0	-4.45	0	0	-2.76	0.0059	0.048
cg00206058	GREB1	9687	2	11750918	-3.29	0.001	0.009	-3.2	0.0014	0.012	-2.91	0.0037	0.027	-3.12	0.0018	0.016	-2.15	0.0319	0.168
cg00206168	LTBP3	4054	11	65308501	-2.07	0.0384	0.14	-2.08	0.0379	0.15	-2.62	0.0089	0.053	-2.59	0.0098	0.057	-1.8	0.0718	0.29
cg00206407	SRMS	6725	20	62178943	-3.24	0.0012	0.011	-2.6	0.0094	0.054	-2.61	0.0092	0.054	-2.5	0.0127	0.069	-0.71	0.4766	0.789
cg00207389	DTD1	92675	20	18569003	-1.23	0.2205	0.439	-1.45	0.1477	0.367	-1.38	0.1669	0.396	-1.25	0.2108	0.464	-0.41	0.6793	0.895
cg00207833	NIPA1	123606	15	23085646	-1.19	0.2338	0.455	-1.19	0.2329	0.479	-1.5	0.1331	0.345	-1.32	0.1874	0.433	-0.19	0.8528	0.96
cg00207865	KCNA2	3737	1	111149644	-1.9	0.0572	0.183	-1.99	0.0465	0.172	-2.02	0.0439	0.167	-2.04	0.0412	0.162	-0.82	0.4119	0.745
cg00207926	CARD10	29775	22	37915326	-3	0.0027	0.02	-3.03	0.0025	0.019	-2.91	0.0037	0.027	-2.97	0.0031	0.023	-2.3	0.0217	0.128
cg00208412	GOLGA7B	401647	10	99609481	-1.73	0.0846	0.238	-1.54	0.1248	0.33	-1.47	0.1422	0.359	-1.45	0.1478	0.375	-0.95	0.3434	0.688
cg00208461	MTCH2	23788	11	47664272	-0.76	0.4458	0.664	-0.9	0.37	0.62	-0.81	0.419	0.663	-0.79	0.4311	0.688	-0.13	0.8929	0.971
cg00208931	PLCL1	5334	2	198669586	-1.85	0.0649	0.199	-1.81	0.0704	0.228	-1.65	0.0988	0.286	-1.56	0.118	0.326	-0.63	0.5304	0.822
cg00209038	LHCGR	3973	2	48982683	-1.25	0.2125	0.429	-1.29	0.1976	0.435	-1.31	0.1911	0.428	-1.48	0.1381	0.36	0.73	0.4668	0.782
cg00209206	IFT140	9742	16	1574816	-1.11	0.2664	0.492	-1.55	0.1214	0.324	-1.36	0.1746	0.406	-1.2	0.2314	0.49	-0.19	0.8481	0.958
cg00209328	STK38L	23012	12	27397486	-1.37	0.1719	0.376	-0.9	0.368	0.618	-0.77	0.4442	0.684	-0.91	0.3623	0.629	-0.28	0.7777	0.934
cg00209424	RTN4	57142	2	55277876	-0.4	0.6909	0.837	0.02	0.9829	0.993	0.11	0.9099	0.962	0.49	0.6226	0.82	0.28	0.7786	0.935
cg00209951	DENND2C	163259	1	115212834	-3.27	0.0011	0.01	-3.18	0.0015	0.013	-3.19	0.0014	0.013	-3.37	0.0008	0.008	-2.22	0.0266	0.148
cg00210133	TRABD	80305	22	50632714	-2.62	0.009	0.049	-3.26	0.0012	0.011	-2.99	0.0028	0.022	-3.05	0.0023	0.019	-1.78	0.0749	0.297
cg00210144	EIF5A	1984	17	7210280	-0.19	0.8529	0.929	-1.24	0.2154	0.458	-1.21	0.2262	0.472	-1.31	0.1901	0.437	-1.19	0.2354	0.576
cg00210204	TMEM14B	81853	6	10748101	-0.66	0.5113	0.716	-0.95	0.3421	0.594	-0.97	0.3304	0.584	-0.9	0.3658	0.632	-1.18	0.2402	0.582
cg00211110	ATF1	466	12	51157716	0.02	0.9872	0.994	-0.13	0.8975	0.957	-0.24	0.8079	0.912	-0.21	0.8371	0.933	-0.41	0.6787	0.895
cg00211609	FAM132A	388581	1	1178039	-5.87	0	0	-5.65	0	0	-5.41	0	0	-5.29	0	0	-3.79	0.0002	0.003
cg00212909	ZBTB11;LOC100009676	27107	3	101396052	-0.5	0.6206	0.792	-0.38	0.7004	0.854	-0.28	0.7774	0.896	-0.16	0.8761	0.95	-0.02	0.9817	0.996
cg00213080	CYTH3	9265	7	6204521	-1.98	0.0484	0.163	-1.7	0.0885	0.265	-1.79	0.0743	0.238	-1.83	0.0668	0.225	-0.64	0.525	0.819
cg00213123	CYP1A1	1543	15	75019070	-0.77	0.4429	0.661	-0.73	0.4648	0.698	-0.41	0.6854	0.845	-0.39	0.6969	0.862	1.13	0.258	0.603
cg00214056	SMAD7	4092	18	46478384	1.78	0.0746	0.219	1.43	0.1516	0.372	1.61	0.1084	0.303	1.46	0.1436	0.368	1.32	0.1881	0.513
cg00214165	MTRR;FASTKD3	4552	5	7869652	-2.34	0.0195	0.086	-1.85	0.0645	0.215	-1.62	0.1047	0.297	-1.49	0.1365	0.357	-1.02	0.3057	0.654
cg00214294	KLHL5	51088	4	39046192	-2.29	0.0219	0.094	-2.3	0.0218	0.101	-2.26	0.0243	0.11	-2.17	0.0305	0.131	-2.23	0.026	0.146
cg00214855	CCDC90A	63933	6	13813947	-1.87	0.0624	0.194	-0.67	0.5001	0.725	-1.53	0.1274	0.335	-1.55	0.1219	0.333	-1.18	0.2384	0.579
cg00215801	TAF11;ANKS1A	6882	6	34855797	-0.44	0.6592	0.817	-0.42	0.6772	0.841	-0.31	0.7577	0.886	-0.12	0.9039	0.962	-0.23	0.8214	0.949
cg00216056	ZC3H15	55854	2	187350710	-3.02	0.0025	0.019	-3.07	0.0022	0.018	-3.22	0.0013	0.012	-3.21	0.0014	0.013	-2.94	0.0034	0.031
cg00216180	RASA3	22821	13	114778713	-4.12	0	0.001	-4.32	0	0	-4.07	0.0001	0.001	-3.86	0.0001	0.002	-2.34	0.0195	0.118
cg00216504	CYP51A1	1595	7	91763516	-0.81	0.4168	0.64	-0.75	0.4523	0.689	-0.74	0.4619	0.697	-0.59	0.5554	0.778	-0.06	0.9514	0.988
cg00216523	MFHAS1	9258	8	8751477	-2.47	0.0137	0.066	-1.59	0.1122	0.308	-1.67	0.0953	0.279	-1.58	0.1148	0.321	-0.71	0.4763	0.789
cg00216659	SLC39A10	57181	2	196521989	-0.42	0.675	0.827	-0.54	0.591	0.788	-0.55	0.5838	0.783	-0.45	0.6547	0.84	-0.12	0.9076	0.976
cg00216758	RASSF7;C11orf35	8045	11	560589	0.19	0.8475	0.927	-0.13	0.8949	0.955	-0.2	0.8402	0.928	-0.18	0.8546	0.941	0.57	0.5665	0.842
cg00217444	TMEM33	55161	4	41937297	-0.28	0.781	0.89	-0.21	0.83	0.924	-0.07	0.9448	0.977	-0.23	0.8218	0.926	-0.29	0.7702	0.932
cg00217953	SEMA4C	54910	2	97527635	0.05	0.9579	0.98	0.36	0.7206	0.866	0.41	0.6825	0.843	0.1	0.9239	0.971	1.38	0.1677	0.482
cg00218146	KLF13	51621	15	31619396	0.94	0.3472	0.576	0.58	0.5617	0.769	0.27	0.785	0.9	0.66	0.5107	0.747	0.59	0.5555	0.836
cg00218447	HOXC4;HOXC5	3221	12	54428171	1.49	0.1364	0.325	1.38	0.1664	0.393	1.42	0.1558	0.38	1.36	0.1749	0.416	3.09	0.0021	0.021
cg00218631	NUCB2	4925	11	17298064	0.45	0.6497	0.811	-0.19	0.8482	0.933	-0.3	0.765	0.889	-0.1	0.9219	0.97	0.39	0.6973	0.903
cg00218649	MGAT1	4245	5	180238208	-2.05	0.0402	0.144	-1.99	0.047	0.174	-2.02	0.0431	0.165	-2.06	0.04	0.158	-0.76	0.45	0.771
cg00219169	DIP2C	22982	10	530951	-0.08	0.9324	0.969	-0.09	0.9321	0.972	0.05	0.9575	0.983	0.12	0.9043	0.962	1.07	0.2844	0.633
cg00219282	FNDC1	84624	6	159654898	1.5	0.1327	0.319	1.53	0.1253	0.33	1.74	0.0815	0.252	1.75	0.0802	0.254	2.99	0.0029	0.028
cg00219543	C6orf122;C6orf208	401288	6	170190519	-0.8	0.4221	0.644	-0.84	0.3988	0.645	-0.98	0.3249	0.579	-0.96	0.3365	0.605	-0.34	0.7317	0.918
cg00219716	PPP1R9B	84687	17	48228143	-1.3	0.1927	0.404	-1.09	0.2759	0.528	-1.7	0.089	0.267	-2.19	0.0285	0.125	-1.98	0.0481	0.223
cg00219956	ZNF629	23361	16	30794205	-1.32	0.1885	0.399	-1.24	0.2166	0.46	-1.49	0.1371	0.351	-1.43	0.1528	0.383	-1.02	0.3064	0.654
cg00220492	C15orf41	84529	15	36871852	-1.56	0.1188	0.298	-1.04	0.2966	0.55	-1.22	0.2219	0.467	-1.22	0.2226	0.48	-0.73	0.4666	0.782
cg00220517	DNMT3A	1788	2	25563613	-2.34	0.0195	0.086	-2.38	0.0172	0.085	-2.36	0.0185	0.091	-2.39	0.0169	0.086	-1.72	0.0863	0.325
cg00220955	PLA2G15	23659	16	68279164	-1.06	0.2871	0.514	-1.34	0.1805	0.413	-2.09	0.0364	0.147	-2.17	0.0304	0.13	-1.64	0.1012	0.36
cg00221012	FSCN2	25794	17	79495664	-6.97	0	0	-6.56	0	0	-6.23	0	0	-6.13	0	0	-4.83	0	0
cg00221035	C1GALT1	56913	7	7222342	-1.65	0.0999	0.266	-1.85	0.0643	0.214	-1.85	0.064	0.215	-1.64	0.1003	0.294	-1.5	0.1333	0.424
cg00221357	HS6ST1	9394	2	129076651	-0.61	0.5429	0.739	-0.62	0.534	0.75	-0.74	0.4588	0.694	-0.46	0.6488	0.836	-0.19	0.8481	0.958
cg00221394	ZNF10	7556	12	133707523	-1.15	0.2505	0.474	-1.21	0.2282	0.474	-1.45	0.1463	0.365	-1.63	0.1032	0.3	-1.42	0.1563	0.464
cg00221494	FARP1	10160	13	98794593	-0.25	0.8053	0.904	-0.26	0.7987	0.908	-0.32	0.7491	0.881	-0.35	0.7253	0.878	1.46	0.1447	0.444
cg00221525	ZNF668;ZNF646	79759	16	31085579	1.73	0.0834	0.236	1.71	0.0881	0.264	1.64	0.1009	0.29	1.51	0.1321	0.35	1.55	0.1202	0.399
cg00221625	DUSP28	285193	2	241499851	-1.46	0.1433	0.335	-0.83	0.4044	0.649	-0.79	0.4307	0.673	-0.69	0.4889	0.732	-0.33	0.7407	0.921
cg00221745	FBXL15;PSD	79176	10	104179478	-2.05	0.0409	0.146	-2.18	0.0294	0.125	-2.21	0.0274	0.12	-2.57	0.0104	0.06	-2.1	0.0361	0.183
cg00221969	NME4	4833	16	447463	-1.26	0.2096	0.426	-1.32	0.1874	0.422	-1.43	0.1527	0.375	-1.53	0.1257	0.339	-0.7	0.4859	0.795
cg00222291	CDR2	1039	16	22385662	0.26	0.7959	0.899	0.39	0.6959	0.852	0.4	0.6891	0.847	0.27	0.7871	0.909	0.16	0.8749	0.966
cg00222472	PBX1	5087	1	164545783	3.86	0.0001	0.002	3.68	0.0002	0.003	3.54	0.0004	0.005	3.34	0.0009	0.009	4.65	0	0
cg00222601	MAPK9	5601	5	179718685	-0.22	0.8288	0.917	-0.46	0.6428	0.82	-0.65	0.5181	0.739	-0.51	0.6125	0.814	-0.26	0.7983	0.942
cg00222690	KLHL31	401265	6	53516423	-4.12	0	0.001	-4.25	0	0	-4.36	0	0	-4.34	0	0	-3.55	0.0004	0.005
cg00222799	ABCG1	9619	21	43655464	-3.54	0.0004	0.004	-3.59	0.0003	0.004	-3.4	0.0007	0.007	-3.46	0.0006	0.006	-1.65	0.0994	0.356
cg00222982	EI24	9538	11	125439225	0.5	0.6147	0.788	0.28	0.7789	0.898	0.28	0.7807	0.898	0.26	0.7979	0.914	0.09	0.9284	0.982
cg00223186	ACBD6	84320	1	180472200	-1.17	0.2435	0.466	-1.12	0.261	0.512	-1.33	0.1839	0.419	-1.11	0.2651	0.53	-0.45	0.6508	0.882
cg00223900	BAT5	7920	6	31671154	-1.12	0.2648	0.49	-0.44	0.6606	0.831	-0.42	0.672	0.837	0.26	0.793	0.912	0.25	0.8032	0.943
cg00223950	UBR4	23352	1	19536222	-1.15	0.2513	0.475	-1.15	0.2512	0.501	-1.51	0.1317	0.342	-1.31	0.1912	0.438	-0.89	0.3758	0.716
cg00224234	GLOD4;RNMTL1	51031	17	685693	-1.8	0.0718	0.214	-1.13	0.2594	0.51	-1.12	0.2632	0.515	-0.97	0.3322	0.601	-0.46	0.6451	0.879
cg00224299	C1orf135	79000	1	26185997	-0.21	0.8318	0.918	-0.21	0.8299	0.924	-0.25	0.7999	0.907	-0.25	0.799	0.915	0.08	0.9365	0.984
cg00224563	PCCA	5095	13	100741287	-0.76	0.4491	0.666	-1.07	0.2835	0.536	-1.37	0.1707	0.401	-1.23	0.2202	0.477	-1.01	0.3127	0.66
cg00224671	LAMC3	10319	9	133884384	-4.99	0	0	-4.85	0	0	-4.78	0	0	-5.11	0	0	-3.95	0.0001	0.002
cg00224911	RASSF6	166824	4	74486142	0.36	0.7202	0.855	0.35	0.7241	0.868	0.31	0.7577	0.886	0.26	0.7944	0.913	1.42	0.157	0.465
cg00225070	MTHFS	10588	15	80189496	-2.56	0.0104	0.054	-2.48	0.0132	0.069	-2.62	0.0089	0.053	-2.36	0.0186	0.092	-1.76	0.079	0.308
cg00225553	TAPBP	6892	6	33281505	-1.41	0.1589	0.358	-1.44	0.1492	0.369	-1.54	0.1227	0.328	-1.33	0.1842	0.429	-0.97	0.3304	0.677
cg00225576	PAQR5	54852	15	69591355	-1.68	0.0934	0.255	-1.7	0.0895	0.267	-1.54	0.1234	0.329	-1.52	0.128	0.343	-0.74	0.4609	0.779
cg00226265	EGFL8	80864	6	32134490	-0.73	0.467	0.681	-0.79	0.431	0.671	-0.82	0.4118	0.657	-1.07	0.2834	0.55	-0.65	0.5154	0.813
cg00226306	C20orf111	51526	20	42839587	-3.9	0.0001	0.001	-2.84	0.0046	0.031	-2.88	0.0041	0.029	-2.29	0.0222	0.104	-2.14	0.0329	0.172
cg00226545	IRX3	79191	16	54320225	-3.07	0.0022	0.017	-3.2	0.0014	0.012	-3.24	0.0012	0.011	-3.27	0.0011	0.01	-2.79	0.0053	0.044
cg00226754	TMED2	10959	12	124068984	-0.83	0.4086	0.632	-0.82	0.4121	0.656	-0.8	0.4243	0.667	-0.67	0.5006	0.74	-0.72	0.474	0.787
cg00226931	GAL	51083	11	68452097	-1.46	0.1447	0.338	-1.47	0.1423	0.358	-1.54	0.1242	0.33	-1.65	0.0983	0.291	-0.76	0.447	0.769
cg00227490	TMEM41B	440026	11	9336016	-2.11	0.0348	0.13	-2.29	0.0219	0.101	-2.31	0.0209	0.099	-2.27	0.0234	0.108	-1.79	0.0736	0.294
cg00228390	C6orf123	26238	6	168197667	1.44	0.149	0.344	1.28	0.1994	0.438	1.28	0.1994	0.439	1.31	0.1901	0.437	2.99	0.0028	0.027
cg00228799	ENDOG	2021	9	131580591	-3.68	0.0002	0.003	-3.83	0.0001	0.002	-3.76	0.0002	0.002	-3.65	0.0003	0.003	-3.01	0.0027	0.026
cg00228891	CR1L	1379	1	207818893	-0.66	0.5079	0.713	-0.77	0.4407	0.68	-0.97	0.3328	0.586	-1.16	0.2473	0.509	0.2	0.8391	0.955
cg00229039	CDC42EP4	23580	17	71308211	-1.08	0.2822	0.509	-0.75	0.4516	0.688	-0.7	0.482	0.712	-0.71	0.4791	0.724	-0.48	0.634	0.874
cg00229232	MAP2K3	5606	17	21187761	1.61	0.1082	0.28	0.7	0.4864	0.715	0.63	0.5277	0.745	0.72	0.4693	0.717	0.72	0.4704	0.785
cg00229245	DCLK2	166614	4	150999547	-1.88	0.0602	0.19	-2.07	0.0389	0.152	-2.1	0.0359	0.146	-1.89	0.0585	0.206	-1.38	0.1685	0.484
cg00229257	LRRC16A	55604	6	25279741	-1.71	0.0874	0.243	-1.38	0.1682	0.396	-1.39	0.1654	0.394	-1.51	0.1301	0.347	-1.17	0.2413	0.583
cg00229368	EPHB3	2049	3	184279621	-1.53	0.1271	0.311	-1.36	0.1756	0.406	-1.45	0.1462	0.365	-1.49	0.1365	0.357	-1.37	0.1724	0.49
cg00230302	MTAP	4507	9	21802598	-2.53	0.0114	0.058	-1.58	0.1154	0.314	-1.53	0.1251	0.332	-1.45	0.1477	0.375	-1.17	0.2429	0.585
cg00230368	IGF2R	3482	6	160389833	-2.7	0.0071	0.041	-2.26	0.0238	0.107	-2.24	0.025	0.112	-2.13	0.0336	0.14	-1.66	0.0967	0.35
cg00230502	CCDC60	160777	12	119772381	-4.85	0	0	-4.82	0	0	-4.81	0	0	-4.82	0	0	-3.16	0.0016	0.018
cg00230869	C2orf42	54980	2	70418140	-1.68	0.0937	0.255	-1.09	0.2776	0.53	-1.15	0.251	0.501	-0.98	0.3262	0.595	-0.91	0.3618	0.704
cg00231006	CDC42SE2	56990	5	130599637	0.2	0.84	0.923	0.15	0.8797	0.948	0.33	0.7426	0.877	0.21	0.8299	0.93	-0.11	0.9156	0.978
cg00231140	ACAA2;SCARNA17	10449	18	47339702	-1.95	0.0519	0.171	-1.39	0.1632	0.389	-1.18	0.2395	0.488	-1.1	0.2699	0.535	0.11	0.9108	0.977
cg00231405	RHOT1	55288	17	30469333	-1.29	0.1969	0.409	-1.15	0.2496	0.499	-1.23	0.2196	0.464	-0.53	0.5996	0.806	-0.24	0.812	0.946
cg00231504	SIM1	6492	6	100906448	6.01	0	0	6.13	0	0	6	0	0	5.78	0	0	7.08	0	0
cg00231521	ZNF616	90317	19	52643038	1.36	0.1746	0.38	1.24	0.2151	0.458	1.27	0.2035	0.444	1.29	0.1989	0.449	1.59	0.1113	0.381
cg00231920	VPS16;FAM113A	64601	20	2821308	-0.85	0.3975	0.622	-1.06	0.2877	0.54	-1.08	0.2806	0.533	-1.13	0.2586	0.522	-0.81	0.4191	0.75
cg00231945	SUMO3	6612	21	46238781	0.86	0.3894	0.615	0.86	0.3893	0.636	0.98	0.3262	0.58	0.93	0.3516	0.619	1.84	0.0665	0.276
cg00232387	DIRAS1	148252	19	2717526	-3.39	0.0007	0.007	-2.8	0.0051	0.034	-2.35	0.019	0.093	-2.23	0.0258	0.116	-0.99	0.3215	0.669
cg00232685	NIPSNAP1	8508	22	29977063	-1.82	0.0686	0.207	-1.8	0.072	0.231	-1.87	0.0619	0.211	-1.93	0.0536	0.194	-1.43	0.1536	0.459
cg00232735	OPCML	4978	11	132934139	-2.98	0.0029	0.021	-2.77	0.0056	0.036	-2.76	0.0059	0.038	-2.7	0.007	0.044	-1.46	0.1455	0.446
cg00232827	NEURL1B	54492	5	172096764	4.29	0	0	4.39	0	0	4.37	0	0	4.08	0	0.001	4.82	0	0
cg00233779	PMEPA1	56937	20	56227686	-2.85	0.0044	0.028	-2.49	0.0128	0.068	-2.51	0.0122	0.067	-2.48	0.0133	0.072	-1.12	0.2642	0.61
cg00234608	C9orf86;LOC100131193	55684	9	139702971	-0.68	0.4982	0.706	-0.82	0.4126	0.656	-1	0.3181	0.572	-0.78	0.4349	0.691	-0.85	0.3937	0.731
cg00234616	TLX2	3196	2	74740572	0.8	0.425	0.647	0.74	0.4624	0.697	0.86	0.3905	0.639	0.82	0.4114	0.672	3.09	0.002	0.021
cg00234624	TEX10	54881	9	103114721	-1.67	0.0958	0.259	-1.15	0.2516	0.501	-1.17	0.2425	0.491	-1.07	0.2855	0.553	-0.79	0.4269	0.755
cg00234691	SV2C	22987	5	75379273	-2.49	0.0129	0.064	-1.91	0.0557	0.194	-1.81	0.07	0.229	-2.09	0.0369	0.15	-1.7	0.0884	0.331
cg00234998	MRGPRE	116534	11	3254324	-5.56	0	0	-6.37	0	0	-6.12	0	0	-6.02	0	0	-4.56	0	0
cg00235260	ADAMTS17	170691	15	100882250	-1.47	0.1405	0.331	-1.39	0.1635	0.389	-1.25	0.2098	0.452	-1.15	0.2501	0.513	-0.4	0.686	0.898
cg00235337	TMBIM1;PNKD	64114	2	219157274	-0.52	0.6016	0.78	-0.69	0.49	0.717	-0.66	0.5074	0.731	-0.54	0.5915	0.801	0.28	0.7765	0.934
cg00235367	ZIC4	84107	3	147110322	0.53	0.5982	0.777	0.34	0.7373	0.875	0.45	0.6508	0.824	0.28	0.7763	0.903	1.74	0.0818	0.314
cg00235645	CASC5	57082	15	40886408	-1.43	0.1534	0.35	-1.39	0.1647	0.391	-1.37	0.1724	0.403	-1.21	0.2282	0.487	-1.22	0.2228	0.561
cg00235933	ANKRD34B	340120	5	79865808	-1.8	0.072	0.214	-1.02	0.3079	0.561	-1.09	0.2749	0.527	-1.38	0.1692	0.408	-0.86	0.3923	0.73
cg00236225	LASS5	91012	12	50561318	-0.91	0.3649	0.593	-0.71	0.4803	0.71	-0.76	0.4445	0.684	-0.47	0.6375	0.829	-0.43	0.6638	0.888
cg00236302	RAP1B	5908	12	69004867	0.97	0.3324	0.561	1.87	0.0623	0.21	1.83	0.0675	0.223	1.72	0.0851	0.264	1.88	0.0608	0.261
cg00236576	METRNL	284207	17	81039406	-0.96	0.3382	0.567	-0.89	0.3751	0.624	-0.98	0.3273	0.581	-0.74	0.4615	0.711	0.77	0.4392	0.763
cg00236831	ATF7IP	55729	12	14518751	-1.27	0.2029	0.417	-1.24	0.214	0.457	-1.34	0.1793	0.413	-1.36	0.1734	0.414	-0.55	0.58	0.848
cg00237475	LBXCOR1	390598	15	68118521	2.85	0.0044	0.028	2.94	0.0034	0.024	3.1	0.0019	0.016	2.66	0.0078	0.048	3.8	0.0001	0.002
cg00237565	NGLY1	55768	3	25824807	-1.4	0.1624	0.363	-1.37	0.1704	0.399	-1.3	0.1936	0.432	-1.24	0.2166	0.472	-0.95	0.3414	0.687
cg00238770	C12orf53	196500	12	6809215	-1.52	0.1281	0.312	-1.53	0.1268	0.333	-1.36	0.1753	0.407	-1.47	0.1425	0.367	0.08	0.9357	0.984
cg00238848	ARAP1	116985	11	72408252	-0.98	0.3263	0.555	-0.98	0.3291	0.582	-0.58	0.5632	0.769	-0.69	0.4909	0.733	1	0.318	0.666
cg00238897	HPCAL1	3241	2	10444450	1.4	0.1626	0.363	1.23	0.2201	0.464	1.3	0.1948	0.433	1.41	0.1595	0.393	3.14	0.0017	0.018
cg00238994	TLE6	79816	19	2977310	-0.51	0.6101	0.785	0.42	0.6736	0.839	0.39	0.6966	0.852	0.36	0.7193	0.875	0.75	0.4535	0.774
cg00239003	CLPTM1	1209	19	45458398	-0.41	0.6853	0.834	-0.54	0.5886	0.787	-0.39	0.6983	0.853	-0.35	0.7297	0.88	-0.59	0.5556	0.836
cg00239061	SFRS1	6426	17	56083898	-0.6	0.5509	0.745	-0.61	0.5432	0.757	-0.63	0.5258	0.744	-0.53	0.595	0.804	-0.14	0.8911	0.971
cg00239467	DHX36	170506	3	154042361	-0.67	0.5058	0.712	-1.18	0.2383	0.486	-1.27	0.2058	0.447	-1.18	0.2399	0.501	-0.94	0.3453	0.69
cg00239654	COQ10A	93058	12	56660898	0.42	0.6758	0.828	0.41	0.683	0.844	0.44	0.6589	0.829	0.24	0.8087	0.919	0.19	0.8516	0.959
cg00239870	CH25H	9023	10	90967896	-0.47	0.6403	0.805	0	0.9997	1	0.07	0.9409	0.975	-0.05	0.9572	0.984	0.98	0.3279	0.675
cg00240432	TWIST1	7291	7	19157296	1.52	0.1299	0.315	1.37	0.1714	0.4	1.31	0.1892	0.426	1.21	0.2263	0.484	2.11	0.0352	0.18
cg00240569	KIF18B	146909	17	43025343	-1.3	0.1944	0.406	-1.23	0.2179	0.461	-1.48	0.1384	0.353	-1.5	0.1329	0.351	-1.17	0.2424	0.584
cg00240734	SLC35F1	222553	6	118241486	-2.69	0.0071	0.041	-2.73	0.0064	0.04	-2.8	0.0052	0.035	-2.83	0.0047	0.032	-1.3	0.1954	0.523
cg00240809	C16orf68	79091	16	8715546	-1.04	0.3006	0.529	-1.16	0.2468	0.496	-1.08	0.2814	0.534	-0.97	0.33	0.598	-0.76	0.4476	0.769
cg00241355	GAPDH	2597	12	6643629	-0.58	0.5647	0.754	-0.69	0.489	0.717	-0.98	0.3276	0.581	-1.06	0.2904	0.558	-0.99	0.3227	0.67
cg00241650	ZNF746	155061	7	149171786	1.5	0.1343	0.322	1.45	0.1474	0.366	1.56	0.1183	0.32	1.11	0.2669	0.532	1.09	0.2776	0.626
cg00241663	GATA2	2624	3	128209772	3.77	0.0002	0.002	3.75	0.0002	0.002	3.41	0.0007	0.007	3.28	0.001	0.01	4.57	0	0
cg00241998	N4BP2;LOC344967	55728	4	40058606	-0.73	0.4651	0.679	-0.78	0.4349	0.675	-0.85	0.3932	0.642	-0.42	0.6751	0.851	-0.25	0.7998	0.942
cg00242147	GPR177	79971	1	68696816	-0.55	0.5804	0.765	-0.36	0.7207	0.866	-0.39	0.6976	0.852	-0.43	0.6665	0.846	1.23	0.2203	0.557
cg00242478	FAM195B	348262	17	79790735	-0.84	0.3999	0.624	-1.17	0.2403	0.488	-0.8	0.4252	0.668	-0.62	0.5322	0.762	-0.24	0.812	0.946
cg00242627	NTRK1;INSRR	4914	1	156815187	5.41	0	0	4.91	0	0	5.25	0	0	5.14	0	0	8.1	0	0
cg00243272	PLXNB2	23654	22	50720468	0.22	0.8237	0.914	0.05	0.9639	0.985	-0.09	0.9304	0.97	-0.16	0.8745	0.95	1	0.3199	0.667
cg00243313	IRX4	50805	5	1883413	-0.62	0.5378	0.735	-0.71	0.4803	0.71	-0.81	0.4209	0.665	-0.91	0.3641	0.63	0.08	0.9333	0.983
cg00243480	NPAS3	64067	14	34269416	1.65	0.0984	0.263	1.66	0.0977	0.282	1.58	0.1151	0.315	1.31	0.1914	0.439	2.48	0.0134	0.09
cg00243897	PSMD9	5715	12	122326549	-0.59	0.5571	0.749	-0.58	0.5621	0.769	-0.47	0.6415	0.819	-0.37	0.713	0.871	-0.49	0.6218	0.868
cg00244040	PRKCH	5583	14	61788914	-0.6	0.551	0.745	-0.58	0.563	0.77	-0.42	0.6753	0.839	-0.56	0.5732	0.789	0.32	0.7474	0.924
cg00244267	SEMA6B	10501	19	4558565	1.25	0.2125	0.429	-0.59	0.5584	0.767	-0.47	0.6397	0.818	-0.4	0.6875	0.858	0.26	0.7972	0.941
cg00244524	C22orf40	150383	22	46646378	0.29	0.7687	0.883	-0.27	0.7884	0.902	-0.58	0.5633	0.769	-0.49	0.6237	0.821	-0.66	0.5119	0.811
cg00244634	SCYL2;DEPDC4	55681	12	100661419	-0.44	0.6635	0.82	-0.44	0.662	0.832	-0.86	0.3918	0.64	-0.87	0.3833	0.648	-0.96	0.3348	0.681
cg00244654	TAF1B	9014	2	9983430	-1.21	0.2257	0.445	-0.98	0.3286	0.581	-1	0.3176	0.572	-0.95	0.342	0.61	-0.86	0.3902	0.728
cg00244983	TACC2	10579	10	123872936	-1.99	0.0464	0.159	-1.72	0.0848	0.257	-1.71	0.0883	0.266	-1.71	0.0877	0.269	-1.02	0.3101	0.658
cg00245192	MGLL	11343	3	127541455	-2.35	0.0189	0.084	-2.41	0.0159	0.08	-2.31	0.0211	0.1	-2.36	0.0184	0.091	-1.27	0.2052	0.537
cg00245492	FMN2	56776	1	240370865	-7.59	0	0	-7.48	0	0	-7.71	0	0	-7.75	0	0	-6.41	0	0
cg00245635	HS3ST6	64711	16	1968935	-1.4	0.1622	0.363	-1.35	0.1759	0.407	-1.15	0.2505	0.501	-1.09	0.274	0.54	1.38	0.1665	0.48
cg00245789	TAF5	6877	10	105128183	-2.35	0.0189	0.084	-2.09	0.0366	0.146	-1.99	0.0469	0.175	-2.04	0.0418	0.163	-1.89	0.0595	0.257
cg00246041	UPF2	26019	10	12085127	-1.14	0.2551	0.479	-1.14	0.2537	0.503	-1.25	0.2121	0.455	-0.99	0.32	0.588	-0.66	0.5097	0.809
cg00246366	TFAP4	7023	16	4321381	-0.08	0.9359	0.97	0.23	0.8194	0.919	0.25	0.8	0.907	0.15	0.8821	0.953	-0.04	0.9717	0.993
cg00246386	EBF4	57593	20	2674548	-3.07	0.0022	0.016	-3.14	0.0017	0.014	-3.08	0.0021	0.017	-3.17	0.0015	0.014	-1.75	0.0809	0.312
cg00246980	DDX47	51202	12	12966231	0.56	0.5778	0.764	0.31	0.7554	0.885	0.03	0.9794	0.992	0.06	0.9491	0.981	0.16	0.8736	0.966
cg00247020	DHX30	22907	3	47844655	-1.1	0.2724	0.498	-0.86	0.3891	0.636	-0.73	0.4682	0.701	-0.69	0.491	0.733	-0.19	0.8505	0.959
cg00247489	CR2	1380	1	207628182	-0.41	0.684	0.833	-0.42	0.671	0.837	-0.42	0.6754	0.839	-0.62	0.5344	0.764	0.63	0.5305	0.822
cg00248174	RET	5979	10	43600239	-1.17	0.2411	0.463	-1.01	0.3103	0.563	-1.08	0.2824	0.535	-1.01	0.3149	0.583	1.14	0.2559	0.601
cg00248795	RTCD1	8634	1	100731936	-0.64	0.5253	0.726	-0.36	0.7168	0.864	-0.32	0.7507	0.882	-0.23	0.8215	0.926	-0.04	0.9694	0.993
cg00248875	SLC38A10	124565	17	79256144	-2.55	0.0108	0.056	-2.33	0.0197	0.094	-1.66	0.0974	0.283	-1.98	0.048	0.18	-1.11	0.2693	0.616
cg00249030	ADC	113451	1	33546871	-1.17	0.2406	0.463	-1.3	0.1954	0.432	-1.3	0.1943	0.432	-1.36	0.1733	0.414	-1.33	0.1836	0.506
cg00249181	BLOC1S3;TRAPPC6A	388552	19	45682354	-0.93	0.3544	0.583	-0.97	0.3341	0.586	-0.61	0.5425	0.756	-0.6	0.5463	0.772	-0.21	0.8349	0.954
cg00249383	DNASE1L2	1775	16	2287763	0.29	0.7704	0.884	0.24	0.8134	0.915	0.18	0.8556	0.936	0.07	0.9467	0.98	0.82	0.4135	0.746
cg00249511	SCT	6343	11	627152	5.27	0	0	5.46	0	0	5.55	0	0	5.34	0	0	5.85	0	0
cg00249632	WHSC1	7468	4	1872469	-0.05	0.9576	0.98	-0.06	0.9553	0.981	-0.06	0.954	0.981	-0.26	0.7954	0.913	-0.34	0.733	0.919
cg00250524	GINS2	51659	16	85722685	-1.49	0.1356	0.324	-1.79	0.0731	0.233	-1.73	0.0834	0.256	-1.11	0.2657	0.531	-0.87	0.3865	0.725
cg00251250	IRF2BP2	359948	1	234746546	-0.72	0.4724	0.685	-0.37	0.7094	0.86	-0.34	0.732	0.872	-0.13	0.8954	0.959	0	0.9973	0.999
cg00251271	SPSB3;NUBP2	90864	16	1832493	0.65	0.5159	0.72	0.44	0.6635	0.833	0.33	0.7415	0.877	0.44	0.6616	0.843	0.72	0.4746	0.788
cg00251536	KIF2C	11004	1	45205438	-1.05	0.2942	0.522	-0.59	0.5559	0.765	-0.67	0.5011	0.727	-0.62	0.5332	0.763	-0.54	0.592	0.854
cg00251610	EBF1	1879	5	158527817	-0.24	0.8104	0.906	0.2	0.8415	0.93	0.28	0.7817	0.898	0.12	0.9029	0.962	0.97	0.3329	0.679
cg00251618	PRSS33	260429	16	2835624	-2.05	0.0404	0.145	-1.95	0.0513	0.184	-1.79	0.0731	0.235	-1.83	0.0681	0.228	-0.76	0.4462	0.769
cg00251705	ZDHHC5	25921	11	57434686	-2.26	0.0237	0.099	-2.3	0.0218	0.101	-2.23	0.0256	0.115	-2.19	0.029	0.126	-1.81	0.07	0.285
cg00251738	PHTF2;TMEM60	57157	7	77428046	0.41	0.6792	0.83	-0.05	0.9574	0.982	-0.18	0.8593	0.937	-0.01	0.9907	0.996	0.48	0.6292	0.871
cg00252282	NTF3	4908	12	5542736	-0.43	0.6666	0.822	-0.42	0.672	0.838	-0.22	0.8271	0.922	-0.33	0.7394	0.885	1.32	0.1857	0.509
cg00252332	KLF5	688	13	73633178	-1.47	0.1421	0.334	-1.26	0.2086	0.45	-1.05	0.2932	0.547	-1.17	0.2434	0.505	-1.18	0.2375	0.578
cg00252594	ANKRD9	122416	14	102974737	-3.82	0.0001	0.002	-3.89	0.0001	0.002	-3.7	0.0002	0.003	-3.8	0.0002	0.002	-2.44	0.015	0.097
cg00252616	PCGF3	10336	4	698303	-1.67	0.0942	0.256	-1.77	0.0777	0.243	-1.66	0.0963	0.281	-1.68	0.0925	0.279	0.51	0.6082	0.862
cg00252654	ZNF566	84924	19	36980732	-1.79	0.0741	0.218	-1.83	0.0674	0.221	-1.92	0.0552	0.195	-1.99	0.0472	0.177	-1.66	0.097	0.351
cg00252696	ZCCHC17;SNRNP40	51538	1	31769601	0.06	0.9528	0.978	0.13	0.9	0.958	0.2	0.8444	0.93	0.13	0.8958	0.959	0.15	0.8773	0.967
cg00252701	CDC73	79577	1	193091045	-0.65	0.5169	0.72	-0.61	0.5431	0.757	-0.55	0.5814	0.782	-0.47	0.64	0.831	-0.42	0.6762	0.894
cg00253204	NCOR1	9611	17	16118700	-1.05	0.2918	0.519	-0.34	0.7368	0.875	-0.51	0.6071	0.798	-0.45	0.6522	0.838	-0.05	0.9618	0.991
cg00253339	MVP	9961	16	29855911	-2.09	0.0367	0.135	-2.35	0.0187	0.09	-2.28	0.0225	0.104	-2.14	0.0325	0.137	-0.87	0.3829	0.722
cg00254079	TES	26136	7	115850376	0.26	0.7973	0.899	0.33	0.7426	0.878	0.48	0.6337	0.815	0.36	0.7191	0.875	0.95	0.3434	0.688
cg00254133	NTSR1	4923	20	61340542	-0.46	0.6463	0.809	-0.8	0.4221	0.664	-0.52	0.5997	0.793	-0.8	0.4213	0.68	0.4	0.6878	0.899
cg00254258	PRDM16	63976	1	3105189	-1.94	0.053	0.174	-1.77	0.0762	0.24	-1.78	0.0754	0.24	-1.84	0.0666	0.225	0.09	0.9255	0.981
cg00254532	CLK2	1196	1	155243310	-3.38	0.0007	0.007	-2.91	0.0037	0.026	-2.76	0.0058	0.038	-2.73	0.0065	0.042	-2.47	0.0137	0.091
cg00254681	PRRT1	80863	6	32118457	3.54	0.0004	0.004	3.26	0.0012	0.011	3.33	0.0009	0.009	3.21	0.0014	0.012	5.48	0	0
cg00254802	CPPED1	55313	16	12897478	-1.1	0.2696	0.495	-1.22	0.223	0.468	-1.63	0.1024	0.292	-1.8	0.0728	0.239	-1.5	0.1337	0.424
cg00255142	NEU1	4758	6	31830812	0.69	0.4874	0.697	0.57	0.5703	0.775	0.44	0.6619	0.831	0.53	0.599	0.806	0.97	0.3334	0.679
cg00255368	ESRRG	2104	1	217310887	5.29	0	0	5.08	0	0	4.9	0	0	4.81	0	0	6.19	0	0
cg00255719	SMAP1	60682	6	71377386	0.69	0.4908	0.7	0.69	0.4932	0.72	0.77	0.4418	0.682	0.56	0.5788	0.793	0.98	0.3272	0.674
cg00255821	CYP4X1	260293	1	47489413	0.88	0.3774	0.604	1.07	0.2828	0.535	0.88	0.3797	0.63	0.75	0.4518	0.704	1.77	0.0776	0.305
cg00255837	WNT2B	7482	1	113009082	-0.22	0.8224	0.913	0.07	0.9423	0.976	0.07	0.944	0.977	0.33	0.7409	0.886	1.44	0.1513	0.455
cg00255889	ATP8A2	51761	13	26586288	-2.01	0.0449	0.155	-2.13	0.0337	0.138	-1.98	0.0482	0.178	-1.92	0.0551	0.197	-0.43	0.6708	0.892
cg00255925	TLR5	7100	1	223316634	-3.97	0.0001	0.001	-3.77	0.0002	0.002	-3.58	0.0004	0.004	-3.56	0.0004	0.005	-3	0.0027	0.027
cg00256166	KLHL25	64410	15	86338428	-2.78	0.0055	0.034	-2.93	0.0035	0.025	-2.85	0.0044	0.031	-2.71	0.0068	0.043	-2.23	0.0258	0.145
cg00256231	TBC1D16	125058	17	77916733	7	0	0	6.97	0	0	6.7	0	0	6.51	0	0	6.53	0	0
cg00256281	PMM1	5372	22	41985642	-1.59	0.1123	0.287	-1.48	0.1403	0.355	-1.39	0.1659	0.394	-1.31	0.1901	0.437	-0.64	0.5244	0.819
cg00256374	NDUFS7	374291	19	1383699	0.3	0.7633	0.88	0.14	0.8862	0.951	0.06	0.9498	0.979	0.24	0.8116	0.921	0.63	0.5311	0.823
cg00256485	LPCAT1	79888	5	1494980	-0.06	0.9541	0.979	0.14	0.8852	0.951	0.25	0.7996	0.907	0.06	0.955	0.983	0.08	0.9363	0.984
cg00256785	CHFR	55743	12	133464357	0.46	0.649	0.811	0.42	0.6743	0.839	0.33	0.7442	0.878	0.32	0.7465	0.889	0.54	0.5872	0.851
cg00257202	MXD4	10608	4	2263672	-1.65	0.0998	0.266	-1.67	0.0944	0.276	-1.98	0.048	0.178	-1.52	0.1289	0.345	-1.53	0.1258	0.41
cg00257271	C5orf39;LOC153684	389289	5	43040885	-1.15	0.2495	0.473	-0.82	0.4125	0.656	-0.75	0.4526	0.69	-0.83	0.4089	0.67	-0.23	0.8164	0.947
cg00257296	MSI1	4440	12	120799373	5.87	0	0	5.88	0	0	5.94	0	0	5.92	0	0	7.57	0	0
cg00257542	C18orf25	147339	18	43753531	-0.88	0.3783	0.605	-0.56	0.5727	0.776	-0.49	0.6256	0.81	-0.32	0.7466	0.889	0.24	0.8093	0.945
cg00258132	ESD	2098	13	47371412	0.97	0.3321	0.561	0.29	0.7732	0.895	0.21	0.832	0.924	0.57	0.5716	0.788	0.98	0.3287	0.675
cg00258694	CEP135	9662	4	56815070	-1.61	0.1072	0.279	-1.6	0.1098	0.304	-1.35	0.1773	0.41	-1.4	0.1613	0.396	-1.06	0.2887	0.637
cg00258976	ZNF778	197320	16	89283889	0.14	0.8909	0.949	-0.32	0.7504	0.883	-0.19	0.8468	0.931	0.07	0.9434	0.979	-0.05	0.9584	0.99
cg00259480	MED25	81857	19	50321415	0.25	0.8032	0.902	0.2	0.8447	0.931	0.55	0.5845	0.784	0.58	0.5653	0.784	0.45	0.652	0.882
cg00259618	C12orf42	374470	12	103889655	-3.07	0.0022	0.016	-3.08	0.0021	0.017	-3.21	0.0013	0.012	-3.32	0.0009	0.009	-2.29	0.022	0.129
cg00259755	PWWP2B	170394	10	134209763	-2.46	0.0138	0.067	-2.56	0.0107	0.059	-2.31	0.0211	0.1	-2.27	0.0232	0.108	-0.7	0.4817	0.792
cg00259785	ZNF599	148103	19	35263967	-0.72	0.4727	0.685	-0.78	0.4364	0.676	-0.8	0.4223	0.666	-0.88	0.3812	0.646	-0.47	0.6358	0.875
cg00259882	FADD	8772	11	70049130	-1.87	0.0619	0.193	-1.34	0.1821	0.415	-1.21	0.2253	0.471	-1.07	0.2831	0.55	-0.84	0.3998	0.735
cg00259887	EBAG9	9166	8	110551965	-1.44	0.1504	0.346	-0.41	0.6855	0.846	-0.56	0.5767	0.778	-0.66	0.5076	0.745	-0.56	0.5728	0.845
cg00259966	TRIM47	91107	17	73873924	-3.04	0.0024	0.018	-2.78	0.0056	0.036	-2.7	0.0071	0.044	-2.45	0.0146	0.077	-1.85	0.064	0.27
cg00260028	GPR133	283383	12	131606990	-6.71	0	0	-6.88	0	0	-6.98	0	0	-6.79	0	0	-5.13	0	0
cg00260114	CAST	831	5	95998495	-0.67	0.5058	0.712	-0.17	0.862	0.94	-0.01	0.9891	0.996	0.07	0.9469	0.98	0.21	0.8321	0.953
cg00260647	PRR3;GNL1	80742	6	30524003	-3.5	0.0005	0.005	-3.2	0.0014	0.012	-3.16	0.0016	0.014	-2.98	0.0029	0.022	-2.13	0.0331	0.173
cg00260655	FRAT2	23401	10	99094743	-1.43	0.1534	0.35	-1.35	0.1762	0.407	-1.35	0.1777	0.411	-1.33	0.1836	0.428	-1.21	0.2269	0.565
cg00260914	SIRT7	51547	17	79875458	-1.65	0.0992	0.265	-1.68	0.0932	0.274	-1.3	0.1931	0.431	-1.33	0.1833	0.427	-0.22	0.8282	0.951
cg00260919	NUFIP1;KIAA1704	26747	13	45563807	-0.92	0.358	0.586	-0.54	0.5911	0.788	-0.63	0.5262	0.744	-0.63	0.5292	0.76	-0.23	0.8191	0.948
cg00261252	PAQR3	152559	4	79860706	0.58	0.5647	0.754	0.12	0.9027	0.959	0.08	0.9324	0.971	0.32	0.7495	0.89	0.14	0.8857	0.969
cg00261534	KLF6	1316	10	3826854	-0.07	0.9477	0.976	-0.16	0.8719	0.944	-0.24	0.8096	0.913	-0.1	0.9213	0.97	0.41	0.6846	0.898
cg00261552	CREBL2	1389	12	12764894	0.96	0.339	0.568	0.88	0.3804	0.629	0.98	0.3282	0.582	1.06	0.2912	0.559	1.35	0.1773	0.497
cg00261665	NUDT16	131870	3	131101138	-3.59	0.0003	0.004	-3.66	0.0003	0.003	-3.69	0.0002	0.003	-3.51	0.0005	0.005	-1.88	0.0599	0.258
cg00261781	MATN3	4148	2	20212517	-3.9	0.0001	0.001	-3.95	0.0001	0.001	-4.07	0	0.001	-3.9	0.0001	0.002	-2.8	0.0051	0.043
cg00262031	NDRG4	65009	16	58498574	-1.32	0.1876	0.397	-1.44	0.1503	0.37	-1.33	0.1836	0.418	-1.26	0.2074	0.46	-0.35	0.7274	0.916
cg00262122	FDFT1	2222	8	11665843	2.55	0.0109	0.056	1.79	0.0739	0.235	1.64	0.1015	0.291	1.65	0.0992	0.292	1.87	0.0617	0.264
cg00262280	CREB3L2	64764	7	137687055	-0.41	0.6818	0.832	-0.66	0.5098	0.732	-0.69	0.4876	0.717	-0.63	0.5275	0.759	-0.39	0.6992	0.904
cg00262344	PSMA8	143471	18	23713741	2.75	0.0061	0.036	2.75	0.0061	0.039	2.65	0.0081	0.049	2.38	0.0174	0.087	2.97	0.0031	0.029
cg00262368	NUP107	57122	12	69081084	-0.18	0.8533	0.929	-1.31	0.1899	0.425	-1.74	0.0822	0.254	-1.81	0.0703	0.233	-1.41	0.1595	0.469
cg00262415	PUSL1;ACAP3	126789	1	1242732	-2.12	0.0341	0.128	-1.83	0.068	0.222	-1.53	0.1259	0.333	-1.39	0.1645	0.401	-0.55	0.5815	0.849
cg00262621	MMP23B	8510	1	1566374	3.4	0.0007	0.007	3.61	0.0003	0.004	3.66	0.0003	0.003	3.54	0.0004	0.005	4.58	0	0
cg00262776	PLBD1	79887	12	14720726	2.52	0.0118	0.06	2.55	0.0109	0.06	2.42	0.0159	0.081	2.25	0.0245	0.112	4.21	0	0.001
cg00263307	NF1	4763	17	29672336	-0.74	0.462	0.677	-0.35	0.7273	0.87	0.38	0.7026	0.855	0.18	0.8584	0.942	0.34	0.7365	0.92
cg00263584	VAPA	9218	18	9913505	-0.59	0.5546	0.747	-0.52	0.6038	0.796	-0.45	0.654	0.826	-0.23	0.8185	0.924	-0.13	0.8947	0.972
cg00263650	PKD1	5310	16	2159464	-3.53	0.0004	0.004	-3.89	0.0001	0.002	-3.93	0.0001	0.001	-3.95	0.0001	0.001	-1.97	0.0485	0.224
cg00263760	VAX1	11023	10	118897366	-1.17	0.2403	0.463	-0.93	0.3525	0.604	-0.79	0.4315	0.673	-1.09	0.2749	0.541	-0.54	0.5878	0.851
cg00264208	NAGA	4668	22	42466584	-1.96	0.0504	0.168	-1.92	0.0553	0.193	-1.74	0.0813	0.252	-1.44	0.1504	0.379	-0.68	0.4965	0.801
cg00264346	STARD3	10948	17	37793307	-0.13	0.8964	0.952	0.28	0.7807	0.899	0.04	0.9711	0.988	0.39	0.6941	0.861	0.37	0.712	0.91
cg00264380	ME2	4200	18	48405387	1.48	0.1398	0.33	1.13	0.2581	0.508	0.72	0.473	0.705	0.77	0.4423	0.697	0.72	0.4687	0.783
cg00264467	Magmas	51025	16	4401424	0.02	0.9866	0.994	0.04	0.972	0.988	-0.07	0.9436	0.977	-0.11	0.9125	0.966	-0.09	0.9263	0.981
cg00264591	IRX4	50805	5	1883514	-0.04	0.9662	0.984	-0.01	0.9899	0.996	-0.16	0.871	0.943	-0.19	0.8527	0.94	0.78	0.436	0.761
cg00265212	KDM5A;CCDC77	5927	12	498607	-0.07	0.9443	0.974	-0.43	0.6651	0.834	-0.46	0.644	0.821	-0.55	0.5829	0.796	-0.51	0.6083	0.862
cg00265317	ST3GAL2	6483	16	70472993	-0.74	0.4587	0.674	-0.91	0.3624	0.613	-0.66	0.5091	0.733	-0.44	0.6634	0.844	-0.58	0.564	0.841
cg00265415	B3GALNT2	148789	1	235667507	-0.75	0.4541	0.671	-0.87	0.3858	0.634	-0.83	0.4076	0.654	-0.76	0.4498	0.702	-0.36	0.7166	0.912
cg00265442	43351	23176	5	132113386	-3.34	0.0009	0.008	-3.11	0.0019	0.016	-2.92	0.0035	0.026	-2.9	0.0038	0.028	-1.83	0.0682	0.281
cg00265578	TP53I13	90313	17	27895564	-1.03	0.3055	0.534	-1	0.3151	0.568	-1	0.3179	0.572	-0.95	0.3422	0.61	-0.38	0.7012	0.905
cg00265783	OSBPL7	114881	17	45891043	-2.54	0.011	0.057	-2.5	0.0124	0.066	-2.16	0.0306	0.13	-2.15	0.0316	0.134	-0.71	0.4804	0.791
cg00265788	CARD10	29775	22	37912254	-0.53	0.5945	0.775	-0.57	0.5696	0.774	-0.4	0.691	0.848	-0.35	0.729	0.88	0.57	0.5668	0.842
cg00265863	XKR8	55113	1	28286348	0.05	0.9595	0.981	0.06	0.9484	0.978	0.01	0.9957	0.998	0.07	0.9447	0.979	1.25	0.2108	0.545
cg00266286	NPR3	4883	5	32713723	5	0	0	4.54	0	0	4.37	0	0	4.22	0	0.001	5.37	0	0
cg00266322	FADS6	283985	17	72889549	-1.47	0.1422	0.334	-1.63	0.1032	0.292	-1.75	0.0809	0.251	-1.76	0.0785	0.251	-0.49	0.6271	0.87
cg00266715	HS3ST3B1	9953	17	14204362	-1.42	0.156	0.354	-1.41	0.1595	0.383	-1.19	0.2338	0.481	-1.23	0.2199	0.476	-0.69	0.4893	0.797
cg00267054	VPS54	51542	2	64246689	-1.96	0.0502	0.168	-0.89	0.3736	0.623	-0.54	0.586	0.785	-0.65	0.5171	0.751	-0.46	0.6465	0.88
cg00267373	TBL3	10607	16	2024786	1.37	0.171	0.375	1.4	0.1618	0.387	1.5	0.1333	0.345	1.42	0.1565	0.389	1.54	0.1226	0.404
cg00267713	EFNA3	1944	1	155053851	-2.42	0.0158	0.074	-2.27	0.0233	0.106	-2.24	0.0254	0.114	-2.12	0.034	0.141	-0.47	0.636	0.875
cg00267746	GNAS	2778	20	57463984	3.75	0.0002	0.002	2.89	0.0039	0.027	3.1	0.002	0.017	2.89	0.0039	0.028	2.65	0.0082	0.062
cg00267751	MSX1	4487	4	4861618	-2.03	0.0421	0.149	-2	0.0461	0.171	-1.96	0.0507	0.184	-1.97	0.049	0.182	-0.95	0.3422	0.687
cg00268185	MYLK	4638	3	123602768	-0.03	0.9722	0.987	-0.02	0.9822	0.993	0.32	0.7475	0.88	0.28	0.7815	0.906	1.93	0.0537	0.24
cg00268338	HECTD2;LOC100188947	143279	10	93169495	-3.37	0.0008	0.007	-3.1	0.002	0.016	-2.96	0.0031	0.023	-2.86	0.0043	0.03	-2.3	0.0214	0.126
cg00268518	NADSYN1	55191	11	71164106	-0.06	0.9516	0.978	0.14	0.8903	0.953	-0.02	0.9838	0.993	0.36	0.7193	0.875	0.38	0.7039	0.906
cg00268840	ALX4	60529	11	44332653	2.04	0.0414	0.147	2.03	0.0427	0.163	2.12	0.0342	0.141	2.14	0.0323	0.136	4.23	0	0.001
cg00269115	C1orf213;ZNF436	148898	1	23695530	0.09	0.929	0.967	-0.05	0.9631	0.984	-0.12	0.9034	0.959	0.08	0.9352	0.975	0.65	0.5133	0.812
cg00269416	C16orf63	123811	16	15982627	0.74	0.4619	0.677	0.87	0.385	0.633	0.92	0.3554	0.608	0.75	0.4558	0.707	0.86	0.3924	0.73
cg00269553	PXDNL	137902	8	52321814	0.01	0.9948	0.997	-0.25	0.8046	0.911	-0.19	0.851	0.933	-0.19	0.8514	0.939	0.81	0.416	0.747
cg00270093	FCGRT	2217	19	50027944	-2.51	0.0121	0.061	-2.47	0.0137	0.072	-2.19	0.0287	0.124	-2.12	0.0342	0.142	-0.55	0.5791	0.848
cg00270291	MLKL	197259	16	74734230	-0.73	0.4657	0.68	-0.99	0.324	0.577	-1.21	0.2256	0.472	-1.16	0.2453	0.507	-0.82	0.4103	0.743
cg00270311	CD2BP2	10421	16	30366760	-0.36	0.7187	0.854	-0.24	0.8142	0.916	-0.13	0.8959	0.955	-0.04	0.9664	0.987	-0.1	0.9209	0.98
cg00270497	RIPPLY2	134701	6	84562908	0.27	0.784	0.892	0.25	0.8005	0.909	0.17	0.862	0.939	-0.14	0.8859	0.955	1.08	0.2807	0.629
cg00270594	DDX21	9188	10	70716161	-0.46	0.6468	0.809	-0.52	0.6032	0.796	-0.64	0.525	0.744	-0.73	0.4655	0.714	-0.78	0.4346	0.76
cg00270625	CPT1B;CHKB-CPT1B	1375	22	51017019	-2.28	0.0225	0.095	-2.37	0.0177	0.086	-2.25	0.0244	0.111	-2.47	0.0134	0.072	-1.49	0.1367	0.43
cg00271154	ZC3H6	376940	2	113033418	-1.3	0.1954	0.407	-1.3	0.1948	0.431	-1.06	0.2886	0.542	-0.87	0.3828	0.647	-0.43	0.6673	0.89
cg00271633	RAB11A	8766	15	66162152	-0.15	0.8839	0.945	-0.23	0.8174	0.918	-0.08	0.9353	0.973	-0.05	0.9636	0.986	0.04	0.9686	0.992
cg00273068	EMILIN3	90187	20	39995747	-0.51	0.6104	0.785	-0.48	0.6299	0.813	-0.52	0.6061	0.798	-0.57	0.5683	0.786	1.72	0.0862	0.325
cg00273340	CCDC88B	283234	11	64112444	-2.78	0.0056	0.034	-2.81	0.005	0.033	-2.68	0.0074	0.046	-2.64	0.0083	0.05	-1.1	0.2706	0.618
cg00273449	C2orf65	130951	2	74875268	5.75	0	0	5.55	0	0	5.61	0	0	5.32	0	0	6.6	0	0
cg00274365	TELO2	9894	16	1550495	-0.48	0.6284	0.797	-0.24	0.8112	0.914	-0.26	0.7948	0.905	-0.8	0.4214	0.68	-0.79	0.4284	0.756
cg00275232	ZNF296	162979	19	45579541	0.74	0.4596	0.675	0.81	0.4207	0.663	0.72	0.4747	0.706	0.72	0.4689	0.717	2.11	0.0352	0.18
cg00275626	COL4A2	1284	13	111109140	-4.09	0	0.001	-4.22	0	0	-4.07	0.0001	0.001	-4.21	0	0.001	-3.12	0.0018	0.019
cg00275962	POLR1C;YIPF3	9533	6	43484808	0.53	0.594	0.774	1.33	0.183	0.416	1.57	0.1171	0.318	1.59	0.1128	0.317	1.65	0.1	0.357
cg00276214	ALDH3B2	222	11	67432882	-5.79	0	0	-5.63	0	0	-5.75	0	0	-5.79	0	0	-4.44	0	0
cg00276788	RYR1	6261	19	38993232	-7.15	0	0	-6.27	0	0	-5.91	0	0	-5.74	0	0	-4.49	0	0
cg00277753	GPR123	84435	10	134918927	-4.53	0	0	-4.45	0	0	-4.78	0	0	-4.72	0	0	-3.18	0.0015	0.017
cg00278028	MN1	4330	22	28196834	-2.47	0.0138	0.067	-2.59	0.0097	0.056	-2.51	0.0122	0.067	-2.57	0.0102	0.059	-1.76	0.0781	0.306
cg00278107	SLC12A7	10723	5	1061253	-0.12	0.9016	0.954	-0.75	0.4562	0.692	-0.08	0.9335	0.972	-0.04	0.9677	0.988	-0.06	0.9489	0.988
cg00278131	RNASEH2B	79621	13	51483857	-1.32	0.1873	0.397	-1.13	0.2579	0.508	-1.09	0.2738	0.526	-0.85	0.3971	0.66	-0.31	0.7569	0.927
cg00278547	HOXD3	3232	2	177037212	7.17	0	0	7.1	0	0	7.17	0	0	7.06	0	0	7.31	0	0
cg00278692	BTAF1	9044	10	93683737	1.61	0.107	0.278	1.25	0.2118	0.454	1.55	0.1211	0.325	1.39	0.1644	0.401	1.31	0.1921	0.518
cg00279406	ITPKB	3707	1	226924739	2.13	0.0334	0.126	2.01	0.0445	0.167	2.23	0.0257	0.115	2.14	0.0323	0.136	3.07	0.0021	0.022
cg00279773	GLI3	2737	7	42005790	-6.01	0	0	-5.55	0	0	-5.63	0	0	-5.57	0	0	-4.47	0	0
cg00280163	ZNF622	90441	5	16466296	0.3	0.7613	0.879	0.04	0.9711	0.988	0.21	0.8341	0.925	0.1	0.9227	0.97	-0.01	0.9937	0.999
[truncated: 109,886 more rows]

## Sheet: Enriched GO Terms_up_FDR0.01
Category	Term	Count in Selected Genes	Count in Total Population	P-value
GO	RNA binding	459	1462	6.75773e-61
[truncated: 11,149 more rows]

## Sheet: Terms with Genes_up_FDR0.01
Category	Term	Count in Selected Genes	Count in Total Population	P-value	Gene	Title
[truncated: 77,825 more rows]

[truncated: 2 more sheets: Enriched GO Terms_down_FDR0.01, Terms with Genes_down_FDR0.01]
